# Supplementary material for: Photoperiodic patterns in miRNA-mRNA pairs and tRNA fragments revealed by time-course co-sequencing in Arabidopsis
Source: PLoS Genet. 2026 Jul 22;22(7):e1012229. doi: 10.1371/journal.pgen.1012229 (PMC13390833; doi:10.1371/journal.pgen.1012229)
Supplement: S1 Data — (XLSX) [file pgen.1012229.s039.xlsx]

## Sheet: sRNA-mapping
Data S1: Descriptive statistics of the sRNA-sequencing libraries and the mapping process
NCBI-GEO Identifier within GSE289155	Sample Name	Photoperiod	Time Point in Zeitgeiber Time	Label	Light Condition	Total Number of Reads in the Library	Total Number of Reads Retained After Quality Check	Percentage of Reads Retained After Quality Check	Total Number of Reads Mapped to tRFs	Total Number of Reads Mapped to miRNAs	Total Number of Reads Mapped to Genome Once After Mapping to sRNAs	Total Number of Reads Mapped to Genome after Mapping to sRNAs
GSM8785392	LD_24_A	LgD	ZT24	A	Dark	20800200	17445610	83.8723	2259179	402906	419976	2693125
GSM8785393	LD_24_B	LgD	ZT24	B	Dark	21402430	19835146	92.6771	2490195	581975	583008	4121187
GSM8785394	LD_24_C	LgD	ZT24	C	Dark	19056800	16637098	87.3027	2082583	356474	476176	2837547
GSM8785395	LD_04_A	LgD	ZT04	A	Light	19819320	18511354	93.4006	1891274	356538	600627	3689081
GSM8785396	LD_04_B	LgD	ZT04	B	Light	18741454	16276269	86.8464	2127047	350444	574339	3150734
GSM8785397	LD_04_C	LgD	ZT04	C	Light	18952198	16335695	86.1942	2271652	348606	560801	3225407
GSM8785398	LD_08_A	LgD	ZT08	A	Light	21891093	19468902	88.9353	3347449	548808	605801	3881845
GSM8785399	LD_08_B	LgD	ZT08	B	Light	19269408	17441692	90.5149	2876573	471443	555470	3664369
GSM8785400	LD_08_C	LgD	ZT08	C	Light	21352694	18199508	85.2328	2517370	411014	525488	3166039
GSM8785401	LD_12_A	LgD	ZT12	A	Light	21928277	18205093	83.0211	2141502	404700	592687	3133796
GSM8785402	LD_12_B	LgD	ZT12	B	Light	22175207	19082855	86.0549	3220771	552744	632316	3869448
GSM8785403	LD_12_C	LgD	ZT12	C	Light	18109535	16165681	89.2661	2032250	374081	527915	3280909
GSM8785404	LD_16_A	LgD	ZT16	A	Light	22451832	19600435	87.2999	3428482	580433	725317	3922479
GSM8785405	LD_16_B	LgD	ZT16	B	Light	22683947	19294087	85.0561	3477223	504250	697491	3854915
GSM8785406	LD_16_C	LgD	ZT16	C	Light	18965932	17397306	91.7292	2688874	597027	628179	3947346
GSM8785407	LD_20_A	LgD	ZT20	A	Dark	19758909	18984615	96.0813	2006549	357365	571596	3622633
GSM8785408	LD_20_B	LgD	ZT20	B	Dark	21868591	20263507	92.6603	2090514	410766	619707	3651671
GSM8785409	LD_20_C	LgD	ZT20	C	Dark	21391625	19304315	90.2424	1744535	325974	563746	2998905
GSM8785410	EQ_24_A	EqD	ZT24	A	Dark	21002783	17829565	84.8914	2858113	847520	622244	4397511
GSM8785411	EQ_24_B	EqD	ZT24	B	Dark	25465670	23583327	92.6083	2193014	425272	1124528	4651282
GSM8785412	EQ_24_C	EqD	ZT24	C	Dark	18394201	16582574	90.1511	2475343	450001	425489	3083504
GSM8785413	EQ_04_A	EqD	ZT04	A	Light	25161727	22505738	89.4443	2866268	408796	491995	3362143
GSM8785414	EQ_04_B	EqD	ZT04	B	Light	23363508	20611184	88.2196	3364497	466330	563338	3495704
GSM8785415	EQ_04_C	EqD	ZT04	C	Light	25899397	25353466	97.8921	2526056	371494	738969	6087870
GSM8785416	EQ_08_A	EqD	ZT08	A	Light	26607596	23975411	90.1074	2762188	695425	725341	5057715
GSM8785417	EQ_08_B	EqD	ZT08	B	Light	21400751	19331927	90.3329	1931941	439126	552558	3804834
GSM8785418	EQ_08_C	EqD	ZT08	C	Light	21870987	20019623	91.5351	2214032	479008	582933	3722488
GSM8785419	EQ_12_A	EqD	ZT12	A	Light	21807890	20732288	95.0678	2182334	534231	603904	4478890
GSM8785420	EQ_12_B	EqD	ZT12	B	Light	20749930	18110597	87.2803	2143954	416025	434116	3017891
GSM8785421	EQ_12_C	EqD	ZT12	C	Light	17490077	16059388	91.82	2082817	410333	429590	2968178
GSM8785422	EQ_16_A	EqD	ZT16	A	Dark	19983348	17479517	87.4704	1520798	300622	408148	2591106
GSM8785423	EQ_16_B	EqD	ZT16	B	Dark	17285528	15041384	87.0172	1833095	351062	410030	2561806
GSM8785424	EQ_16_C	EqD	ZT16	C	Dark	22958442	20327969	88.5425	2460666	598680	623314	4080035
GSM8785425	EQ_20_A	EqD	ZT20	A	Dark	24615938	22534935	91.5461	2525420	678872	753563	4783311
GSM8785426	EQ_20_B	EqD	ZT20	B	Dark	23197792	20562125	88.6383	2261031	461297	1180535	4112949
GSM8785427	EQ_20_C	EqD	ZT20	C	Dark	23288160	21607530	92.7833	2588352	544838	631960	4272072
GSM8785428	SD_24_A	ShD	ZT24	A	Dark	19083643	17834688	93.4554	2384425	596320	667217	4489933
GSM8785429	SD_24_B	ShD	ZT24	B	Dark	24273428	21502610	88.585	2485247	642561	760828	4615997
GSM8785430	SD_24_C	ShD	ZT24	C	Dark	25965552	23436741	90.2609	1536624	302324	693995	3514187
GSM8785431	SD_04_A	ShD	ZT04	A	Light	23403009	20950057	89.5186	2233465	517245	832279	4360963
GSM8785432	SD_04_B	ShD	ZT04	B	Light	17900106	15536142	86.7936	1333843	219443	553859	2304957
GSM8785433	SD_04_C	ShD	ZT04	C	Light	22622419	21069552	93.1357	3494424	789566	708054	5467228
GSM8785434	SD_08_A	ShD	ZT08	A	Light	22903006	20446629	89.2749	2113155	367370	484849	3354131
GSM8785435	SD_08_B	ShD	ZT08	B	Light	22228197	19604143	88.1949	3442004	561564	581108	4275784
GSM8785436	SD_08_C	ShD	ZT08	C	Light	21550886	17842429	82.7921	3000480	523183	552135	3491508
GSM8785437	SD_12_A	ShD	ZT12	A	Dark	23340080	22514470	96.4627	1978519	370723	1019738	4883211
GSM8785438	SD_12_B	ShD	ZT12	B	Dark	22694405	19746017	87.0083	2787230	535917	637795	3765660
GSM8785439	SD_12_C	ShD	ZT12	C	Dark	23120668	20408497	88.2695	2039447	377041	563420	3294304
GSM8785440	SD_16_A	ShD	ZT16	A	Dark	18201261	16111473	88.5184	2274392	533294	542836	3523516
GSM8785441	SD_16_B	ShD	ZT16	B	Dark	21936375	18276254	83.3148	1843110	325735	427302	2553803
GSM8785442	SD_16_C	ShD	ZT16	C	Dark	22306757	20515831	91.9714	3585724	613516	700496	4699174
GSM8785443	SD_20_A	ShD	ZT20	A	Dark	26383374	23219202	88.0069	2373722	431915	538436	3816928
GSM8785444	SD_20_B	ShD	ZT20	B	Dark	22568105	20202115	89.5162	2994808	529637	537594	4231003
GSM8785445	SD_20_C	ShD	ZT20	C	Dark	22524360	20416125	90.6402	2822481	449143	501460	3857851

## Sheet: TE-mapping
Descriptive statistics of the mRNA-sequqncing mapping with STAR.
Sample_Name	Number of input reads	Average input read length	Uniquely mapped reads number	Uniquely mapped reads %	Average mapped length	Number of splices: Total	Number of splices: Annotated (sjdb)	Number of splices: GT/AG	Number of splices: GC/AG	Number of splices: AT/AC	Number of splices: Non-canonical	Mismatch rate per base, %	Deletion rate per base	Deletion average length	Insertion rate per base	Insertion average length	Number of reads mapped to multiple loci	% of reads mapped to multiple loci	Number of reads mapped to too many loci	% of reads mapped to too many loci	Number of reads unmapped: too many mismatches	% of reads unmapped: too many mismatches	Number of reads unmapped: too short	% of reads unmapped: too short	Number of reads unmapped: other	% of reads unmapped: other	Number of chimeric reads	% of chimeric reads
EQ_00_A	29065992	283	25691478	0.8839	283.19	24487192	24323426	24214992	237502	19843	14855	0.0007	0	1.45	0	1.16	2321538	0.0799	0	0	0	0	1046142	0.036	6834	0.0002	0	0
EQ_00_B	30427957	288	27115896	0.8912	288.02	26478260	26301199	26182999	258658	20983	15620	0.0007	0	1.43	0	1.16	2291367	0.0753	0	0	0	0	1014067	0.0333	6627	0.0002	0	0
EQ_00_C	31139327	287	27472384	0.8822	287.76	26500801	26320285	26209804	256419	18294	16284	0.0006	0	1.44	0	1.16	2592214	0.0832	0	0	0	0	1066866	0.0343	7863	0.0003	0	0
EQ_04_A	26913452	286	23861255	0.8866	286.45	22355244	22218642	22107589	220584	14240	12831	0.0008	0	1.43	0	1.16	2206884	0.082	0	0	0	0	839418	0.0312	5895	0.0002	0	0
EQ_04_B	29124725	285	25673011	0.8815	284.94	24036654	23900872	23773397	234852	14596	13809	0.0007	0	1.43	0	1.16	2556697	0.0878	1	0	0	0	888851	0.0305	6165	0.0002	0	0
EQ_04_C	32465161	287	27501548	0.8471	287.79	25525700	25376738	25239691	254476	15621	15912	0.0007	0	1.42	0	1.16	3980462	0.1226	0	0	0	0	976262	0.0301	6889	0.0002	0	0
EQ_08_A	29611257	284	25245459	0.8526	284.36	22992718	22857092	22745822	217382	14708	14806	0.0007	0	1.42	0	1.15	3497816	0.1181	2	0	0	0	861930	0.0291	6050	0.0002	0	0
EQ_08_B	33698655	281	28847091	0.856	281.48	26530432	26362085	26241722	254326	17384	17000	0.0007	0	1.43	0	1.15	3815488	0.1132	0	0	0	0	1028999	0.0305	7077	0.0002	0	0
EQ_08_C	29148464	281	24680010	0.8467	281.41	22245881	22114696	22003038	212005	16335	14503	0.0006	0	1.42	0	1.15	3500825	0.1201	1	0	0	0	961709	0.033	5919	0.0002	0	0
EQ_12_A	30272386	285	26673230	0.8811	285.45	26305273	26150552	26023889	248910	16877	15597	0.0007	0	1.44	0	1.16	2680319	0.0885	0	0	0	0	912774	0.0302	6063	0.0002	0	0
EQ_12_B	41065516	286	36096614	0.879	286.33	35585696	35371575	35200551	339156	24399	21590	0.0006	0	1.44	0	1.16	3723263	0.0907	0	0	0	0	1236341	0.0301	9298	0.0002	0	0
EQ_12_C	28353361	288	25746175	0.908	288.48	25962354	25818844	25685492	244715	17632	14515	0.0007	0	1.45	0	1.16	1710020	0.0603	0	0	0	0	890621	0.0314	6545	0.0002	0	0
EQ_16_A	25438683	286	22251970	0.8747	286.89	22251809	22106379	22010511	210557	16991	13750	0.0007	0	1.44	0	1.16	2306146	0.0907	0	0	0	0	874460	0.0344	6107	0.0002	0	0
EQ_16_B	29483350	287	27053741	0.9176	287.35	27875658	27696980	27575513	262763	21294	16088	0.0007	0	1.46	0	1.17	1399528	0.0475	0	0	0	0	1023312	0.0347	6769	0.0002	0	0
EQ_16_C	26530996	284	23223324	0.8753	284.76	23061785	22910236	22809183	219736	18199	14667	0.0006	0	1.45	0	1.16	2448959	0.0923	1	0	0	0	852967	0.0321	5745	0.0002	0	0
EQ_20_A	31797405	281	27811665	0.8747	281.92	26502795	26322173	26211721	254994	19036	17044	0.0007	0	1.45	0	1.16	2865985	0.0901	0	0	0	0	1112120	0.035	7635	0.0002	0	0
EQ_20_B	28256589	282	25325717	0.8963	282.68	24450442	24281290	24183363	233639	18219	15221	0.0006	0	1.46	0	1.16	2021240	0.0715	0	0	0	0	903579	0.032	6053	0.0002	0	0
EQ_20_C	32243632	285	28674216	0.8893	285.02	27925937	27741063	27618921	269686	20422	16908	0.0007	0	1.45	0	1.16	2468637	0.0766	0	0	0	0	1093366	0.0339	7413	0.0002	0	0
LD_00_A	37069294	284	32216429	0.8691	284.52	30839126	30644504	30507762	290478	21138	19748	0.0007	0	1.44	0	1.16	3656052	0.0986	0	0	0	0	1187895	0.032	8918	0.0002	0	0
LD_00_B	25369338	286	22187441	0.8746	286.43	21464355	21332897	21229104	204943	17397	12911	0.0007	0	1.43	0	1.16	2262024	0.0892	0	0	0	0	913029	0.036	6844	0.0003	0	0
LD_00_C	30511876	285	28195088	0.9241	284.75	27752149	27577935	27453594	263767	18705	16083	0.0007	0	1.45	0	1.16	1224807	0.0401	2	0	0	0	1083425	0.0355	8554	0.0003	0	0
LD_04_A	36155343	282	30065730	0.8316	282.68	27149023	27002609	26843525	269390	17519	18589	0.0007	0	1.42	0	1.16	5009039	0.1385	0	0	0	0	1073105	0.0297	7469	0.0002	0	0
LD_04_B	33091635	282	27815377	0.8406	282.74	25188422	25029965	24908827	247969	14940	16686	0.0006	0	1.41	0	1.16	4287356	0.1296	0	0	0	0	981915	0.0297	6987	0.0002	0	0
LD_04_C	29137803	283	25601673	0.8786	283.58	23578820	23437052	23315686	233002	16308	13824	0.0007	0	1.43	0	1.16	2553161	0.0876	1	0	0	0	976301	0.0335	6667	0.0002	0	0
LD_08_A	30027871	286	25460376	0.8479	286.67	23478602	23339399	23222040	226180	15066	15316	0.0007	0	1.42	0	1.15	3632208	0.121	0	0	0	0	928391	0.0309	6896	0.0002	0	0
LD_08_B	35211317	287	30150979	0.8563	286.93	27930519	27762957	27626759	267949	17827	17984	0.0007	0	1.43	0	1.15	4028394	0.1144	1	0	0	0	1024115	0.0291	7828	0.0002	0	0
LD_08_C	30894470	287	26654383	0.8628	286.94	24858665	24706538	24587254	239739	15698	15974	0.0007	0	1.43	0	1.15	3213001	0.104	2	0	0	0	1019993	0.033	7091	0.0002	0	0
LD_12_A	34819917	285	29884023	0.8582	285.57	28788364	28613948	28476933	274069	19144	18218	0.0007	0	1.45	0	1.15	3843498	0.1104	0	0	0	0	1085112	0.0312	7284	0.0002	0	0
LD_12_B	35679448	287	31970290	0.896	287.34	31498442	31324449	31160602	296649	22014	19177	0.0006	0	1.44	0	1.16	2460799	0.069	0	0	0	0	1240379	0.0348	7980	0.0002	0	0
LD_12_C	39633381	285	34489472	0.8702	285.27	33611468	33401797	33246415	321832	22174	21047	0.0007	0	1.44	0	1.16	3931864	0.0992	0	0	0	0	1203137	0.0304	8908	0.0002	0	0
LD_16_A	29942222	282	26673067	0.8908	282.67	26372432	26230522	26092158	245490	18569	16215	0.0007	0	1.45	0	1.16	2330598	0.0778	2	0	0	0	932249	0.0311	6306	0.0002	0	0
LD_16_B	36382180	284	32069318	0.8815	284.21	31953666	31781300	31613305	301419	20291	18651	0.0007	0	1.44	0	1.15	3111553	0.0855	0	0	0	0	1193092	0.0328	8217	0.0002	0	0
LD_16_C	28516278	285	25185890	0.8832	285.19	25149546	25017315	24883529	235329	16198	14490	0.0007	0	1.44	0	1.16	2432167	0.0853	1	0	0	0	892110	0.0313	6110	0.0002	0	0
LD_20_A	31501088	288	27603567	0.8763	287.95	27332634	27155853	27041107	256979	18569	15979	0.0007	0	1.43	0	1.16	2907032	0.0923	2	0	0	0	983481	0.0312	7006	0.0002	0	0
LD_20_B	28517472	287	25917912	0.9088	286.81	25919329	25751766	25642301	244238	17504	15286	0.0007	0	1.44	0	1.16	1632839	0.0573	0	0	0	0	959423	0.0336	7298	0.0003	0	0
LD_20_C	30197281	285	27189415	0.9004	285.73	26946915	26770450	26659400	252489	18874	16152	0.0007	0	1.45	0	1.16	2068191	0.0685	0	0	0	0	932574	0.0309	7101	0.0002	0	0
SD_00_A	26984276	286	24218456	0.8975	285.99	22852513	22694514	22594379	225504	17492	15138	0.0006	0	1.45	0	1.17	1806766	0.067	0	0	0	0	952023	0.0353	7031	0.0003	0	0
SD_00_B	34079267	282	30653839	0.8995	282.64	28856968	28653951	28534887	281151	21877	19053	0.0007	0	1.45	0	1.16	1950253	0.0572	0	0	0	0	1464306	0.043	10869	0.0003	0	0
SD_00_C	27176665	281	25155570	0.9256	281.41	23723488	23560705	23454093	235125	18916	15354	0.0007	0	1.46	0	1.16	989945	0.0364	0	0	0	0	1023543	0.0377	7607	0.0003	0	0
SD_04_A	28024914	283	25413563	0.9068	283.31	23921676	23778301	23658820	231175	16587	15094	0.0006	0	1.45	0	1.16	1699068	0.0606	0	0	0	0	905792	0.0323	6491	0.0002	0	0
SD_04_B	27002524	285	25573083	0.9471	285.61	24855163	24702648	24581639	242272	16737	14515	0.0006	0	1.46	0	1.16	548746	0.0203	0	0	0	0	874040	0.0324	6655	0.0002	0	0
SD_04_C	24305041	287	22973620	0.9452	287.2	22565762	22430778	22318218	220119	15063	12362	0.0006	0	1.45	0	1.17	498176	0.0205	0	0	0	0	827322	0.034	5923	0.0002	0	0
SD_08_A	34439919	285	30948020	0.8986	285.58	29939978	29754850	29614465	287484	20236	17793	0.0006	0	1.46	0	1.16	2347983	0.0682	1	0	0	0	1135436	0.033	8479	0.0002	0	0
SD_08_B	31465829	288	28190892	0.8959	288.21	27477514	27303780	27175303	266802	19437	15972	0.0006	0	1.45	0	1.16	2290712	0.0728	0	0	0	0	976045	0.031	8180	0.0003	0	0
SD_08_C	33401477	285	29185124	0.8738	285.62	27503190	27345727	27203317	260507	22616	16750	0.0006	0	1.44	0	1.16	2958067	0.0886	0	0	0	0	1249688	0.0374	8598	0.0003	0	0
SD_12_A	34320521	286	30302476	0.8829	286.21	30214446	30008887	29876773	291095	26584	19994	0.0006	0	1.45	0	1.16	2896234	0.0844	0	0	0	0	1114315	0.0325	7496	0.0002	0	0
SD_12_B	29223098	283	26375902	0.9026	283.64	26458268	26289000	26163409	257125	21675	16059	0.0007	0	1.44	0	1.16	1880005	0.0643	0	0	0	0	961398	0.0329	5793	0.0002	0	0
SD_12_C	31647322	284	28465718	0.8995	284.84	28794401	28616006	28465686	285473	25948	17294	0.0007	0	1.44	0	1.16	2122367	0.0671	0	0	0	0	1052907	0.0333	6330	0.0002	0	0
SD_16_A	31474209	287	28500050	0.9055	286.9	28986967	28782904	28670399	276340	22706	17522	0.0006	0	1.45	0	1.16	1858583	0.0591	0	0	0	0	1108475	0.0352	7101	0.0002	0	0
SD_16_B	35450276	286	31582690	0.8909	286.04	31775896	31548044	31430828	302444	23251	19373	0.0007	0	1.44	0	1.16	2610678	0.0736	0	0	0	0	1248490	0.0352	8418	0.0002	0	0
SD_16_C	31337113	286	27818024	0.8877	286.29	28093076	27899198	27781734	270106	24352	16884	0.0006	0	1.45	0	1.16	2369893	0.0756	0	0	0	0	1141877	0.0364	7319	0.0002	0	0
SD_20_A	35121743	288	31594089	0.8996	287.7	30311377	30096447	29978495	290046	23552	19284	0.0006	0	1.45	0	1.17	2603338	0.0741	1	0	0	0	917921	0.0261	6394	0.0002	0	0
SD_20_B	29865587	288	26754582	0.8958	288.63	26084221	25901029	25796515	252903	19417	15386	0.0007	0	1.44	0	1.16	2029184	0.0679	0	0	0	0	1074188	0.036	7633	0.0003	0	0
SD_20_C	32795992	286	29351001	0.895	286.79	28524199	28323540	28211693	273946	21861	16699	0.0006	0	1.44	0	1.16	2291514	0.0699	0	0	0	0	1145101	0.0349	8376	0.0003	0	0
