# Supplementary material for: Photoperiodic patterns in miRNA-mRNA pairs and tRNA fragments revealed by time-course co-sequencing in Arabidopsis
Source: PLoS Genet. 2026 Jul 22;22(7):e1012229. doi: 10.1371/journal.pgen.1012229 (PMC13390833; doi:10.1371/journal.pgen.1012229)
Supplement: S2 Data — (CSV) [file pgen.1012229.s040.csv]

ID	EQ_00_A	EQ_00_B	EQ_00_C	EQ_04_A	EQ_04_B	EQ_04_C	EQ_08_A	EQ_08_B	EQ_08_C	EQ_12_A	EQ_12_B	EQ_12_C	EQ_16_A	EQ_16_B	EQ_16_C	EQ_20_A	EQ_20_B	EQ_20_C	LD_00_A	LD_00_B	LD_00_C	LD_04_A	LD_04_B	LD_04_C	LD_08_A	LD_08_B	LD_08_C	LD_12_A	LD_12_B	LD_12_C	LD_16_A	LD_16_B	LD_16_C	LD_20_A	LD_20_B	LD_20_C	SD_00_A	SD_00_B	SD_00_C	SD_04_A	SD_04_B	SD_04_C	SD_08_A	SD_08_B	SD_08_C	SD_12_A	SD_12_B	SD_12_C	SD_16_A
ath-miR5027	20	5	10	5	3	9	5	3	14	12	7	8	4	8	9	7	4	10	4	6	2	8	3	2	9	2	9	3	8	8	12	4	7	6	6	3	3	7	2	5	1	17	5	5	11	3	2	1	8
ath-miR5648-5p	4	0	0	1	3	0	2	4	1	1	3	0	0	0	0	0	1	1	1	0	1	0	1	3	1	2	0	0	1	2	2	0	1	0	6	3	1	4	2	0	2	0	0	0	2	1	1	1	1
ath-miR777	1	0	2	0	0	0	0	0	0	0	0	0	1	0	0	1	0	0	0	0	0	0	0	0	0	0	1	0	0	0	1	0	0	0	0	1	2	2	0	0	0	1	0	0	0	1	3	0	0
ath-miR167a-3p	128	50	120	92	213	118	421	277	101	148	80	74	73	111	329	450	156	138	99	141	223	118	237	220	173	156	87	164	141	143	173	268	208	199	244	144	227	414	122	266	103	156	178	200	115	148	298	165	151
ath-miR4228-5p	0	0	0	0	1	0	2	0	0	0	0	0	0	0	1	1	1	0	0	1	1	0	0	1	0	0	0	0	0	2	1	0	0	0	1	0	0	0	0	0	0	0	0	0	0	0	0	0	0
ath-miR5014a-3p	0	0	0	0	0	0	0	0	1	0	0	0	0	0	0	0	1	0	0	0	0	0	0	0	0	0	0	0	1	0	0	0	0	0	0	2	0	0	0	1	0	1	0	0	0	0	1	0	0
ath-miR825	148	101	91	138	155	127	249	137	146	143	123	113	47	48	102	124	91	138	90	108	68	103	108	87	153	138	111	107	119	87	115	102	147	65	71	63	118	107	56	140	48	240	104	145	111	67	83	53	69
ath-miR398a-5p	11	4	1	5	3	4	7	3	6	5	3	4	2	1	4	11	4	10	2	11	3	6	5	8	7	4	2	6	3	4	7	2	4	2	4	1	6	6	9	9	3	6	3	10	3	4	8	6	2
ath-miR8170-5p	1	0	0	0	0	0	0	0	0	0	0	0	0	0	0	0	0	0	0	0	0	0	0	0	1	0	0	0	0	0	0	0	0	0	0	0	0	0	0	0	0	0	0	0	0	0	0	0	0
ath-miR4240	0	0	0	0	0	0	0	0	0	0	0	0	0	0	0	0	0	0	0	0	0	0	0	0	0	0	0	0	0	0	0	1	0	0	0	0	0	0	0	0	0	0	0	0	0	0	0	1	0
ath-miR5648-3p	0	0	0	0	0	0	1	0	0	0	0	0	0	0	1	0	1	0	0	1	0	0	1	0	0	0	0	1	0	0	0	0	0	1	0	0	0	0	0	0	0	1	1	0	0	1	0	0	1
ath-miR2933a_ath-miR2933b	3	2	3	1	0	0	1	1	0	3	1	5	1	0	1	1	1	0	1	0	0	2	3	0	5	1	2	1	0	3	0	1	0	0	5	0	0	1	1	5	1	0	0	1	0	2	2	1	0
ath-miR5628	0	2	0	0	0	0	0	0	0	0	0	0	0	0	0	1	0	0	0	0	0	0	0	0	0	0	0	0	0	1	0	0	0	0	0	0	0	0	0	1	1	0	0	0	2	0	0	1	0
ath-miR841a-5p	30	14	13	16	12	16	27	28	20	22	6	20	16	11	21	32	13	25	10	16	10	9	18	14	17	8	23	26	18	7	37	20	17	13	14	7	25	25	13	25	4	39	10	20	27	6	26	11	17
ath-miR167a-5p_ath-miR167b	3879	1299	1223	1127	1847	1812	5561	5754	2438	2060	1186	1304	1509	2057	6001	9478	2510	2399	1430	2565	2398	2294	3612	4305	2567	2319	1697	1991	2972	2858	5160	6084	3133	1922	2649	2321	5485	9031	4810	8623	1502	3627	2646	4991	4215	4593	9004	5386	3731
ath-miR8181	0	0	0	1	0	0	0	1	1	2	1	1	1	1	0	0	0	0	0	0	0	0	0	0	0	0	2	2	0	1	0	1	2	0	0	0	1	0	0	0	0	1	1	0	1	0	0	0	0
ath-miR5630a_ath-miR5630b	0	0	0	0	0	0	0	0	0	0	0	0	0	1	0	1	0	0	0	0	3	0	0	0	0	0	0	0	0	0	0	0	0	0	0	0	0	0	0	0	0	0	0	0	0	0	0	0	0
ath-miR5638a	0	0	0	0	1	3	0	1	1	0	1	0	0	1	2	2	2	0	0	0	0	0	0	0	2	0	0	0	3	0	0	0	1	0	0	0	0	0	4	1	0	0	0	0	0	0	0	0	0
ath-miR395a_ath-miR395d_ath-miR395e	189	79	80	115	100	123	411	289	132	330	147	157	168	177	452	283	151	189	146	136	187	177	182	270	251	244	149	161	140	192	206	309	341	183	223	202	149	146	72	153	89	258	221	202	61	165	198	86	221
ath-miR160c-3p	392	121	183	71	118	135	246	238	153	149	75	105	117	155	326	545	205	281	127	175	202	152	151	211	170	145	126	99	241	137	205	240	183	163	203	160	478	629	285	250	48	278	126	180	178	241	338	175	311
ath-miR868-3p	0	0	0	0	0	0	0	0	0	0	0	0	1	0	0	0	0	0	0	0	0	0	0	0	0	0	1	0	0	0	0	0	0	0	0	1	0	0	0	0	0	0	0	0	1	0	0	0	0
ath-miR5653	195	91	99	73	93	120	181	133	120	122	99	54	95	80	203	187	95	132	89	115	81	81	81	81	123	92	88	84	101	85	99	90	99	85	97	77	156	163	81	127	36	172	84	113	86	111	125	81	161
ath-miR319a_ath-miR319b	4733	2532	2332	3065	2666	2939	4119	2370	2870	3440	2887	3228	1919	2276	3551	3148	2857	3285	2144	3668	1638	2475	2161	1994	3157	2872	2375	2326	3314	2299	3067	1792	3452	1833	2229	1750	3163	3163	1380	2528	1654	5846	2301	3361	2481	1986	2389	1582	3155
ath-miR416	0	0	0	2	0	1	0	1	0	0	0	0	0	0	0	1	0	0	0	0	0	1	0	0	0	0	0	0	0	0	0	0	0	0	0	0	0	0	0	1	0	0	0	1	0	0	0	0	0
ath-miR844-5p	0	1	0	1	0	0	0	0	0	1	0	0	0	0	0	0	0	1	1	0	0	0	2	0	2	0	1	0	2	0	0	1	0	0	0	0	0	0	2	0	2	0	1	0	0	1	0	0	1
ath-miR162a-3p_ath-miR162b-3p	58381	24290	32277	30267	32603	23957	46082	22278	25270	39273	27718	29606	18599	22992	32698	33445	23890	34555	28870	36987	24555	20075	16944	16203	36009	28086	30045	24048	34839	24320	33075	30415	44015	25439	27529	19551	32009	29577	14947	20898	10355	52397	19021	28446	24298	20512	25868	16810	33864
ath-miR850	399	220	216	275	238	225	246	115	322	258	233	290	118	162	200	159	238	329	178	339	109	201	111	129	301	211	166	175	365	155	415	298	337	142	118	96	216	230	126	166	88	456	184	331	398	132	254	197	285
ath-miR398c-5p_ath-miR398b-5p	356	223	399	393	565	245	1183	590	381	502	278	281	301	270	654	1194	520	391	394	306	666	439	640	675	667	732	481	492	493	431	892	1191	1525	591	771	628	668	843	319	512	122	572	288	424	195	205	255	82	232
ath-miR5016	0	0	0	0	1	0	0	1	0	0	0	1	0	0	0	0	1	0	0	0	0	0	0	0	0	0	0	2	0	0	0	0	0	0	0	0	0	0	0	0	0	0	2	0	0	0	0	0	0
ath-miR775	541	287	279	260	353	184	623	396	379	504	403	358	266	328	624	633	393	481	409	442	443	316	417	431	431	385	385	455	481	440	738	682	662	343	430	318	442	567	288	573	139	552	389	575	446	340	563	357	431
ath-miR5020b	37	13	16	62	59	34	91	56	32	10	12	14	6	7	10	29	16	29	17	40	7	51	70	44	111	80	54	26	41	13	29	27	17	14	16	7	36	22	18	70	26	82	13	21	10	9	15	16	9
ath-miR843	452	265	531	306	495	187	509	236	214	523	298	267	237	186	339	459	290	400	344	380	405	164	231	133	404	308	343	399	241	236	162	246	430	371	503	217	319	302	136	195	86	469	254	264	158	168	198	137	371
ath-miR396b-3p	312	147	170	186	282	199	652	508	301	401	223	252	168	183	433	549	183	235	198	260	310	218	299	318	481	370	271	368	438	350	590	631	565	277	373	257	322	387	174	474	153	460	331	453	388	217	439	255	259
ath-miR848	25	11	14	4	17	15	11	11	12	14	8	6	13	9	13	15	14	21	10	17	13	6	2	5	14	7	8	8	16	10	16	5	16	10	9	5	15	20	6	8	5	18	9	13	13	10	19	16	17
ath-miR5996	63	28	37	15	46	25	83	40	14	36	25	15	20	19	66	77	31	44	44	35	50	17	23	15	31	48	27	31	23	24	22	22	29	35	40	31	50	95	35	44	16	46	28	28	22	39	56	31	55
ath-miR5663-5p	47	24	28	19	17	20	40	31	39	25	19	22	14	30	38	45	20	41	17	29	25	28	22	20	35	26	27	25	43	20	37	32	24	19	19	19	47	48	32	26	6	56	22	26	44	26	29	28	36
ath-miR156f-5p_ath-miR156e_ath-miR156d-5p_ath-miR156b-5p_ath-miR156a-5p_ath-miR156c-5p	32978	13413	11075	14422	14602	19361	23432	21143	20202	14222	12761	12710	9334	12045	26862	25523	14109	14906	10589	24676	8388	16943	12529	14400	13915	13734	9794	10848	17500	11457	18831	15529	14935	7109	9711	10102	26292	31318	16337	27876	9263	32599	12534	22035	23903	15663	22863	22302	19591
ath-miR161.2	542	191	146	173	232	224	536	479	359	383	268	282	235	357	738	936	369	343	197	367	205	339	419	581	376	279	220	289	643	375	984	745	500	237	289	298	507	659	445	859	206	411	309	617	714	478	556	665	349
ath-miR5026	33355	14294	11143	10740	13162	15448	17387	10649	16500	13437	10875	12453	8405	10551	17218	20231	17870	17543	11390	23246	8162	12706	8201	9955	12535	12751	9787	9924	17534	9477	15750	13558	16014	8185	9136	9571	19065	21326	9880	18576	6561	26840	9881	15054	17796	13198	18493	13066	17438
ath-miR853	5	4	0	5	7	5	4	7	4	7	2	0	2	2	5	1	7	0	3	0	7	2	1	7	1	2	1	1	6	4	10	5	5	4	3	1	5	13	4	10	2	6	3	9	9	2	9	9	5
ath-miR156d-3p	247	93	80	91	79	167	166	120	141	163	100	146	78	83	192	202	107	147	115	244	80	119	76	135	147	120	91	86	196	140	290	226	222	123	117	98	200	281	113	256	40	211	90	128	197	128	243	164	140
ath-miR833b	3	1	1	2	3	2	0	3	0	6	1	1	0	1	2	3	2	3	0	3	2	0	2	5	0	6	0	2	4	1	3	4	1	0	0	4	2	5	0	4	2	3	4	3	2	0	0	0	2
ath-miR870-3p	1	1	3	0	3	0	6	2	1	2	1	1	0	1	0	2	0	3	0	1	1	3	1	1	1	0	1	1	2	2	2	1	0	1	5	0	2	1	0	1	1	2	2	1	0	1	0	2	1
ath-miR169n_ath-miR169l_ath-miR169m_ath-miR169k_ath-miR169i_ath-miR169h_ath-miR169j	11	2	4	2	2	2	5	7	0	4	8	6	5	4	8	4	2	6	5	4	6	3	2	4	5	4	3	6	9	2	5	2	5	2	2	4	4	6	6	9	3	5	1	3	7	3	4	3	10
ath-miR172c_ath-miR172d-3p	9	4	3	4	3	2	22	24	4	1	1	5	3	7	11	42	3	8	2	5	8	3	10	16	5	8	6	2	8	10	21	16	16	5	9	3	10	17	20	36	2	2	5	16	17	12	28	12	9
ath-miR5023	0	1	0	2	0	0	2	1	0	4	0	0	0	0	0	2	2	0	0	0	1	1	0	3	3	0	0	1	0	1	0	4	0	1	0	0	0	2	0	0	0	1	0	1	0	1	1	0	0
ath-miR5020a	2	0	0	1	2	1	0	1	1	0	1	0	0	0	0	0	0	0	1	0	0	1	0	0	2	3	1	2	0	1	1	2	0	0	0	0	1	2	2	2	0	1	0	0	0	1	1	1	1
ath-miR5654-5p	2	5	2	3	1	1	2	4	4	1	1	1	2	3	3	6	3	5	1	2	1	3	8	4	5	2	1	1	5	9	8	3	5	0	2	4	13	8	4	8	1	2	1	3	4	5	7	8	5
ath-miR5629	2	2	1	1	1	3	6	2	1	5	1	1	2	3	6	7	0	4	6	2	1	3	2	0	0	3	0	1	5	3	0	5	0	2	4	1	4	6	0	5	0	3	1	4	1	1	6	2	2
ath-miR3932b-3p_ath-miR3932a	1	0	0	1	0	0	0	0	0	0	0	0	0	0	0	0	1	0	0	0	0	0	0	0	0	0	0	0	0	0	0	0	0	0	0	0	0	0	0	1	0	0	0	1	2	1	0	0	0
ath-miR156b-3p	3394	1251	1292	1076	1427	1730	3081	2316	1696	2217	1164	1196	1125	1338	3207	4032	1839	1845	1500	2355	1263	1440	1614	1841	1970	1517	1176	1304	1929	1606	2184	2227	2277	1498	1571	1620	2698	3857	1848	3330	762	3002	1467	2117	1940	2501	3914	2416	2555
ath-miR8168	1	1	1	0	1	2	2	1	2	1	1	3	1	2	6	3	3	0	0	1	1	2	1	0	2	1	0	1	2	6	4	3	4	0	1	2	4	7	4	3	0	2	2	6	2	1	4	3	1
ath-miR391-3p	86	38	37	27	88	38	147	98	45	68	44	41	41	54	130	212	76	84	53	68	73	44	72	92	68	62	57	103	93	71	91	130	136	85	91	96	153	218	99	248	75	141	94	196	209	177	278	227	142
ath-miR167c-5p	179	57	85	53	113	93	247	271	134	108	64	65	83	95	268	361	131	133	70	120	123	107	172	173	120	96	62	72	129	129	150	210	120	89	158	123	307	357	208	286	77	193	125	175	149	233	336	201	144
ath-miR2111b-3p	1	0	0	2	6	1	1	4	0	2	5	3	1	0	2	6	4	0	1	0	0	2	8	5	0	3	1	1	1	3	4	8	3	2	0	0	0	5	1	3	2	2	1	2	3	0	6	0	3
ath-miR5633	9	1	1	0	1	5	4	2	0	8	1	7	1	2	1	2	2	3	1	1	0	2	1	3	6	0	1	3	9	5	9	16	6	1	0	2	0	1	0	6	1	6	0	2	2	2	4	0	0
ath-miR2938	0	0	0	0	0	0	0	0	0	0	0	0	0	0	0	0	0	0	1	0	0	0	0	0	0	0	0	0	0	0	0	0	0	0	0	0	0	0	0	0	0	0	0	0	0	0	0	0	0
ath-miR396a-5p	7996	3086	3324	2992	4022	3606	7416	5173	3931	4637	3111	3444	2956	3389	6975	8739	4205	4521	3441	5222	3219	3018	3340	3510	4389	3957	3289	3190	4915	3690	6011	5227	5362	2925	3637	3124	5924	7281	3695	6044	1893	7458	3408	5767	5120	4338	5257	4223	5422
ath-miR845b	47	45	20	36	39	36	16	29	52	21	48	31	10	29	34	16	18	52	18	50	24	35	6	9	14	30	40	11	46	21	25	35	13	12	19	14	33	17	17	23	18	53	12	30	40	19	22	20	15
ath-miR5640	177	66	84	90	66	103	91	79	119	99	95	96	48	69	92	118	83	104	73	134	55	59	68	73	89	79	73	63	128	51	122	109	94	54	60	69	106	105	73	106	53	174	81	123	140	97	83	106	92
ath-miR5028	5	4	6	3	4	3	9	9	2	7	2	1	3	6	13	20	5	2	3	4	10	0	6	9	4	2	2	7	1	4	11	12	6	5	5	5	14	13	5	11	5	7	10	4	1	9	16	3	3
ath-miR2112-5p	1	1	1	1	0	1	6	2	3	5	1	0	2	3	3	5	1	1	1	1	2	1	2	1	1	0	0	1	4	2	10	1	2	0	1	4	2	6	7	11	1	1	0	11	4	15	12	9	1
ath-miR832-5p	0	0	0	0	0	0	0	0	0	0	0	0	0	0	0	0	0	0	0	0	0	0	0	0	0	0	1	0	0	0	0	0	0	1	0	0	0	0	0	0	0	0	0	0	0	0	0	0	0
ath-miR5029	0	0	0	0	0	0	0	0	0	0	0	0	0	0	0	0	0	0	0	0	1	0	0	0	0	0	0	0	0	0	0	0	0	0	0	0	0	0	0	0	1	0	0	0	0	0	0	0	0
ath-miR158a-3p	193324	83956	89175	97676	102887	75972	145801	98438	104943	112669	98784	112850	64081	87339	131526	141770	96766	120817	82352	137773	65371	73705	62777	69202	115686	93505	80428	78242	142485	78320	145906	118323	138268	64398	82077	67561	119165	131072	68715	121807	48576	176486	75398	141066	136130	71389	124593	100856	117043
ath-miR171a-3p	73	41	36	30	48	45	149	140	48	58	36	25	39	74	144	219	57	50	46	80	59	53	98	109	50	58	33	52	50	67	67	89	65	40	71	47	149	230	108	194	46	89	61	99	76	90	235	116	79
ath-miR319c	2609	1432	1056	1493	1372	1402	2106	1197	1653	1797	1505	1439	1062	1056	1764	1784	1575	1663	1108	1788	929	1233	1251	1207	1615	1568	1508	1195	1611	1214	1583	1118	1926	993	1097	915	1625	1715	725	1398	881	2854	1126	1646	1311	1181	1254	804	1597
ath-miR8165	21	8	10	9	7	7	18	17	4	11	10	9	8	2	22	16	12	12	4	18	8	6	9	6	18	8	13	14	12	8	11	20	14	6	9	6	16	21	11	23	7	14	4	27	13	16	27	13	9
ath-miR420	0	0	0	0	0	0	0	0	0	0	0	0	0	0	0	0	2	0	0	0	0	0	0	0	0	0	0	0	0	0	0	0	0	0	0	0	0	0	0	0	0	0	0	0	0	0	0	0	0
ath-miR156j	880	376	241	303	269	400	598	487	654	337	273	304	305	366	798	896	495	445	335	583	265	464	421	567	439	429	303	325	498	386	619	522	577	239	301	279	861	1014	616	1185	234	864	382	602	838	540	747	616	469
ath-miR5665	1	0	1	0	1	0	1	4	0	3	1	2	1	0	0	1	0	0	0	0	0	0	2	0	1	2	4	0	0	0	1	0	2	0	0	1	0	1	2	2	2	1	0	0	1	0	2	1	0
ath-miR5634	27	11	9	14	6	6	13	16	12	9	6	5	18	11	35	18	10	20	7	14	7	7	4	3	8	6	11	5	18	9	8	5	4	10	6	8	43	31	15	29	5	29	13	24	21	43	46	32	41
ath-miR865-5p	56	25	13	30	36	32	53	40	47	29	23	28	17	29	58	54	24	37	18	41	21	40	32	46	40	34	27	34	53	46	69	60	39	27	31	31	65	35	31	52	20	63	27	67	59	44	41	60	45
ath-miR157c-5p_ath-miR157b-5p_ath-miR157a-5p	4043	1528	1583	2159	2617	2540	4663	3924	2727	2109	1812	2204	1292	1848	3572	3895	2100	2083	1502	2507	1380	2228	2480	2715	2513	2242	1674	1733	3404	2063	3928	3053	2925	971	1433	1272	2877	3933	2083	5100	1478	4267	1809	3973	3848	1782	3010	2927	2168
ath-miR163	4160	2076	2280	1882	2751	1714	3092	2773	2045	2494	1692	1608	1482	1988	3045	4074	2492	2788	1984	2371	1761	1592	2011	2185	2959	2556	2372	2152	2620	2010	2903	3021	2454	1879	2101	1698	3207	3744	1948	3242	1598	4179	1996	3479	2369	2272	3727	2391	3045
ath-miR171b-3p_ath-miR171c-3p	307	137	159	111	193	134	363	287	184	263	160	201	117	172	351	455	209	191	144	220	143	177	203	226	248	196	158	169	257	206	393	360	282	175	206	150	358	398	208	288	117	323	186	317	223	230	352	219	253
ath-miR5636	1	1	0	0	0	1	0	1	1	0	0	0	0	0	2	0	0	0	1	1	1	0	2	0	0	0	2	0	0	0	1	0	0	1	1	0	1	2	0	1	0	0	1	0	0	1	0	0	1
ath-miR396a-3p	2306	1057	1417	1464	2256	1213	4410	2715	1952	3251	2482	1947	1188	1221	2349	2237	1157	1750	1272	1479	1509	1066	1323	1225	3200	2606	2594	2599	3765	2451	3339	3054	3489	1569	1962	1277	1615	1648	709	1734	798	2699	1984	3248	2089	1261	1837	1150	1604
ath-miR5644	0	0	0	0	1	1	0	0	0	2	0	0	0	1	0	0	1	0	0	1	1	0	1	1	2	1	1	2	0	1	1	1	0	0	1	0	1	0	0	2	1	0	0	0	1	0	0	1	0
ath-miR842	21	8	3	5	22	9	29	27	8	10	5	7	16	8	30	36	12	8	10	8	23	11	24	14	14	17	15	5	17	16	22	34	17	16	14	20	22	39	19	15	10	13	11	17	12	12	16	15	23
ath-miR867	0	0	0	0	0	0	0	0	2	0	0	0	0	0	0	0	0	0	0	0	0	0	0	0	0	0	0	1	0	0	0	0	0	0	0	0	0	0	0	0	0	0	0	0	0	0	0	0	0
ath-miR168a-5p_ath-miR168b-5p	917	396	408	555	679	625	1799	1319	871	1135	613	691	419	573	1142	1455	538	661	425	589	556	571	665	809	1056	831	623	716	1064	829	1435	1319	1229	525	599	471	849	1362	611	1507	409	1237	794	1324	1123	789	1556	807	858
ath-miR5639-5p	0	0	0	0	0	0	0	0	2	0	0	0	0	0	0	2	0	1	0	0	0	0	0	0	2	0	1	0	1	0	0	0	0	0	0	0	0	1	0	0	1	0	0	0	0	0	0	0	0
ath-miR4245	0	0	1	0	1	0	1	1	0	0	0	1	0	2	1	0	0	1	0	0	0	0	0	0	1	0	0	1	1	0	0	0	0	0	0	0	0	2	1	0	0	0	2	0	0	3	0	0	0
ath-miR5012	70	26	39	20	57	37	113	90	45	56	33	38	45	46	102	171	42	63	46	60	55	31	53	62	56	57	36	54	71	54	76	135	90	53	63	39	92	122	64	114	26	64	44	72	60	64	132	86	69
ath-miR156f-3p	401	145	91	98	82	391	224	334	320	95	83	149	80	153	463	326	185	199	106	513	81	375	267	333	156	121	59	58	170	111	193	128	135	36	52	117	286	391	288	548	72	449	150	186	417	294	386	464	157
ath-miR840-5p	109	45	35	57	47	70	85	51	75	96	87	72	28	47	73	76	63	57	30	88	26	51	30	43	79	72	46	58	115	53	97	97	87	33	33	31	69	64	35	73	37	154	65	109	121	48	75	51	72
ath-miR3434-5p	250	102	131	71	90	77	154	113	123	123	108	117	118	140	231	231	186	211	174	266	92	85	92	108	170	113	100	89	143	99	203	182	186	126	128	109	154	162	96	83	49	190	87	187	165	130	222	152	222
ath-miR4243	0	0	0	0	0	0	0	0	0	0	0	0	0	0	0	0	0	0	0	0	0	0	0	0	0	0	1	0	0	0	0	0	0	0	0	0	0	0	0	0	0	0	0	0	0	0	0	0	0
ath-miR415	1	0	0	0	0	0	0	0	0	0	0	0	1	0	0	0	0	0	0	0	0	0	0	0	0	0	0	0	1	0	0	0	0	0	0	0	0	0	0	0	0	0	1	0	1	0	0	0	0
ath-miR393a-3p	311	154	133	108	192	178	303	199	212	265	171	173	160	163	311	395	245	186	127	179	114	155	237	254	205	197	140	203	268	195	386	360	300	147	196	139	300	368	165	338	125	312	165	329	340	244	249	219	204
ath-miR403-3p	19003	8360	9090	8105	10028	9310	17068	12688	10735	12247	8952	10032	7394	8876	15385	19259	10426	13227	8372	13215	7906	8709	8337	8874	12213	10283	9748	8224	13437	9056	15349	12500	13458	8018	9747	7752	15278	16533	9802	15300	5396	19947	8575	15308	13229	10685	14523	12180	13180
ath-miR156i	863	314	222	275	254	321	459	387	588	295	258	248	250	317	634	778	420	350	277	523	205	413	330	522	342	353	225	244	379	304	531	496	442	195	211	210	644	866	455	1017	198	723	328	548	689	427	685	496	414
ath-miR839-5p	0	1	0	0	1	0	5	1	0	0	0	0	2	2	2	6	5	2	0	2	5	3	2	1	1	4	4	5	1	1	0	2	0	3	2	1	6	6	1	2	1	1	2	1	1	4	5	0	4
ath-miR419	0	0	0	1	0	0	0	0	0	0	0	0	0	0	0	1	0	0	0	0	0	0	0	0	0	0	0	0	0	0	0	0	0	0	0	0	0	0	0	0	0	0	0	0	0	0	0	0	0
ath-miR398a-3p	862	708	1179	580	903	277	2293	1101	752	1160	681	540	636	656	1675	2074	866	892	1104	663	1675	747	1393	1436	1412	1393	1121	1246	1105	1149	1664	2688	2220	1551	2033	1297	1853	1694	759	806	207	975	950	1099	388	925	1164	309	606
ath-miR8171	0	1	1	2	1	0	0	1	1	0	0	0	0	1	3	0	0	0	2	1	1	2	1	0	1	0	1	2	0	1	2	2	1	0	1	0	1	1	0	2	0	1	2	0	1	3	0	0	1
ath-miR172e-3p	8	0	0	0	4	1	9	11	2	2	0	3	2	4	6	14	1	1	1	3	2	2	2	8	3	2	0	1	2	2	7	5	5	5	1	1	5	16	12	15	3	2	3	2	3	9	8	7	1
ath-miR413	1	1	0	0	0	0	0	0	0	0	0	0	0	0	0	0	0	0	0	1	0	0	0	0	0	0	0	0	0	0	0	0	0	0	0	0	0	0	0	0	0	0	0	0	0	0	0	0	0
ath-miR5631	1	0	1	0	0	0	1	2	1	0	2	0	0	0	0	5	1	0	0	0	0	0	0	2	0	1	1	5	0	1	0	0	0	0	0	0	2	4	0	0	0	1	1	4	3	2	0	0	0
ath-miR8169	9	2	3	4	3	3	8	13	2	7	2	3	5	6	5	15	1	8	3	4	3	6	2	7	5	5	7	6	9	2	14	2	7	1	4	5	7	8	6	13	3	7	4	11	3	8	7	6	8
ath-miR160b_ath-miR160c-5p_ath-miR160a-5p	2629	920	784	736	825	881	1748	1388	1546	1102	787	894	717	950	1922	2217	1331	1319	762	1471	598	928	928	1247	1284	1072	774	737	1451	887	2156	1668	1557	659	809	875	1728	2113	1418	2305	626	1995	882	1766	2057	1188	2358	1657	1513
ath-miR4239	0	0	0	0	0	0	0	0	0	0	0	0	0	0	0	1	0	0	0	0	0	0	0	0	0	0	0	0	0	0	0	0	0	0	0	0	0	0	1	0	0	0	0	0	0	0	0	0	0
ath-miR395f_ath-miR395b_ath-miR395c	208	118	148	156	174	164	677	568	211	683	300	303	296	347	788	418	239	274	239	262	284	247	278	380	447	373	225	306	210	374	336	521	582	274	273	296	198	184	101	220	79	392	321	307	107	336	341	152	342
ath-miR169a-5p	17	6	6	5	9	4	5	3	5	4	0	2	3	2	16	9	5	11	3	11	3	4	9	2	6	2	0	3	8	9	10	4	11	0	3	3	6	6	8	11	11	7	1	9	12	3	6	4	5
ath-miR170-5p_ath-miR171a-5p	371	226	281	248	324	222	508	380	256	380	210	210	145	157	386	404	207	308	205	258	257	238	212	276	269	239	209	261	269	228	368	315	373	211	270	168	383	476	172	345	139	439	218	325	223	227	320	174	294
ath-miR168a-3p	737	323	319	489	644	419	1068	613	633	1022	626	607	285	336	616	547	391	418	387	482	332	481	374	394	697	544	453	624	719	577	840	833	891	312	408	298	460	548	205	690	222	912	580	752	682	387	546	351	590
ath-miR159b-3p	15757	7930	11388	6912	10519	6427	22584	14374	7014	11763	7038	5275	7471	7029	17423	23517	9487	11621	9837	9998	12262	7075	10888	9283	10963	10163	9073	11447	7551	10168	7833	9140	9908	10774	13056	8787	16773	22078	7642	12863	4022	13453	9647	10542	6374	10595	14293	7005	13220
ath-miR165a-3p_ath-miR165b	16609	10662	10836	8737	10624	7555	17003	10842	10197	12127	9209	6996	7034	7149	13436	16684	10734	12336	9598	11740	8426	7559	8379	7422	11679	10228	8837	10176	8071	8378	8253	7997	9906	8279	9126	6521	14140	17702	6534	11785	4888	15174	8853	10713	9062	8563	11908	6080	13041
ath-miR838	93	37	25	21	56	29	94	62	35	44	37	40	31	40	78	86	41	42	35	56	28	31	43	40	47	33	26	25	32	33	68	31	60	29	47	40	84	86	43	80	7	63	30	49	61	70	81	50	56
ath-miR159a	15454	6933	9953	6577	10152	7018	22047	15929	7153	11125	6271	4932	6743	6879	17793	23732	9300	11022	8567	9639	11423	7227	10810	9708	10189	9178	8295	10082	7354	9996	7755	9092	9117	9819	12328	8036	16964	23855	8596	14071	4393	13314	9554	10693	6408	11465	15879	7731	13509
ath-miR863-5p	11	6	9	15	10	16	8	4	11	7	9	12	6	8	14	11	4	7	8	9	10	4	8	17	13	14	12	2	13	6	26	28	15	7	7	4	9	13	7	16	5	11	2	14	20	2	11	6	9
ath-miR164b-5p_ath-miR164a	275	109	131	103	148	88	475	410	135	193	121	102	128	173	399	605	170	178	181	174	210	120	270	302	267	212	203	185	188	253	409	382	263	200	227	176	267	494	241	436	67	195	151	285	172	218	429	204	266
ath-miR841b-3p	17	9	10	7	14	12	14	6	15	16	3	3	8	9	22	18	13	20	13	16	7	9	9	9	12	13	2	5	9	7	5	8	9	6	4	11	8	9	3	16	4	15	8	13	10	5	9	5	14
ath-miR5642b_ath-miR5642a	63	59	79	92	177	56	160	156	160	127	115	103	105	127	208	173	187	119	91	86	197	77	117	101	77	73	62	129	100	132	166	143	129	118	191	105	56	130	56	168	37	60	125	103	106	95	124	55	89
ath-miR2934-5p	0	0	1	0	0	0	0	1	1	1	0	0	0	1	0	1	2	0	0	0	0	0	1	0	2	0	0	0	0	0	0	0	1	0	0	0	0	1	0	0	1	0	0	0	0	0	1	0	0
ath-miR780.2	1	0	3	2	2	0	0	0	4	3	0	1	0	0	1	2	0	1	1	0	1	0	2	0	2	2	1	2	0	1	1	2	1	2	1	0	1	1	2	5	0	1	3	0	3	1	6	1	0
ath-miR8179	0	0	0	0	0	0	2	0	0	4	1	0	0	0	0	0	0	1	0	0	0	1	0	0	0	0	0	0	0	0	1	0	0	0	2	0	1	0	0	0	0	0	0	1	1	2	0	1	0
ath-miR393b-3p	952	456	476	492	839	651	1078	697	615	824	485	516	385	451	829	954	651	631	407	620	469	620	674	680	710	640	548	602	800	597	1034	995	952	433	536	426	749	941	444	781	385	1189	544	817	677	548	582	462	675
ath-miR866-5p	4	2	4	3	3	3	3	1	6	2	3	3	1	3	0	7	3	2	3	8	3	2	3	7	4	4	0	0	2	3	6	7	6	6	2	1	4	5	6	5	1	8	4	4	5	3	1	2	3
ath-miR8173	7	1	3	1	1	2	5	3	1	1	1	1	1	0	1	2	0	0	3	1	0	2	4	0	1	4	2	0	3	1	1	2	0	0	2	0	3	0	0	1	0	1	5	2	0	3	2	3	1
ath-miR164c-3p	374	210	275	159	218	141	290	202	173	257	145	176	155	194	360	322	253	236	301	318	293	106	131	161	261	242	199	245	247	240	215	237	239	268	263	179	241	272	133	114	67	301	117	247	147	242	306	188	330
ath-miR8183	6	2	6	10	12	7	11	3	2	5	3	5	2	8	5	4	2	5	5	5	3	4	2	1	6	4	3	8	8	0	1	2	5	4	5	1	8	4	1	3	4	7	2	4	2	3	1	1	7
ath-miR426	0	0	0	0	0	0	0	0	0	0	0	0	0	0	0	0	0	0	0	0	0	0	0	0	1	0	0	0	0	0	0	0	0	0	0	0	0	0	0	0	0	0	0	0	0	0	0	0	0
ath-miR5645c	9	0	1	3	8	5	5	8	3	4	2	6	6	11	3	7	4	3	2	6	3	7	9	8	8	4	3	6	2	12	9	14	3	5	5	6	6	7	4	8	4	7	8	9	6	8	3	4	11
ath-miR822-5p	376	128	152	142	195	219	674	603	202	217	99	99	145	191	535	950	220	242	135	262	286	215	321	353	190	180	147	167	239	258	265	309	242	188	270	183	564	958	423	718	131	285	198	307	285	431	827	415	384
ath-miR472-3p	271	162	100	125	156	177	293	219	156	147	116	72	87	104	247	286	144	204	111	188	125	131	143	117	141	123	94	143	142	108	113	117	149	119	136	102	267	333	152	241	58	201	138	188	154	188	337	143	204
ath-miR869.1	7	0	3	3	3	1	10	8	2	7	1	0	2	3	4	10	2	2	0	8	0	1	1	8	4	1	5	3	6	3	0	7	2	3	5	2	4	10	1	4	3	5	1	3	4	2	5	2	3
ath-miR394b-5p_ath-miR394a	250	100	111	79	183	127	574	611	156	197	82	102	146	148	515	914	201	163	130	166	219	159	342	377	203	174	110	162	168	262	283	333	216	177	232	201	402	921	405	687	128	229	238	371	230	381	733	324	285
ath-miR169f-3p	252	156	211	314	330	425	1376	1071	722	994	571	774	321	383	675	668	283	375	522	449	421	399	440	525	764	758	504	583	844	687	1084	1139	1058	663	798	724	500	442	216	525	289	914	572	826	310	324	348	174	235
ath-miR447c-3p	0	0	0	0	0	0	1	0	0	0	0	0	0	0	0	0	0	2	0	1	0	0	0	1	0	0	0	0	0	0	0	0	0	0	0	0	0	1	0	0	0	2	0	0	0	0	0	1	0
ath-miR156a-3p	2357	1059	779	951	1167	1597	1936	1761	1652	1284	860	815	688	879	2063	2449	1501	1546	793	1864	928	1493	1364	1526	1522	1227	847	979	1493	1150	1534	1532	1418	925	1087	892	2369	2976	1426	2484	817	2075	998	1653	1562	1564	2177	1715	1629
ath-miR171b-5p	33	15	22	13	30	11	60	45	19	33	18	23	18	10	57	76	33	20	17	26	27	25	35	30	26	20	11	27	22	40	49	64	44	22	39	26	66	88	62	58	10	47	29	48	22	47	59	38	40
ath-miR170-3p	14	4	9	5	5	5	19	21	6	5	5	3	3	8	18	20	8	1	8	8	7	14	15	12	7	8	3	5	3	4	8	7	3	3	4	1	15	26	6	27	1	11	5	14	13	11	21	9	12
ath-miR403-5p	818	456	386	435	603	628	992	682	517	803	448	532	388	485	889	1162	599	606	419	657	506	621	683	678	627	552	388	568	829	609	942	848	837	562	647	449	800	986	513	963	341	913	509	808	746	700	538	601	496
ath-miR8176	0	0	0	2	2	0	0	0	0	0	0	0	0	0	0	1	0	0	1	2	0	0	0	0	0	0	1	0	1	0	0	0	1	0	1	0	0	1	1	0	0	0	0	0	1	0	1	0	3
ath-miR164b-3p	15	5	17	18	35	16	102	70	34	71	27	24	12	21	48	44	8	16	18	10	19	12	30	18	29	33	22	61	21	37	58	52	55	28	21	20	14	27	16	42	6	30	29	53	28	12	30	7	27
ath-miR5024-5p	14	8	3	4	7	14	5	2	4	11	6	2	2	8	3	10	4	9	3	6	2	14	2	1	7	5	7	6	4	8	13	4	13	2	3	2	7	11	6	8	3	11	4	14	5	2	5	4	7
ath-miR861-5p	4	0	0	1	0	0	2	1	0	0	0	1	1	1	0	5	2	3	0	2	1	0	0	1	4	0	0	0	1	1	0	4	2	1	0	1	4	0	2	1	0	1	0	2	1	0	4	0	3
ath-miR173-3p	50	23	33	25	48	14	48	29	37	32	37	45	26	27	54	45	44	36	40	39	26	25	30	35	48	32	26	30	60	41	59	45	45	19	30	16	42	39	19	44	15	51	23	58	59	16	13	33	31
ath-miR5022	0	0	0	0	0	0	0	0	1	0	0	0	0	0	1	0	0	0	0	0	0	0	0	0	0	0	0	0	0	0	0	0	0	0	0	0	0	0	0	0	0	0	0	0	0	0	0	0	0
ath-miR166e-5p	232	133	175	206	231	174	304	247	229	298	176	191	126	129	285	335	151	207	154	234	132	151	208	235	256	159	192	195	181	167	240	276	344	146	160	167	266	303	189	361	100	382	170	238	177	215	292	168	231
ath-miR5645f_ath-miR5645e_ath-miR5645d_ath-miR5645a_ath-miR5645b	0	0	0	0	0	0	0	0	0	0	0	1	0	0	1	1	0	0	0	0	0	0	0	0	0	0	0	0	0	1	0	0	0	0	0	0	1	1	0	0	0	0	0	0	2	0	0	1	0
ath-miR2111a-5p_ath-miR2111b-5p	0	0	0	0	1	0	0	2	0	2	0	2	0	0	0	1	0	0	1	0	0	4	0	1	2	0	0	0	1	1	2	0	0	0	1	1	2	0	0	5	0	0	1	0	0	1	0	2	1
ath-miR837-3p	46	22	20	27	23	34	69	69	31	46	18	21	25	38	87	143	28	37	35	29	32	26	49	65	63	44	37	31	39	36	59	78	56	49	37	59	76	104	45	87	12	55	37	64	25	57	67	53	30
ath-miR5658	14	11	16	34	35	9	53	29	19	22	35	29	37	32	39	29	40	26	20	21	37	21	25	25	12	15	22	36	16	31	20	25	14	16	38	34	14	30	31	38	15	12	31	13	28	14	19	21	17
ath-miR5666	0	0	0	1	0	0	0	1	1	0	2	0	0	0	0	0	0	0	0	0	0	0	0	0	0	0	1	0	0	0	1	0	0	0	0	0	0	0	0	0	0	0	0	1	0	0	0	0	0
ath-miR169a-3p	0	0	2	0	1	0	2	0	2	0	0	0	1	1	2	2	0	0	1	1	2	1	0	3	3	0	0	0	3	0	0	2	1	0	1	0	0	1	1	2	0	0	0	1	0	0	4	2	1
ath-miR773b-5p	0	0	0	0	1	0	0	0	0	0	0	0	0	0	0	0	0	0	0	0	0	0	0	0	0	0	0	0	0	0	0	0	0	0	0	0	0	0	0	0	0	0	0	0	0	0	0	0	0
ath-miR159c	3147	1281	1550	1172	1666	993	3181	2096	1395	1507	1141	954	1177	1250	2842	3856	1603	1747	1480	1588	1445	1053	1618	1574	1776	1642	1648	1624	1463	1621	1856	1834	1740	1227	1593	1384	2469	3299	1331	2591	675	2376	1491	2008	1595	1726	2658	1443	2157
ath-miR8170-3p	0	0	2	0	2	1	5	2	2	3	0	2	0	2	6	3	0	0	1	0	1	1	7	4	1	1	1	3	0	2	3	0	0	0	0	1	3	2	0	1	1	0	1	1	1	4	0	1	1
ath-miR8121	4	0	2	0	3	4	7	8	2	0	1	2	2	1	3	8	1	0	1	1	1	2	1	0	3	1	2	3	4	4	7	2	0	2	2	0	6	5	3	13	0	3	6	4	2	8	5	6	1
ath-miR8167a_ath-miR8167d_ath-miR8167e_ath-miR8167f_ath-miR8167c_ath-miR8167b	36	18	18	14	36	15	60	31	27	35	24	31	24	27	39	38	22	25	22	26	17	12	21	27	33	38	40	24	43	29	34	27	31	20	25	19	31	37	19	34	12	50	26	46	37	26	31	13	27
ath-miR414	0	1	0	0	3	0	2	1	3	0	1	0	1	1	0	3	1	0	0	0	0	1	0	0	0	1	0	0	1	0	1	0	0	0	0	4	0	0	2	0	1	0	1	0	1	0	3	0	0
ath-miR830-5p	0	0	1	0	1	0	1	0	0	2	0	0	0	0	0	0	1	0	0	1	1	0	0	0	3	0	0	1	0	0	4	0	0	0	1	0	3	1	2	0	2	1	2	0	0	1	0	1	0
ath-miR862-5p	13	5	4	3	3	7	10	13	6	7	1	4	5	12	14	15	11	13	2	12	6	3	8	6	8	8	6	8	8	6	14	12	13	4	9	6	3	9	8	12	2	20	6	8	17	6	18	8	4
ath-miR829-5p	302	144	148	152	203	180	343	214	229	282	170	186	109	122	249	263	195	205	124	223	151	142	152	183	224	190	159	175	276	184	384	368	334	137	178	151	236	251	135	235	115	338	187	330	260	151	169	167	168
ath-miR390b-3p	223	56	102	112	125	98	267	165	120	162	80	95	64	80	168	211	110	170	154	146	146	119	176	181	193	153	111	97	117	100	175	239	231	130	148	127	168	221	101	204	40	213	102	155	131	71	130	86	112
ath-miR390a-3p	1463	523	717	626	1036	647	1644	932	749	1158	612	580	493	567	1126	1357	790	883	689	917	610	726	750	730	986	716	617	620	799	653	887	930	891	642	704	547	1080	1424	677	1300	381	1613	690	953	687	754	1089	663	995
ath-miR5647	3	2	1	1	0	1	12	5	4	1	3	7	2	3	4	7	2	2	3	5	1	2	5	5	4	3	1	2	3	1	1	4	1	5	2	4	5	5	2	6	2	3	1	4	4	3	6	2	2
ath-miR5655	0	0	0	0	0	0	1	0	0	0	0	0	0	0	0	1	0	0	0	0	0	0	1	0	0	0	0	1	1	0	1	0	0	0	1	0	0	1	0	0	0	1	1	0	0	0	0	1	0
ath-miR2939	0	0	0	0	0	0	0	1	0	0	0	0	0	0	0	0	0	0	0	0	0	0	0	0	0	0	0	0	0	0	0	0	0	0	0	0	0	0	0	0	0	0	0	0	0	0	0	0	0
ath-miR831-3p	43	18	32	9	16	22	12	15	16	21	26	14	7	11	12	20	28	33	24	40	27	24	11	11	36	27	19	10	28	17	16	20	37	20	26	22	27	16	8	10	7	43	15	15	9	9	3	7	9
ath-miR828	1	0	0	0	0	0	1	1	0	0	0	0	0	1	0	1	0	0	0	0	2	0	3	1	2	0	0	0	0	0	0	0	0	0	0	0	0	0	2	1	0	0	1	0	0	1	0	1	0
ath-miR845a	8023	4478	2116	4545	5145	4815	2288	2642	6045	2723	4629	2955	1720	2844	3009	2621	3006	5135	1847	5495	1898	4087	1550	1552	3411	3461	4129	2422	5947	1914	2641	2601	2821	1392	1787	1437	4240	3213	1406	3029	2448	6676	1970	3401	5196	2848	2744	2472	2830
ath-miR3434-3p	0	0	0	1	2	0	4	1	1	1	0	3	1	1	2	4	1	1	3	0	3	1	1	1	1	3	1	0	0	1	3	2	3	0	0	1	2	3	2	4	0	2	1	2	2	5	3	1	0
ath-miR156h	11	4	4	6	9	12	3	17	8	9	5	7	3	6	16	13	7	8	3	16	4	4	8	6	5	10	14	6	6	5	5	7	12	4	5	5	12	30	6	9	15	19	4	16	13	9	19	11	10
ath-miR408-5p	285	203	368	211	326	102	838	556	148	384	173	152	221	199	580	797	265	226	351	163	571	201	310	309	316	353	322	347	235	316	309	576	646	369	611	353	607	803	309	282	53	420	222	327	82	308	256	91	270
ath-miR5641	0	0	0	0	2	0	1	0	0	0	0	0	2	0	0	0	0	1	1	0	0	0	0	0	3	2	0	3	1	1	2	0	1	1	2	0	0	1	0	1	0	0	0	2	1	0	0	2	0
ath-miR5632-3p	1	0	0	0	1	0	2	1	0	1	0	1	0	0	1	1	1	1	1	0	2	0	0	0	0	1	1	0	0	0	1	0	0	0	1	0	2	0	1	1	1	1	0	1	0	0	2	0	0
ath-miR402	645	241	174	192	205	173	224	150	325	202	244	248	142	207	272	288	256	306	165	353	90	202	127	163	300	232	217	174	346	150	412	292	256	104	149	135	261	285	182	286	135	521	153	348	476	200	291	238	331
ath-miR156g	4108	1430	964	1224	1223	1673	2242	1895	2277	1324	1354	1071	1113	1256	3243	3401	1854	1663	1325	2608	959	1723	1633	2114	1555	1595	1114	1111	1716	1318	2251	2178	1868	801	1061	1028	2673	3516	1990	4165	903	3291	1396	2392	2775	2017	3052	2385	1986
ath-miR417	0	0	0	0	0	0	0	0	0	0	0	0	1	0	0	0	0	0	0	0	0	0	0	0	0	0	0	0	0	0	0	0	0	0	0	0	0	0	0	0	0	0	0	0	1	0	0	0	0
ath-miR8172	22	7	6	7	8	6	8	14	15	13	11	7	8	4	23	10	15	9	11	13	8	4	8	14	15	21	10	10	11	18	14	7	11	6	12	6	14	20	4	5	4	18	5	17	14	9	7	8	11
ath-miR826b	0	1	0	0	0	0	0	0	0	0	0	0	0	0	1	0	0	0	0	0	0	0	0	0	0	0	0	0	0	0	0	0	0	0	0	0	0	0	0	0	0	0	0	0	0	0	0	0	0
ath-miR779.2	54	20	20	75	67	66	133	91	59	127	64	90	24	28	49	65	47	48	23	26	24	46	49	55	63	64	46	82	93	54	151	149	125	31	46	47	46	33	27	120	29	154	52	105	75	20	20	29	27
ath-miR829-3p.1	111	45	68	40	66	54	88	54	59	81	43	41	43	26	60	99	65	58	51	51	58	44	66	50	86	56	27	39	55	45	88	83	92	75	56	66	82	99	49	54	36	99	57	72	59	57	47	43	54
ath-miR2112-3p	8	3	1	1	1	2	10	14	5	4	7	6	1	2	11	10	8	8	2	6	3	2	10	9	4	2	3	0	9	6	7	10	9	2	0	4	12	11	9	18	4	4	2	8	14	5	13	12	5
ath-miR172e-5p_ath-miR172b-5p	16	6	18	4	14	5	49	60	13	37	18	11	21	9	52	78	8	23	29	13	28	18	36	32	30	26	21	23	27	24	43	69	29	24	24	29	29	53	24	62	4	28	30	44	7	27	56	26	22
ath-miR773b-3p	22	3	8	3	6	2	20	7	6	16	6	8	7	12	20	35	9	10	9	12	12	7	6	10	10	4	6	3	16	8	16	17	10	15	9	11	14	18	6	15	4	9	11	21	15	9	18	17	15
ath-miR5021	2	6	6	7	11	4	13	13	13	8	6	11	7	14	9	11	9	5	10	5	10	8	7	10	6	2	5	12	7	13	7	9	6	7	13	8	3	7	5	13	10	4	10	3	7	2	2	8	6
ath-miR393b-5p_ath-miR393a-5p	211	110	65	53	86	119	196	153	157	98	61	87	76	122	207	275	156	126	54	154	63	132	137	153	148	103	81	78	166	99	243	206	168	57	102	94	199	249	183	300	64	207	103	226	250	160	279	233	159
ath-miR846-3p	1603	843	845	697	1006	829	1514	1129	876	892	674	630	620	703	1420	1970	1038	977	757	1126	979	746	1011	916	914	859	811	753	949	850	1009	1066	876	859	1024	746	1568	1661	783	1304	529	1562	783	1144	1034	974	916	863	1005
ath-miR162a-5p_ath-miR162b-5p	127	63	123	111	132	91	274	159	103	198	96	118	65	76	173	208	99	109	90	101	147	94	101	112	143	136	104	141	144	117	142	187	207	136	155	109	155	188	74	141	39	167	119	106	107	100	151	62	144
ath-miR164c-5p	277	86	118	94	114	92	405	326	126	186	108	94	123	136	308	509	162	173	146	156	175	111	248	230	249	194	170	147	198	218	348	429	280	174	195	184	289	431	221	349	70	219	153	262	187	222	457	243	254
ath-miR5024-3p	100	44	35	29	50	35	46	37	55	41	52	22	24	45	63	56	57	53	58	83	47	50	50	36	41	46	33	47	68	38	62	59	53	40	59	36	61	66	35	48	21	66	36	36	46	47	61	36	46
ath-miR447b_ath-miR447a-3p	702	322	303	273	308	361	520	418	337	350	261	266	180	295	495	593	335	400	245	465	261	263	255	261	336	290	264	259	398	274	528	421	394	224	283	236	469	613	312	572	151	559	258	496	552	327	671	451	486
ath-miR824-3p	120	46	56	47	89	56	253	231	95	113	48	45	44	77	178	310	96	85	42	88	128	89	174	183	113	105	76	75	111	139	166	201	138	95	120	103	184	297	123	260	57	96	76	127	110	144	269	124	125
ath-miR167d	3103	991	841	835	1261	1330	3757	3731	1986	1447	877	1086	1085	1536	4085	5955	1966	1734	1016	1952	1420	1766	2436	3217	2068	1780	1317	1442	2511	2110	4611	5068	2487	1161	1612	1682	3634	5818	3359	6387	1103	2737	1920	3835	3848	3164	6628	4242	2738
ath-miR169c_ath-miR169b-5p	17	4	5	3	7	5	3	3	10	4	0	2	6	2	7	12	11	4	5	5	5	6	4	4	6	5	7	4	8	4	11	11	5	6	1	2	9	8	3	11	8	9	5	5	9	2	9	8	6
ath-miR169e_ath-miR169f-5p_ath-miR169g-5p_ath-miR169d	5	2	0	1	2	5	2	2	3	1	3	1	0	4	5	2	3	5	0	1	0	1	1	3	2	0	0	2	2	0	2	1	0	0	2	1	1	2	2	2	1	0	1	3	3	0	0	2	4
ath-miR5662	23	15	8	9	16	3	12	13	9	7	10	16	13	11	16	14	13	10	8	15	10	8	8	8	23	14	12	15	13	9	27	15	17	9	12	9	14	12	7	18	8	20	9	12	12	3	25	17	13
ath-miR157c-3p	3364	1005	1288	1583	2160	2859	4468	3347	2771	2865	1572	2166	1090	1423	3542	4475	1762	1749	1832	2718	1758	2988	3118	3022	2653	2075	1396	1493	3222	1879	3798	3455	3985	993	1610	1581	2607	3770	1719	5958	1057	5083	1986	2586	3107	1994	3556	2235	1947
ath-miR5998a_ath-miR5998b	0	0	0	3	0	0	1	0	0	0	1	0	0	0	2	2	0	0	0	0	0	0	0	1	0	0	0	0	0	0	1	0	0	0	0	2	0	1	0	2	1	1	0	0	3	0	0	0	0
ath-miR833a-3p	8	4	3	4	4	12	23	17	16	12	8	5	6	8	36	24	10	9	5	15	9	12	15	19	13	7	12	10	20	15	14	19	12	6	12	9	21	18	15	23	4	15	2	20	17	14	16	15	18
ath-miR5643b_ath-miR5643a	469	229	339	205	205	212	376	208	252	292	202	179	183	220	314	334	227	297	267	275	186	168	224	167	352	250	270	227	209	219	218	192	274	212	221	187	265	273	146	226	111	501	177	275	185	179	172	139	251
ath-miR398c-3p_ath-miR398b-3p	5743	5328	9951	4895	7781	2288	17550	8668	5213	9666	5178	4128	4350	4345	11057	13212	5962	6858	8391	4632	12621	5226	10091	9587	10457	9808	7820	8750	8236	7882	10145	17133	14399	12623	15556	9193	14083	11695	4721	4146	1575	6729	6731	7502	2376	5587	7431	1841	4460
ath-miR4228-3p	23	79	34	87	37	8	40	52	52	27	117	30	121	46	45	44	52	40	77	47	38	43	28	25	46	37	86	82	57	29	54	49	27	23	50	85	22	60	160	44	152	20	86	49	63	18	32	124	33
ath-miR780.1	24	20	14	25	8	12	22	9	15	14	12	18	18	15	31	24	20	20	9	19	14	6	17	10	23	15	29	19	18	10	13	21	23	11	15	24	19	19	34	14	18	33	20	19	22	9	17	29	28
ath-miR5999	0	0	0	0	0	0	0	1	1	0	2	0	0	1	2	0	0	1	0	0	0	0	0	1	1	0	0	0	0	0	0	5	2	0	1	0	1	2	0	0	0	0	0	0	0	0	1	1	0
ath-miR5014b	0	0	0	1	1	0	2	2	0	0	0	0	1	0	3	2	2	1	0	2	0	1	1	1	0	0	3	1	2	0	3	6	1	1	0	1	0	1	0	1	0	2	3	3	1	1	0	1	0
ath-miR8174	8	3	5	2	4	2	3	8	3	5	3	4	5	3	1	12	6	1	5	3	4	3	4	6	5	4	2	8	4	5	7	4	2	0	5	5	2	8	2	11	2	7	1	4	4	1	4	5	8
ath-miR5661	0	0	0	0	0	0	0	0	0	0	0	0	0	0	0	0	0	0	0	0	0	0	0	0	1	0	0	2	0	0	0	0	0	0	0	0	0	0	0	0	0	0	0	0	1	0	0	0	0
ath-miR1886.2	59	18	24	25	16	28	68	52	29	41	27	27	19	34	74	105	33	37	26	43	31	31	45	51	30	26	19	23	77	31	80	60	44	28	39	30	80	77	48	76	19	36	18	60	61	59	50	70	44
ath-miR771	12	1	1	2	3	2	11	4	3	4	3	0	1	3	3	7	7	4	2	0	2	2	3	3	6	1	5	10	17	2	8	9	10	4	4	3	9	9	4	2	3	2	7	9	7	5	4	8	6
ath-miR2111a-3p	0	0	0	0	0	0	0	0	0	0	0	0	0	0	0	0	0	1	0	0	0	0	1	0	0	0	0	0	0	0	0	0	0	0	0	0	0	0	0	0	0	0	1	0	0	0	0	0	0
ath-miR157b-3p_ath-miR157a-3p	16680	6520	4962	5868	9180	10061	19792	17172	14122	12113	7914	7967	5948	8267	19444	20532	10745	9335	6068	11992	5840	9928	10037	12059	13293	10939	6922	7141	13214	10484	14579	12695	14809	4744	7189	7789	15377	21056	10319	17904	4669	17028	9748	15637	13390	13062	20861	13184	12755
ath-miR3440b-3p	1	3	7	1	5	0	7	2	4	3	5	0	5	1	5	11	3	1	3	2	6	1	2	2	1	0	3	3	7	0	3	5	0	1	4	3	1	1	0	1	2	0	0	1	3	1	3	3	6
ath-miR5015	0	0	0	0	0	0	0	0	0	0	0	0	0	0	0	0	0	0	0	0	0	0	0	0	0	0	0	1	0	0	0	0	0	0	0	0	0	0	0	0	0	0	0	0	0	0	0	0	0
ath-miR840-3p	101	28	35	26	49	50	163	138	64	87	41	48	48	59	108	144	52	63	42	66	54	48	66	71	68	49	39	52	90	73	107	134	90	62	55	78	91	134	82	120	22	95	72	119	109	75	154	85	98
ath-miR165a-5p	994	605	790	1173	1367	945	1817	1206	1105	2280	1548	1583	588	679	1252	1027	611	895	840	1099	678	1045	990	1067	1436	1088	1070	981	1455	1103	2125	2127	2441	787	838	682	779	763	444	1053	476	2212	1089	1482	972	596	829	593	760
ath-miR160a-3p	18	5	4	10	22	5	38	21	13	19	7	14	15	6	32	62	15	15	18	12	27	17	34	28	17	23	10	14	14	17	39	47	24	18	17	26	22	54	16	53	8	30	8	32	22	17	53	24	21
ath-miR864-3p	2	0	2	0	2	0	4	2	1	4	0	1	2	3	7	7	3	3	1	4	3	1	3	2	3	6	2	1	3	3	7	5	4	1	1	1	3	8	2	5	0	1	3	3	2	5	3	0	3
ath-miR8184	10	2	4	4	5	2	7	6	7	3	2	1	3	3	4	3	2	3	2	1	3	0	3	2	1	0	7	4	2	2	3	1	3	3	8	2	1	3	0	3	1	1	3	2	4	2	1	2	3
ath-miR399e	0	0	0	0	0	0	0	0	0	0	0	0	0	0	0	1	2	0	0	1	0	0	0	0	0	0	0	0	0	0	0	0	0	1	0	0	0	0	0	0	0	0	0	0	0	0	0	0	0
ath-miR1886.3	0	0	0	0	0	0	0	0	0	0	0	0	0	0	0	0	0	0	0	0	0	0	0	0	0	0	0	0	0	0	0	0	0	0	0	0	0	0	0	0	0	1	0	0	0	0	0	0	0
ath-miR823	163	42	58	37	63	46	179	118	62	97	50	51	65	80	184	240	96	85	67	85	75	69	100	89	93	64	48	80	98	81	106	88	82	68	79	61	126	220	97	156	38	128	87	109	81	129	205	109	122
ath-miR869.2	171	88	176	102	137	47	189	83	49	174	92	45	88	74	100	144	89	125	144	149	108	56	77	49	142	95	160	112	65	87	34	42	100	121	124	67	109	133	40	63	48	150	73	85	24	47	41	38	141
ath-miR166a-5p_ath-miR166b-5p	3561	1702	1958	2301	2434	2008	2827	1918	2433	2918	2290	2276	1432	1336	2665	2840	2102	2578	1846	2721	1665	1866	1599	1553	2806	2342	2093	1700	2189	1655	1766	1808	3285	1843	2196	1614	2620	2672	992	1751	1224	4006	1709	2246	1509	1448	1835	1037	2366
ath-miR5652	1	1	2	3	0	1	0	1	0	1	2	0	2	0	2	2	2	2	1	1	3	0	0	0	0	2	2	1	0	2	0	0	1	0	1	0	3	1	1	2	0	0	0	1	0	0	1	1	0
ath-miR778	1	0	0	0	0	0	0	0	0	0	0	0	0	0	0	0	0	0	0	0	0	1	0	1	0	0	0	0	1	0	1	0	0	0	0	0	0	0	0	0	0	0	0	0	0	0	0	0	0
ath-miR5020c	3	2	0	2	1	0	1	0	4	0	0	0	0	0	0	0	1	3	0	1	0	0	2	1	0	1	1	0	0	0	0	0	0	0	1	1	1	5	0	0	0	1	0	0	1	3	1	3	2
ath-miR781b_ath-miR781a	412	239	161	269	235	259	315	193	287	296	223	291	150	192	282	296	252	290	157	309	134	238	198	209	288	302	196	186	441	224	417	335	401	152	188	161	315	278	176	302	143	416	167	386	401	203	258	264	238
ath-miR399c-5p	3	1	1	1	2	1	9	2	0	5	3	4	2	6	7	4	2	2	0	0	0	5	0	5	1	2	0	3	3	5	9	11	10	0	4	1	3	1	2	4	0	0	3	3	1	2	4	0	4
ath-miR5660	0	0	0	0	0	0	1	0	0	0	0	0	0	0	0	0	0	0	0	0	0	0	0	0	0	0	0	0	0	0	0	0	0	0	0	0	0	0	0	0	0	0	0	0	0	0	0	0	0
ath-miR158b	106539	47727	42438	47491	45103	40531	62116	37381	61897	50969	48996	56760	33378	39805	58987	63101	53340	60512	42079	71984	28096	39405	31157	37833	62257	56097	47290	39497	72870	37161	80092	61355	76626	30356	35725	33222	53524	53000	31859	60603	23450	95713	37058	68603	74957	34156	55007	44861	54596
ath-miR173-5p	444	183	170	120	285	258	965	872	309	312	133	173	216	273	787	1516	368	340	191	313	338	309	488	596	331	295	206	220	343	398	456	540	344	263	398	309	856	1415	767	1147	220	404	350	612	435	612	1082	618	538
ath-miR172d-5p	7	1	2	1	1	0	4	3	2	6	3	5	0	3	2	6	1	5	2	3	1	5	6	0	2	2	1	1	1	6	6	7	1	3	2	4	5	6	1	2	0	2	4	3	4	11	10	1	5
ath-miR5019	2	0	0	0	0	0	1	0	0	2	1	0	0	0	0	0	1	0	1	0	0	2	1	0	0	0	1	1	0	0	0	1	1	0	0	0	0	2	1	4	0	1	0	0	0	2	0	0	0
ath-miR855	0	0	0	0	0	0	0	1	0	0	0	0	0	0	0	0	0	0	0	0	0	0	0	0	0	0	0	0	0	0	0	0	0	0	0	0	0	0	1	0	0	0	0	0	0	0	1	1	0
ath-miR822-3p	215	92	144	104	140	123	224	162	149	168	116	121	108	116	215	271	138	176	114	177	159	112	117	120	177	98	95	96	147	143	148	143	167	142	152	121	255	246	121	165	74	238	111	154	155	146	153	129	155
ath-miR171c-5p	25	12	6	4	20	15	49	33	9	41	12	12	5	12	24	48	14	19	11	11	17	14	32	23	14	9	10	17	21	21	35	36	23	16	19	19	23	39	21	39	8	21	16	28	15	25	42	16	26
ath-miR8166	46	23	21	21	22	19	50	26	23	18	19	12	22	21	28	33	23	27	23	27	23	16	18	23	30	30	17	22	35	21	24	35	26	22	22	13	34	28	21	28	25	49	17	44	35	18	27	17	28
ath-miR835-3p	1	0	0	0	1	0	0	0	0	2	0	0	2	0	0	0	0	0	0	0	0	2	0	1	0	0	2	0	0	1	0	0	0	1	0	0	4	0	0	0	0	1	0	0	1	0	0	0	0
ath-miR774a	0	0	0	0	0	0	0	0	0	0	0	0	0	0	0	0	0	0	0	0	0	0	0	0	0	0	0	0	0	0	0	1	0	0	0	0	0	0	0	0	0	0	0	0	0	0	0	0	0
ath-miR4221	11	5	7	9	9	5	10	3	7	15	7	3	7	6	11	4	9	7	7	6	5	8	5	5	10	7	10	8	10	12	12	5	11	3	9	3	5	8	6	13	2	16	2	6	10	3	5	2	9
ath-miR167c-3p	2421	1462	1794	1035	1658	1446	2052	1181	1150	1609	983	759	919	797	1472	1889	1441	1664	1197	1563	1322	871	920	715	1246	1179	1013	912	1006	1007	803	942	1200	1359	1514	1000	1877	1491	813	919	592	2352	1003	1072	649	1085	938	744	1607
ath-miR3932b-5p	1300	689	1742	1058	1498	617	2008	620	615	1256	881	716	683	529	781	1117	742	1212	1259	966	1103	511	611	450	1230	1119	935	1057	734	674	533	530	901	1081	1110	498	1185	941	299	446	335	1446	732	831	703	357	544	306	833
ath-miR1888a	170	61	81	93	100	81	147	115	72	178	115	126	74	111	145	160	102	136	109	144	83	106	113	102	133	112	70	106	192	108	133	137	137	82	112	85	94	99	59	99	64	142	72	97	118	96	52	101	99
ath-miR3933	0	0	0	0	1	0	0	0	0	0	0	0	0	0	0	0	0	0	0	0	0	0	0	0	0	0	0	0	0	0	0	0	0	0	0	0	0	0	0	0	0	0	0	0	0	0	0	0	0
ath-miR399b_ath-miR399c-3p	85	53	43	87	73	64	129	66	55	89	100	67	44	44	113	71	70	73	41	85	42	61	45	49	69	57	36	55	75	75	76	100	144	48	66	47	52	68	37	47	25	46	48	61	39	44	76	25	55
ath-miR865-3p	0	0	0	0	1	0	1	0	1	0	0	0	0	0	2	1	1	2	0	0	0	0	0	1	1	1	0	0	1	0	1	0	0	0	0	0	1	1	2	2	0	1	0	1	3	2	1	0	0
ath-miR169b-3p	9	6	5	2	1	8	7	4	7	3	1	3	3	10	22	6	8	7	2	11	1	4	1	11	4	7	3	3	2	1	18	11	8	1	6	2	11	16	20	18	1	10	3	9	20	18	24	27	12
ath-miR5650	241	139	353	172	332	100	396	230	105	346	181	192	195	207	325	410	184	274	289	170	285	130	248	197	325	190	239	239	219	226	263	249	253	262	309	185	234	238	119	157	109	278	142	211	115	163	100	93	231
ath-miR472-5p	40	24	18	18	20	20	29	37	36	30	12	28	14	21	44	41	32	20	18	19	18	15	15	24	30	23	14	13	51	16	28	21	30	21	21	21	46	50	33	31	16	40	16	34	31	27	47	35	42
ath-miR8175	24	8	12	53	31	17	161	257	65	47	49	44	36	117	147	228	89	55	37	34	74	75	100	110	28	22	13	82	26	103	41	54	22	42	100	79	23	135	45	303	11	24	75	33	42	142	108	47	31
ath-miR846-5p	495	197	272	213	292	149	413	269	238	302	192	178	211	213	349	423	245	347	260	293	272	205	206	164	258	270	267	226	255	231	232	227	263	216	270	203	309	336	154	256	128	374	218	250	196	192	285	161	335
ath-miR5638b	0	1	2	0	0	0	1	0	0	0	0	0	0	0	0	0	2	0	0	4	0	0	0	0	0	1	0	0	0	0	1	0	0	0	0	1	2	5	1	0	0	1	0	0	1	0	0	2	0
ath-miR773a	37	20	12	13	14	6	46	18	26	14	14	17	20	20	41	73	23	26	25	39	26	11	27	28	26	22	14	19	26	23	49	61	32	27	33	24	48	42	24	37	7	22	21	38	25	17	41	26	29
ath-miR5995b_ath-miR5595a	284	132	133	116	173	126	233	178	205	190	130	143	141	148	316	319	172	231	116	198	136	188	231	377	275	200	129	148	332	184	527	537	292	147	168	144	327	331	193	260	85	274	171	328	298	227	408	279	184
ath-miR156c-3p	1664	740	562	815	850	1033	1612	1390	1300	850	585	565	485	642	1497	2026	934	1120	567	1216	755	1185	1152	1351	1101	985	641	719	1215	821	1311	1251	981	695	818	767	1761	2452	1214	2079	647	1576	723	1195	1388	1205	1792	1398	1042
ath-miR852	23	6	6	10	9	7	28	24	23	10	11	13	8	17	27	32	12	18	10	11	5	16	10	9	8	11	4	8	13	11	20	16	16	6	10	5	28	42	9	24	6	19	13	26	15	16	42	22	27
ath-miR859	0	0	2	0	3	1	2	2	1	0	1	0	2	2	7	2	5	1	0	1	0	0	3	5	2	2	0	1	2	4	5	4	0	0	1	4	5	2	5	2	1	2	1	2	2	0	0	1	2
ath-miR5997	9	1	5	1	7	4	9	3	1	6	1	2	1	3	8	5	1	3	4	1	7	3	6	4	3	7	8	4	5	7	9	12	8	3	5	4	9	8	7	2	4	2	4	8	5	3	3	3	8
ath-miR774b-5p	0	0	0	1	0	0	0	1	0	0	0	0	0	0	0	0	0	0	0	0	0	0	0	0	0	0	0	0	0	0	0	1	0	0	0	0	0	0	0	0	0	0	0	0	1	0	0	0	0
ath-miR2934-3p	0	0	0	0	0	0	0	0	0	0	0	0	0	0	2	0	0	0	0	0	0	0	0	0	0	0	0	0	0	0	2	0	0	0	0	0	0	0	0	0	0	0	0	0	0	0	0	0	0
ath-miR829-3p.2	22	6	10	6	10	11	34	20	9	17	3	11	1	8	19	33	18	6	10	18	22	9	16	17	13	8	10	15	9	11	28	24	12	14	16	12	16	33	24	23	8	13	8	30	11	26	24	20	11
ath-miR837-5p	9	3	5	10	5	4	10	9	3	13	6	4	10	8	17	18	9	6	6	12	5	5	5	10	4	11	4	8	1	5	5	10	1	9	9	3	10	15	6	9	3	8	5	8	8	5	2	8	15
ath-miR159b-5p	15	13	12	8	25	9	60	55	17	53	29	42	17	26	53	52	11	27	18	19	38	15	55	60	56	35	23	41	59	54	106	130	96	46	55	41	14	21	12	25	9	25	37	80	31	20	34	9	24
ath-miR8180	14	5	8	9	14	3	11	8	8	10	6	14	6	11	10	11	7	8	11	5	7	4	10	9	13	16	16	3	12	7	14	18	9	5	1	3	13	6	5	10	8	12	9	9	10	6	11	2	12
ath-miR401	1	0	0	0	1	0	2	1	0	0	0	0	2	0	0	0	0	0	1	0	0	0	0	1	1	0	2	0	0	0	0	5	1	0	0	0	0	2	1	4	0	1	0	0	1	0	0	0	1
ath-miR158a-5p	4356	2243	2090	3982	4037	4249	5908	3736	4484	6285	4527	6293	2166	2722	4904	5112	3242	3886	2310	3362	2494	4500	3649	5090	4820	3665	2721	4100	10710	5411	16149	12593	9048	3061	3570	3071	4787	4378	2960	6704	2445	6602	3825	7553	9272	2799	2667	3394	2888
ath-miR2937	0	0	0	0	0	1	0	0	0	0	0	0	0	0	0	0	0	1	0	0	0	0	0	0	0	0	1	0	0	0	0	0	0	0	0	0	0	0	1	2	0	0	0	0	0	0	0	0	0
ath-miR5651	54	27	37	33	42	31	40	27	33	31	29	41	16	21	23	48	40	35	29	51	28	18	14	23	56	34	26	23	53	31	36	20	35	26	29	21	40	35	16	20	13	44	31	57	28	17	18	13	32
ath-miR866-3p	290	188	110	137	169	157	198	133	254	205	158	145	91	134	204	244	191	256	118	268	104	256	176	262	301	204	136	172	400	198	440	408	309	109	136	142	231	201	124	183	118	378	130	230	312	157	234	207	191
ath-miR1888b	20	10	23	16	20	13	22	19	18	28	19	17	15	14	24	20	18	25	19	25	18	12	10	10	26	18	11	14	34	25	15	25	33	19	18	15	19	18	12	13	3	32	10	15	19	16	21	11	21
ath-miR400	17	3	6	7	8	3	20	30	9	12	3	7	2	5	25	46	12	4	6	8	15	7	16	20	6	4	4	10	14	18	22	23	14	11	10	8	28	40	17	48	4	14	14	23	13	19	25	35	10
ath-miR399a	18	10	7	10	8	10	18	8	11	16	18	12	4	7	14	16	16	16	4	11	10	9	4	14	5	14	7	10	14	7	16	26	38	10	7	10	17	15	6	9	5	12	7	13	5	8	17	3	10
ath-miR826a	17	4	3	10	4	6	5	10	16	1	5	13	6	7	11	10	8	8	5	10	0	9	4	9	6	3	3	9	8	7	13	10	1	3	2	2	17	12	13	13	9	11	2	7	8	12	5	10	19
ath-miR5657	0	0	0	0	1	0	2	1	0	0	0	0	0	0	2	1	0	1	1	0	0	0	1	0	0	0	0	3	0	0	2	0	0	2	0	0	0	0	0	1	1	0	0	1	1	0	0	0	0
ath-miR2936	5	2	17	3	7	0	7	2	2	2	2	3	1	9	2	12	17	12	19	23	7	2	18	7	12	4	10	5	7	7	1	13	7	12	13	9	9	11	3	4	0	0	2	3	4	4	5	8	12
ath-miR5014a-5p	1	0	0	2	0	0	0	2	2	2	1	0	0	0	0	1	0	0	1	0	1	1	1	2	1	2	0	0	0	2	1	0	0	0	0	0	3	1	0	0	2	0	0	0	5	0	0	0	2
ath-miR418	0	0	0	0	0	0	0	0	0	0	1	0	0	0	0	2	1	0	0	0	0	0	0	0	0	0	1	0	0	0	0	0	0	0	0	0	0	0	0	0	0	0	0	0	0	0	0	1	0
ath-miR390b-5p_ath-miR390a-5p	500	152	240	186	310	221	719	629	280	392	197	155	199	270	631	867	328	345	221	275	356	256	411	387	343	299	230	265	239	349	291	429	330	274	355	250	660	1018	358	851	173	453	364	477	319	471	824	376	502
ath-miR841a-3p	33	16	23	18	23	23	32	26	16	18	18	13	17	24	28	49	19	27	20	20	12	27	10	26	20	16	10	13	17	16	22	23	25	9	17	16	38	48	21	40	18	30	24	22	39	24	33	35	37
ath-miR8177	6	4	1	5	7	2	2	6	5	7	3	5	4	6	14	7	4	3	6	6	5	1	6	10	7	6	7	8	9	2	19	10	5	3	1	5	4	6	5	5	10	11	4	9	9	6	5	2	6
ath-miR827	213	164	38	93	79	156	144	140	282	106	100	120	57	123	276	207	209	188	46	239	68	231	160	279	122	141	69	62	225	153	353	311	166	62	85	63	179	180	163	254	121	154	115	262	290	199	237	268	102
ath-miR5656	0	0	2	0	0	0	3	1	1	0	1	0	1	0	2	3	0	4	1	0	2	0	1	3	1	1	0	0	1	0	0	1	0	1	1	0	2	3	0	2	0	1	1	0	1	0	1	3	2
ath-miR858b	33	12	22	14	24	12	37	25	18	36	14	12	9	17	36	44	29	27	13	12	40	15	34	19	28	24	28	19	15	25	23	30	41	38	47	24	37	57	25	34	14	27	20	22	19	24	22	14	19
ath-miR834	1	0	0	0	0	1	2	1	0	1	0	0	0	1	0	0	0	0	0	0	1	0	0	1	1	1	0	0	1	1	1	0	1	0	1	1	1	0	0	1	0	0	2	1	0	0	0	0	2
ath-miR5659	41	33	27	33	30	20	42	28	19	35	25	22	23	16	24	23	28	31	42	34	30	21	18	18	32	32	25	22	27	26	31	20	19	23	32	19	25	21	14	15	16	40	24	27	9	25	20	17	19
ath-miR169g-3p	0	0	0	1	1	0	0	0	0	1	0	0	0	0	1	1	0	1	0	0	0	0	0	2	0	1	1	1	0	0	0	0	0	0	0	0	0	0	0	0	0	0	0	2	0	0	2	0	0
ath-miR844-3p	9	2	3	5	11	3	22	12	8	9	3	4	1	8	15	15	3	6	3	6	4	9	7	9	3	7	2	6	10	10	3	7	7	4	11	6	8	28	8	20	5	18	11	7	8	8	7	7	9
ath-miR166b-3p_ath-miR166a-3p_ath-miR166g_ath-miR166e-3p_ath-miR166f_ath-miR166c_ath-miR166d	25680	19261	20851	18187	20189	14579	26749	18076	16663	20316	17200	12055	11039	12168	21090	24783	16205	22850	15052	22074	13399	13223	12809	10096	19861	16723	14092	16006	14273	12819	11529	11140	14160	13990	15170	10206	24848	27619	10444	16073	8639	25038	14354	17171	14440	12970	18590	10582	21914
ath-miR1887	0	0	0	0	0	0	0	0	1	0	0	0	0	0	0	0	0	0	0	0	0	0	0	0	0	0	0	0	0	0	0	0	0	0	0	0	0	0	0	0	0	0	0	0	0	0	0	0	0
ath-miR861-3p	59	46	31	28	20	33	26	13	45	27	27	33	22	25	27	29	37	45	24	49	21	33	20	21	47	25	22	26	51	20	52	36	46	22	24	20	41	28	23	17	16	57	27	42	44	22	37	32	49
ath-miR849	0	0	0	0	0	0	0	1	0	0	0	0	0	0	0	0	0	0	0	0	0	0	0	0	0	0	0	0	0	0	0	0	1	0	0	0	1	1	0	0	0	0	0	0	0	0	0	0	0
ath-miR779.1	0	0	0	0	0	1	0	0	1	0	0	0	0	1	1	0	0	0	0	1	0	3	0	2	0	0	0	0	0	0	0	0	0	0	0	0	0	1	0	0	1	0	0	1	0	0	0	0	1
ath-miR408-3p	3162	1929	3424	1541	2717	1000	6010	2869	1198	2943	1748	1387	1607	1817	4102	4995	2068	2099	3477	1857	3938	1499	2461	2094	2832	2676	2387	2880	1975	2565	2340	3665	4491	3521	4283	2862	4131	4282	1833	1905	560	3436	1751	2421	763	2065	2346	872	2126
ath-miR399f	0	0	1	1	1	0	0	2	0	0	0	1	0	0	0	2	1	0	0	0	0	0	1	0	0	0	0	0	0	0	0	1	0	0	0	0	0	0	2	0	0	0	0	1	0	0	0	0	0
ath-miR851-5p	3	1	0	0	0	0	5	0	1	0	1	1	0	1	3	1	2	0	1	0	1	2	0	1	2	0	0	1	2	1	0	3	1	2	1	1	3	9	0	2	1	3	1	1	1	2	4	0	2
ath-miR5635c_ath-miR5635b_ath-miR5635d_ath-miR5635a	16	7	7	8	6	9	6	6	5	6	10	8	5	7	6	17	6	4	6	9	3	6	10	6	12	5	6	8	5	8	7	4	8	3	9	1	7	5	2	13	2	18	7	15	11	3	8	6	8
ath-miR847	50	17	18	16	20	19	89	67	32	44	19	26	32	24	70	77	21	31	30	27	22	14	22	17	45	25	31	36	22	40	27	42	30	30	33	29	21	49	29	35	6	38	26	24	22	32	31	21	22
ath-miR824-5p	86	32	29	33	42	37	84	77	57	57	18	30	31	41	96	115	32	49	47	54	45	29	74	67	40	41	36	49	76	52	92	75	42	26	39	28	56	97	44	91	30	67	37	61	89	50	77	73	42
ath-miR8182	5	7	4	8	6	7	11	6	10	5	6	8	3	4	5	8	7	8	6	4	9	1	0	3	5	5	5	5	3	4	8	6	10	7	9	8	5	3	3	2	4	6	3	5	2	5	1	1	4
ath-miR5639-3p	0	0	0	1	0	0	0	0	0	0	0	0	0	0	1	0	2	0	0	0	0	0	0	0	0	0	0	0	0	0	0	1	0	0	0	0	0	0	0	0	0	0	0	0	0	0	0	0	0
ath-miR836	0	0	0	0	0	1	0	0	2	0	0	3	0	0	3	0	0	0	1	0	1	0	0	0	0	1	0	1	0	0	0	0	0	0	0	0	2	2	0	1	0	0	1	0	2	0	0	0	0
ath-miR5654-3p	149	71	77	55	70	95	171	142	97	96	62	58	55	68	174	211	77	108	57	99	63	84	85	100	82	91	64	64	62	71	69	73	62	65	71	75	172	198	92	130	43	122	95	98	74	99	130	98	116
ath-miR835-5p	8	1	3	2	1	2	4	1	0	1	2	2	0	2	4	7	3	2	1	0	3	1	5	4	2	2	0	0	2	0	0	1	2	1	2	2	2	9	4	9	2	6	0	4	2	4	7	4	0
ath-miR397b	6	5	8	3	6	2	30	16	6	8	1	4	6	5	22	24	3	2	6	3	18	7	10	9	10	5	2	8	9	10	11	29	27	12	19	10	25	25	19	15	2	3	4	6	4	11	11	5	3
ath-miR830-3p	3	1	3	3	3	3	8	2	2	4	1	3	2	8	11	4	5	3	1	8	1	7	6	2	4	0	0	3	3	2	5	3	5	5	5	7	4	7	4	6	0	6	3	5	3	1	2	12	5
ath-miR5646	9	2	1	2	3	3	2	4	2	7	0	5	2	0	7	3	0	2	2	6	2	0	1	1	5	1	1	1	1	1	3	1	1	1	5	1	1	4	7	2	1	9	3	3	2	3	0	1	2
ath-miR851-3p	0	0	0	1	0	0	0	0	0	0	0	0	1	0	0	0	0	0	0	0	0	0	0	0	0	0	0	2	0	0	0	0	1	0	0	0	0	0	0	0	0	0	1	0	0	0	2	1	0
ath-miR862-3p	2	1	1	1	0	0	1	2	1	2	2	3	6	4	1	2	1	2	0	6	2	0	1	0	2	2	4	2	4	2	5	3	2	1	3	3	1	2	0	0	1	10	1	3	0	5	3	3	2
ath-miR447c-5p	2	0	0	0	0	0	1	0	1	0	1	0	1	0	1	2	0	0	0	1	0	0	0	0	0	0	0	0	2	0	0	2	1	0	2	1	0	1	1	2	0	0	2	0	0	1	0	0	0
ath-miR833a-5p	45	12	26	16	26	25	22	31	28	21	13	18	17	27	32	37	32	22	23	36	22	17	22	20	36	27	28	20	24	23	27	19	23	5	19	17	29	36	25	39	12	43	15	35	19	26	23	23	35
ath-miR168b-3p	736	389	485	470	643	319	611	326	423	717	499	536	279	240	476	408	407	488	453	511	318	253	261	243	613	551	499	550	609	337	602	564	749	304	428	348	412	375	181	302	185	993	455	577	412	251	343	189	437
ath-miR397a	0	8	7	2	8	3	10	8	4	15	5	3	3	7	16	16	5	5	5	6	25	8	8	8	3	7	4	4	11	10	15	32	28	12	19	7	7	13	7	20	1	5	1	8	7	1	11	3	3
ath-miR856	0	0	0	0	0	0	0	0	0	0	0	0	0	0	0	0	0	0	0	0	0	0	0	0	0	0	0	0	0	0	0	0	1	0	0	0	0	0	0	0	0	0	0	0	0	0	0	0	0
ath-miR161.1	183922	121465	128255	91013	104843	73902	127901	58778	102794	125821	93665	72095	69216	67613	102152	115927	111995	130987	102158	119288	89012	71157	78622	60083	135436	116218	106821	106006	102350	75924	100389	78982	119330	96446	93940	70472	124701	110032	40494	60597	50132	168081	82947	98922	91705	70677	84030	49685	115988
ath-miR405d_ath-miR405b_ath-miR405a	0	0	1	0	0	0	0	0	0	0	0	0	0	0	0	0	0	0	0	0	0	0	0	0	1	1	0	0	0	2	0	0	0	0	0	0	0	0	0	0	0	0	0	0	0	0	0	0	0
ath-miR406	0	0	0	0	0	0	0	0	0	0	0	0	0	0	0	0	0	0	0	0	0	0	0	0	0	0	0	0	0	0	0	0	0	0	0	1	0	0	0	0	0	0	0	0	0	0	0	0	0
ath-miR157d	60	17	25	39	55	45	57	51	39	22	29	28	18	29	48	72	38	27	37	53	37	31	38	67	47	48	49	36	60	38	55	64	45	24	28	28	36	71	42	72	15	66	34	71	73	33	60	59	43
ath-miR399d	0	0	0	0	0	1	2	0	0	1	0	1	1	0	1	1	1	0	0	0	0	0	0	1	0	1	0	0	0	0	0	0	2	0	1	1	0	1	1	0	0	2	0	0	0	0	0	0	0
ath-miR396b-5p	18224	6771	7897	5491	8573	7755	17179	10560	7638	11878	6617	6948	6891	7057	14754	17600	8798	9311	8791	11390	7799	6222	7101	6681	9005	8186	7075	7517	8305	7167	9745	8981	10398	7191	8935	7649	12961	14912	6395	10683	3639	16579	7526	10801	8568	8477	9232	7126	11843
ath-miR870-5p	1	0	0	0	0	0	0	1	0	1	0	0	0	0	1	0	0	1	0	0	0	0	1	5	5	1	0	0	0	0	1	0	1	0	0	0	0	1	2	0	1	0	0	0	1	0	0	2	0
ath-miR841b-5p	20	8	10	5	11	6	11	3	9	3	9	10	4	4	7	18	8	12	8	15	5	5	3	5	6	5	9	8	7	4	12	19	10	3	9	4	9	15	6	14	1	16	1	5	19	6	11	12	10
ath-miR864-5p	8	3	4	7	12	6	15	14	7	8	7	10	6	9	18	22	9	11	7	6	5	5	10	16	10	11	11	10	11	9	17	17	15	2	2	7	12	24	13	24	5	13	10	17	14	12	14	8	14
ath-miR3440b-5p	1	0	0	0	0	0	1	4	0	0	0	1	0	1	1	7	3	0	0	1	1	1	3	5	0	2	0	3	1	1	1	0	0	0	0	2	3	5	1	3	0	1	2	0	2	0	5	1	3
ath-miR868-5p	0	0	0	0	0	0	0	0	0	1	0	0	0	0	0	0	0	0	0	1	1	0	0	0	0	0	0	0	0	0	0	0	2	0	0	0	0	4	0	0	0	0	1	0	0	0	0	0	0
ath-miR391-5p	32	28	22	13	26	19	70	30	21	22	28	14	18	15	40	57	30	20	15	23	43	16	37	25	28	23	17	45	22	27	27	26	43	31	46	29	48	60	28	66	25	51	31	44	38	46	58	22	38
ath-miR5663-3p	0	0	2	0	0	0	3	0	1	0	0	0	0	0	0	0	0	0	0	0	0	0	0	0	0	0	0	0	1	0	4	0	0	0	0	0	0	0	0	1	0	0	0	0	2	0	2	1	0
ath-miR5649a_ath-miR5649b	2	0	0	0	1	1	0	0	0	0	0	0	0	0	0	0	0	0	0	0	0	0	0	0	0	0	0	0	0	0	0	0	0	2	0	2	0	0	0	0	0	0	0	0	0	0	0	0	0
ath-miR857	2	3	6	7	4	0	14	8	0	6	4	3	4	3	10	8	3	2	8	2	4	4	6	3	1	2	4	5	5	6	13	12	11	8	12	5	12	19	15	8	2	5	4	8	3	5	12	4	2
ath-miR858a	65	37	43	39	37	28	74	69	33	54	26	25	37	29	85	91	49	28	53	51	80	32	42	68	72	59	45	61	49	59	70	97	55	68	85	61	66	80	36	60	34	69	35	41	40	59	65	27	37
ath-miR447a.2-3p	272	134	141	142	141	104	259	201	133	202	138	137	146	161	267	363	214	184	168	204	133	156	172	195	142	152	124	174	207	148	155	129	172	128	149	118	260	342	144	245	103	191	142	238	207	203	151	163	211
ath-miR5637	15	3	12	2	9	5	28	16	7	5	6	1	4	9	12	22	3	4	6	4	8	4	10	3	11	6	6	6	9	9	3	4	5	3	8	3	11	19	4	11	4	15	8	12	9	14	5	7	7
ath-miR5632-5p	2	4	1	1	0	2	5	2	0	1	1	0	1	2	0	5	1	2	0	0	0	0	0	1	0	1	0	0	1	0	4	0	0	0	0	0	0	4	0	1	2	1	0	1	1	1	0	0	1
ath-miR863-3p	11	1	0	0	4	0	9	7	5	7	2	3	1	4	10	14	4	8	3	5	3	9	8	3	5	3	2	5	10	5	9	8	5	3	3	3	5	14	1	15	2	7	1	9	9	3	11	8	3
ath-miR404	4	3	3	3	4	0	4	1	4	2	0	0	2	2	7	7	7	6	7	4	2	2	2	2	0	2	3	2	2	4	3	1	1	2	3	2	1	9	0	14	2	1	3	0	7	3	1	1	2
ath-miR172b-3p_ath-miR172a	21	6	9	2	9	5	66	56	8	23	7	4	6	16	39	104	20	11	8	12	20	13	46	42	11	20	13	15	6	27	58	49	28	17	21	13	26	74	39	71	14	16	22	47	30	28	72	36	26
ath-miR860	12	2	3	6	4	2	9	1	2	5	3	3	4	0	2	6	4	2	7	6	4	7	3	1	0	0	6	6	4	4	8	2	7	3	5	0	1	8	6	1	2	7	4	5	5	3	0	2	4
ath-miR1886.1	13	0	2	5	6	5	17	13	3	8	8	6	5	9	15	23	6	10	9	8	6	10	6	9	9	13	5	4	10	9	14	15	10	9	8	5	16	15	15	16	1	10	5	10	13	14	17	11	8
genome	16982045	23158055	16132573	22096942	20144854	24981972	23279986	18892801	19540615	20198057	17694572	15649055	17178895	14690322	19729289	21856063	20100828	21062692	17042704	19253171	16280624	18154816	15925825	15987089	18920094	16970249	17788494	17800393	18530111	15791600	19020002	18789837	16800279	18627250	19852741	18978341	17238368	20860049	23134417	20432812	15316699	20279986	20079259	19042579	17319246	22143747	19210100	20031456	15578179
[truncated: 5 more columns]
