# Supplementary material for: Photoperiodic patterns in miRNA-mRNA pairs and tRNA fragments revealed by time-course co-sequencing in Arabidopsis
Source: PLoS Genet. 2026 Jul 22;22(7):e1012229. doi: 10.1371/journal.pgen.1012229 (PMC13390833; doi:10.1371/journal.pgen.1012229)
Supplement: S3 Data — (XLSX) [file pgen.1012229.s041.xlsx]

## Sheet: Summary
Data S3: Results of the likelihood ratio test implemented by DESeq2 and clustering results for microRNAs
Clustering Group	Number of microRNAs
M1	28
M2	3
M3	2
M4	3
M5	9
M6	8
M7	11
M8	19

## Sheet: DESeq2-Result
ID	DEI-LgD	DEI-EqD	DEI-ShD	rDEI-LgD:ShD	rDEI-EqD:LgD	rDEI-EqD:ShD	DESeq2-BaseMean	DESeq2-LRT-statistic	DESeq2-p	DESeq2-FDR	IHW-weight
ath-miR156a-3p	418.265	396.522	467.615	-0.160904	-0.0770154	-0.237919	1375.96	28.6825	0.00439057	0.0101758	1
ath-miR156b-3p	568.297	543.516	649.256	-0.192143	-0.0643229	-0.256465	1889.54	34.7633	0.000510719	0.00161028	1
ath-miR156c-3p	304.57	308.022	366.09	-0.265427	0.0162615	-0.249165	1050.08	48.4957	2.56196e-06	1.57721e-05	1
ath-miR156d-3p	40.5001	44.8039	44.4727	-0.134996	0.145702	0.0107056	139.244	7.68707	0.809082	0.841065	1
ath-miR156f-3p	62.5045	52.9063	72.3522	-0.211077	-0.240521	-0.451598	201.461	28.3293	0.00494986	0.0109564	1
ath-miR156f-5p_ath-miR156e_ath-miR156d-5p_ath-miR156b-5p_ath-miR156a-5p_ath-miR156c-5p	5244.74	4217.61	5502.79	-0.0692919	-0.314446	-0.383738	16056.9	21.9091	0.0385508	0.0709767	1
ath-miR156g	544.505	485.84	601.558	-0.14376	-0.164463	-0.308223	1750.95	27.8824	0.00575533	0.0123239	1
ath-miR156h	2.48418	2.20685	3.38003	-0.444266	-0.170779	-0.615045	8.65987	11.217	0.510423	0.564906	1
ath-miR156i	118.953	107.486	135.957	-0.192759	-0.146233	-0.338992	388.833	33.3428	0.000855652	0.00247887	1
ath-miR156j	138.526	131.458	165.485	-0.256538	-0.0755553	-0.332094	467.238	35.5457	0.000383188	0.00128912	1
ath-miR157b-3p_ath-miR157a-3p	3339.61	3104.78	3515.55	-0.0740689	-0.105191	-0.17926	10686.6	22.3694	0.033582	0.0646482	1
ath-miR157c-3p	707.515	750.64	690.828	0.0344356	0.0853597	0.119795	2305.76	23.296	0.0253155	0.0498715	1
ath-miR157c-5p_ath-miR157b-5p_ath-miR157a-5p	774.722	687.278	764.044	0.0200222	-0.172784	-0.152762	2388.44	20.0074	0.0669465	0.109904	1
ath-miR157d	11.7051	13.7269	12.9945	-0.150762	0.229869	0.079107	41.2297	16.2776	0.178851	0.243026	1
ath-miR158a-3p	33609.7	29397.9	30281.2	0.150455	-0.193165	-0.0427099	100094	28.0775	0.00538951	0.011797	1
ath-miR158a-5p	1292.54	1648.98	1290.12	0.00270563	0.35136	0.354066	4540.35	99.0438	8.56819e-16	2.41133e-14	1
ath-miR158b	16606.1	15229.1	14002.7	0.246014	-0.124882	0.121132	49181.9	24.9112	0.0152492	0.0319583	1
ath-miR159a	3183.31	3063.17	3249.81	-0.0298282	-0.055504	-0.0853322	10189.1	18.2302	0.108879	0.161657	1
ath-miR159b-3p	3290.79	3247.98	3108.74	0.0821029	-0.0188923	0.0632106	10351.3	14.5035	0.269717	0.327989	1
ath-miR159b-5p	8.49457	15.8588	7.52856	0.174167	0.900672	1.07484	34.2078	82.3123	1.4921e-12	2.88543e-11	1
ath-miR159c	525.97	502.611	523.907	0.00566768	-0.0655376	-0.05987	1665.75	17.3404	0.137235	0.193109	1
ath-miR160a-3p	4.86609	7.04865	7.36081	-0.5971	0.534583	-0.0625174	20.6818	22.3104	0.0341846	0.0647535	1
ath-miR160b_ath-miR160c-5p_ath-miR160a-5p	370.681	339.444	441.654	-0.252737	-0.127006	-0.379743	1235.81	32.1313	0.00132066	0.00366437	1
ath-miR160c-3p	57.1328	54.7959	71.8091	-0.329848	-0.06025	-0.390098	197.142	52.3117	5.45896e-07	3.70833e-06	1
ath-miR161.1	33080.3	30909.1	25245.7	0.389933	-0.0979438	0.291989	95745.1	34.7407	0.000514964	0.00161028	1
ath-miR161.2	108.244	123.783	138.47	-0.355291	0.19353	-0.161761	397.526	37.3465	0.000196262	0.000720744	1
ath-miR162a-3p_ath-miR162b-3p	9654.82	8849.87	7150.51	0.433203	-0.125594	0.307609	27526.8	55.7363	1.33502e-07	1.06993e-06	1
ath-miR162a-5p_ath-miR162b-5p	38.5727	41.8942	31.1433	0.308659	0.11917	0.427829	119.752	29.0679	0.00384949	0.00924816	1
ath-miR163	750.243	716.868	792.913	-0.0798045	-0.0656517	-0.145456	2424.9	39.9025	7.46379e-05	0.000312551	1
ath-miR164b-3p	9.15852	9.4052	6.43674	0.508786	0.0383428	0.547129	26.8243	31.9527	0.00140723	0.00385033	1
ath-miR164b-5p_ath-miR164a	60.5814	73.6391	69.4197	-0.196469	0.281596	0.0851271	218.496	21.7895	0.0399473	0.0728669	1
ath-miR164c-3p	70.5972	74.808	56.7358	0.315353	0.0835814	0.398934	216.888	72.5191	1.0789e-10	1.41696e-09	1
ath-miR164c-5p	53.2116	66.5812	67.6432	-0.346203	0.323374	-0.0228285	201.11	39.3436	9.23565e-05	0.000371311	1
ath-miR165a-3p_ath-miR165b	3379.08	2891.25	2838.33	0.251589	-0.224934	0.026655	9773.15	27.9043	0.00571311	0.0123239	1
ath-miR165a-5p	359.292	372.321	240.692	0.577966	0.0513898	0.629356	1043.24	188.466	7.76736e-34	1.53017e-31	1
ath-miR166a-5p_ath-miR166b-5p	722.519	651.352	536.868	0.428468	-0.149599	0.27887	2050.13	41.4231	4.16295e-05	0.000186387	1
ath-miR166b-3p_ath-miR166a-3p_ath-miR166g_ath-miR166e-3p_ath-miR166f_ath-miR166c_ath-miR166d	5864.98	4636.93	4814.46	0.284752	-0.338957	-0.0542054	16433.7	43.9824	1.53771e-05	7.96818e-05	1
ath-miR166e-5p	65.1716	62.8624	63.5204	0.0370232	-0.0520459	-0.0150228	205.529	12.0383	0.442606	0.501112	1
ath-miR167a-3p	47.4817	55.7659	51.7895	-0.125286	0.232009	0.106723	166.347	16.1627	0.183898	0.244783	1
ath-miR167a-5p_ath-miR167b	804.25	898.326	1331.93	-0.7278	0.159595	-0.568205	3255.88	80.5939	3.17928e-12	5.21931e-11	1
ath-miR167c-3p	443.162	360.308	328.529	0.431812	-0.298604	0.133209	1214.58	35.4796	0.000392627	0.00128912	1
ath-miR167c-5p	39.4789	39.0662	55.1784	-0.483021	-0.0151611	-0.498182	143.479	82.7524	1.22889e-12	2.68989e-11	1
ath-miR167d	574.789	670.86	967.332	-0.750978	0.222978	-0.528	2374.42	82.1381	1.61115e-12	2.88543e-11	1
ath-miR168a-3p	171.713	166.216	134.829	0.348872	-0.0469448	0.301928	507.247	97.7533	1.53199e-15	3.77252e-14	1
ath-miR168a-5p_ath-miR168b-5p	239.756	244.554	252.833	-0.0766181	0.0285887	-0.0480294	790.919	30.4809	0.00236247	0.00620542	1
ath-miR168b-3p	148.882	143.125	109.357	0.44512	-0.0568916	0.388229	430.644	72.0841	1.30248e-10	1.60368e-09	1
ath-miR169a-5p	1.79269	1.51803	2.04765	-0.191843	-0.239928	-0.43177	5.74929	15.9563	0.193247	0.253733	1
ath-miR169b-3p	1.85925	1.54656	3.90953	-1.07228	-0.265654	-1.33793	7.84902	43.8528	1.6179e-05	7.96818e-05	1
ath-miR169c_ath-miR169b-5p	1.73317	1.72394	1.97757	-0.190321	-0.00770055	-0.198022	5.83115	10.0331	0.613056	0.667248	1
ath-miR169e_ath-miR169f-5p_ath-miR169g-5p_ath-miR169d	0.783344	0.304352	0.486913	0.685983	-1.36391	-0.677923	NA	NA	NA	NA	NA
ath-miR169f-3p	164.753	215.324	107.018	0.622452	0.386208	1.00866	522.629	150.157	5.26966e-26	2.59531e-24	1
ath-miR169n_ath-miR169l_ath-miR169m_ath-miR169k_ath-miR169i_ath-miR169h_ath-miR169j	1.40753	1.30366	1.37894	0.0296121	-0.110601	-0.0809893	NA	NA	NA	NA	NA
ath-miR170-3p	2.45509	2.16131	3.41459	-0.475936	-0.18387	-0.659806	8.61688	36.3841	0.000280995	0.000971158	1
ath-miR170-5p_ath-miR171a-5p	87.6685	81.4629	78.5217	0.158968	-0.105916	0.0530518	265.72	20.7098	0.0547956	0.0922627	1
ath-miR171a-3p	20.1592	20.004	31.1627	-0.628383	-0.0111453	-0.639528	76.5293	69.1067	4.70452e-10	4.87785e-09	1
ath-miR171b-3p_ath-miR171c-3p	64.9863	67.4785	73.0587	-0.168921	0.0542916	-0.114629	220.517	28.6249	0.0044775	0.0102566	1
ath-miR171b-5p	8.37093	9.50645	12.9431	-0.628722	0.18352	-0.445202	33.0689	36.6512	0.000254429	0.00091132	1
ath-miR171c-5p	5.50047	6.05471	6.20891	-0.174784	0.138502	-0.0362817	19.06	15.0209	0.240294	0.299607	1
ath-miR172b-3p_ath-miR172a	5.63663	7.12881	9.58807	-0.766407	0.338829	-0.427578	23.9843	40.9462	5.00272e-05	0.000219008	1
ath-miR172c_ath-miR172d-3p	2.20231	2.54651	3.8425	-0.803026	0.2095	-0.593526	9.21809	24.6267	0.0166944	0.034619	1
ath-miR172d-5p	0.826963	0.943066	1.12326	-0.4418	0.189537	-0.252262	NA	NA	NA	NA	NA
ath-miR172e-3p	0.947345	0.873833	1.63753	-0.789556	-0.116533	-0.906089	3.71103	20.9316	0.0513909	0.0888071	1
ath-miR172e-5p_ath-miR172b-5p	6.64791	9.18396	8.21071	-0.304605	0.466216	0.16161	25.7966	16.0264	0.190028	0.251245	1
ath-miR173-3p	11.2781	11.1537	9.52929	0.243083	-0.0159955	0.227088	34.2928	16.277	0.178877	0.243026	1
ath-miR173-5p	114.276	111.504	177.459	-0.634971	-0.0354256	-0.670397	432.656	74.1612	5.2916e-11	8.01881e-10	1
ath-miR1886.1	2.3824	2.78177	2.92002	-0.293561	0.223587	-0.069974	8.67395	12.7462	0.387753	0.441545	1
ath-miR1886.2	11.273	12.2298	14.6407	-0.377111	0.117522	-0.259589	40.9262	16.9604	0.151092	0.208147	1
ath-miR1888a	35.3572	36.2594	27.1601	0.380517	0.0363505	0.416867	105.983	34.6912	0.000524371	0.00161408	1
ath-miR1888b	5.99917	6.09146	4.6244	0.375498	0.0220237	0.397522	17.9344	15.9018	0.195773	0.253733	1
ath-miR2111b-3p	0.649005	0.703054	0.528204	0.297134	0.115406	0.41254	NA	NA	NA	NA	NA
ath-miR2112-3p	1.58474	1.47107	2.37508	-0.583726	-0.107378	-0.691104	5.82709	23.6041	0.023014	0.0462273	1
ath-miR2112-5p	0.585355	0.565243	1.456	-1.31462	-0.0504412	-1.36507	2.79675	22.411	0.0331634	0.0646482	1
ath-miR2933a_ath-miR2933b	0.444371	0.437131	0.381169	0.221335	-0.0236981	0.197637	NA	NA	NA	NA	NA
ath-miR2936	1.83885	3.20646	1.90316	-0.0496003	0.802179	0.752579	7.45538	29.144	0.0037505	0.00912159	1
ath-miR319a_ath-miR319b	949.795	787.76	729.618	0.380473	-0.26986	0.110614	2647.16	34.3655	0.00059056	0.00178985	1
ath-miR319c	486.409	422.294	367.631	0.40391	-0.203921	0.199989	1369.45	31.6831	0.00154837	0.004122	1
ath-miR3434-3p	0.360789	0.422664	0.62942	-0.802866	0.228353	-0.574513	NA	NA	NA	NA	NA
ath-miR3434-5p	43.5739	42.9908	41.4476	0.0721786	-0.0194388	0.0527397	137.351	23.771	0.0218493	0.0443744	1
ath-miR3440b-3p	1.08243	0.826848	0.572438	0.919082	-0.388578	0.530504	NA	NA	NA	NA	NA
ath-miR390a-3p	262.033	237.338	254.145	0.0440943	-0.142803	-0.0987085	808.487	17.1992	0.142257	0.198756	1
ath-miR390b-3p	39.1584	48.257	35.2603	0.151277	0.301417	0.452693	131.625	50.1289	1.32614e-06	8.70833e-06	1
ath-miR390b-5p_ath-miR390a-5p	103.489	99.3253	135.334	-0.387048	-0.0592467	-0.446295	362.818	39.8498	7.61546e-05	0.000312551	1
ath-miR391-3p	21.0527	26.2068	44.3138	-1.07375	0.315935	-0.757816	98.2538	130.35	5.25096e-22	1.72406e-20	1
ath-miR391-5p	8.24319	9.42691	11.4619	-0.475566	0.193583	-0.281983	31.2572	17.7255	0.124283	0.181361	1
ath-miR3932b-5p	315.915	280.987	208.244	0.601262	-0.169033	0.432229	863.883	42.7451	2.49367e-05	0.000119818	1
ath-miR393a-3p	64.5331	65.1401	67.5927	-0.0668281	0.0135084	-0.0533197	211.657	28.84	0.00416118	0.00987654	1
ath-miR393b-3p	202.156	203.563	183.741	0.137792	0.0100058	0.147798	632.462	48.9235	2.15709e-06	1.3708e-05	1
ath-miR393b-5p_ath-miR393a-5p	38.4171	38.0431	53.7813	-0.485354	-0.0141164	-0.499471	139.743	42.3629	2.89324e-05	0.000135707	1
ath-miR394b-5p_ath-miR394a	68.5592	69.0596	104.095	-0.602479	0.0104937	-0.591985	259.347	53.1524	3.87001e-07	2.82367e-06	1
ath-miR395a_ath-miR395d_ath-miR395e	57.915	65.4374	40.8867	0.502308	0.176178	0.678486	176.221	38.878	0.000110216	0.00043425	1
ath-miR395f_ath-miR395b_ath-miR395c	99.4851	103.719	62.2728	0.675878	0.0601307	0.736008	284.844	54.9476	1.84951e-07	1.40136e-06	1
ath-miR396a-3p	612.139	686.711	458.321	0.417499	0.165845	0.583344	1885.36	135.9	4.01947e-23	1.58367e-21	1
ath-miR396a-5p	1371.1	1247.96	1347.11	0.0254584	-0.135763	-0.110304	4255.51	19.2867	0.0818411	0.131963	1
ath-miR396b-3p	87.0281	113.123	86.3974	0.010494	0.378333	0.388827	307.453	67.5493	9.17872e-10	9.04104e-09	1
ath-miR396b-5p	2947.93	2640.17	2618.57	0.170924	-0.159073	0.0118504	8805.36	30.2732	0.00253969	0.00649766	1
ath-miR397a	2.05428	3.64638	1.73771	0.241444	0.827834	1.06928	7.98102	18.7096	0.0957824	0.148576	1
ath-miR397b	2.31615	3.54539	2.74169	-0.243342	0.614217	0.370875	9.23086	25.7388	0.0116848	0.0247516	1
ath-miR398a-3p	289.095	457.142	259.573	0.155404	0.661102	0.816506	1079.19	30.1894	0.00261481	0.00660408	1
ath-miR398a-5p	1.42308	1.40771	1.65337	-0.216396	-0.0156623	-0.232058	4.81129	6.20419	0.905441	0.92902	1
ath-miR398c-3p_ath-miR398b-3p	2171.22	3255.59	1830.75	0.246074	0.584413	0.830487	7787.03	28.429	0.00478545	0.0107129	1
ath-miR398c-5p_ath-miR398b-5p	140.148	208.4	99.5661	0.493226	0.572405	1.06563	480.806	59.2328	3.11374e-08	2.78822e-07	1
ath-miR399a	3.75139	3.64319	2.3409	0.680362	-0.0422246	0.638137	10.4457	29.2659	0.00359698	0.00885757	1
ath-miR399b_ath-miR399c-3p	23.0056	20.1931	12.8957	0.835098	-0.188125	0.646974	60.1866	63.4279	5.31619e-09	4.98709e-08	1
ath-miR399c-5p	0.892059	0.936722	0.540911	0.721747	0.070482	0.792229	NA	NA	NA	NA	NA
ath-miR400	3.1534	3.73751	5.63895	-0.838516	0.24517	-0.593347	13.444	33.6224	0.000773453	0.00227418	1
ath-miR402	77.3931	66.1413	78.6969	-0.0241025	-0.226654	-0.250757	238.444	17.6898	0.125439	0.181702	1
ath-miR403-3p	3527.8	3243.62	3570.22	-0.0172413	-0.121167	-0.138409	11096.1	17.931	0.117802	0.173186	1
ath-miR403-5p	190.991	199.886	180.443	0.0819553	0.0656737	0.147629	612.999	19.2623	0.0823929	0.131963	1
ath-miR404	0.956383	0.827085	0.828999	0.206218	-0.209553	-0.0033356	NA	NA	NA	NA	NA
ath-miR408-3p	758.491	939.368	597.978	0.343038	0.308558	0.651596	2463.32	21.1245	0.0485866	0.0851515	1
ath-miR408-5p	95.2966	119.603	84.7374	0.169427	0.327759	0.497186	321.497	13.5292	0.33178	0.384474	1
ath-miR4221	2.38185	2.40051	1.9358	0.299152	0.0112581	0.31041	7.20826	15.9151	0.195154	0.253733	1
ath-miR4228-3p	18.5552	16.3726	23.2876	-0.327738	-0.18054	-0.508279	62.4623	7.65898	0.81118	0.841065	1
ath-miR447a.2-3p	55.8717	50.7224	53.9835	0.0495995	-0.139495	-0.0898956	172.292	31.8592	0.00145472	0.00392575	1
ath-miR447b_ath-miR447a-3p	112.476	98.4372	120.254	-0.0964714	-0.192337	-0.288808	355.326	35.0571	0.000458609	0.00148108	1
ath-miR472-3p	50.5217	41.3129	52.2544	-0.0486492	-0.290312	-0.338961	154.601	43.887	1.59636e-05	7.96818e-05	1
ath-miR472-5p	8.13629	6.9637	9.34361	-0.199609	-0.224517	-0.424126	26.2268	14.5294	0.268183	0.327989	1
ath-miR5012	17.1797	18.788	21.0954	-0.296229	0.129113	-0.167116	61.226	21.2613	0.0466819	0.0828499	1
ath-miR5020b	8.91704	11.6582	6.71208	0.409804	0.386713	0.796517	29.2781	70.1331	3.02454e-10	3.3102e-09	1
ath-miR5021	2.76838	2.66636	2.08455	0.409306	-0.0541682	0.355138	8.06784	18.4959	0.101441	0.154914	1
ath-miR5024-3p	14.4246	16.0828	12.6363	0.190961	0.156989	0.34795	46.2912	11.6767	0.471985	0.525316	1
ath-miR5024-5p	2.03155	1.78263	1.80169	0.173231	-0.188571	-0.0153401	6.02556	14.4013	0.275819	0.333351	1
ath-miR5026	4624.05	3818.74	4183.88	0.144315	-0.276061	-0.131746	13547.8	15.4654	0.216965	0.277546	1
ath-miR5027	2.49967	1.80212	1.35634	0.882021	-0.472044	0.409977	6.07089	20.8954	0.0519331	0.0889637	1
ath-miR5028	1.60934	1.66092	2.1666	-0.428967	0.0455133	-0.383454	5.83349	6.82475	0.868974	0.896272	1
ath-miR5629	0.753598	0.698181	0.752162	0.00275156	-0.110194	-0.107442	NA	NA	NA	NA	NA
ath-miR5633	0.833947	1.02924	0.600699	0.473312	0.303548	0.77686	NA	NA	NA	NA	NA
ath-miR5634	4.12038	2.54598	8.29524	-1.00951	-0.694556	-1.70406	16.0531	150.819	3.86795e-26	2.53995e-24	1
ath-miR5635c_ath-miR5635b_ath-miR5635d_ath-miR5635a	2.43703	2.03939	2.08378	0.225922	-0.256988	-0.0310664	7.03879	14.8425	0.250163	0.30995	1
ath-miR5637	2.48961	1.94997	2.82121	-0.180395	-0.352471	-0.532866	7.79049	17.1529	0.143935	0.199684	1
ath-miR5640	29.3205	25.2499	28.5983	0.0359779	-0.215632	-0.179654	89.236	13.5821	0.328185	0.384474	1
ath-miR5642b_ath-miR5642a	39.1931	37.6072	27.1016	0.532222	-0.0595919	0.47263	111.482	29.3234	0.00352668	0.00879437	1
ath-miR5643b_ath-miR5643a	81.7655	74.1154	63.4926	0.364904	-0.141719	0.223185	235.377	44.2344	1.39291e-05	7.4163e-05	1
ath-miR5645c	1.54118	1.96442	1.71296	-0.152455	0.350067	0.197612	5.59926	5.41705	0.942581	0.962116	1
ath-miR5646	0.86582	0.584626	0.814864	0.0875071	-0.566552	-0.479045	NA	NA	NA	NA	NA
ath-miR5647	0.959474	0.943138	1.06165	-0.145988	-0.0247753	-0.170763	NA	NA	NA	NA	NA
ath-miR5650	74.7201	77.2065	51.2177	0.544853	0.0472255	0.592078	217.964	32.9826	0.000974081	0.00274134	1
ath-miR5651	10.6843	9.71992	7.85656	0.443525	-0.13648	0.307046	30.3225	40.2915	6.43195e-05	0.000275455	1
ath-miR5653	36.2822	29.4987	31.1777	0.218746	-0.298609	-0.0798635	104.032	33.8795	0.000704689	0.00210339	1
ath-miR5654-3p	29.6747	24.1394	31.0116	-0.0635736	-0.297844	-0.361418	91.014	55.6955	1.35778e-07	1.06993e-06	1
ath-miR5654-5p	0.858099	1.0899	1.41061	-0.717098	0.344984	-0.372115	NA	NA	NA	NA	NA
ath-miR5658	9.10546	7.93178	6.49114	0.488261	-0.199089	0.289172	25.2448	21.5917	0.0423594	0.0765577	1
ath-miR5659	8.89642	8.55096	6.45666	0.462437	-0.0571389	0.405298	25.6479	28.763	0.00427188	0.0100186	1
ath-miR5662	3.84325	3.993	3.77583	0.0255303	0.0551462	0.0806766	12.4592	11.0595	0.523829	0.576505	1
ath-miR5663-5p	8.74035	8.23222	8.50531	0.039327	-0.086409	-0.0470819	27.3366	4.36137	0.975998	0.986008	1
ath-miR5995b_ath-miR5595a	56.3791	72.5683	73.7128	-0.386755	0.36418	-0.0225757	217.445	52.41	5.24398e-07	3.68952e-06	1
ath-miR5996	10.8321	10.1044	10.647	0.0248669	-0.100323	-0.0754565	33.8875	20.7881	0.0535714	0.090979	1
ath-miR5997	1.08937	1.75108	1.38447	-0.345846	0.684753	0.338907	NA	NA	NA	NA	NA
ath-miR771	1.06755	1.53304	1.62719	-0.608088	0.522096	-0.0859916	4.53621	20.4858	0.0584363	0.0975589	1
ath-miR773a	6.96779	8.8126	7.66199	-0.137018	0.338866	0.201848	25.1526	18.5378	0.10031	0.154384	1
ath-miR773b-3p	3.04352	3.19442	3.35005	-0.138438	0.0698097	-0.0686286	10.2875	17.3964	0.135286	0.192274	1
ath-miR775	122.327	143.39	119.059	0.0390657	0.229202	0.268268	412.846	46.1249	6.6028e-06	3.62403e-05	1
ath-miR779.2	19.2311	19.5617	13.5715	0.502863	0.0245881	0.527451	56.1843	176.9	1.8447e-31	1.81703e-29	1
ath-miR780.1	5.68024	5.29312	6.10005	-0.102869	-0.101831	-0.204701	18.319	9.5535	0.655067	0.705182	1
ath-miR781b_ath-miR781a	81.3095	77.7784	73.838	0.139059	-0.0640531	0.075006	249.919	13.6943	0.320651	0.38214	1
ath-miR8121	0.729535	0.619078	1.2634	-0.792258	-0.236857	-1.02911	NA	NA	NA	NA	NA
ath-miR8165	3.32651	3.26585	4.33361	-0.38156	-0.0265506	-0.40811	11.7231	9.48007	0.661471	0.708205	1
ath-miR8166	7.69739	7.50739	8.05965	-0.066349	-0.0360575	-0.102407	24.9616	11.9312	0.451219	0.507944	1
ath-miR8167a_ath-miR8167d_ath-miR8167e_ath-miR8167f_ath-miR8167c_ath-miR8167b	8.74756	8.60771	7.73759	0.176996	-0.023251	0.153745	26.9235	13.6669	0.322483	0.38214	1
ath-miR8168	0.51836	0.519975	0.726307	-0.486625	0.00448946	-0.482135	NA	NA	NA	NA	NA
ath-miR8169	1.57688	1.59616	1.71487	-0.121029	0.0175347	-0.103495	5.2445	3.45033	0.991443	0.991443	1
ath-miR8172	3.23099	3.51207	2.77447	0.219763	0.120345	0.340107	10.2119	7.72703	0.806082	0.841065	1
ath-miR8173	0.487239	0.466645	0.461946	0.0769027	-0.0623039	0.0145988	NA	NA	NA	NA	NA
ath-miR8174	1.32803	1.35471	1.08661	0.289453	0.0286954	0.318148	NA	NA	NA	NA	NA
ath-miR8175	22.2037	19.356	17.8192	0.317366	-0.198018	0.119348	63.7107	41.5897	3.90349e-05	0.000178834	1
ath-miR8177	1.54664	1.96425	1.85541	-0.262601	0.344845	0.0822432	5.75779	9.72964	0.639665	0.692385	1
ath-miR8180	2.84835	2.82339	2.39647	0.249217	-0.0126939	0.236523	8.65681	16.1765	0.183285	0.244783	1
ath-miR8182	2.10054	1.76786	0.937457	1.16394	-0.248759	0.915177	5.15645	37.3288	0.000197564	0.000720744	1
ath-miR8183	1.7561	1.20902	1.18346	0.569365	-0.538542	0.0308222	4.45123	24.4896	0.0174357	0.0357796	1
ath-miR8184	1.18495	0.872416	0.590953	1.00371	-0.441735	0.561972	NA	NA	NA	NA	NA
ath-miR822-3p	46.7684	43.3163	44.6819	0.0658443	-0.110623	-0.0447786	144.598	10.6258	0.561226	0.614231	1
ath-miR822-5p	80.8258	74.7005	115.216	-0.511448	-0.113698	-0.625146	290.493	71.5787	1.62064e-10	1.87803e-09	1
ath-miR823	26.6577	25.3743	32.9535	-0.305878	-0.0711889	-0.377067	91.1854	46.5443	5.58928e-06	3.33663e-05	1
ath-miR824-3p	30.1675	37.5118	39.1697	-0.376742	0.314348	-0.0623937	114.644	37.9196	0.000158278	0.00059963	1
ath-miR824-5p	15.0162	15.7996	16.9414	-0.174033	0.073371	-0.100662	51.2413	17.4381	0.133849	0.192274	1
ath-miR825	38.3039	32.5196	27.8754	0.458496	-0.236179	0.222317	105.899	56.07	1.16275e-07	9.95917e-07	1
ath-miR826a	2.51038	1.7889	2.64814	-0.0770744	-0.488833	-0.565907	7.45426	8.66237	0.731466	0.770582	1
ath-miR827	45.6004	47.541	53.0152	-0.217358	0.0601256	-0.157233	156.819	16.2272	0.181048	0.244291	1
ath-miR829-3p.1	18.5878	19.169	17.0729	0.122653	0.0444211	0.167074	58.8297	19.2005	0.0838042	0.133141	1
ath-miR829-3p.2	3.7166	4.64388	4.88974	-0.395771	0.321346	-0.0744251	14.2169	13.5463	0.330612	0.384474	1
ath-miR829-5p	62.4096	63.7299	55.8625	0.159886	0.0302039	0.19009	195.28	73.8897	5.9541e-11	8.37826e-10	1
ath-miR830-3p	1.14997	1.2041	1.23637	-0.104504	0.0663556	-0.0381489	NA	NA	NA	NA	NA
ath-miR831-3p	6.29157	7.4184	3.43601	0.872686	0.237687	1.11037	18.3968	46.1918	6.42985e-06	3.62403e-05	1
ath-miR833a-3p	3.23826	3.90769	4.1824	-0.369111	0.271098	-0.0980128	12.1548	21.5225	0.0432333	0.077427	1
ath-miR833a-5p	7.69646	7.21404	6.9948	0.137911	-0.0933865	0.0445244	23.5034	15.045	0.238985	0.299607	1
ath-miR833b	0.564981	0.630169	0.608975	-0.108181	0.157539	0.0493578	NA	NA	NA	NA	NA
ath-miR835-5p	0.696199	0.506862	1.07239	-0.623263	-0.457908	-1.08117	NA	NA	NA	NA	NA
ath-miR837-3p	12.1451	14.5344	14.114	-0.216763	0.259099	0.0423356	43.7695	19.6359	0.0742956	0.120961	1
ath-miR837-5p	2.49232	2.04413	2.2176	0.168489	-0.286003	-0.117514	7.24678	13.6451	0.323946	0.38214	1
ath-miR838	14.4094	12.3476	15.4802	-0.103415	-0.222787	-0.326201	45.3185	18.3231	0.106225	0.160084	1
ath-miR839-5p	0.411226	0.711701	0.645571	-0.650646	0.791339	0.140694	NA	NA	NA	NA	NA
ath-miR840-3p	20.5467	21.587	25.3947	-0.305621	0.0712574	-0.234364	72.4547	28.4327	0.00477943	0.0107129	1
ath-miR840-5p	20.2864	18.0958	19.986	0.0215236	-0.164863	-0.143339	62.6264	30.3462	0.00247596	0.00641794	1
ath-miR841a-3p	7.16706	5.64516	8.14705	-0.184896	-0.344368	-0.529264	22.4883	19.078	0.0866623	0.135496	1
ath-miR841a-5p	5.74595	4.91918	5.07353	0.179554	-0.224127	-0.0445727	16.8868	4.99444	0.958164	0.972981	1
ath-miR841b-3p	3.59953	2.772	2.53371	0.506557	-0.376882	0.129674	9.55491	20.1807	0.0637437	0.105525	1
ath-miR841b-5p	2.6756	2.33585	2.51703	0.0881392	-0.195916	-0.107777	8.0777	8.96742	0.70571	0.751486	1
ath-miR842	4.11207	5.26674	4.53498	-0.14123	0.357045	0.215815	14.9288	11.8782	0.455512	0.509863	1
ath-miR843	107.754	100.56	70.9235	0.603405	-0.0996911	0.503714	299.608	46.1174	6.62259e-06	3.62403e-05	1
ath-miR844-3p	2.10847	2.04749	2.96614	-0.492393	-0.0423369	-0.53473	7.64167	21.9368	0.0382345	0.0709767	1
ath-miR845a	1242.63	891.061	874.418	0.507006	-0.479805	0.0272011	3227.56	19.0897	0.0863877	0.135496	1
ath-miR845b	10.6606	7.52845	6.83466	0.641347	-0.501865	0.139482	26.8493	13.2343	0.35224	0.405797	1
ath-miR846-3p	303.319	290.689	287.184	0.0788626	-0.0613604	0.0175022	945.477	21.1064	0.0488432	0.0851515	1
ath-miR846-5p	84.0405	78.0882	72.2115	0.218856	-0.10598	0.112876	251.436	36.4926	0.000269892	0.000949442	1
ath-miR847	10.5023	9.36552	7.71573	0.44483	-0.165274	0.279556	29.5958	21.9152	0.0384814	0.0709767	1
ath-miR848	4.05615	3.1044	3.54595	0.193939	-0.385794	-0.191855	11.4876	15.8436	0.198503	0.255589	1
ath-miR850	76.4189	65.3225	65.6656	0.218791	-0.226349	-0.00755756	222.538	23.5738	0.023231	0.0462273	1
ath-miR851-5p	0.27343	0.343256	0.545096	-0.995339	0.328116	-0.667223	NA	NA	NA	NA	NA
ath-miR852	4.54871	3.2647	5.56298	-0.290401	-0.47851	-0.768911	14.3522	38.5941	0.000122726	0.000474058	1
ath-miR853	1.16541	1.08225	1.76072	-0.595332	-0.106799	-0.702131	4.3008	14.5596	0.266407	0.327989	1
ath-miR857	1.43292	1.94721	1.99827	-0.479793	0.442451	-0.0373427	5.77076	18.2211	0.109139	0.161657	1
ath-miR858a	13.9651	19.7995	13.8711	0.00974351	0.503636	0.513379	51.111	33.1807	0.000907101	0.00258984	1
ath-miR858b	6.80823	8.61183	6.75163	0.012044	0.33904	0.351084	23.7892	14.3481	0.279033	0.33518	1
ath-miR859	0.516441	0.571164	0.62718	-0.280274	0.145301	-0.134973	NA	NA	NA	NA	NA
ath-miR860	1.15928	1.32234	1.10698	0.0665997	0.189868	0.256467	NA	NA	NA	NA	NA
ath-miR861-3p	10.3919	9.6357	10.341	0.00708745	-0.108996	-0.101908	32.584	12.9504	0.372659	0.426824	1
ath-miR862-3p	0.627546	0.718983	0.596699	0.0727178	0.196238	0.268956	NA	NA	NA	NA	NA
ath-miR862-5p	2.36894	2.35749	2.60078	-0.134705	-0.0069878	-0.141693	7.86176	8.76193	0.723119	0.765884	1
ath-miR863-3p	1.28655	1.59796	1.54244	-0.261705	0.312722	0.0510168	4.74991	15.399	0.220341	0.280046	1
ath-miR863-5p	3.07328	3.38135	2.42261	0.343216	0.137824	0.48104	9.52486	18.3151	0.106452	0.160084	1
ath-miR864-3p	0.646375	0.847353	0.765584	-0.244188	0.390591	0.146402	NA	NA	NA	NA	NA
ath-miR864-5p	2.87613	2.91654	3.48706	-0.277883	0.0201329	-0.25775	9.95671	17.3854	0.135665	0.192274	1
ath-miR865-5p	10.4645	11.9356	13.4544	-0.362571	0.189764	-0.172807	38.4703	15.1683	0.232359	0.293428	1
ath-miR866-3p	56.2387	69.9702	58.3439	-0.0530174	0.315175	0.262158	198.016	22.3479	0.0338009	0.0646482	1
ath-miR866-5p	0.942525	1.13604	1.01981	-0.113695	0.269411	0.155716	NA	NA	NA	NA	NA
ath-miR869.1	1.00953	1.01798	0.855409	0.238992	0.0120275	0.251019	3.09323	3.75267	0.987497	0.991443	1
ath-miR869.2	33.9841	32.18	22.568	0.590582	-0.0786959	0.511886	95.2054	35.4904	0.000391067	0.00128912	1
ath-miR870-3p	0.432612	0.414807	0.356374	0.279681	-0.0606344	0.219047	NA	NA	NA	NA	NA

## Sheet: Clustering
ID	Cluster
ath-miR171b-5p	M1
ath-miR164c-5p	M1
ath-miR824-3p	M1
ath-miR391-3p	M1
ath-miR400	M1
ath-miR172b-3p_ath-miR172a	M1
ath-miR167a-5p_ath-miR167b	M1
ath-miR167d	M1
ath-miR472-3p	M1
ath-miR5654-3p	M1
ath-miR160c-3p	M1
ath-miR156b-3p	M1
ath-miR823	M1
ath-miR5634	M1
ath-miR169b-3p	M1
ath-miR852	M1
ath-miR160b_ath-miR160c-5p_ath-miR160a-5p	M1
ath-miR393b-5p_ath-miR393a-5p	M1
ath-miR156c-3p	M1
ath-miR171a-3p	M1
ath-miR822-5p	M1
ath-miR390b-5p_ath-miR390a-5p	M1
ath-miR167c-5p	M1
ath-miR394b-5p_ath-miR394a	M1
ath-miR173-5p	M1
ath-miR156j	M1
ath-miR156i	M1
ath-miR170-3p	M1
ath-miR5995b_ath-miR5595a	M2
ath-miR161.2	M2
ath-miR393a-3p	M2
ath-miR8175	M3
ath-miR447a.2-3p	M3
ath-miR858a	M4
ath-miR164c-3p	M4
ath-miR2936	M4
ath-miR163	M5
ath-miR447b_ath-miR447a-3p	M5
ath-miR167c-3p	M5
ath-miR166b-3p_ath-miR166a-3p_ath-miR166g_ath-miR166e-3p_ath-miR166f_ath-miR166c_ath-miR166d	M5
ath-miR846-5p	M5
ath-miR5643b_ath-miR5643a	M5
ath-miR869.2	M5
ath-miR5653	M5
ath-miR396b-5p	M5
ath-miR5020b	M6
ath-miR825	M6
ath-miR393b-3p	M6
ath-miR168a-5p_ath-miR168b-5p	M6
ath-miR840-5p	M6
ath-miR158a-5p	M6
ath-miR829-5p	M6
ath-miR779.2	M6
ath-miR396b-3p	M7
ath-miR169f-3p	M7
ath-miR168a-3p	M7
ath-miR165a-5p	M7
ath-miR396a-3p	M7
ath-miR164b-3p	M7
ath-miR775	M7
ath-miR159b-5p	M7
ath-miR5642b_ath-miR5642a	M7
ath-miR395a_ath-miR395d_ath-miR395e	M7
ath-miR395f_ath-miR395b_ath-miR395c	M7
ath-miR319c	M8
ath-miR319a_ath-miR319b	M8
ath-miR166a-5p_ath-miR166b-5p	M8
ath-miR162a-3p_ath-miR162b-3p	M8
ath-miR168b-3p	M8
ath-miR5651	M8
ath-miR161.1	M8
ath-miR843	M8
ath-miR3932b-5p	M8
ath-miR1888a	M8
ath-miR831-3p	M8
ath-miR5650	M8
ath-miR390b-3p	M8
ath-miR398c-5p_ath-miR398b-5p	M8
ath-miR398a-3p	M8
ath-miR399a	M8
ath-miR8182	M8
ath-miR162a-5p_ath-miR162b-5p	M8
ath-miR399b_ath-miR399c-3p	M8
