# Supplementary material for: Photoperiodic patterns in miRNA-mRNA pairs and tRNA fragments revealed by time-course co-sequencing in Arabidopsis
Source: PLoS Genet. 2026 Jul 22;22(7):e1012229. doi: 10.1371/journal.pgen.1012229 (PMC13390833; doi:10.1371/journal.pgen.1012229)
Supplement: S4 Data — (CSV) [file pgen.1012229.s042.csv]

ID	EQ_00_A	EQ_00_B	EQ_00_C	EQ_04_A	EQ_04_B	EQ_04_C	EQ_08_A	EQ_08_B	EQ_08_C	EQ_12_A	EQ_12_B	EQ_12_C	EQ_16_A	EQ_16_B	EQ_16_C	EQ_20_A	EQ_20_B	EQ_20_C	LD_00_A	LD_00_B	LD_00_C	LD_04_A	LD_04_B	LD_04_C	LD_08_A	LD_08_B	LD_08_C	LD_12_A	LD_12_B	LD_12_C	LD_16_A	LD_16_B	LD_16_C	LD_20_A	LD_20_B	LD_20_C	SD_00_A	SD_00_B	SD_00_C	SD_04_A	SD_04_B	SD_04_C	SD_08_A	SD_08_B	SD_08_C	SD_12_A	SD_12_B	SD_12_C	SD_16_A
AT1G01010	374	355	406	240	283	300	181	166	98	256	371	222	207	276	218	363	263	380	360	316	305	256	237	188	173	227	225	268	357	315	390	443	380	325	292	310	278	324	264	206	210	194	204	248	222	310	311	297	314
AT1G01020	156	214	193	178	180	177	125	220	118	177	245	181	184	225	212	209	252	203	291	175	228	195	192	204	145	217	127	190	198	261	166	226	133	211	254	214	200	265	220	155	163	172	232	185	210	262	216	226	213
AT1G01030	140	138	166	129	122	129	54	86	56	126	164	91	106	137	102	166	154	150	191	100	174	104	115	125	68	69	70	114	95	136	77	111	68	141	134	139	134	193	185	75	81	96	77	65	64	103	69	53	101
AT1G01040	1536	1640	1769	1453	1609	1376	1357	1585	1280	1505	2053	1296	1377	1459	1379	1711	1695	1623	1737	1139	1460	1520	1644	1457	1209	1656	1304	1675	1565	1954	1313	1661	1104	1705	1540	1626	1430	1991	1544	1464	1347	1282	1679	1507	1249	1662	1323	1253	1703
AT1G01050	1913	1958	2505	1086	1323	1233	1064	1186	859	1440	1795	1346	1792	2180	1741	2216	2027	2254	2657	1763	2503	1388	1232	1013	1012	1209	1111	1578	1603	1939	1559	1861	1614	2441	2101	2169	1477	2212	1604	1055	1046	897	1361	1213	1120	2084	1759	1819	2555
AT1G01060	36800	36982	36379	2536	2208	4921	61	58	44	17	19	15	76	91	79	31162	31199	34406	33060	27218	35323	7464	4264	2751	179	306	159	24	41	54	194	267	203	24940	21656	24537	27396	34978	29635	1499	1341	1425	27	44	29	11	15	13	196
AT1G01070	97	186	375	162	188	194	104	115	54	101	94	81	125	173	144	277	205	236	536	165	387	192	193	122	137	161	116	126	67	132	49	105	82	316	317	309	183	275	189	92	81	64	93	68	36	126	53	38	145
AT1G01080	971	1162	1115	993	1181	1163	1618	1767	1534	2342	3063	2145	1233	1447	1190	1308	1207	1416	1622	835	1180	1312	1220	1094	1438	1467	1383	2459	2144	2702	1871	2328	1800	1389	1380	1477	944	1211	1047	1092	1184	1014	2394	2034	2019	1456	1305	1271	1504
AT1G01090	6467	6692	5788	4944	5363	5384	3941	4557	4310	4462	6138	4609	4627	5956	4842	6037	5697	6601	6502	5494	6139	6167	5541	5639	3866	4697	4067	4930	5264	5692	4499	5469	4179	5620	5365	5722	5493	7387	5997	5171	5319	4580	4744	4139	4938	6111	5602	6017	7322
AT1G01100	2260	2313	2559	2398	2380	2607	2042	2528	2351	2839	3638	2681	2489	3168	2648	2905	2989	2832	3691	2438	2933	3164	2663	2705	1685	2077	1593	2834	2709	3374	3247	3389	2686	3267	3340	3155	1925	2792	2157	2475	2305	1985	3068	2215	3081	2895	2406	2681	2774
AT1G01110	29	62	127	69	94	70	85	112	44	88	96	89	93	118	101	129	112	116	209	45	134	79	90	53	57	84	51	103	54	118	43	67	37	173	175	163	105	157	90	86	50	43	100	42	35	90	53	45	95
AT1G01120	2203	1735	1813	2587	2198	2884	1718	1651	1804	1395	2367	1887	1014	1043	991	1513	1259	1634	1643	1379	1850	3351	2319	2502	1895	2164	1964	1297	2023	1746	1746	1936	1677	1480	1328	1468	1399	1599	1153	2549	1967	2563	1530	1355	1962	605	606	475	1056
AT1G01130	7	10	7	17	12	10	4	8	7	6	8	12	2	11	5	11	10	8	6	4	10	16	17	6	3	6	9	15	13	10	11	9	15	5	4	19	11	14	10	9	6	7	8	6	12	11	5	11	8
AT1G01140	1659	1627	1485	2223	1557	2155	891	1277	1156	1185	2022	1239	1045	1256	1102	1551	1340	1699	1590	1346	1533	2594	1944	2245	1797	2305	1705	1550	2585	2010	1991	1938	1581	1265	1126	1299	1619	1933	1678	1904	2117	2063	1264	1847	1647	1363	1249	1194	1373
AT1G01150	1	0	3	1	1	3	5	2	0	2	3	2	3	4	1	2	2	0	8	0	0	3	0	0	2	0	1	8	4	5	2	1	1	1	4	1	0	0	0	0	0	1	6	1	0	5	0	0	4
AT1G01160	784	790	778	514	505	467	391	488	378	500	665	458	798	871	788	858	810	886	914	722	815	533	530	529	354	453	403	576	677	725	548	605	492	744	762	785	712	943	812	501	536	443	576	443	525	974	804	924	897
AT1G01170	1236	1194	1051	785	725	873	997	1049	911	956	1453	990	915	1273	1055	1242	1057	1239	1279	1167	1208	1083	906	978	1076	1150	971	1112	1733	1291	1379	1546	1288	1058	932	1052	939	1226	1176	741	802	757	1229	1032	1359	1459	1547	1812	1601
AT1G01180	949	887	671	366	273	347	284	302	376	319	489	420	578	804	648	726	594	864	564	828	788	431	364	512	374	457	450	417	721	430	541	548	402	477	496	505	798	893	799	411	395	452	312	366	473	1012	1142	1205	797
AT1G01190	21	52	73	133	371	69	340	284	63	152	117	107	63	51	64	128	32	70	71	5	58	58	128	88	91	147	117	139	81	149	88	140	147	107	100	84	68	123	57	163	146	126	201	92	31	54	20	5	89
AT1G01200	7	18	38	23	39	22	35	34	13	58	44	26	18	21	25	31	21	18	48	7	29	22	35	23	30	24	35	52	17	60	28	67	48	47	44	55	19	29	7	18	15	11	31	18	8	12	12	13	15
AT1G01210	247	282	243	239	197	202	164	195	161	277	342	219	232	271	286	304	291	325	290	241	259	219	203	222	126	198	137	261	310	364	298	323	248	290	245	299	228	266	193	258	201	191	265	199	224	278	232	263	346
AT1G01220	399	468	428	783	805	609	729	855	606	1010	1489	1011	500	672	552	577	491	587	759	344	511	567	653	795	652	740	671	1184	1146	1280	881	1016	804	581	611	582	381	602	391	784	703	662	1049	833	817	780	592	549	723
AT1G01225	22	30	60	58	77	74	67	109	41	96	85	81	49	47	47	56	51	47	74	25	69	39	77	46	59	68	57	83	52	103	76	88	78	58	77	82	29	58	54	61	50	45	77	52	43	41	41	16	28
AT1G01230	435	415	444	468	531	550	575	641	528	521	753	534	511	601	502	490	473	520	608	390	499	455	553	552	575	732	642	607	860	734	542	635	504	511	539	588	473	586	478	497	552	482	642	666	669	722	600	688	585
AT1G01240	381	424	579	810	423	593	676	646	518	248	413	357	414	573	521	498	457	455	729	366	594	647	612	808	826	902	862	416	728	501	330	330	285	544	506	598	582	686	602	553	624	564	448	533	509	790	668	797	485
AT1G01250	19	22	29	116	110	120	51	49	28	52	70	39	7	9	12	18	17	24	18	13	14	100	79	121	47	50	46	47	50	66	78	108	67	24	15	28	28	23	18	115	68	121	57	50	41	23	8	14	9
AT1G01260	328	391	443	372	489	426	417	460	343	513	698	532	359	381	425	443	389	448	487	296	423	446	505	414	442	558	413	589	576	675	438	520	409	477	406	489	404	589	449	454	426	387	506	518	453	597	403	442	445
AT1G01280	0	0	0	0	0	0	0	0	0	0	0	0	0	0	0	0	0	0	0	0	0	0	0	0	0	0	0	0	0	0	0	0	0	0	0	0	0	0	0	0	0	0	0	0	0	0	0	0	0
AT1G01290	236	268	234	258	288	294	208	261	205	257	296	169	190	225	213	246	249	302	277	196	227	275	307	284	198	266	216	262	262	329	301	329	255	260	247	249	212	329	227	249	277	241	284	277	248	242	185	182	270
AT1G01300	430	550	762	1073	1398	882	1931	2215	1622	2580	3124	2606	1483	1710	1518	907	807	855	1337	421	847	836	948	1089	1215	1428	1206	2968	2151	2985	1615	2074	1549	1316	1365	1254	550	841	501	1153	798	816	2233	1419	1796	1600	1165	1278	1229
AT1G01305	0	0	0	0	0	0	0	0	0	0	0	0	0	0	0	0	0	0	0	0	0	0	0	0	0	0	0	0	0	0	0	0	0	0	0	0	0	0	0	0	0	0	0	0	0	0	0	0	0
AT1G01310	0	1	1	0	0	6	0	0	1	1	2	0	0	0	0	1	1	0	0	0	0	1	0	1	0	0	0	2	0	1	1	2	1	1	0	1	0	0	2	0	2	0	2	0	0	1	0	0	0
AT1G01320	18616	19434	16636	17229	17842	17767	15641	19554	18804	26651	39276	25765	18407	21476	18552	19047	18441	21522	18549	14047	16498	25434	17529	18662	13537	17138	13678	27025	24970	30235	25430	32695	22906	18144	16837	18480	12641	16726	13461	20170	17387	16364	27428	22881	23065	20498	17913	17540	26636
AT1G01335	0	0	0	0	0	0	0	0	0	0	0	0	0	0	0	0	0	0	0	0	0	0	0	0	0	0	0	0	0	0	0	0	0	0	0	0	0	0	0	0	0	0	0	0	0	0	0	0	0
AT1G01340	486	588	479	167	352	232	300	301	153	470	485	405	649	679	602	552	483	526	498	425	483	181	196	118	198	284	295	461	609	567	420	552	431	535	546	521	472	545	436	180	234	187	410	438	434	1173	1110	944	993
AT1G01350	550	625	570	344	454	429	384	381	321	457	592	451	602	704	625	628	598	646	760	511	694	427	433	380	375	459	432	497	644	597	492	566	466	653	692	678	500	612	520	441	505	389	517	511	507	919	684	778	670
AT1G01355	8	8	3	2	0	2	2	1	3	1	3	0	0	1	2	4	4	6	3	7	2	1	0	0	3	4	1	1	2	1	3	4	1	2	1	0	2	7	0	1	1	2	0	1	0	0	1	0	4
AT1G01360	534	520	610	290	275	307	227	339	233	306	422	321	388	479	367	592	458	531	596	461	596	338	370	285	305	331	361	324	391	445	342	419	316	514	525	580	456	582	509	266	285	278	358	320	308	506	361	449	503
AT1G01370	9	25	56	65	94	63	74	100	39	98	85	76	42	53	37	48	35	46	94	34	56	55	108	52	41	51	58	93	54	104	45	52	47	72	67	89	28	24	23	51	54	33	103	56	36	69	38	39	28
AT1G01380	14	17	20	16	16	19	25	25	11	23	20	13	5	12	8	23	8	26	27	12	25	11	29	8	12	18	9	16	12	18	20	26	15	25	22	17	19	26	18	10	15	12	20	19	12	16	16	6	19
AT1G01390	135	215	216	160	223	290	195	294	152	352	390	280	102	109	89	200	143	200	206	114	202	234	282	116	244	260	248	398	230	381	245	415	278	203	180	186	157	199	144	213	210	201	349	320	193	63	67	48	130
AT1G01400	0	0	0	0	0	0	0	0	1	0	0	0	0	0	0	0	0	0	0	0	0	1	0	0	0	0	0	0	1	0	0	0	0	0	0	0	0	0	0	1	0	0	0	1	0	0	0	0	0
AT1G01410	0	0	0	0	0	0	0	0	0	0	0	0	0	0	0	0	0	0	0	0	0	0	0	0	0	0	0	0	0	0	0	0	0	0	0	0	0	0	0	0	0	0	0	0	0	0	0	0	0
AT1G01420	398	412	283	570	562	618	364	428	315	393	552	352	251	278	239	294	274	344	260	303	292	621	507	572	389	492	351	417	361	423	439	570	511	248	311	276	309	378	320	457	660	586	405	376	412	250	258	281	361
AT1G01430	3950	3625	2550	3051	2421	3051	2035	2060	2760	1745	3185	2589	1901	2382	2019	2429	2837	3229	2575	2646	2660	4553	2508	4262	2180	2791	2446	2118	3572	2414	2952	2666	2145	2082	1969	2320	2933	3287	2842	2934	3214	3273	2289	2000	3081	2286	2098	2614	2950
AT1G01440	851	859	790	591	543	581	490	698	632	553	880	581	685	749	545	781	713	914	833	699	804	686	626	717	610	743	638	636	838	848	647	719	504	787	687	756	787	951	872	619	652	624	730	709	737	786	578	730	811
AT1G01450	0	4	0	0	0	0	0	0	1	1	0	0	1	0	1	1	1	1	0	0	0	0	0	0	0	1	0	1	1	1	0	0	0	1	0	0	0	0	0	1	0	0	1	0	0	0	2	0	0
AT1G01453	29	45	19	19	19	59	29	62	24	10	51	16	20	13	24	14	41	32	28	18	21	31	27	18	23	56	45	31	24	51	48	79	31	23	19	33	27	21	26	27	22	28	27	46	8	38	12	19	27
AT1G01460	0	1	0	0	0	0	1	0	0	0	0	0	0	0	0	1	0	0	0	0	0	0	0	0	0	1	1	0	2	1	0	0	2	2	0	0	0	0	0	0	0	0	0	0	0	0	0	0	0
AT1G01470	353	412	536	1266	1137	1120	2036	2126	1428	1624	1846	1223	909	1234	950	537	443	465	802	338	629	947	1092	1155	1626	1751	1671	1480	1938	1982	865	1456	1206	647	584	619	313	490	428	1508	1429	1262	2715	2858	2306	1391	1222	1212	572
AT1G01480	17	83	17	15	32	29	28	25	19	27	30	29	24	27	20	23	34	26	46	22	24	14	33	10	24	33	37	28	48	39	52	41	44	46	35	37	31	27	18	31	16	26	28	31	29	70	52	45	26
AT1G01490	3827	3569	3841	2028	1856	2536	1160	1452	1327	1428	2141	1509	2052	2522	2178	3715	3214	3737	3665	3577	3814	2900	2290	2076	1797	2292	1846	2033	2706	2317	2749	2580	2227	3181	2961	3310	3569	4265	3714	1794	1947	1677	1445	1855	1930	2959	2778	2962	2903
AT1G01500	126	154	117	403	451	351	515	578	573	464	700	563	261	310	269	133	116	111	107	117	105	383	296	526	516	632	546	597	922	668	500	427	340	118	105	125	144	193	172	550	514	555	721	744	923	471	445	522	369
AT1G01510	1303	1391	1550	907	915	849	860	1059	786	876	1292	925	1199	1500	1240	1508	1512	1578	1805	1131	1495	982	938	1033	695	867	727	1065	965	1185	842	1044	739	1428	1389	1442	1175	1753	1290	1000	913	865	996	779	831	1472	1070	1214	1532
AT1G01520	383	358	329	170	160	415	16	20	17	12	21	19	4	1	3	245	225	237	258	253	345	508	344	188	19	30	24	9	6	14	22	50	26	140	134	161	197	193	203	119	129	111	11	11	6	6	1	2	0
AT1G01530	0	0	0	0	0	0	2	0	0	3	1	0	0	0	0	0	0	0	0	0	0	0	0	0	0	0	0	0	0	0	1	0	0	0	0	0	0	2	0	0	0	0	0	1	1	0	0	0	1
AT1G01540	3708	3413	3488	1783	1562	1752	1455	1647	1665	1579	2282	1621	2829	3493	2895	3258	2997	3762	3823	3170	3775	2125	1737	2049	1640	1879	1729	1802	2036	2074	1716	1908	1438	3388	3084	3158	3022	3780	2978	1765	1663	1537	1710	1516	1791	3479	3449	3730	3691
AT1G01550	3842	4364	3988	3910	4102	4445	3491	4166	3752	3493	5180	3905	3057	3955	3152	3881	3541	4004	3801	3203	3736	4971	4201	4300	4041	4970	4487	3974	5106	4963	4540	4786	3956	3679	3441	3847	4020	4803	4252	4605	5010	4798	4322	4999	5145	4475	3569	4066	4427
AT1G01560	10	28	19	16	78	9	58	32	8	57	32	25	45	35	37	30	19	18	21	12	14	9	37	3	23	32	18	32	32	39	55	66	61	27	18	23	30	46	29	141	51	103	70	106	86	63	39	49	49
AT1G01570	58	60	64	49	42	50	55	68	60	78	94	70	69	58	63	69	57	85	91	43	98	55	71	51	62	67	63	87	74	93	58	98	68	100	76	66	62	73	61	42	44	48	66	46	53	67	49	44	60
AT1G01580	192	151	868	380	1118	665	483	645	214	1139	971	967	565	572	600	1177	505	685	1787	126	928	619	1017	210	790	743	849	873	1401	1439	1308	2221	1260	2265	2004	1977	308	271	191	542	423	406	585	411	225	259	167	107	474
AT1G01590	5	7	6	9	4	5	3	6	5	20	23	27	12	4	10	7	8	9	0	3	7	14	4	15	7	11	3	7	16	30	27	23	24	2	3	3	4	3	3	11	4	4	6	7	7	1	6	9	12
AT1G01600	69	41	146	136	286	245	244	172	48	260	221	201	87	62	63	141	63	73	267	30	185	111	355	128	239	229	295	312	243	345	318	533	378	214	218	206	97	136	44	207	138	191	153	122	68	31	29	14	71
AT1G01610	2413	2115	1808	1673	1988	1846	1740	1836	1825	2061	3120	2370	1729	2023	1668	1689	1683	1949	1824	1566	1981	2234	1927	1959	1669	1923	1788	2209	2605	2559	2621	2712	2199	1623	1535	1530	1896	2124	1757	1860	1678	1784	1996	1753	2130	2005	1844	2122	2316
AT1G01620	17168	16884	17154	8811	5789	10097	6883	7283	8279	5657	7579	6672	10460	14309	10856	15765	13047	16456	19982	17200	20464	13679	9641	10851	8191	9149	8720	6339	8244	7986	5293	6118	5000	15347	13797	14386	15540	19588	16711	6691	6241	5560	6365	5599	6606	14943	12596	12825	12402
AT1G01630	853	860	830	1512	1666	1482	1429	1520	1210	1336	1808	1377	1002	1113	1025	900	782	889	1213	642	976	1542	1365	1644	1318	1561	1410	1388	1583	1572	1554	1723	1555	999	1088	1010	876	1042	863	1765	1955	1891	1608	1441	1642	1182	1061	1178	1065
AT1G01640	260	238	361	66	84	116	142	195	168	171	242	202	232	295	220	405	315	324	309	178	344	103	123	67	142	177	194	181	223	282	141	147	110	349	269	308	241	434	289	95	75	58	231	197	198	267	289	231	394
AT1G01650	613	696	567	812	831	656	596	666	635	900	1124	871	664	791	660	655	693	664	745	438	638	796	658	896	559	736	642	921	1087	1105	890	988	785	688	659	706	598	873	656	884	870	775	814	829	894	1000	972	1107	891
AT1G01660	30	47	28	30	30	32	20	42	21	34	51	27	33	22	35	41	38	28	38	29	29	36	31	21	35	38	37	46	55	38	42	62	43	43	23	39	43	29	47	28	27	49	27	36	23	45	28	20	32
AT1G01670	27	26	36	36	29	33	30	37	20	52	48	30	25	42	31	38	18	36	40	30	28	23	24	27	21	29	25	39	32	35	19	43	26	27	41	35	26	29	35	26	32	31	35	27	28	49	31	41	46
AT1G01680	5	11	9	7	30	6	23	13	4	28	16	11	7	15	4	7	10	6	13	3	6	5	15	1	13	7	10	11	9	14	23	23	26	10	7	15	30	33	34	103	60	85	41	80	45	40	75	48	22
AT1G01690	40	53	71	96	90	86	157	203	99	164	149	150	98	125	108	85	85	79	199	47	117	70	104	79	90	118	103	167	121	204	84	120	100	112	137	140	49	60	49	101	90	63	169	99	94	124	71	65	86
AT1G01695	3	2	2	15	16	8	8	10	6	17	3	3	1	1	3	4	6	3	5	0	0	2	4	9	6	13	4	9	7	12	11	2	4	3	3	4	4	10	6	14	11	16	5	8	4	4	1	2	4
AT1G01700	6	8	16	16	12	31	24	25	13	32	26	21	11	24	14	20	8	9	43	8	18	17	31	18	10	12	13	34	16	50	6	28	14	8	16	34	7	11	4	15	9	9	20	18	21	10	9	4	8
AT1G01710	718	853	924	614	732	805	672	797	544	742	1067	733	626	909	635	807	706	843	989	616	881	840	850	703	712	888	778	849	907	1091	751	907	704	767	803	833	714	966	827	788	760	710	881	831	702	955	825	869	980
AT1G01715	38	33	27	26	21	21	16	26	16	49	61	38	46	38	53	37	37	44	58	31	38	28	20	24	24	19	19	50	36	43	36	28	26	35	41	35	44	37	33	36	31	35	34	15	33	49	45	40	39
AT1G01720	1714	1517	1759	1091	864	1475	870	1202	1406	1569	2428	1524	677	906	675	1541	1371	1629	1750	1388	1630	1707	1198	1189	1655	1941	1459	1663	2524	2308	1973	2111	1662	1309	1193	1215	1356	1814	1408	1191	1333	1276	1585	2290	2466	766	943	898	947
AT1G01725	171	169	179	69	62	116	71	97	89	92	132	94	123	166	130	188	138	153	111	150	133	106	98	92	101	115	106	121	153	128	106	103	83	128	144	134	175	209	202	79	123	76	131	139	165	176	172	196	188
AT1G01730	590	593	632	387	413	407	414	444	440	476	650	497	575	714	517	621	583	639	654	533	564	416	388	431	455	483	441	584	750	722	462	558	474	587	530	540	648	795	664	413	434	409	467	488	603	879	812	816	765
AT1G01740	145	129	165	168	148	164	134	212	146	198	249	165	121	160	164	120	153	132	136	98	121	172	171	149	164	172	179	271	241	256	206	251	182	150	151	152	127	151	110	164	219	214	207	237	186	171	130	133	189
AT1G01750	117	154	112	141	133	237	196	246	79	151	230	140	121	125	150	198	198	170	225	113	163	172	240	93	176	224	213	205	208	241	209	338	187	191	238	244	160	138	183	136	118	141	207	167	91	122	78	75	160
AT1G01760	154	163	183	73	94	99	86	92	80	96	123	99	142	174	164	171	202	196	207	138	204	79	92	110	83	105	76	86	98	110	75	102	93	163	140	188	131	216	164	84	96	88	125	81	75	199	172	160	233
AT1G01770	974	1008	815	408	382	446	560	662	710	636	955	635	864	1309	1043	934	991	1024	923	912	869	478	466	514	629	833	630	732	1163	897	691	721	558	816	753	881	808	1014	951	396	411	366	734	752	739	1755	1676	1834	1480
AT1G01780	416	460	439	305	240	369	369	476	339	400	510	367	427	530	486	458	466	476	504	352	434	319	382	338	331	449	428	384	506	484	333	446	321	455	486	470	433	494	375	241	302	252	449	419	358	644	461	526	571
AT1G01790	4784	5323	5293	4698	5452	5451	6222	6827	5487	7214	9539	6630	5112	6166	5305	5654	4821	5925	5642	3443	5356	6001	6238	5102	5722	6875	5983	7729	6279	8459	5521	8142	5927	5535	4904	5066	4655	5691	4628	5094	5273	5358	7093	5592	5074	4921	4424	4624	6514
AT1G01800	1647	1759	1518	1328	1478	1520	1082	1234	1075	1410	2113	1486	1321	1701	1376	1495	1476	1623	1708	1457	1561	1596	1441	1464	1181	1438	1309	1604	1767	1930	1799	2148	1665	1646	1403	1484	1357	1728	1536	1450	1569	1433	1384	1416	1497	1878	1708	1883	2028
AT1G01810	6	8	8	1	6	7	2	11	6	11	10	8	8	10	10	7	8	4	9	5	5	13	13	14	5	5	3	10	13	7	20	20	14	6	6	1	0	6	6	10	10	7	7	6	19	2	9	8	11
AT1G01820	1827	1969	1533	924	892	1027	1408	1705	1815	1514	2467	1869	1881	2373	2035	1792	1628	1811	1607	1752	1665	1062	982	1036	1655	1797	1896	2033	2707	2385	1815	2024	1666	1653	1605	1671	1610	1770	1718	1155	1350	1073	2196	2486	2808	3670	3063	3898	3020
AT1G01830	481	388	453	384	441	512	401	549	315	434	660	464	327	358	280	476	370	503	496	402	486	509	472	410	483	681	503	490	736	575	658	649	572	470	403	449	330	408	385	381	421	355	501	448	456	321	283	248	439
AT1G01840	13	7	12	29	14	34	18	16	15	23	36	21	11	10	8	16	11	13	25	10	16	17	24	26	11	23	13	29	16	38	21	46	28	25	19	19	7	22	11	16	21	22	19	28	19	8	4	4	17
AT1G01860	349	338	252	268	257	291	271	376	412	412	557	361	276	332	279	296	288	267	279	186	220	368	266	282	288	288	350	429	367	518	270	267	268	234	242	250	258	315	276	300	321	262	481	439	466	408	312	378	415
AT1G01880	43	46	59	38	37	55	43	69	51	72	97	63	52	76	61	58	61	58	94	52	62	52	69	31	43	66	53	74	53	84	58	66	41	58	62	52	49	53	57	45	43	32	94	73	72	87	51	79	70
AT1G01900	54	47	106	241	258	253	261	319	147	354	400	218	79	133	96	116	69	81	272	59	184	223	351	231	192	209	220	291	177	333	179	335	225	199	184	163	88	105	78	272	188	233	264	156	127	84	59	30	69
AT1G01910	841	982	857	1018	1130	1049	1275	1335	1166	1240	1879	1374	1108	1476	1169	927	902	998	1266	923	1060	1044	1052	1152	1300	1504	1250	1357	1889	1726	1354	1453	1131	1172	1094	1138	801	981	803	1278	1296	1150	1669	1586	1567	1763	1665	1905	1241
AT1G01920	408	480	535	393	378	300	303	379	398	404	521	373	510	618	464	606	523	565	667	341	462	362	356	397	252	308	281	436	388	514	337	379	284	573	572	523	468	555	430	399	441	321	518	357	428	679	484	492	574
AT1G01930	531	610	571	379	414	401	361	468	370	387	602	419	500	556	444	558	590	668	668	452	604	464	425	340	372	454	422	504	595	643	422	501	406	561	514	554	472	650	600	432	411	380	543	497	500	630	597	619	669
AT1G01940	161	191	202	168	255	200	236	285	222	357	408	328	325	375	335	226	220	230	290	180	250	217	211	212	176	242	176	333	367	395	326	352	303	277	262	272	158	225	178	201	283	216	324	305	314	472	411	361	312
AT1G01950	727	768	824	545	620	601	473	536	420	600	812	603	615	689	601	777	682	762	905	560	844	677	636	542	433	532	464	651	666	776	646	727	600	817	752	840	585	791	603	583	565	586	550	450	468	625	517	486	698
AT1G01960	3468	4010	3941	3069	3726	3163	3843	4230	3856	4138	5722	4147	4253	5155	4370	4305	4122	4577	5424	3291	4160	3717	3386	3450	3373	4260	3494	4606	5376	5270	3720	4410	3246	4589	4241	4617	3267	4761	3615	3966	3594	3438	4523	3964	4473	5979	4951	5392	5075
AT1G01970	581	636	578	830	795	792	759	927	829	1088	1452	1060	541	667	567	635	657	669	663	517	588	1043	762	821	732	825	701	1127	973	1271	978	1157	914	578	613	665	452	599	545	840	734	687	1199	1085	1148	786	652	715	740
AT1G01980	1	0	0	1	0	2	1	5	1	1	0	2	2	1	5	0	0	0	2	0	2	3	0	0	0	2	2	2	0	0	0	0	0	1	6	2	0	1	1	0	0	1	0	2	2	0	0	0	0
AT1G01990	1057	990	890	558	506	546	474	538	538	592	917	671	765	928	753	1075	978	1052	971	884	937	707	547	775	509	600	495	706	976	721	761	857	560	853	867	879	957	1089	1007	580	589	552	579	611	772	980	863	932	1144
AT1G02000	490	492	463	343	349	372	251	353	292	353	455	287	365	438	322	462	426	477	449	353	529	426	410	368	313	316	346	407	435	486	341	487	287	412	385	403	410	518	501	296	326	333	311	288	341	418	356	382	381
AT1G02010	409	427	411	407	405	479	275	390	300	302	449	295	239	312	242	366	414	409	450	308	403	409	467	446	287	384	327	382	304	393	299	352	263	383	378	414	385	534	390	395	415	408	403	353	286	266	236	225	353
AT1G02020	462	506	467	424	409	341	367	435	403	459	602	437	433	541	471	496	484	566	520	399	527	417	439	488	368	472	458	485	591	615	426	610	401	480	400	420	484	531	474	423	375	317	389	375	413	512	486	523	488
AT1G02030	8	6	7	11	13	11	16	22	5	19	13	14	11	8	7	17	12	9	20	3	11	11	19	8	15	9	13	13	18	20	20	19	21	17	21	16	13	7	12	4	4	14	14	12	6	15	8	0	5
AT1G02040	1	1	1	2	0	0	3	1	0	0	0	1	0	4	0	0	1	0	0	2	2	0	1	0	1	0	0	0	0	1	1	1	1	2	1	0	2	1	1	1	0	2	0	1	0	1	0	0	0
AT1G02050	449	437	386	109	103	97	87	123	140	144	222	134	292	342	303	413	400	477	320	281	326	117	103	135	107	112	122	121	204	211	151	142	117	333	297	309	380	494	435	112	116	110	174	126	144	373	278	323	520
AT1G02060	695	712	655	162	168	206	125	167	188	236	317	205	445	532	465	608	623	702	551	495	491	231	168	212	137	156	145	224	250	299	254	222	176	501	475	498	629	746	662	204	168	172	219	205	279	566	421	483	771
AT1G02065	28	32	45	26	31	25	35	29	22	37	38	44	54	61	46	50	39	64	41	25	53	17	30	29	33	25	38	57	53	52	44	63	38	42	33	46	37	52	23	39	11	24	33	40	12	41	45	42	52
AT1G02067	0	0	0	0	0	0	0	0	0	0	0	0	0	0	0	0	0	0	0	0	0	0	0	0	0	0	0	0	0	0	0	0	0	0	0	0	0	0	0	0	0	0	0	0	0	0	0	0	0
AT1G02070	11	9	5	1	6	3	5	3	3	5	3	3	14	12	7	11	8	3	10	4	3	2	5	2	5	6	4	5	2	3	4	6	4	3	6	6	9	11	7	1	4	0	10	1	4	7	5	19	20
AT1G02080	4346	4928	5354	4151	4819	4523	4556	5762	4416	5310	7505	4685	4384	5401	4650	5524	4965	5552	6577	3539	5292	4969	5295	4283	4426	5633	4618	5974	5275	7190	4011	5351	3699	5671	5389	5719	4331	6004	4424	4884	4285	4338	5848	4940	4368	6079	4024	4641	5528
AT1G02090	505	588	597	711	789	704	579	748	502	843	1189	779	616	718	616	719	580	665	831	475	711	770	735	738	566	754	584	869	908	1136	793	978	700	766	745	803	489	702	534	782	762	680	852	730	794	711	615	651	684
AT1G02100	1710	1747	1748	654	566	614	570	739	620	712	1012	799	1000	1279	1126	1737	1639	1797	1446	1264	1371	802	693	725	604	754	687	830	971	944	820	893	657	1215	1208	1268	1597	2069	1774	747	682	601	743	747	827	1454	1166	1341	1795
AT1G02110	1261	1364	1407	447	473	467	456	574	487	560	725	475	985	1183	896	1459	1333	1555	1474	936	1321	514	483	434	374	472	412	641	498	772	481	594	464	1254	1259	1100	1055	1367	1155	443	396	339	513	348	413	935	750	631	1457
AT1G02120	2666	2478	2555	1625	1812	1722	1621	1848	1619	1909	2838	1902	1944	2350	2204	2460	2372	2683	2520	2005	2312	1940	1789	1825	1751	2141	1878	2291	2631	2599	2243	2400	1798	2200	2154	2223	2309	3072	2440	1837	2079	1946	2198	2165	2216	3026	2559	2805	2988
AT1G02130	947	989	1138	1108	1036	1339	1064	1267	995	1078	1547	1030	952	1161	1006	1099	892	1078	1298	846	1111	1369	1200	1215	1089	1320	1186	1132	1259	1416	941	1204	906	1048	1079	1100	929	1246	914	1165	1234	1040	1352	1270	1413	1250	999	1244	1087
AT1G02140	1914	1905	2014	1815	1797	2018	1595	2032	1553	2034	2893	2091	1821	2212	1929	1921	1769	1962	2192	1741	2041	2175	1972	2059	1609	1877	1531	2184	2351	2545	2448	2663	2015	1972	1945	1916	1642	2154	1818	2032	2068	1827	2436	2135	2512	2314	1910	2169	2129
AT1G02145	504	511	535	392	461	400	375	494	359	471	621	420	439	577	440	567	537	539	668	396	563	404	448	385	403	461	400	537	463	666	494	518	418	570	544	535	467	657	476	414	432	359	467	491	417	564	414	514	584
AT1G02150	3429	3542	3115	2596	2758	2533	3005	3305	3192	3765	5167	3630	2858	3467	2906	3675	3575	4168	3689	2690	3247	3167	2688	2977	2663	3184	2524	3973	4188	4462	3245	4031	2937	3459	3435	3523	2883	3685	3100	2859	2551	2416	4308	3358	3989	4006	3819	3946	4300
AT1G02160	256	269	296	238	234	250	301	392	342	345	448	355	304	368	295	319	275	366	353	225	341	218	277	271	273	336	366	392	437	409	337	353	260	338	299	310	249	346	267	287	335	227	417	387	508	474	410	475	440
AT1G02170	624	705	721	396	550	482	459	475	439	570	693	493	670	951	717	740	647	803	874	627	805	525	517	449	424	544	446	605	691	801	522	627	501	771	685	715	618	765	693	516	490	488	510	562	571	1083	966	1038	829
AT1G02180	46	53	63	43	58	47	50	66	44	82	93	57	55	57	65	76	80	52	86	33	70	48	74	39	28	45	60	69	53	87	43	62	58	86	73	60	43	53	31	53	48	37	78	53	41	70	39	37	58
AT1G02190	0	0	3	3	8	10	4	6	2	2	5	4	0	3	0	0	3	0	8	0	2	4	6	2	2	2	6	7	5	7	4	9	6	5	3	5	0	1	1	7	2	0	2	4	4	1	3	0	1
AT1G02205	180	210	424	523	657	816	1031	1038	302	1012	1118	723	400	503	434	370	213	268	643	173	623	474	866	309	1009	1079	1111	938	716	1135	982	1696	829	561	585	583	361	501	261	670	451	709	1078	988	403	352	264	207	370
AT1G02210	0	0	0	0	0	0	0	0	0	0	0	0	0	0	0	0	0	0	0	0	0	0	0	0	0	0	0	0	0	0	0	0	0	0	0	0	0	0	0	0	0	0	0	0	0	0	0	0	0
AT1G02220	183	269	537	263	450	325	311	276	61	420	260	211	299	289	235	573	306	384	511	67	424	162	422	161	235	334	358	379	300	396	390	512	461	534	450	405	287	477	228	228	244	231	335	313	121	288	233	62	402
AT1G02230	7	25	28	18	26	22	15	21	1	24	21	8	18	16	27	33	17	15	45	2	49	4	20	6	18	19	25	36	19	46	15	24	26	36	19	42	20	26	13	42	35	34	29	57	43	42	41	17	25
AT1G02250	0	7	2	5	2	2	2	1	1	2	2	1	3	4	2	1	2	6	1	0	5	5	0	3	6	1	1	2	2	1	3	6	3	0	2	1	6	2	6	1	4	7	6	8	2	7	5	5	0
AT1G02260	332	412	522	229	233	189	424	400	255	548	621	453	464	583	476	561	506	441	654	306	513	169	252	224	380	520	418	631	690	680	532	590	478	548	520	493	331	492	340	206	199	193	459	456	412	693	584	533	733
AT1G02270	262	283	279	505	584	494	688	692	526	565	745	509	336	447	390	315	281	336	368	229	295	476	491	480	631	825	696	637	878	694	562	604	528	312	395	310	279	333	301	802	723	675	881	911	828	443	359	413	427
AT1G02280	4294	4314	4288	1345	1199	1327	1169	1487	1319	1557	2305	1681	2290	2912	2241	4289	4354	4758	4186	3244	3885	1841	1115	1441	1040	1423	958	1779	2008	1962	1657	1744	1423	3573	3655	3596	3251	4312	3532	1409	1189	1088	1949	1570	1950	3044	3042	3127	4504
AT1G02290	188	200	249	229	258	252	287	307	213	310	414	298	223	261	220	286	209	235	328	137	285	236	299	256	214	288	241	351	321	393	253	345	232	297	285	283	192	277	216	266	241	241	331	252	222	337	242	218	328
AT1G02300	212	205	170	309	185	212	501	668	505	370	458	282	250	317	297	223	224	249	195	132	160	191	227	333	494	586	564	350	486	526	250	280	224	182	202	237	221	252	206	299	330	295	625	611	491	477	375	372	459
AT1G02305	3729	3651	3700	1609	1575	2143	1778	2114	1728	2150	3113	2231	2648	3481	2865	3327	3108	3540	3326	3089	3510	2127	2121	1804	2282	2608	2526	2490	3294	3164	2557	2947	2192	2853	2767	3060	3343	4141	3731	1734	1935	1748	2178	2530	2243	4841	4029	4816	4694
AT1G02310	20	25	53	39	51	77	38	58	17	58	54	34	44	31	32	38	18	24	71	9	27	36	69	25	44	78	67	50	54	67	51	60	57	42	45	50	39	52	26	41	62	55	62	49	18	32	19	10	25
AT1G02320	0	0	0	0	0	0	0	0	0	0	0	0	0	0	0	0	0	0	0	0	0	0	0	0	0	0	0	0	0	0	0	0	0	0	0	0	0	0	0	0	0	0	0	0	0	0	0	0	0
AT1G02330	476	433	561	468	529	502	490	556	375	580	699	485	427	534	434	559	491	510	701	335	532	482	519	466	440	560	485	624	615	720	531	678	556	614	548	567	414	535	455	556	515	495	649	603	514	559	474	473	532
AT1G02335	119	159	304	112	204	212	279	271	184	245	269	212	197	280	201	278	181	219	411	107	336	213	237	66	271	337	342	293	251	461	187	275	304	351	330	324	132	193	146	128	83	95	236	146	76	189	185	124	162
AT1G02340	441	435	294	262	103	211	93	139	211	66	118	120	85	107	96	244	264	298	153	261	205	324	237	386	145	187	162	68	173	117	148	105	64	103	95	137	599	752	603	257	286	298	150	198	238	172	148	260	209
AT1G02350	14	9	8	19	12	8	8	15	4	15	9	11	5	9	3	11	10	6	5	7	9	12	16	16	11	20	12	10	13	8	14	6	9	4	8	5	15	12	9	18	15	14	11	13	9	9	4	7	4
AT1G02360	504	636	825	488	768	640	997	834	235	876	705	561	703	599	596	956	484	609	750	238	785	343	791	291	856	860	1159	804	885	1146	1115	1490	1081	967	856	796	698	746	555	526	569	560	803	738	313	635	568	272	927
AT1G02370	173	198	171	210	217	198	185	235	225	318	414	269	169	183	200	192	189	164	168	100	127	210	172	285	160	180	164	298	290	334	257	236	215	184	187	188	138	224	198	377	336	336	372	358	357	264	158	267	185
AT1G02380	73	71	82	66	46	73	53	57	69	48	71	56	50	67	80	53	76	78	62	47	62	59	75	70	53	63	54	46	70	73	41	69	35	56	69	68	67	78	84	77	46	51	70	52	70	112	72	89	83
AT1G02390	11	26	29	76	73	79	51	58	30	60	55	58	18	17	27	25	19	19	38	4	22	32	60	46	45	59	33	36	31	71	38	91	59	40	33	39	14	38	22	43	34	67	41	55	29	10	15	8	16
AT1G02400	108	123	208	128	185	236	134	129	62	176	191	111	185	149	146	194	112	128	155	67	154	112	203	78	149	183	210	216	205	212	206	254	202	156	161	165	109	133	118	114	157	143	187	197	114	100	97	81	165
AT1G02405	2	1	2	1	6	5	7	2	3	6	11	4	2	4	7	2	2	1	2	4	0	4	3	9	1	5	2	2	17	4	18	14	13	0	0	5	1	0	2	7	7	5	1	9	12	2	1	2	3
AT1G02410	413	474	541	438	462	524	457	537	358	438	582	406	374	406	345	488	468	527	690	382	592	456	570	404	435	595	509	478	509	557	509	513	409	585	502	555	428	533	454	455	482	454	555	510	485	366	315	303	394
AT1G02420	112	123	95	75	89	106	75	147	105	115	184	102	108	142	115	120	136	121	162	109	128	122	89	113	93	103	95	163	119	147	126	139	119	137	129	138	106	130	113	119	103	77	136	102	148	147	116	139	146
AT1G02430	4	10	8	4	18	4	12	10	6	11	18	6	15	17	9	12	14	15	19	3	7	5	13	4	1	6	6	9	6	11	7	10	10	24	27	19	5	13	8	16	11	8	16	8	10	35	9	9	11
AT1G02440	3	3	3	3	6	6	4	2	0	3	2	3	3	3	0	5	5	1	0	0	3	0	5	2	2	4	1	2	6	2	0	2	1	4	1	5	0	4	2	2	9	6	2	3	2	11	3	0	0
AT1G02450	0	0	0	3	6	1	6	2	1	9	15	3	0	2	0	1	0	0	1	1	4	0	3	1	4	8	0	15	10	6	2	1	4	1	1	1	0	0	1	24	11	25	12	31	34	0	2	0	0
AT1G02460	6	1	10	28	80	48	62	49	20	49	52	40	15	16	22	14	7	18	15	5	9	28	53	19	38	50	53	70	45	68	26	45	36	9	14	14	10	11	4	41	27	33	60	42	24	17	16	9	8
AT1G02470	16	27	9	18	17	12	17	12	5	8	20	18	16	19	17	19	27	24	25	30	25	25	9	22	9	13	3	23	39	27	84	64	51	24	26	34	17	28	23	18	7	12	19	14	20	36	9	24	21
AT1G02475	1102	1210	1029	1208	1116	1316	1223	1348	1092	1581	2302	1571	1039	1462	1093	1020	1109	1248	1190	1151	1169	1492	1223	1263	1643	1950	1402	1946	2594	2335	2158	2386	1914	1070	1036	1106	916	1210	1036	1238	1311	1236	1596	1739	1736	1381	1263	1533	1328
AT1G02490	0	0	1	1	0	0	3	0	0	3	0	1	1	0	2	0	3	0	4	0	0	0	0	0	0	0	0	3	2	1	1	0	1	1	2	1	0	0	0	0	2	0	0	0	3	1	1	0	0
AT1G02500	11246	12008	13160	14433	16003	13967	9084	10350	8290	11324	14544	11819	10085	12746	10177	14244	13595	14572	17058	10474	13854	15184	13606	15794	9287	11238	10210	12461	16558	14665	14480	15907	13168	15375	14693	14720	11599	14737	11666	15533	16527	14504	10928	10261	10412	11343	9572	8833	12455
AT1G02510	0	0	0	0	0	0	0	0	0	0	0	0	0	0	0	0	0	0	0	0	0	0	0	0	0	0	0	0	0	0	0	0	0	0	0	0	0	0	0	0	0	0	0	0	0	0	0	0	0
AT1G02520	495	699	997	333	798	426	783	693	217	756	658	512	693	629	547	1015	624	664	730	262	623	300	604	234	434	644	692	508	714	770	670	770	671	660	648	556	736	1059	672	384	351	393	685	550	348	965	722	506	993
AT1G02530	0	1	4	6	6	4	2	7	4	13	14	11	4	9	9	3	6	2	10	0	5	2	9	8	3	7	1	10	0	6	7	11	4	8	7	8	6	2	0	9	4	7	10	8	1	6	1	1	5
AT1G02540	0	0	0	0	0	0	0	0	0	0	0	0	0	0	0	0	0	0	0	0	0	0	0	0	0	0	0	0	0	0	0	0	0	0	0	0	0	0	0	0	0	0	0	0	0	0	0	0	0
AT1G02550	0	0	0	0	0	0	0	0	0	0	0	0	0	0	0	0	0	0	0	0	0	0	0	0	0	0	0	0	0	0	0	0	0	0	0	0	0	0	0	0	0	0	0	0	0	0	0	0	0
AT1G02560	4932	4977	4204	4711	4773	5434	5699	6247	6353	7606	10182	7837	5244	7191	5452	5123	5070	5348	6287	4868	5185	6325	4986	5380	6148	7187	6223	7670	10471	9374	8726	10379	8142	5471	5143	5845	3879	4969	4235	5164	5196	5184	7769	7143	7687	7392	7230	7820	6295
AT1G02570	36	16	14	20	9	24	26	38	16	18	27	6	22	17	20	27	20	18	28	13	15	10	22	22	26	28	52	20	23	42	21	35	23	26	26	40	37	19	39	27	20	21	29	25	18	16	7	16	19
AT1G02575	3	14	4	3	1	11	4	9	5	5	5	4	5	3	7	2	9	1	4	4	8	4	2	5	6	8	11	1	12	6	13	13	5	8	8	4	12	8	7	7	4	9	5	10	10	1	1	0	4
AT1G02580	17	28	8	9	14	9	11	3	7	18	12	11	8	12	13	26	11	18	20	12	15	11	7	12	5	7	11	9	28	5	24	14	22	22	10	10	19	32	11	18	15	14	14	28	19	46	14	24	12
AT1G02590	0	0	0	0	0	0	0	0	0	0	0	0	0	0	0	0	0	0	0	0	0	0	0	0	0	0	0	0	0	0	0	0	0	0	0	0	0	0	0	0	0	0	0	0	0	0	0	0	0
AT1G02610	533	623	442	169	94	280	161	228	299	63	135	83	254	347	300	347	365	370	423	535	435	336	232	296	366	426	343	122	181	122	129	92	83	266	255	311	677	717	691	224	271	275	157	273	293	819	503	775	438
AT1G02620	78	85	33	22	9	10	42	42	84	9	17	15	113	159	115	30	58	61	56	87	55	21	28	36	58	69	62	17	43	21	14	11	5	21	39	51	77	88	85	30	22	18	26	45	78	440	402	471	132
AT1G02630	1	9	15	3	0	5	0	5	1	1	1	3	8	5	4	9	8	10	18	6	27	3	3	0	4	5	5	4	1	5	1	0	0	15	13	10	5	4	8	0	5	1	5	2	0	7	1	2	6
AT1G02640	1940	2692	2820	578	313	511	538	612	926	433	581	495	2282	3222	2545	2792	2473	2682	5819	3229	4874	900	467	774	858	1029	829	560	850	714	450	474	327	3946	3759	3610	2447	3042	2942	610	591	428	533	379	504	3772	2774	3167	2018
AT1G02650	76	47	60	43	36	26	45	22	90	55	41	53	55	98	63	49	53	64	71	57	57	45	34	60	41	34	28	52	63	45	47	40	34	56	36	55	71	64	81	41	55	29	52	56	75	94	111	122	42
AT1G02660	1063	1402	688	339	239	314	331	422	872	147	347	265	820	1187	1023	727	764	740	875	1320	972	399	284	516	525	705	656	251	482	280	251	258	152	625	566	718	1483	1669	1752	488	447	396	428	490	1026	2892	2522	3823	787
AT1G02670	45	40	35	27	36	37	37	54	30	54	57	33	77	146	78	46	49	51	57	60	41	31	49	26	22	27	39	43	28	65	15	46	37	51	59	63	34	46	42	29	45	26	64	47	35	281	235	297	50
AT1G02680	220	243	218	178	161	166	173	233	163	203	264	225	218	328	223	238	266	241	281	232	281	174	187	142	170	211	181	221	236	279	203	215	170	274	243	248	230	274	279	178	184	167	229	222	229	378	338	418	317
AT1G02690	221	262	362	324	382	367	477	617	293	555	560	423	440	469	467	399	344	329	663	244	433	243	382	251	284	330	308	586	316	641	245	374	304	534	494	563	184	418	240	367	240	186	607	277	275	541	328	335	398
AT1G02700	5	5	10	10	6	12	3	9	9	5	7	6	3	6	5	4	1	8	11	7	11	7	17	6	5	4	9	6	8	6	2	12	15	9	6	4	5	8	8	1	4	5	5	3	1	4	9	7	6
AT1G02705	20	25	22	27	25	33	21	28	18	33	51	34	28	44	43	26	33	40	35	12	16	38	32	22	16	19	14	44	24	25	18	46	24	27	34	37	17	8	18	17	5	13	25	12	22	40	37	31	17
AT1G02710	0	0	0	0	0	0	0	0	0	0	0	0	0	0	0	0	0	0	0	0	0	0	0	0	0	0	0	0	0	0	0	0	0	0	0	0	0	0	0	0	0	0	0	0	0	0	0	0	0
AT1G02720	243	298	284	294	232	245	287	335	274	378	491	333	310	339	291	360	332	346	451	249	351	253	226	243	220	287	250	394	374	426	324	362	253	362	383	373	233	264	223	245	227	176	391	258	330	350	311	299	335
AT1G02730	140	218	561	446	833	694	1727	1890	542	1936	1803	1406	863	1022	878	684	533	613	1728	264	1007	601	982	288	1011	1094	954	1991	899	2366	546	1139	986	1541	1490	1460	203	367	192	519	225	193	1705	635	412	821	511	261	584
AT1G02740	215	218	223	168	203	229	196	235	190	237	305	231	279	301	266	265	226	223	290	194	228	235	215	221	212	205	249	279	285	318	232	272	208	255	278	339	192	243	250	222	212	201	265	259	275	308	273	315	282
AT1G02750	468	544	501	227	187	251	199	255	225	240	395	248	346	451	363	479	447	482	454	474	524	304	243	206	229	283	250	289	319	337	293	304	243	332	368	403	453	579	467	247	254	219	285	335	354	591	512	548	552
AT1G02770	16	23	12	13	14	17	12	6	6	6	22	14	6	16	16	12	7	7	17	11	12	22	9	19	16	22	8	8	24	24	31	26	29	18	4	12	5	16	24	18	11	20	18	22	18	23	22	20	9
AT1G02780	8613	9360	9952	12361	12773	12959	9545	12566	10176	14417	18135	13360	11311	14312	11842	11591	11917	12128	17034	8374	12080	14510	12409	13283	7821	10057	7636	14477	12924	16138	15065	16822	13268	14297	14944	14411	7608	11369	8219	12805	12073	10146	15386	11226	12865	12784	10900	11254	11330
AT1G02790	0	0	0	0	0	0	0	0	0	0	0	0	0	0	0	0	0	0	0	0	0	0	0	0	0	0	0	0	0	0	0	2	0	0	0	0	0	0	0	0	0	0	0	0	2	0	0	0	0
AT1G02800	3	5	32	44	101	60	44	63	24	69	63	25	38	41	30	31	14	35	71	10	36	31	89	21	23	26	32	87	32	90	20	33	34	58	54	40	23	34	15	46	16	25	51	17	11	27	15	12	26
AT1G02810	86	117	274	103	204	203	260	299	79	258	199	144	197	174	177	263	126	149	400	72	337	111	300	57	228	201	302	270	144	326	172	247	187	378	373	311	150	169	130	93	80	83	181	96	62	104	51	35	104
AT1G02813	0	0	0	0	1	0	0	1	0	4	0	4	0	0	0	0	0	0	0	0	0	0	1	0	0	0	0	3	3	1	2	5	4	2	2	2	0	0	0	0	0	0	0	3	0	0	0	0	2
AT1G02816	544	497	596	399	308	515	243	292	260	345	557	396	453	658	498	535	483	588	705	591	731	588	467	445	396	464	352	393	779	533	629	547	530	543	583	553	460	566	466	378	292	254	314	375	367	720	700	757	498
AT1G02820	193	144	149	1015	781	1783	151	109	179	39	53	33	11	22	7	149	153	202	143	211	204	2271	1023	870	388	478	193	42	174	78	235	247	159	112	95	98	97	137	118	874	702	742	99	157	82	4	13	10	29
AT1G02830	0	2	0	2	0	0	0	0	1	1	0	0	0	0	0	0	0	0	0	0	0	2	0	3	0	0	0	0	0	2	2	0	0	0	0	0	0	0	0	0	1	0	0	0	1	0	0	0	0
AT1G02840	4752	4958	5063	2048	1978	2125	1707	2206	1806	2029	2781	1979	3288	4181	3406	4976	4941	5204	4227	3311	4109	2067	2230	2128	1665	2037	1746	2178	2306	2893	2085	2154	1595	3884	3671	3797	4824	6464	5040	2001	2069	1750	2521	1976	2160	4352	3564	3897	5391
AT1G02850	2094	1648	1667	1044	934	1045	452	510	550	3212	5102	3031	2185	3855	2483	1494	1513	2107	1364	2591	1441	1324	574	1108	1277	1803	761	3462	8526	5572	9094	7756	6159	1451	1226	1841	1547	2183	1495	926	744	1037	1514	2678	2392	3620	4050	4643	3455
AT1G02860	715	737	546	302	187	342	319	407	519	319	522	343	466	637	548	550	545	629	545	660	562	403	313	322	384	505	508	387	565	467	396	409	327	496	420	487	593	783	675	296	368	348	533	559	651	994	799	935	813
AT1G02870	486	440	403	387	395	309	259	372	360	440	609	404	487	560	523	482	518	479	547	367	462	368	323	449	182	234	236	496	453	524	465	512	337	532	522	478	374	503	445	508	458	454	495	369	543	602	548	705	571
AT1G02880	379	387	472	363	431	393	378	536	302	649	803	484	363	456	387	496	371	403	494	260	485	321	503	263	448	503	544	713	707	844	651	757	718	532	476	440	370	447	322	300	395	373	588	560	447	373	331	290	472
AT1G02890	3928	4482	4194	2658	3127	3256	2983	3599	3012	3357	4849	3259	3536	3917	3512	4189	3939	4370	4712	3317	4379	3539	3356	2752	3362	4289	3732	3898	4519	4885	3187	3875	2917	4009	3794	3951	3909	4789	4123	2943	3050	3020	3697	3771	3395	4778	4019	4223	4393
AT1G02900	446	551	459	412	411	518	463	552	255	504	586	416	515	528	506	557	468	564	661	385	615	399	528	374	565	566	705	511	646	739	710	766	583	725	614	646	509	532	463	366	501	407	459	529	341	485	410	366	586
AT1G02910	1538	1574	1355	1376	1237	1318	1350	1556	1696	1852	2710	1851	1411	1912	1529	1590	1519	1767	1498	1281	1467	1590	1271	1492	1363	1737	1393	1922	2378	2215	1833	2196	1745	1428	1410	1417	1282	1558	1334	1313	1501	1173	1957	1781	2062	1995	1909	2062	1871
AT1G02920	2818	5526	6682	2843	8923	3447	6776	3819	1217	5608	3443	3356	4564	3257	2848	7493	3713	5043	3423	1114	4220	1933	4383	1060	3300	4926	4144	3796	5845	4906	5099	6941	7494	6262	5061	4550	5938	7738	4578	3782	3491	5160	5747	8020	5282	7241	3822	2553	8367
AT1G02930	1441	3678	4107	1562	9948	2302	3725	2146	942	3853	2515	1986	3311	2979	2253	4905	2779	3175	2669	840	3055	1064	2989	641	1789	2888	2158	3644	3762	3601	3084	5024	6044	4614	3776	3703	3692	5139	2815	2978	2908	3589	4269	7361	5602	8519	4319	4012	7205
AT1G02940	0	10	4	9	26	18	8	17	4	28	8	14	1	8	9	7	5	3	8	2	6	8	18	8	13	5	10	17	20	20	14	22	26	1	3	8	1	9	3	4	13	8	18	27	14	22	12	6	11
AT1G02950	62	67	174	95	136	183	130	144	64	148	151	92	122	148	92	179	115	128	265	89	237	92	150	45	150	176	137	193	98	210	69	162	132	239	240	210	109	151	100	79	50	63	147	102	36	120	95	60	119
AT1G02960	515	545	567	322	326	326	365	455	312	385	447	340	482	584	539	603	550	617	705	415	595	280	361	313	324	453	426	483	476	553	314	377	315	626	559	630	500	751	476	264	294	317	446	422	370	734	630	582	759
AT1G02965	0	0	0	1	0	0	0	0	0	0	0	0	0	0	0	0	0	0	0	0	0	0	0	0	0	0	0	0	0	0	0	0	0	0	0	0	0	0	0	0	0	0	0	0	0	0	0	0	0
AT1G02970	8	15	35	61	110	70	70	66	39	124	110	96	36	41	35	38	33	30	102	16	53	64	75	30	48	59	38	103	71	99	58	87	84	68	68	70	13	38	20	67	55	34	88	52	49	32	22	25	34
AT1G02980	2	3	5	3	2	8	3	9	4	8	9	3	0	3	6	1	0	4	1	1	3	3	7	0	4	6	1	10	4	5	1	9	3	6	3	9	1	12	1	2	4	1	2	5	1	4	2	2	6
AT1G02990	803	843	936	846	932	935	783	899	776	926	1319	779	689	854	703	842	794	923	1055	646	879	961	1017	841	854	1036	841	1069	1126	1261	898	1036	870	864	789	826	688	969	871	866	947	852	1018	950	778	925	695	715	908
AT1G03000	706	844	823	787	817	786	956	1237	1060	937	1174	887	758	879	734	849	911	892	996	606	861	951	921	833	992	1164	1099	1013	1192	1286	785	940	706	898	887	915	791	938	822	916	989	838	1309	1186	1163	1076	862	954	1014
AT1G03010	59	67	66	20	39	39	42	42	17	42	25	31	36	49	32	93	54	64	148	37	77	36	58	19	30	31	52	52	38	51	34	47	34	90	98	91	63	72	61	33	35	23	31	23	19	62	52	42	52
AT1G03020	18	20	8	41	10	32	19	17	23	40	100	71	17	25	21	12	22	17	6	18	10	87	29	49	25	31	15	45	87	75	49	80	48	9	8	17	5	8	11	24	22	24	29	25	20	4	9	14	17
AT1G03030	339	418	383	237	289	319	221	282	204	312	429	331	306	437	342	422	409	459	537	291	485	303	376	228	275	311	293	443	405	468	395	513	441	457	422	419	335	443	328	254	263	185	293	272	272	435	381	389	455
AT1G03040	954	1068	1068	812	856	885	787	1015	727	1331	1741	1281	988	1264	1064	1083	1016	1223	1337	893	1140	867	906	771	835	1009	801	1519	1691	1747	1284	1262	1193	1150	1086	1165	812	1060	874	709	753	623	1282	1084	1179	1356	1201	1247	1301
AT1G03050	3	1	3	1	0	2	4	5	0	10	4	3	7	5	4	2	5	3	1	0	3	0	5	2	1	3	5	4	5	3	4	6	13	0	8	1	1	5	3	6	1	2	3	2	0	1	2	0	5
AT1G03055	143	166	218	219	199	289	115	173	146	117	110	71	33	44	31	121	126	140	204	110	197	279	247	235	194	205	178	108	82	118	196	238	169	117	138	151	126	134	128	208	266	268	165	163	121	20	8	10	51
AT1G03060	3504	4067	4029	2795	3531	3267	3589	3944	3238	4371	6236	3890	3849	4026	3842	4414	3788	4073	5235	2851	3879	3715	3666	2802	3203	4048	3463	5033	4746	5729	3448	4863	3459	4480	3767	4356	3143	4138	3143	3042	2549	2542	3971	3350	3222	5404	3644	4046	4521
AT1G03070	13	20	40	27	26	32	36	32	8	31	37	23	22	26	24	28	29	31	44	12	38	24	41	15	34	30	39	34	15	47	22	30	22	29	44	33	12	28	26	35	29	20	24	20	6	13	15	6	20
AT1G03080	3037	3421	3617	2782	3030	3152	3016	3413	2457	4130	5441	3348	3712	3711	3998	3700	3104	3479	4184	2613	3340	2947	3501	2514	2773	3490	3184	4174	4751	5183	3780	4579	3878	3565	3218	3699	3334	4170	3413	2831	2681	2873	3547	3321	2664	6749	5481	6509	4240
AT1G03090	6568	7620	4074	743	458	1009	768	964	2452	769	1365	999	7136	12188	9296	4743	5036	5778	4778	8229	5696	1621	894	1237	1473	1862	1695	1204	2550	1455	1326	1053	821	3695	3289	4090	6488	7813	8014	882	1153	670	1208	1592	2810	24633	22869	29928	9164
AT1G03100	67	64	69	76	93	78	90	125	96	187	228	139	76	81	77	84	89	63	126	44	71	66	74	77	63	77	71	169	141	200	157	224	117	102	111	110	48	66	52	73	87	78	179	155	110	71	60	41	75
AT1G03103	0	0	0	0	0	0	0	0	0	0	0	0	0	0	0	0	0	0	0	0	0	0	0	0	0	0	0	0	0	0	0	0	0	0	0	0	0	0	0	0	0	0	0	0	0	0	0	0	0
AT1G03106	8	9	8	7	21	6	9	5	6	0	9	4	8	1	4	3	3	10	2	7	9	9	4	7	2	5	8	5	2	3	2	4	1	0	4	4	5	1	19	0	9	6	1	6	12	11	4	11	3
AT1G03110	151	156	180	363	405	301	238	369	235	394	491	341	209	235	198	218	237	203	341	100	189	315	302	374	198	215	168	436	332	465	267	332	269	271	284	295	148	201	150	441	363	356	423	307	276	220	176	167	188
AT1G03120	6	5	6	7	3	16	9	0	6	7	4	4	2	1	7	6	1	4	19	7	5	5	12	3	9	4	4	4	6	5	1	5	3	11	13	4	4	4	7	3	2	4	3	4	1	4	3	1	7
AT1G03130	8355	9612	10620	22209	24310	25176	24279	24772	20414	4058	5289	3729	1473	1882	1576	9666	8620	9360	14552	6378	11733	24629	27273	25141	23986	27988	25259	6523	7145	7039	2875	4050	2679	9563	9435	9807	13408	16207	14064	24128	24746	22961	16210	14383	13309	1899	1669	1804	2405
AT1G03140	1433	1566	1657	905	866	909	828	1008	901	814	1123	792	1201	1480	1193	1636	1530	1744	1996	1425	1775	1059	982	1031	940	1102	939	1014	1279	1160	872	954	728	1667	1475	1479	1529	2067	1737	960	978	834	1071	1031	1062	2103	1871	2039	1651
AT1G03150	267	303	254	321	276	333	315	406	330	258	362	236	239	303	284	281	282	311	322	236	347	303	324	351	306	407	329	305	337	384	290	321	224	283	288	324	270	333	267	359	318	264	388	344	409	405	356	364	313
AT1G03160	1038	1070	1027	1300	1567	1352	1897	2069	1759	2466	3024	2214	1051	1346	1094	1078	1117	1132	1287	736	1028	1425	1513	1500	1844	2072	1809	2511	2274	2802	1662	2505	1857	1134	1093	1133	884	1187	957	1678	1650	1532	2601	2367	2145	1464	1391	1366	1714
AT1G03165	6	2	0	2	1	2	2	3	3	9	7	0	0	2	0	5	4	2	3	1	4	3	2	5	8	1	2	10	3	5	8	3	1	0	2	0	8	6	1	1	3	2	3	3	1	7	3	0	3
AT1G03170	11	14	8	4	11	7	6	7	3	6	9	11	8	8	3	7	18	17	16	5	13	6	17	10	6	3	1	10	4	15	7	9	4	22	12	19	10	8	10	7	4	0	4	10	6	10	12	6	15
AT1G03180	28	40	34	45	59	68	52	39	35	42	84	50	37	41	53	44	32	31	102	35	51	45	52	40	37	53	34	74	46	64	53	59	36	44	71	65	37	36	34	64	42	43	48	34	22	63	37	25	31
AT1G03190	245	278	307	267	286	288	264	334	231	346	447	299	274	350	291	327	287	352	339	231	288	271	309	282	238	272	233	395	445	472	339	354	294	306	293	333	268	348	215	281	263	270	327	272	303	357	280	306	294
AT1G03200	88	120	148	57	41	50	73	88	31	52	77	46	81	138	92	121	122	95	94	58	95	43	60	41	46	88	61	75	87	105	67	74	64	105	113	141	118	157	103	40	40	54	88	64	52	144	125	110	155
AT1G03210	472	474	530	218	298	270	260	315	224	280	469	302	437	503	386	482	522	554	598	383	480	226	294	219	286	344	321	382	456	444	356	421	320	515	498	509	421	565	403	252	265	247	314	363	343	663	522	575	732
AT1G03220	5773	6790	8795	4096	4327	4886	5744	5460	3176	5868	5991	4840	6753	6622	5848	8667	4931	6638	8894	3546	8997	4087	5438	3536	6341	7197	8169	5628	9147	8487	7391	8145	6900	9158	8715	7525	6755	7425	6386	4440	4805	4999	5565	5932	4094	6798	6058	4831	7690
AT1G03230	269	451	625	408	914	525	872	1098	702	1146	1358	1044	660	823	667	658	655	528	1140	328	660	488	607	388	765	903	752	1576	1590	1728	1025	1036	860	995	954	933	414	651	431	580	498	479	1046	789	747	822	617	434	658
AT1G03240	3	2	2	0	0	0	1	1	1	0	4	3	1	3	3	2	1	7	3	1	5	7	3	1	0	4	0	6	1	3	3	2	1	4	3	6	2	2	5	1	1	0	7	1	1	1	4	1	5
AT1G03250	373	425	404	646	699	659	661	780	648	633	925	673	455	546	421	421	385	496	468	370	450	742	684	584	712	821	748	710	983	854	741	879	666	465	423	481	381	490	386	774	776	682	881	897	911	540	493	577	607
AT1G03260	238	254	240	192	155	172	165	177	163	188	287	220	260	313	225	271	239	297	300	249	251	193	154	225	114	156	176	235	300	246	227	223	188	243	233	292	227	214	195	176	183	162	251	172	238	357	324	338	255
AT1G03270	37	52	103	83	110	64	86	85	41	92	102	81	80	75	70	80	59	69	137	32	92	57	69	65	74	63	51	120	77	132	71	84	60	96	102	71	53	79	42	67	79	66	91	63	49	96	81	90	69
AT1G03280	927	957	1075	944	842	997	866	1037	837	1013	1287	958	991	1196	1011	1075	1022	1154	1261	910	1145	990	1050	858	846	1096	977	1194	1190	1408	910	1128	938	1135	1093	1229	992	1135	972	913	965	887	1132	1140	1033	1366	1231	1318	1216
AT1G03290	676	786	793	565	605	742	450	591	481	753	963	669	725	892	754	767	691	705	890	590	817	690	730	569	611	788	699	853	961	1055	721	842	700	809	645	714	665	917	802	674	676	706	755	1043	748	1366	1091	1294	877
AT1G03300	150	144	185	130	133	112	91	134	111	114	197	123	180	178	161	134	151	191	187	130	146	173	117	127	74	108	83	145	140	137	108	135	107	137	162	156	153	182	156	131	107	100	132	113	140	196	172	170	230
AT1G03310	320	294	454	1565	1816	1423	2403	2394	1945	2365	2896	2204	428	513	404	443	425	509	730	220	459	1174	1434	1503	1833	2133	1715	2400	2351	2454	1669	2470	2100	550	507	502	290	392	271	1851	2146	1809	2912	2234	2215	466	411	352	585
AT1G03320	1	4	3	4	3	3	6	3	3	6	13	5	5	3	3	5	1	7	4	0	7	2	3	0	3	2	1	3	0	5	7	2	2	2	1	6	4	2	3	2	4	6	6	4	0	0	3	3	1
AT1G03325	0	0	0	0	0	0	0	0	0	0	0	0	0	0	0	0	0	0	0	0	0	0	0	0	0	0	0	0	0	0	0	0	0	0	0	0	0	0	0	0	0	0	0	0	0	0	0	0	0
AT1G03330	428	494	585	446	456	461	443	579	337	500	630	455	480	604	557	569	512	579	696	487	662	481	512	435	436	509	455	517	523	664	533	583	487	651	647	613	420	568	480	386	413	354	544	474	492	765	596	750	588
AT1G03340	30	38	37	33	56	50	64	105	33	57	54	38	32	39	29	37	20	28	68	21	44	23	54	33	71	105	94	69	64	96	57	83	48	48	57	42	40	22	29	54	47	47	84	88	53	31	31	26	40
AT1G03350	998	976	1071	1129	1246	1266	1009	1259	908	1153	1515	1214	960	1209	998	1177	1034	1193	1304	900	1228	1404	1281	1166	1086	1295	1064	1327	1513	1610	1243	1371	1172	1213	1135	1209	1040	1243	1047	1191	1190	1103	1308	1238	1283	1280	1184	1245	1159
AT1G03360	202	230	269	254	272	185	188	271	213	325	438	283	238	251	283	237	275	221	310	181	257	236	208	292	123	158	153	344	329	402	261	370	220	276	305	292	162	262	205	360	291	282	332	256	298	283	199	263	234
AT1G03365	656	722	738	491	592	594	496	657	513	624	925	598	642	749	715	747	642	757	872	555	806	611	605	462	575	633	633	804	704	910	625	805	674	767	709	771	618	740	658	581	585	529	707	722	650	909	712	751	926
AT1G03370	919	1094	1021	651	933	752	951	1002	802	1145	1480	1154	1010	1224	1054	1124	1073	1173	1238	924	1128	770	786	652	894	1094	1004	1325	1695	1465	1234	1315	1167	1158	1195	1296	929	1080	935	865	1012	891	1218	1366	1275	1787	1381	1503	1304
AT1G03380	2240	2530	2333	1865	1929	2459	1740	2111	1727	1752	2530	1692	1883	2377	1929	2303	2110	2304	2626	1926	2334	2561	2485	2011	2391	2826	2691	2234	2628	2705	1791	2169	1724	2184	1975	2232	2154	2888	2511	1623	2037	1746	2046	2218	1936	3110	2649	2793	2653
AT1G03390	0	0	0	1	0	0	0	1	2	0	0	0	0	0	0	0	1	0	0	0	0	1	5	0	2	1	1	0	1	0	0	0	0	0	0	2	0	1	1	1	1	0	0	0	0	0	0	0	0
AT1G03395	0	0	0	0	0	0	0	0	0	0	0	0	0	0	0	0	0	0	0	0	0	0	0	0	0	0	0	1	0	0	0	0	0	0	0	0	0	0	0	0	0	0	0	0	0	0	0	0	0
AT1G03400	1028	1063	795	469	517	628	392	484	552	458	654	399	588	730	629	841	793	926	827	924	1019	765	658	563	574	689	714	591	565	589	504	582	478	611	601	713	1021	1057	1090	738	796	717	500	786	806	1081	932	1275	696
AT1G03410	516	497	365	424	393	378	386	398	402	413	579	411	381	401	409	449	431	535	287	355	370	446	423	485	378	484	402	462	524	510	406	422	307	328	348	368	570	635	562	471	463	388	471	436	484	453	386	417	635
AT1G03430	163	174	232	269	318	310	361	408	338	340	458	274	181	284	227	210	199	210	266	183	231	284	381	324	399	460	403	385	359	470	212	305	212	250	244	262	217	281	215	367	359	367	444	489	362	340	221	263	236
AT1G03440	828	726	758	1231	1549	1404	909	1013	1051	735	1003	696	426	485	428	661	590	649	799	511	738	1654	1347	1452	991	1000	1064	787	712	774	696	758	567	522	530	519	605	706	628	1240	1387	1254	1065	1007	887	459	364	489	449
AT1G03445	0	2	1	8	9	18	8	4	4	11	13	4	4	5	5	8	0	5	4	6	7	19	3	5	6	4	5	9	14	4	10	22	15	6	3	2	3	8	6	7	12	4	8	8	10	3	2	4	10
AT1G03457	772	793	660	330	235	292	227	322	333	287	431	284	820	1012	832	689	666	802	764	809	761	378	315	353	265	279	304	305	401	379	299	289	192	625	579	626	594	727	688	354	346	274	360	316	367	1207	936	1152	851
AT1G03470	228	224	188	78	56	60	121	150	122	147	250	195	294	380	312	213	189	286	213	193	207	98	82	67	119	151	136	208	209	205	173	174	144	224	215	246	133	185	188	65	72	46	201	144	153	485	428	481	388
AT1G03475	3044	3271	3147	2196	2574	2626	4230	4529	4085	6032	7860	6145	3862	4873	3849	3699	3728	4226	4950	2796	3741	2990	2606	2387	3336	3715	3387	6193	6149	6584	5148	6256	5156	4154	4202	4306	2359	3115	2549	2519	2532	2176	6061	5135	5948	4665	4571	4647	4619
AT1G03490	0	0	0	0	0	0	0	0	0	0	0	0	0	0	0	0	0	0	0	0	0	0	0	0	0	0	0	0	0	0	0	0	0	0	0	0	0	0	0	0	0	0	0	0	0	0	0	0	0
AT1G03495	1	2	6	41	106	84	12	21	9	46	24	22	5	12	11	4	1	6	34	1	9	23	80	36	5	3	2	16	3	16	35	63	76	12	19	20	4	9	4	30	29	37	23	8	5	10	9	14	4
AT1G03510	49	47	59	25	24	27	36	45	44	50	84	62	56	58	53	56	49	55	62	31	32	34	34	16	28	37	29	56	54	62	55	46	60	28	63	44	41	52	25	31	27	31	66	61	68	55	52	59	66
AT1G03520	387	471	468	264	233	328	214	251	248	224	407	259	363	477	389	369	399	371	484	445	499	311	308	289	289	360	323	351	312	335	239	262	204	428	372	376	479	570	568	276	297	233	338	356	316	863	600	766	493
AT1G03530	497	509	465	473	529	373	415	526	397	600	838	592	483	567	533	537	526	544	544	356	503	474	377	516	268	347	256	678	550	796	551	664	437	519	572	534	413	557	419	725	587	532	672	506	558	558	434	530	528
AT1G03540	71	56	62	72	62	40	59	75	61	101	105	76	80	76	80	89	53	77	74	53	54	71	65	64	61	72	46	105	78	134	67	108	63	76	60	76	66	81	67	68	57	50	102	86	80	85	62	88	84
AT1G03550	262	307	335	170	146	188	156	196	109	171	204	139	246	334	285	314	352	381	375	163	301	124	228	129	151	217	188	229	184	305	166	189	163	342	330	361	309	403	260	138	156	118	210	167	110	426	275	254	333
AT1G03560	302	338	313	281	296	269	281	292	242	317	455	352	340	404	347	335	344	418	417	318	326	291	270	261	252	320	220	420	415	402	355	374	318	367	337	343	329	391	296	321	282	268	344	339	341	552	498	512	489
AT1G03590	1359	1461	1289	751	669	758	569	728	619	635	873	651	745	938	769	1310	1401	1473	1372	1120	1357	898	840	842	563	770	597	749	821	827	579	684	482	1072	1006	1181	1335	1763	1582	812	859	722	734	716	759	1392	1213	1540	1245
AT1G03600	7717	7483	7592	7328	7901	8884	7025	7624	7704	6093	8771	6595	4405	6148	4741	6770	6612	7723	7474	6041	7677	10379	8993	8158	7155	8388	7305	7085	7995	7955	5489	7177	5232	5907	5444	5392	7683	10258	8185	6892	7250	6203	7757	6619	7545	6795	7067	7530	6902
AT1G03610	1555	1880	1764	851	682	1026	618	763	982	407	654	428	799	1172	954	1429	1316	1525	1626	1579	1679	1289	1041	1088	831	1020	874	567	731	624	437	517	375	1107	1092	1261	1928	2515	2248	1042	1195	926	741	820	1058	1998	1471	2020	1543
AT1G03620	82	97	98	39	38	60	48	71	54	66	59	52	95	142	115	94	131	114	158	85	113	53	72	34	62	70	43	94	64	93	29	47	34	109	130	121	118	150	92	38	49	20	76	52	44	180	107	112	127
AT1G03630	2269	2504	2558	4838	5660	5421	5589	6466	5108	5684	7118	4770	2037	2394	2197	2692	2445	2722	3250	1374	2563	5208	5669	4923	4722	4972	4934	5558	4272	6414	3995	5843	3964	2545	2645	2590	2227	2449	2302	5122	5969	5263	7099	6045	5297	2102	1707	1782	2513
AT1G03650	97	108	70	45	18	27	44	40	35	52	80	80	103	157	89	140	104	120	107	96	96	38	23	37	24	31	25	69	103	73	73	85	71	111	84	94	73	121	82	37	29	23	72	71	90	179	164	205	159
AT1G03660	34	40	48	22	14	25	36	31	21	31	27	24	38	29	13	53	20	30	40	20	40	27	25	15	30	38	46	30	33	39	18	15	26	48	39	30	27	27	29	22	24	24	28	42	21	45	43	33	52
AT1G03670	1	0	2	0	2	1	0	3	0	0	1	0	0	1	0	1	1	0	0	0	0	0	0	1	0	1	0	1	1	0	0	0	0	0	1	0	0	2	0	2	0	2	1	0	0	1	3	1	1
AT1G03680	3546	3727	3494	4496	4712	5773	7359	8315	7577	9584	13248	9678	6318	8131	6816	4063	3675	4393	5351	3416	4600	5908	5456	5065	8258	9022	8973	10803	11092	12534	8959	11438	8244	5037	4587	4788	3179	3986	3207	4860	5494	4631	9919	9066	9762	8592	7645	8657	6131
AT1G03687	291	326	330	256	254	224	206	250	224	268	363	254	273	318	273	321	396	355	473	225	330	235	219	260	209	210	201	339	271	360	210	339	229	358	373	430	254	341	239	287	194	209	279	199	247	271	273	254	341
AT1G03700	22	15	32	34	38	39	36	35	16	39	40	26	17	21	15	23	14	21	38	9	26	22	50	48	45	59	54	42	46	49	56	41	34	34	34	26	24	33	28	31	38	38	43	42	17	15	24	18	25
AT1G03710	3	1	3	1	6	6	0	6	4	2	4	2	0	0	0	2	0	3	5	1	3	5	6	8	5	0	3	9	0	5	0	2	0	1	4	0	2	1	4	6	4	9	12	3	1	0	0	0	0
AT1G03720	0	0	0	0	0	0	0	0	0	0	0	0	0	0	0	0	0	0	0	0	0	0	0	0	0	0	0	0	0	0	0	0	0	0	0	0	0	0	0	0	0	0	0	0	0	0	0	0	1
AT1G03730	92	76	99	89	116	99	134	146	130	129	169	144	121	137	111	101	79	87	118	66	102	71	103	106	144	144	147	163	187	177	139	124	121	104	117	100	89	100	96	129	120	99	183	166	199	157	118	132	109
AT1G03740	1031	1250	1199	1023	1232	1154	1842	2024	1745	1565	2259	1606	1399	1625	1535	1216	1065	1044	1226	915	1198	1013	1361	1037	2272	2584	2611	2034	3191	2583	1683	1796	1523	1213	1221	1345	1268	1392	1189	1458	1855	1557	2416	2957	2632	2965	2299	2815	1988
AT1G03750	196	237	287	136	206	209	173	196	158	210	240	181	215	285	241	282	254	234	363	182	243	175	230	126	170	223	242	272	277	322	203	216	143	282	255	289	232	259	217	154	147	176	193	173	145	274	299	282	262
AT1G03760	530	492	409	207	158	194	128	195	209	218	258	212	400	478	467	441	423	500	426	397	411	234	189	203	174	209	157	255	317	365	293	294	207	375	361	379	470	506	473	274	285	264	299	271	317	722	580	724	580
AT1G03770	166	206	218	131	170	165	110	169	112	147	201	143	202	272	226	260	217	283	329	155	233	119	157	100	124	163	136	130	169	230	127	180	108	286	274	236	208	258	174	134	148	134	200	208	164	375	237	250	219
AT1G03780	30	72	182	132	235	218	446	481	123	401	416	270	233	313	248	194	173	188	514	91	247	122	263	72	228	295	272	433	197	558	120	263	182	394	398	399	62	119	47	141	59	51	487	192	90	313	194	91	208
AT1G03790	11	26	30	24	23	24	17	32	40	3	24	23	7	24	21	10	14	30	25	32	18	52	12	34	10	16	13	11	13	24	8	5	14	12	12	21	31	24	35	17	30	17	14	7	14	12	6	20	23
AT1G03800	27	34	36	4	3	16	0	2	1	4	8	4	14	26	18	21	21	26	22	30	35	6	3	5	1	5	4	23	4	14	9	18	12	28	17	27	18	30	28	3	4	4	2	3	5	36	36	28	17
AT1G03810	0	0	0	0	0	0	0	0	0	0	0	0	0	0	0	0	0	0	0	0	0	0	0	0	0	0	0	0	0	0	0	0	0	0	0	0	0	0	0	0	0	0	0	0	0	0	0	0	0
AT1G03820	24	23	118	242	359	325	533	543	109	599	397	309	127	90	135	125	54	91	240	34	186	172	369	138	337	345	338	542	208	599	302	538	464	307	259	308	62	79	38	202	180	132	478	260	101	43	37	20	58
AT1G03830	212	253	249	296	294	249	376	443	343	483	600	427	363	332	388	389	306	320	431	167	280	260	286	297	269	362	298	446	386	595	311	391	269	437	383	374	247	316	243	395	370	318	535	411	359	459	318	305	327
AT1G03840	27	57	68	82	113	82	101	179	56	108	131	92	77	92	70	69	71	66	123	33	57	53	111	34	63	101	102	142	61	124	49	86	76	111	110	108	58	101	54	62	35	44	133	78	35	52	56	30	60
AT1G03850	689	797	695	467	278	359	392	607	614	278	432	297	465	376	425	560	488	591	798	544	736	391	388	630	731	684	830	332	655	459	433	386	290	596	649	664	765	765	766	844	947	847	599	839	930	720	522	748	723
AT1G03860	1177	1207	1120	1250	1285	1203	939	1152	1073	1439	1920	1349	1469	1803	1626	1386	1340	1429	1692	1046	1340	1285	1144	1291	869	944	769	1433	1666	1771	1686	1829	1435	1580	1544	1594	1022	1311	1123	1364	1364	1137	1608	1294	1453	1974	1583	1816	1479
AT1G03870	5127	5196	4359	3333	2586	2923	2326	2815	3856	2115	3734	2948	4438	5362	4644	5514	5018	5765	5630	4266	5425	4230	2961	3636	2254	2690	2598	2294	2299	2892	2754	3025	2463	5762	5311	5746	4551	5763	4650	3718	3238	2509	2838	2438	3349	4391	3850	4440	5132
AT1G03880	0	0	0	0	0	0	0	0	0	0	0	0	0	0	0	0	0	0	0	0	0	0	0	0	0	0	0	0	0	0	0	0	0	0	0	0	0	0	0	0	0	0	0	0	0	0	0	0	0
AT1G03890	0	0	0	0	0	0	0	0	0	0	0	0	0	0	0	0	0	0	0	0	0	0	0	0	0	0	0	0	0	0	0	0	0	0	0	0	0	0	0	0	0	0	0	0	0	0	0	0	0
AT1G03900	2428	2566	2366	1358	1327	1449	1295	1464	1399	1717	2344	1797	2211	2894	2309	2440	2284	2706	2541	2181	2338	1483	1322	1518	1249	1448	1365	1877	2471	2247	1831	2020	1726	2211	2121	2329	2280	2848	2273	1517	1482	1275	1741	1659	2112	3402	3334	3610	3571
AT1G03905	95	113	151	98	145	118	91	113	66	169	170	128	106	125	120	130	92	102	175	69	130	71	116	81	95	87	123	140	125	183	153	164	128	136	143	120	98	97	94	104	84	93	123	134	90	193	140	152	141
AT1G03910	1489	1712	1777	1233	1272	1197	1220	1515	1044	1569	2052	1386	1674	1835	1673	1816	1717	1849	2139	1416	1739	1353	1211	1219	1215	1379	1215	1605	1918	2066	1461	1723	1328	1843	1729	1738	1480	1968	1572	1286	1213	1114	1723	1417	1307	2515	2163	2199	2005
AT1G03920	28	43	72	40	65	67	81	69	26	72	111	50	71	82	59	82	62	72	120	28	76	53	73	39	57	88	71	68	68	95	60	99	79	80	89	93	39	83	53	36	42	44	78	56	39	50	43	28	66
AT1G03930	670	719	887	1005	941	977	888	953	701	981	1296	846	662	872	752	874	756	915	1040	593	938	945	950	991	784	1039	929	1153	1138	1313	994	1129	912	985	1017	1040	748	881	812	905	1095	1037	1067	929	918	893	783	807	885
AT1G03940	2	2	8	105	254	186	36	53	21	119	47	29	5	32	17	9	7	3	54	4	19	46	150	70	12	19	9	43	9	41	43	208	158	21	41	41	3	1	3	79	98	101	74	22	13	18	4	6	7
AT1G03950	286	272	281	238	259	294	276	371	237	326	416	293	233	306	260	308	242	282	345	249	283	253	242	234	331	384	355	348	536	474	380	471	352	302	297	285	273	292	274	236	304	277	357	385	357	369	423	391	362
AT1G03960	160	190	222	275	264	254	396	432	339	437	445	360	205	267	209	214	221	219	238	137	184	203	288	310	364	484	340	445	444	460	337	353	260	230	211	198	151	248	185	329	302	267	574	415	360	295	216	194	277
AT1G03970	496	520	501	443	416	466	471	582	515	483	721	464	480	634	511	519	475	517	506	439	440	437	430	478	558	610	649	547	808	667	515	517	444	477	460	477	506	640	570	483	565	487	624	678	650	826	655	851	787
AT1G03980	2	6	9	8	25	10	15	24	8	24	10	13	5	4	4	2	12	14	7	0	8	6	7	8	11	16	8	23	9	22	16	20	13	16	4	15	2	5	7	16	25	8	19	12	6	5	4	6	4
AT1G03982	1	0	0	0	0	0	0	0	0	0	0	0	0	0	0	0	0	0	0	0	0	0	0	0	0	0	0	0	0	0	0	0	0	0	0	0	0	0	0	0	0	0	0	0	0	0	0	0	0
AT1G03990	1	0	1	1	5	6	5	4	0	12	7	5	3	5	0	5	1	1	6	1	4	6	9	5	2	5	0	3	7	9	4	20	19	3	7	2	2	4	0	2	0	1	9	6	2	5	2	2	0
AT1G04000	299	318	288	337	448	404	317	309	247	426	515	395	244	217	182	310	239	301	349	181	262	389	407	382	313	320	274	454	437	500	423	460	389	309	282	258	277	334	349	283	292	278	357	360	369	228	235	219	231
AT1G04010	188	208	241	218	245	188	207	211	141	305	380	291	248	337	267	237	260	258	261	142	268	199	198	200	163	213	218	331	280	404	239	369	251	284	236	231	190	261	203	240	229	188	244	197	142	371	249	276	265
AT1G04020	24	43	125	238	324	250	263	267	182	385	422	308	126	164	126	136	137	120	276	65	168	251	292	152	154	196	137	373	201	359	216	288	291	224	263	226	63	130	57	169	137	112	352	159	162	134	95	107	90
AT1G04030	82	80	133	83	87	106	151	169	73	211	203	142	158	202	174	140	124	147	224	74	171	84	130	63	129	161	161	190	197	274	118	196	151	191	201	223	86	125	101	84	72	52	158	131	65	258	157	175	140
AT1G04040	1940	1913	2500	1664	1889	1651	1853	1907	1310	2085	3072	2380	2960	2939	2723	2880	2312	2837	3535	1539	3016	1618	1813	1342	1533	1771	1847	2282	2508	2684	2064	2433	2081	3434	3340	3339	1891	2351	1569	1663	1279	1247	2045	1547	1823	2452	2196	1627	3218
AT1G04050	65	68	92	96	123	84	99	112	67	140	173	139	120	124	118	97	101	103	149	43	127	73	100	80	63	86	68	119	103	157	98	125	98	143	146	128	55	81	69	76	74	65	120	77	88	112	78	60	108
AT1G04070	81	99	119	114	115	108	107	132	92	146	169	98	85	120	104	112	110	109	157	87	117	112	106	118	93	115	94	167	153	164	128	130	133	160	139	147	99	127	81	129	130	108	141	111	107	134	94	87	111
AT1G04080	2264	2665	2538	2127	2211	2012	1936	2442	1846	2550	3293	2337	2157	2644	2249	2701	2784	2941	3136	1868	2512	2162	2057	2117	1626	2138	1734	2586	2436	3127	2244	2608	1970	2876	2706	2858	2154	3234	2396	2252	2233	1909	2931	2174	2193	2904	2444	2494	3036
AT1G04090	9	10	14	17	26	21	12	30	17	13	15	15	4	15	16	10	16	16	13	7	9	14	14	18	21	27	12	22	24	36	13	18	24	32	21	20	11	10	17	15	17	9	16	7	11	11	7	4	18
AT1G04100	74	79	66	85	134	122	125	116	82	103	143	75	93	100	72	94	77	91	115	73	88	152	124	87	117	134	116	112	149	176	96	155	112	100	87	74	89	102	72	94	122	105	121	136	95	137	106	135	99
AT1G04105	0	0	0	0	0	0	0	0	0	0	0	0	0	0	0	0	0	0	0	0	0	0	0	0	0	0	0	0	0	1	0	0	0	0	0	0	0	0	0	0	0	0	0	0	0	1	0	0	0
AT1G04110	26	42	60	70	120	140	324	317	125	316	383	303	121	190	138	92	81	92	235	34	145	151	153	66	145	186	155	307	158	295	98	161	113	176	190	174	15	59	20	72	59	59	318	86	82	210	131	66	138
AT1G04120	1807	2022	2444	2373	2638	2282	2166	2405	1533	3234	4177	2859	2068	2592	2162	2512	2384	2370	3616	1679	2632	2480	2523	2198	1994	2672	1869	3433	3416	3891	2670	3559	2907	2780	2544	2678	1749	2505	1864	2341	1933	1809	2553	1996	1807	2563	1894	1832	2200
AT1G04130	177	166	208	155	210	196	140	168	103	269	299	237	147	177	137	193	184	169	236	103	188	226	166	190	122	145	121	237	205	279	222	282	218	197	212	244	141	197	173	209	188	183	179	145	164	155	133	108	164
AT1G04140	4088	4434	4304	2539	2605	2677	2507	2954	2669	3066	4216	3053	3392	4251	3421	4196	3790	4480	4137	3324	3884	2863	2613	2751	2396	2977	2537	3312	3885	3960	2940	3496	2678	3577	3220	3737	3723	4657	3854	2731	2628	2394	3282	2991	3300	4579	3879	4435	4785
AT1G04150	3	4	9	6	9	9	15	12	6	3	10	13	6	11	6	5	7	7	13	1	8	3	9	6	6	2	1	10	4	11	3	6	2	10	14	14	0	8	3	10	5	6	21	3	6	10	2	1	4
AT1G04160	125	176	191	333	444	347	381	423	233	400	554	324	182	200	235	241	158	213	345	99	210	326	376	315	279	406	295	443	259	492	264	475	329	264	300	278	153	195	172	369	340	407	473	286	257	229	147	101	171
AT1G04170	2236	2334	2306	2347	2424	2243	2093	2610	2113	2908	3984	2930	2064	2446	2080	2381	2442	2642	2838	1827	2283	2628	1989	2392	1589	1926	1537	2858	2793	3272	3202	3436	2650	2587	2622	2652	1783	2453	1908	2882	2465	2313	3140	2563	2844	2312	1910	2280	2657
AT1G04180	9	10	41	6	27	25	26	24	2	28	21	16	49	29	35	40	12	22	68	8	49	14	25	3	20	22	10	29	16	54	11	31	26	56	60	48	13	33	14	4	5	3	23	14	4	16	19	4	7
AT1G04190	465	480	513	610	609	542	527	680	462	750	958	762	509	566	566	563	585	534	661	375	623	648	537	569	384	502	364	765	671	854	790	871	661	620	677	660	477	620	440	658	654	575	804	609	630	627	487	495	604
AT1G04200	393	547	582	629	745	613	643	871	640	832	998	726	574	703	649	587	569	548	796	362	617	570	713	587	532	715	617	816	733	992	619	770	591	730	653	748	503	654	482	744	805	720	882	689	677	774	567	635	568
AT1G04210	1729	2020	2068	1882	2042	1765	1632	2072	1526	2029	3006	1977	1629	1816	1602	2055	2126	2081	2357	1603	1929	2115	1774	1868	1454	1921	1458	2241	2245	2629	1785	2087	1659	2121	2008	2115	1621	2204	1705	2052	1793	1839	2421	2001	1967	1823	1420	1628	1970
AT1G04220	267	273	495	357	529	691	348	413	144	421	428	266	271	251	261	359	215	288	584	151	534	395	847	281	299	419	431	434	407	620	587	685	604	461	485	404	381	405	315	266	228	320	347	359	88	165	123	96	263
AT1G04230	208	266	277	185	241	209	197	218	174	233	333	184	200	217	203	252	228	261	311	196	259	173	197	194	218	231	194	244	281	319	234	283	228	254	251	216	191	240	241	167	209	218	240	268	257	270	224	240	234
AT1G04240	756	810	767	933	828	847	535	693	629	402	731	511	605	715	600	638	588	683	657	580	694	1062	759	1053	497	535	569	453	541	518	442	439	320	504	534	551	776	964	897	754	852	778	640	650	695	833	653	956	656
AT1G04250	1436	1398	1355	1827	2037	2275	1194	1339	922	918	1196	857	693	730	691	1250	1137	1144	1578	946	1422	2316	2269	2019	1192	1367	1324	902	998	1194	965	1357	987	1242	1221	1338	1427	1488	1488	1599	2059	1796	1167	968	784	500	475	358	718
AT1G04260	345	369	351	294	293	291	275	269	251	300	402	294	328	440	377	388	353	385	416	354	420	330	300	310	248	306	280	344	448	413	318	373	305	416	345	392	295	473	361	289	310	285	331	302	367	480	452	506	421
AT1G04270	4970	5398	5574	7023	7183	7316	5606	7091	6150	8225	10353	7773	5950	7359	6279	6548	6647	6669	8704	4982	6537	8391	6772	7418	4216	5219	4652	8029	7086	9656	8058	8788	7126	7786	7864	7971	4379	6325	4663	7142	6686	5704	8229	6592	7763	6922	5474	6053	6208
AT1G04280	1836	2032	1793	948	1167	1419	1256	1467	1179	1093	1480	1046	1705	1908	1791	1942	1704	1999	2044	1559	2041	1422	1464	987	1407	1568	1794	1401	1693	1595	1461	1570	1252	1748	1709	1746	1874	2094	2047	1021	1360	1104	1468	1464	1409	2592	2155	2506	2150
AT1G04290	330	341	310	445	435	511	403	444	325	415	570	396	271	322	226	342	311	330	391	363	384	524	498	493	472	480	468	507	533	543	550	707	568	315	314	344	280	340	244	474	527	395	451	436	519	253	299	308	333
AT1G04300	5041	5251	5568	2025	2004	2202	1915	2370	1901	2138	3139	2082	3644	4144	3915	5128	4652	5508	4844	4100	4720	2260	2250	2002	1926	2671	2221	2604	3025	3101	2088	2554	1924	4253	3804	4060	5006	6420	5402	2026	2212	1903	2453	2364	2104	5908	4765	5370	6146
AT1G04310	345	368	410	182	180	192	124	181	176	320	451	314	432	636	435	517	495	571	473	345	437	208	240	183	145	158	154	414	451	465	354	405	342	418	443	464	310	426	366	157	114	102	196	163	224	618	569	568	577
AT1G04330	19	31	21	28	19	29	12	19	6	23	37	18	8	10	8	24	14	14	22	5	17	23	27	14	19	18	27	19	7	37	22	57	29	38	15	24	32	34	31	24	13	16	12	12	4	9	3	5	18
AT1G04340	317	357	464	439	444	445	391	460	348	494	579	431	450	585	476	443	441	430	656	384	495	427	423	433	346	386	316	549	433	612	459	561	457	598	551	563	305	428	340	435	436	371	525	421	453	508	397	417	392
AT1G04350	2143	2197	2061	2095	1983	2455	1508	1959	1596	1449	2213	1441	982	1270	1057	1846	1773	1976	1971	1705	2103	2781	2544	2552	2078	2620	2128	1696	1985	2158	2014	2412	1769	1735	1609	1640	1755	2080	1934	2162	2624	2539	1740	1982	1800	930	791	896	1450
AT1G04360	140	116	221	128	156	156	181	198	89	142	128	94	128	138	149	181	93	181	242	92	183	120	157	100	138	154	165	137	130	214	165	135	147	214	211	181	178	186	146	124	139	134	155	143	95	98	91	40	165
AT1G04370	0	0	0	0	3	0	0	0	0	3	1	0	0	0	1	0	0	0	0	0	0	0	2	2	1	1	0	2	0	0	1	4	3	0	0	0	0	0	0	0	0	1	0	0	0	0	0	0	0
AT1G04380	0	3	1	0	2	0	2	2	0	5	5	3	2	14	4	2	3	1	8	0	1	1	4	2	2	1	5	5	2	5	0	4	3	4	4	5	0	1	0	0	0	1	2	0	0	6	3	0	5
AT1G04390	297	378	346	324	281	327	281	350	304	320	472	277	325	365	366	351	306	341	354	239	341	417	379	342	340	339	374	398	404	476	253	347	263	326	293	309	274	441	395	354	339	319	403	382	331	488	400	390	422
AT1G04400	3370	3881	3773	3313	2868	3566	4671	5694	4671	4142	6374	4358	3768	4818	4125	3864	3325	4014	4397	3290	3903	3868	3626	3829	5390	6147	5802	5233	6331	6276	4111	4526	3656	3946	3751	3981	3426	4098	3688	3424	4009	3258	6095	6147	5869	6202	4866	5863	5595
AT1G04410	12508	12965	12968	8800	10493	12011	13307	14234	11379	15793	19354	15554	14296	18684	15017	15089	14029	15025	20979	14240	17398	13152	11642	10130	13244	15512	12759	17013	24515	19642	21481	23136	19582	18426	17716	18625	10273	14158	11013	10962	10646	9226	16356	13901	16354	20148	19674	21376	16477
AT1G04420	2454	2598	2212	2225	2079	2444	2616	2770	2997	3535	4423	3344	2569	3265	2510	2699	2611	3050	3307	2387	2963	2463	2436	2465	2592	2890	2738	3501	3969	3921	3398	4280	3331	2996	2561	2778	2202	2690	2232	1966	2497	1997	3573	2943	3303	3286	3516	3774	3401
AT1G04430	4010	3955	3171	3653	3118	2565	3113	3734	3786	3384	4771	3832	6563	7512	7037	3620	3733	4224	4136	3552	3832	3012	2654	4096	2765	3213	2902	3420	3540	3877	3030	3411	2623	3940	3700	4236	3459	4603	3673	4453	3991	4166	4086	3171	5143	7987	6742	8760	5838
AT1G04440	1841	2220	2284	1713	1631	1978	1550	1884	1598	1588	2412	1560	1597	2039	1700	2056	2046	2106	2495	1636	2161	2197	1890	1766	2027	2386	2123	1867	2534	2469	1849	2081	1706	2127	1985	2140	2095	2483	2049	1817	2054	1823	2027	2253	2008	2532	1961	2227	2098
AT1G04445	5	13	1	3	3	6	1	1	0	2	3	3	1	1	4	1	6	1	6	1	2	4	1	3	0	0	3	2	7	2	3	0	1	2	5	4	6	5	5	0	4	7	4	4	1	4	3	2	4
AT1G04450	0	0	0	0	0	0	0	0	0	0	0	0	0	0	0	0	0	0	0	0	0	0	0	0	0	0	0	0	0	0	0	0	0	0	0	0	0	0	0	0	0	0	0	0	0	0	0	0	0
AT1G04455	0	0	0	0	0	0	0	0	0	0	0	0	0	0	0	0	0	0	0	0	0	0	0	0	0	0	0	0	0	0	0	0	0	0	0	0	0	0	0	0	0	0	0	0	0	0	0	0	0
AT1G04470	0	0	0	0	2	0	1	1	0	0	0	1	0	1	0	0	0	0	2	0	0	1	0	0	1	0	1	0	2	2	1	2	7	2	2	0	0	2	0	0	0	2	2	0	0	1	2	1	0
AT1G04480	2407	2519	2482	2249	2044	1967	1449	1998	1692	2701	2987	2578	2653	3257	2591	3318	3072	3172	3843	2376	2976	2342	1814	2331	1146	1365	1137	2674	2389	2943	3059	3054	2503	3600	3366	3519	1703	2459	1943	2033	1851	1597	2434	1969	2229	2533	2267	2220	2909
AT1G04490	5	5	22	19	15	7	13	31	6	22	18	15	10	10	8	10	9	8	26	2	15	15	20	4	19	17	15	24	9	25	14	25	19	15	15	18	14	13	11	7	9	8	19	16	2	9	3	6	7
AT1G04500	8	14	14	7	4	5	0	5	3	5	4	3	9	5	11	8	11	16	22	11	21	3	3	4	4	5	4	8	9	3	1	1	2	11	12	20	7	10	9	1	4	4	2	6	7	23	9	10	18
AT1G04510	1638	1680	1680	1345	1448	1209	1166	1559	1210	1697	2256	1557	1618	1933	1630	1760	1661	1747	2065	1483	1715	1492	1251	1412	1004	1391	979	1777	1754	2020	1674	1923	1522	1812	1759	1836	1385	1783	1419	1617	1391	1248	1816	1461	1537	1990	1693	1834	2007
AT1G04520	180	203	336	471	498	453	274	395	191	548	552	390	183	217	239	375	288	320	684	144	394	530	458	407	203	269	164	476	264	508	429	522	438	442	461	470	187	342	182	383	291	300	385	221	195	148	95	50	158
AT1G04530	1839	1795	1764	2908	2949	3081	1129	1351	1221	852	1240	825	650	771	691	1809	1706	1833	1944	1410	1858	3817	2908	3302	1379	1760	1357	938	1113	1100	1247	1422	1183	1539	1525	1629	1575	1931	1736	2820	2958	2626	1256	1277	1273	846	635	665	991
AT1G04540	1	0	0	0	1	1	2	0	0	1	1	0	1	1	3	0	1	2	2	0	0	2	1	1	1	4	2	3	0	8	1	1	0	1	0	1	0	0	0	2	0	0	1	0	0	0	0	0	0
AT1G04550	769	771	809	700	719	761	365	530	405	562	729	493	463	569	486	792	664	771	835	696	872	902	690	745	350	490	459	545	483	601	597	778	582	644	704	802	598	754	629	609	638	581	530	480	452	416	311	289	659
AT1G04555	97	112	110	82	94	104	84	118	100	85	120	77	63	111	92	101	103	92	139	88	133	94	99	78	108	118	91	101	102	125	94	112	85	98	99	118	95	124	122	84	121	85	110	130	112	140	122	110	101
AT1G04560	0	0	3	3	8	1	1	8	3	0	2	0	2	2	0	2	0	0	5	1	1	4	7	5	2	5	17	3	0	1	0	1	0	5	2	1	1	0	1	0	3	4	2	0	0	2	0	0	0
AT1G04570	5	7	12	21	34	27	45	42	21	28	27	16	8	20	8	8	5	13	21	6	16	24	30	16	40	35	23	16	21	23	35	53	25	19	20	14	11	11	9	25	32	19	48	33	16	4	4	4	4
AT1G04580	0	1	2	1	0	2	2	2	0	3	5	1	0	0	0	2	1	1	2	2	2	2	0	5	1	1	3	1	2	2	0	1	0	3	0	1	0	0	0	0	0	2	2	1	0	0	0	0	0
AT1G04590	456	357	459	385	427	456	320	426	335	550	703	394	354	471	365	470	432	523	577	313	442	467	447	386	296	369	297	543	503	643	509	653	449	468	452	534	363	444	422	459	433	379	517	422	434	430	340	337	494
AT1G04600	6	9	13	15	19	19	18	19	12	21	21	17	15	12	10	15	8	11	24	10	13	7	15	11	5	9	13	24	11	32	8	15	10	21	31	17	4	14	6	14	15	12	18	12	9	10	8	5	8
AT1G04610	21	25	46	26	32	54	56	76	26	35	62	43	55	58	51	74	53	49	107	28	85	27	61	30	32	49	35	55	38	70	21	28	30	82	85	91	38	56	26	48	37	25	82	37	17	48	20	20	16
AT1G04620	717	797	770	253	244	358	746	875	838	1791	2295	1662	1275	1631	1303	852	673	875	1058	683	977	360	359	264	693	779	815	1825	1817	2265	1416	1895	1414	1004	926	984	579	731	681	209	238	200	1335	1271	1282	1669	1657	1884	1568
AT1G04625	0	0	0	0	0	0	0	0	0	0	0	0	0	0	0	0	0	0	0	0	0	0	0	0	0	0	0	0	0	0	0	0	0	0	0	0	0	0	0	0	0	0	0	0	0	0	0	0	0
AT1G04630	527	545	566	434	527	539	530	635	481	571	765	580	524	755	557	603	608	667	888	527	651	533	628	482	459	558	469	681	691	803	628	779	552	694	627	646	457	606	503	433	454	395	631	509	570	682	657	628	617
AT1G04635	9	17	18	39	45	31	47	61	39	66	58	58	18	24	28	32	24	17	29	10	28	33	22	49	29	39	28	73	79	105	64	73	42	47	44	38	17	24	17	55	43	33	74	46	62	22	16	13	25
AT1G04640	844	947	756	643	584	552	649	672	661	911	1256	1061	1073	1334	1178	835	857	1086	1110	883	1109	843	600	741	643	793	599	929	1086	1004	1020	1148	988	997	951	1024	745	863	746	654	696	609	999	967	1118	1599	1538	1674	1443
AT1G04645	0	0	0	0	0	0	0	0	0	0	0	0	0	0	0	0	0	0	0	0	0	0	0	1	0	0	0	0	0	0	0	0	0	0	0	0	0	0	0	0	1	1	0	0	0	0	0	0	0
AT1G04650	26	36	44	156	142	140	179	201	146	170	221	164	32	57	41	33	43	31	61	30	43	157	192	105	187	217	201	185	163	220	101	101	100	55	56	68	31	47	31	161	187	159	266	238	152	57	37	52	37
AT1G04660	0	4	5	3	3	2	1	3	0	2	1	1	0	2	3	4	1	0	8	4	10	3	0	4	2	4	5	2	2	2	3	0	4	4	8	4	1	5	2	5	0	7	2	0	3	0	0	0	1
AT1G04670	0	0	0	0	0	0	2	0	0	0	0	0	1	0	1	0	0	0	0	0	0	0	0	0	0	0	0	0	0	0	0	0	0	0	0	0	0	0	1	0	0	0	1	0	0	0	1	0	0
AT1G04680	254	448	816	1514	2065	1401	1944	1839	973	2101	2081	1656	821	841	835	803	648	638	1819	380	987	1269	1519	1490	1213	1525	1399	2161	1210	2316	1167	1786	1462	1547	1521	1388	519	911	512	1910	1366	1421	1835	956	882	587	429	260	497
AT1G04690	1020	1033	1052	2055	2253	2083	2225	2755	2176	2407	3420	2496	1379	1793	1470	1243	1288	1215	1710	1011	1315	2142	1937	2486	2413	2882	2318	2888	3982	3526	2955	3049	2217	1574	1525	1652	921	1255	1013	2922	2769	2648	3075	3039	3173	2051	1830	1976	1363
AT1G04700	72	93	86	70	89	119	81	125	83	104	108	90	69	93	76	97	84	83	117	72	106	82	139	66	75	125	149	101	120	125	128	185	72	111	113	141	64	76	84	94	84	94	121	100	62	106	65	63	87
AT1G04710	346	340	344	413	526	484	404	428	369	662	884	575	359	438	409	417	334	472	464	285	402	505	428	489	330	468	378	602	644	786	698	906	671	414	385	473	245	356	272	533	495	390	575	485	526	383	393	380	463
AT1G04730	71	81	110	178	181	149	153	213	128	205	242	217	110	124	142	146	177	143	215	97	133	132	195	111	99	124	96	236	186	247	153	207	172	206	175	231	73	116	74	152	91	80	234	134	146	158	154	133	159
AT1G04750	1006	1112	1336	1209	1267	1218	1562	1680	1329	1727	2309	1662	1531	1882	1550	1458	1275	1373	1758	1236	1547	1256	1316	1236	1223	1379	1363	1866	2114	2227	1669	1750	1457	1577	1536	1686	985	1382	1135	1350	1396	1203	1866	1558	1847	2172	1919	1877	1605
AT1G04760	8	10	26	20	55	49	83	97	40	91	74	67	39	25	36	31	33	17	67	11	38	25	45	15	42	73	48	91	50	98	27	53	37	54	61	52	11	20	9	28	23	21	95	38	32	70	33	11	30
AT1G04770	183	176	225	736	798	878	687	783	594	1080	1388	892	195	206	180	298	273	265	175	107	97	913	912	723	526	735	597	1006	1087	1255	1128	1361	1074	164	154	211	185	296	190	741	734	668	1069	844	621	123	123	104	273
AT1G04778	5	6	13	17	17	7	12	17	16	8	10	12	6	8	6	8	14	8	14	6	8	4	15	7	5	7	10	7	11	22	6	15	17	18	14	19	8	22	11	5	10	6	11	9	12	5	9	6	16
AT1G04780	1759	1906	1955	1443	1406	1434	1438	1754	1400	1617	2460	1650	1866	2116	2024	1999	1742	2075	2138	1620	1955	1581	1493	1440	1634	2001	1805	1890	2668	2296	1680	1781	1463	1778	1716	1939	1870	2356	1941	1634	1625	1543	2004	2170	1852	3055	2445	2865	2204
AT1G04790	918	1031	971	556	560	677	599	723	569	666	952	697	933	1073	970	1007	930	1074	1176	799	1013	647	713	570	526	639	557	750	785	901	645	755	607	937	931	978	789	1006	856	598	629	563	838	680	741	1278	1017	1213	1125
AT1G04800	1203	1035	1859	1253	1191	1246	1163	1273	871	1416	1637	1330	1388	1609	1305	2033	1600	2057	3285	1096	2191	1568	1423	1108	978	1240	915	1645	1025	1558	930	1094	980	2176	2123	1980	1041	1803	1129	1170	841	585	1286	631	576	1030	984	631	1220
AT1G04810	2517	2653	2798	1362	1635	1401	1476	1735	1402	1920	2522	1768	2607	3041	2603	2740	2424	2930	3013	2244	2864	1539	1564	1436	1495	1769	1400	1977	2508	2626	1964	2336	1822	2625	2489	2607	2135	2782	2167	1643	1594	1504	1896	1673	1694	3382	2674	3029	3284
AT1G04820	2106	2949	3943	7658	8623	6674	10900	12616	9303	11654	14051	11337	5610	6888	5765	4765	4141	4363	7567	2481	4955	6096	7469	7257	7053	8626	7243	11218	8964	12079	6951	8651	6948	7226	7316	7254	2969	4530	3118	8676	7484	6714	13136	8754	10790	6811	5514	5355	4379
AT1G04830	670	698	603	365	343	400	313	419	358	383	513	340	556	686	542	574	585	626	605	471	550	374	398	351	366	429	392	440	543	540	381	422	352	518	487	521	645	867	726	361	364	330	464	437	466	848	766	899	766
AT1G04840	46	44	45	33	30	36	49	59	61	84	110	76	41	57	53	50	41	49	70	37	49	27	25	31	40	53	40	83	96	128	72	78	84	49	53	66	31	42	33	26	43	28	85	72	88	68	59	50	71
AT1G04850	1969	2191	2423	1814	2088	1873	1708	1951	1302	2094	2570	1890	2151	2738	2294	2445	2262	2529	3102	1885	2525	1858	2028	1741	1684	1912	1646	2346	2457	2541	2284	2755	2127	2662	2359	2496	1933	2607	1967	2000	2016	1819	1859	1773	1682	2892	2623	2531	2766
AT1G04860	1535	1648	1540	1039	1132	1148	848	1245	989	1241	1792	1165	1481	1886	1642	1637	1483	1720	1764	1453	1707	1277	997	1072	939	1187	1017	1356	1723	1611	1439	1557	1111	1789	1608	1645	1189	1591	1218	1240	1182	1153	1380	1324	1329	1894	1724	1897	1907
AT1G04870	754	827	768	777	768	652	487	726	632	894	1245	927	906	1057	941	891	910	876	999	614	790	781	573	884	424	530	377	927	921	1087	887	1027	742	872	984	986	610	813	662	922	801	724	903	779	847	1103	843	1001	1048
AT1G04880	15	15	13	51	35	68	10	7	9	9	20	6	7	9	3	13	14	11	13	14	16	80	44	54	18	31	14	6	10	12	16	26	13	10	13	10	14	10	10	30	52	52	6	6	13	4	8	3	4
AT1G04890	0	0	0	0	0	0	0	0	0	0	0	0	0	0	0	0	0	0	0	0	0	0	0	0	0	0	0	0	0	0	0	0	0	0	0	0	0	0	0	0	0	0	0	0	0	0	0	0	1
AT1G04895	0	0	0	0	0	0	0	0	0	0	0	0	0	0	0	0	0	0	0	0	0	0	0	0	0	0	0	0	0	0	0	0	0	0	0	0	0	0	0	0	0	0	0	0	0	0	0	0	0
AT1G04900	168	212	207	257	215	202	200	243	228	356	395	323	250	307	295	275	238	236	334	179	268	211	208	220	164	198	147	313	311	378	318	342	276	267	328	330	165	214	173	297	294	262	382	310	322	401	293	347	287
AT1G04910	520	551	611	738	720	631	630	783	555	704	1001	700	676	798	654	672	631	661	769	437	658	645	768	659	611	781	642	797	857	923	633	765	721	720	683	788	523	765	596	739	677	678	794	652	682	933	734	750	721
AT1G04920	16	34	51	52	51	58	28	39	40	58	62	45	40	54	44	47	46	67	65	30	44	46	32	37	45	26	34	75	25	50	28	52	34	51	52	40	27	28	27	52	34	40	33	13	20	33	30	18	39
AT1G04930	91	88	102	102	85	77	77	101	79	128	162	108	105	91	96	103	99	95	113	76	89	98	96	118	84	118	82	128	166	204	143	123	95	89	100	97	77	100	70	128	109	105	122	105	105	116	108	90	102
AT1G04940	1003	1057	992	991	1133	1105	1283	1490	1291	1759	2182	1667	989	1323	1021	1157	1143	1310	1441	834	1122	1185	1053	1107	1158	1254	1060	1822	1788	2064	1583	1902	1517	1290	1151	1226	803	1079	931	942	1011	897	1919	1554	1726	1354	1258	1351	1366
AT1G04945	251	277	198	228	175	176	164	221	200	288	416	268	186	192	198	208	224	208	181	138	196	213	171	291	138	196	168	291	305	369	265	336	228	215	202	230	175	208	218	328	309	318	336	281	356	243	190	246	241
AT1G04950	1223	1301	1314	521	551	629	556	710	584	599	883	642	987	1245	1012	1344	1218	1419	1360	984	1297	675	699	608	554	682	642	653	757	783	633	714	562	1071	1071	1099	1187	1503	1226	608	583	569	671	694	741	1392	1089	1138	1496
AT1G04960	500	586	572	537	467	547	542	615	487	563	787	595	514	645	547	531	526	590	615	498	624	563	588	596	622	748	688	644	892	838	699	793	663	642	541	574	520	565	514	554	605	572	611	654	660	698	630	710	616
AT1G04970	980	1096	1155	704	849	1006	757	945	729	833	1214	769	773	996	817	1006	910	1159	1261	969	1182	1006	921	723	1044	1189	1126	1076	1360	1328	1056	1259	990	1074	994	1117	920	1115	1008	741	658	715	965	1157	899	1151	996	1042	1072
AT1G04980	153	177	231	334	781	359	363	444	491	810	1129	784	274	382	369	265	275	234	472	147	292	310	296	388	268	372	276	799	713	799	1001	986	860	384	361	401	123	169	123	612	600	474	790	847	983	370	397	377	210
AT1G04985	1167	1132	1080	576	674	591	491	576	536	596	808	537	939	1194	1062	1189	1098	1315	1174	971	1196	672	610	572	559	673	585	645	827	798	697	785	654	1100	950	1107	1055	1360	1100	663	643	631	693	738	757	1418	1354	1488	1485
AT1G04990	162	183	185	161	193	241	502	477	365	784	1001	775	365	519	393	259	231	270	420	200	311	169	241	115	442	530	504	883	1567	1189	946	978	860	389	348	383	127	182	129	185	191	169	781	853	571	436	450	421	382
AT1G05000	286	315	552	122	222	258	328	367	138	508	625	382	446	422	379	624	370	459	531	332	560	165	326	87	248	302	377	556	402	617	659	794	677	535	500	502	278	302	237	119	108	126	345	281	208	217	211	145	372
AT1G05005	0	0	0	0	0	0	0	0	0	0	0	0	0	0	0	0	0	0	0	0	0	0	0	0	0	0	0	0	0	0	0	0	0	0	0	0	0	0	0	0	0	0	0	0	0	0	0	0	0
AT1G05010	8068	7694	6942	5636	5437	6327	6462	7093	8066	7746	11996	9340	6220	7971	6725	8876	6935	10256	6213	6774	6310	7982	6285	6437	7810	8806	8562	9584	14661	11489	10813	11143	9489	6963	6786	7634	10007	10716	9569	5891	6729	6796	8966	11314	13399	8264	8426	10500	11957
AT1G05020	67	53	41	29	25	34	37	36	47	31	49	22	69	80	60	88	55	58	51	82	53	30	26	23	40	43	39	40	58	36	38	39	25	53	72	73	56	45	76	54	36	41	38	39	56	74	65	84	79
AT1G05030	395	365	316	314	374	345	485	472	345	476	590	383	389	363	356	396	335	359	360	297	362	364	389	380	415	480	480	608	553	616	382	471	363	332	322	395	304	384	356	356	431	380	607	508	430	470	436	418	442
AT1G05035	0	0	0	0	0	0	0	0	0	0	0	0	0	0	0	0	0	0	0	0	0	0	0	0	0	0	0	0	0	0	0	0	0	0	0	0	0	0	0	0	0	0	0	0	0	0	0	0	0
AT1G05040	0	0	0	0	2	1	1	2	2	0	3	2	0	0	0	0	0	0	0	0	0	1	0	0	2	0	0	3	0	0	3	3	0	0	0	1	0	0	0	1	1	2	0	2	1	2	2	0	0
AT1G05055	181	194	205	263	212	192	244	284	208	261	368	291	194	235	176	213	207	217	252	145	169	216	213	274	168	205	209	266	264	299	274	308	237	253	212	193	153	205	180	259	270	180	327	240	304	219	201	218	245
AT1G05060	400	447	424	363	350	403	389	432	361	463	659	478	426	466	400	507	360	442	368	333	418	443	433	428	396	523	508	505	674	638	545	602	523	375	366	404	410	521	380	403	486	466	511	555	560	562	481	517	527
AT1G05065	10	21	13	22	44	30	61	60	43	37	65	32	32	34	32	26	8	13	9	10	10	43	38	48	67	66	68	45	52	74	37	35	35	27	21	19	14	14	16	44	64	53	79	90	55	32	29	19	22
AT1G05070	440	450	490	481	432	537	360	479	364	380	508	366	335	453	394	461	409	436	480	380	461	520	504	486	497	510	468	393	536	501	417	493	390	432	404	411	402	509	414	495	548	417	525	489	479	441	454	461	538
AT1G05080	0	0	0	0	0	0	0	0	0	0	0	0	0	0	0	0	0	0	0	0	0	0	0	0	0	0	0	0	0	0	0	0	0	0	0	0	0	0	0	0	0	0	0	0	0	1	0	0	1
AT1G05085	0	0	0	0	0	0	0	0	0	0	0	0	0	0	0	0	0	0	0	0	0	0	0	0	0	0	0	0	0	0	0	0	0	0	0	0	0	0	0	0	0	0	0	0	0	0	0	0	0
AT1G05087	135	123	165	96	82	96	93	109	66	86	122	110	135	168	112	143	146	175	143	105	180	96	115	54	96	88	98	142	142	207	107	120	92	147	132	152	147	135	185	96	85	100	111	108	121	125	133	190	164
AT1G05090	197	177	188	153	151	224	181	223	160	196	207	182	205	230	228	210	180	262	211	168	206	155	182	192	152	203	150	211	218	270	153	200	191	225	210	247	237	260	213	183	167	155	191	184	156	254	205	168	274
AT1G05100	7	6	24	20	17	21	16	18	13	35	20	19	10	6	10	25	7	11	25	6	18	18	32	8	6	12	16	16	10	24	18	32	33	23	20	25	10	19	4	7	12	13	17	11	4	9	4	3	4
AT1G05120	683	759	888	582	661	687	671	942	602	895	1054	730	816	985	772	841	826	817	1069	541	896	675	773	540	626	805	740	928	847	1185	777	853	757	939	891	913	678	973	804	722	729	621	981	920	740	1197	928	926	1151
AT1G05136	0	0	0	0	0	0	0	1	0	0	0	0	0	0	0	0	0	0	0	0	0	0	0	0	0	0	0	0	0	0	0	0	0	0	0	0	0	0	0	0	0	0	0	0	1	0	0	0	0
AT1G05140	1448	1512	1447	2058	1855	2150	1695	1882	1808	2142	3027	2352	1280	1493	1327	1410	1361	1634	1552	1341	1549	2697	1888	2345	1780	2132	1641	2323	2597	2545	2428	2880	2353	1343	1337	1394	1297	1455	1301	2009	2102	1972	2391	2314	2508	1495	1218	1406	1749
AT1G05150	1092	1310	1552	1066	1177	1299	1207	1338	1066	1395	1943	1334	1286	1556	1306	1588	1447	1589	2297	1049	1696	1479	1409	956	1143	1378	1224	1672	1527	1826	1033	1380	1135	1764	1671	1717	1226	1577	1263	1057	1014	877	1516	1164	1210	1674	1249	1248	1438
AT1G05160	535	561	558	227	202	253	250	340	262	296	454	296	466	535	505	585	531	589	569	357	503	225	263	216	242	321	298	366	316	410	222	295	222	441	431	454	522	729	503	209	230	192	343	368	336	602	536	542	754
AT1G05170	132	159	223	367	392	422	263	288	153	322	446	294	158	163	112	227	159	209	285	108	262	406	369	293	224	299	206	292	372	421	410	484	414	256	208	246	153	244	150	335	324	333	248	243	176	137	101	107	151
AT1G05180	686	770	799	635	609	553	721	824	659	999	1234	914	859	1093	882	897	855	872	1040	716	915	664	635	644	686	851	676	944	1201	1126	1010	1089	797	966	898	911	678	906	643	789	791	675	1052	1024	1049	1243	1050	1144	1025
AT1G05190	9032	8472	7848	6504	6349	7887	8155	9468	9232	10618	14962	10918	8279	10801	8561	9172	8721	10623	10710	8028	9674	8930	7989	7851	8507	9767	8915	11651	13417	13270	10382	12318	9699	9785	9350	9595	7460	9242	7952	6635	7169	5961	10892	9954	11697	10672	11452	11845	10953
AT1G05200	943	1045	1117	1159	1264	1079	1457	1598	1142	1052	1434	1056	814	962	746	1110	1024	1176	1129	707	946	1329	1120	1422	1536	2002	1444	1174	1490	1437	1318	1622	1295	1021	940	1044	701	1052	819	1155	1248	1168	1629	1442	1337	642	602	519	1212
AT1G05205	140	180	299	236	297	312	283	319	207	405	420	339	268	353	249	332	281	282	494	175	312	228	345	187	247	337	284	390	301	469	316	365	375	433	423	345	207	236	200	234	275	159	332	308	267	284	241	219	272
AT1G05210	24	54	57	68	96	99	136	156	80	114	155	135	70	79	51	76	74	78	128	34	93	89	116	71	77	76	74	147	97	158	81	106	72	136	103	118	44	50	38	108	83	91	160	77	87	65	56	45	56
AT1G05220	19	18	27	15	17	15	13	23	10	9	27	12	23	21	26	21	26	28	50	17	26	10	16	16	15	13	9	14	18	18	13	14	19	27	31	21	17	26	19	12	10	16	14	15	21	28	18	27	31
AT1G05230	626	628	595	430	507	583	490	554	500	748	1146	780	496	637	525	555	529	607	701	519	618	686	586	461	530	615	566	827	918	935	942	1007	768	514	531	536	548	659	502	438	404	414	685	625	665	658	537	558	699
AT1G05240	0	0	0	0	0	0	0	0	0	0	0	0	0	0	0	0	0	0	0	0	2	0	0	0	0	0	0	0	0	0	0	0	0	0	0	0	0	0	0	0	0	0	0	0	0	0	0	0	0
AT1G05250	1081	1430	505	548	729	900	1137	1417	653	847	1302	908	899	1052	1013	981	1249	974	982	691	879	767	876	633	1005	1410	1455	1004	1525	1402	1702	2199	1423	1250	1320	1406	1049	636	1052	667	816	878	1014	999	569	972	682	623	865
AT1G05260	580	698	823	555	813	790	1011	1091	580	877	1036	818	646	849	661	1106	651	762	1314	477	1062	638	920	551	921	1190	1232	1020	1080	1380	1085	1414	1008	1258	1160	1025	656	659	699	593	718	607	1086	1002	670	550	530	355	667
AT1G05270	1078	1106	1023	624	642	718	644	720	680	676	1096	760	986	1230	936	1063	990	1133	1165	1015	1116	718	638	647	632	801	664	834	965	996	880	980	768	1035	911	1046	912	1205	953	667	693	603	764	719	863	1619	1387	1617	1392
AT1G05280	10	16	29	27	41	26	28	49	15	34	33	26	24	36	28	43	58	22	65	9	24	15	47	19	15	27	14	36	21	68	19	22	18	56	49	37	17	35	11	22	11	10	29	3	6	16	8	3	8
AT1G05290	0	0	0	0	0	0	0	0	0	0	0	0	0	0	0	0	0	0	0	0	0	0	0	0	0	0	0	0	0	1	0	0	0	0	0	0	0	0	0	0	0	0	0	0	0	0	0	0	0
AT1G05291	0	0	0	0	0	2	0	0	0	0	0	0	0	0	0	0	0	0	0	0	0	0	0	0	0	0	0	0	0	0	0	0	0	0	0	0	0	0	0	0	0	0	0	0	0	0	0	0	0
AT1G05300	111	238	86	95	219	114	256	348	420	178	295	197	147	252	190	102	227	140	110	76	109	119	176	127	339	392	378	358	268	257	160	170	111	93	78	98	128	148	117	230	467	215	371	479	499	439	305	243	263
AT1G05310	100	118	131	64	98	145	150	176	103	105	133	118	78	141	81	137	103	117	162	63	166	120	157	65	223	202	235	134	118	192	90	143	131	142	129	155	168	184	168	73	83	110	171	100	90	94	115	61	131
AT1G05320	649	696	752	620	756	942	1073	1279	762	1039	1574	919	569	562	561	787	653	703	1083	537	926	804	968	610	1050	1384	1328	1194	1246	1377	1169	1429	1157	866	803	936	758	691	681	830	1022	976	1345	1335	789	784	637	519	745
AT1G05330	1	0	2	1	0	1	0	4	1	2	4	0	1	0	2	0	2	1	1	0	1	1	3	1	0	0	1	0	1	2	2	0	0	1	0	0	4	3	2	3	1	0	5	2	0	0	1	0	2
AT1G05340	595	699	808	180	260	365	219	247	337	265	332	225	475	534	452	656	448	622	492	429	635	286	364	268	306	414	395	266	396	387	309	401	314	510	439	452	706	757	739	213	325	278	311	395	551	865	738	791	717
AT1G05350	382	461	530	424	505	472	448	554	441	598	853	610	525	651	537	644	528	598	793	389	596	487	469	387	391	480	471	644	720	782	596	661	525	679	681	678	375	571	435	551	507	493	640	536	601	710	622	630	670
AT1G05360	278	327	418	368	400	484	359	436	325	424	524	320	277	404	320	329	402	315	552	192	401	386	488	376	339	433	373	400	365	565	304	372	280	406	366	420	285	433	331	362	353	316	495	392	284	386	236	211	366
AT1G05370	11	21	38	26	22	28	44	56	24	43	58	40	34	49	41	36	34	33	68	30	38	24	32	22	20	32	17	56	31	91	24	40	34	49	78	60	10	30	27	23	12	10	52	23	24	56	20	20	40
AT1G05380	2216	2255	2114	1184	1337	1344	1196	1606	1307	1633	2482	1619	1999	2318	2162	2242	1989	2288	2366	1891	2169	1653	1413	1295	1273	1555	1350	1694	1937	2158	1432	1787	1292	1876	1831	1956	1982	2492	2073	1484	1403	1365	1695	1608	1764	2914	2509	2818	2933
AT1G05385	602	623	461	451	436	524	490	565	539	560	709	572	377	431	380	478	551	558	522	430	467	546	419	469	472	625	464	590	619	642	567	681	495	472	471	478	393	540	514	455	511	437	646	612	645	449	422	482	620
AT1G05400	16	30	26	15	12	23	11	14	13	17	27	20	25	30	18	23	19	29	18	15	20	10	25	16	14	19	21	21	18	31	21	16	20	20	19	17	17	35	18	10	14	8	20	8	13	32	17	16	32
AT1G05410	751	772	775	312	329	343	259	329	300	338	467	315	564	769	590	784	746	791	779	835	764	356	328	352	272	341	249	339	456	442	356	429	343	677	674	642	557	826	647	341	372	328	324	332	392	838	781	820	844
AT1G05420	4	7	16	18	12	8	17	34	9	19	12	13	13	22	11	12	14	10	24	8	17	12	10	13	9	12	13	18	13	26	3	9	8	17	20	16	7	11	9	20	14	15	17	11	21	25	15	12	8
AT1G05430	573	501	543	468	464	579	449	543	418	573	820	545	427	579	449	570	469	573	710	515	596	600	525	499	511	643	596	664	773	717	689	732	574	597	644	631	402	530	488	492	513	437	619	602	701	562	540	551	611
AT1G05440	5	12	34	31	29	40	65	95	17	84	77	59	32	54	39	25	27	32	70	18	38	25	47	12	36	56	51	77	50	94	27	34	21	72	52	52	10	20	4	24	30	10	75	27	15	44	24	8	36
AT1G05450	8	6	4	6	12	15	13	14	3	10	15	7	8	10	5	5	2	5	13	4	6	4	12	5	14	14	7	12	17	12	25	20	16	9	5	4	12	23	6	14	4	19	15	17	3	8	2	4	9
AT1G05460	291	348	443	377	436	473	449	565	399	590	732	570	394	466	391	458	382	383	665	251	459	533	470	386	456	514	371	577	562	686	438	593	449	498	483	477	303	406	290	450	434	424	624	400	437	484	341	313	499
AT1G05470	621	657	727	410	395	449	416	554	354	414	456	380	435	524	422	614	528	691	862	473	833	516	532	367	359	379	377	456	340	514	267	367	237	661	670	679	653	674	603	313	368	339	489	366	311	631	376	383	556
AT1G05490	13	20	25	26	34	41	45	41	27	37	50	34	35	26	26	24	20	31	30	14	25	32	41	17	17	27	28	42	31	44	19	35	23	19	24	36	13	28	22	19	18	29	41	36	15	38	21	7	25
AT1G05500	1252	1253	1339	1235	1395	1351	1379	1544	1125	1382	1784	1321	1164	1316	1113	1461	1319	1459	1656	1048	1363	1257	1397	1325	1222	1419	1348	1451	1620	1776	1379	1592	1302	1476	1360	1385	1183	1494	1181	1401	1569	1393	1655	1399	1364	1360	1203	1231	1416
AT1G05510	0	0	0	0	0	1	0	1	0	0	0	0	1	0	0	0	0	0	2	0	0	0	0	0	0	2	9	0	0	1	0	0	0	1	0	0	0	0	0	0	0	1	0	1	0	0	0	0	0
AT1G05520	994	1175	1236	960	1205	1048	1120	1355	970	1475	1920	1293	1199	1448	1280	1202	1260	1270	1599	904	1338	1074	1163	956	1073	1179	1050	1611	1676	1882	1366	1566	1315	1319	1318	1365	930	1364	1003	1210	1181	1088	1484	1346	1373	1636	1244	1347	1456
AT1G05530	5	31	28	28	46	45	40	46	13	38	46	25	31	36	39	47	49	23	73	22	45	30	42	16	28	33	24	35	25	48	30	24	35	79	68	61	28	46	28	25	21	11	38	18	5	34	20	14	15
AT1G05540	23	40	66	45	52	70	41	71	21	65	66	31	43	27	30	61	29	69	140	26	111	69	88	51	39	38	45	109	49	82	105	138	114	105	92	78	27	27	37	45	28	40	53	29	20	11	12	3	28
AT1G05550	2	6	4	7	4	10	1	0	0	1	3	0	0	1	2	3	2	2	4	3	8	4	8	2	1	0	0	1	0	5	6	5	6	2	5	6	0	1	0	2	2	3	1	3	3	0	0	0	0
AT1G05560	776	442	1193	1724	906	2086	1618	2354	1959	5147	8529	4580	712	689	570	881	496	871	1486	692	944	2546	1416	1253	4807	5798	3478	7363	15842	10792	10873	9162	7387	1125	928	914	487	614	402	1096	1329	1758	4972	7855	6038	366	467	340	511
AT1G05570	3678	3993	3181	1938	1948	2040	2555	3044	2925	2945	4365	2971	3527	4165	3590	3318	3798	3403	4719	3320	3952	2254	2269	2138	3022	3574	3631	3769	4491	4676	2827	3318	2709	3880	3514	4014	2756	3282	3149	2235	2712	2086	3295	3684	3354	6215	4947	5532	4338
AT1G05575	33	40	34	15	20	15	41	41	29	18	40	21	46	25	30	33	20	23	26	22	43	21	18	30	32	84	40	31	65	41	35	32	29	29	30	38	31	42	23	40	45	40	42	94	68	61	37	41	31
AT1G05577	1	4	9	7	7	7	4	7	7	4	3	5	5	5	6	6	5	3	15	1	7	8	5	8	2	3	12	9	4	9	5	6	6	13	4	13	3	6	4	9	6	1	9	3	5	10	3	1	7
AT1G05580	0	0	0	0	0	0	0	0	0	0	0	0	0	1	0	0	0	0	0	0	0	0	0	0	0	0	0	0	0	0	0	0	0	0	0	0	0	0	0	0	0	0	0	0	0	0	0	0	0
AT1G05590	258	334	373	527	552	551	592	649	573	641	815	611	369	456	385	469	431	410	543	213	400	512	611	503	482	553	563	680	547	705	415	532	408	449	475	490	380	445	309	654	599	551	763	576	643	386	303	290	387
AT1G05600	386	428	406	199	146	218	171	236	181	199	235	193	250	264	254	364	373	386	365	283	363	226	211	243	197	195	230	198	213	262	164	197	173	297	263	303	370	493	437	194	181	202	251	244	228	354	297	280	407
AT1G05610	7	8	12	9	4	7	5	10	3	8	17	12	8	11	7	16	9	10	21	10	6	7	8	7	10	11	2	12	3	13	4	12	9	12	16	14	7	10	5	5	8	3	13	3	4	2	4	4	5
AT1G05615	0	0	0	0	0	0	0	0	0	0	0	0	0	0	0	0	0	0	0	0	0	0	0	0	0	0	0	0	0	0	0	0	0	0	0	0	0	0	0	0	0	0	0	0	0	0	0	0	0
AT1G05620	149	218	346	251	320	333	390	476	233	436	439	381	300	393	349	409	332	310	637	161	473	300	347	229	296	394	325	432	291	502	332	387	324	613	526	479	200	370	231	283	283	240	452	321	290	340	204	179	299
AT1G05630	272	314	387	494	536	429	471	555	393	496	674	431	428	442	403	438	334	380	549	204	395	515	485	470	378	465	425	562	458	644	342	463	354	455	473	436	318	423	286	568	487	442	540	480	448	515	344	310	387
AT1G05640	39	46	72	50	92	69	85	96	60	104	138	84	78	76	70	107	90	71	127	39	75	51	86	35	53	41	57	105	68	139	59	101	63	108	93	87	40	67	41	53	68	44	102	64	47	94	52	50	79
AT1G05650	24	23	2	32	66	27	16	13	26	27	37	44	4	23	13	6	9	10	2	17	5	26	6	20	8	18	18	4	50	17	32	59	22	3	3	6	27	31	13	20	17	20	26	20	28	9	23	9	18
AT1G05660	44	55	42	44	73	77	72	92	41	94	92	65	46	114	77	100	76	68	75	39	60	67	62	27	44	87	61	73	65	114	62	71	63	77	67	80	72	97	58	41	23	19	73	42	18	44	60	8	60
AT1G05670	179	206	196	215	207	232	217	299	199	253	363	213	168	243	204	204	211	224	207	92	234	265	236	192	204	309	190	319	272	332	241	254	197	205	170	245	141	193	155	168	174	162	284	279	209	235	152	169	233
AT1G05675	9	32	31	14	152	26	22	47	31	46	66	45	19	17	14	14	46	36	23	22	7	27	44	32	36	79	36	75	107	96	60	34	42	35	24	43	21	24	28	67	148	98	45	154	98	88	48	57	74
AT1G05680	66	95	304	1309	829	1057	269	629	250	1351	2648	1145	228	234	176	192	121	135	342	149	203	1135	574	567	1166	1533	793	2167	2892	4135	1889	1352	1213	141	112	153	125	198	136	239	154	902	700	1865	973	334	181	217	86
AT1G05690	332	375	368	250	222	416	62	162	144	130	236	123	80	91	60	252	298	312	318	289	340	372	379	251	169	190	233	130	114	208	174	205	155	228	215	257	318	313	323	215	393	271	160	228	124	60	56	53	134
AT1G05700	79	164	139	68	238	73	355	327	58	292	171	119	137	122	103	119	195	103	89	51	65	39	121	41	203	249	348	256	169	207	161	295	169	134	127	141	111	104	80	78	92	95	292	151	66	168	84	41	180
AT1G05710	198	224	292	116	160	198	146	166	65	265	276	223	216	297	245	276	257	222	356	207	318	175	268	104	147	176	143	293	196	337	191	262	252	367	345	369	167	193	193	126	120	142	196	140	106	256	147	137	239
AT1G05720	302	315	414	330	338	415	431	520	365	468	640	438	450	545	525	429	349	454	562	345	477	320	382	292	393	462	480	536	621	686	469	530	482	453	505	542	321	446	383	334	376	331	545	600	532	744	591	697	544
AT1G05730	11	18	12	21	36	16	32	29	20	38	52	39	18	6	11	11	15	14	30	8	19	21	33	23	12	18	15	35	33	31	22	38	21	23	20	23	6	20	10	37	27	28	39	23	26	21	10	22	14
AT1G05740	2	0	0	0	1	0	0	1	0	0	0	0	0	0	0	0	0	0	0	1	0	0	0	1	0	0	0	0	1	0	0	1	0	0	0	0	0	0	0	3	0	0	0	0	0	0	0	0	0
AT1G05750	224	198	181	80	87	97	127	139	179	209	244	164	222	230	194	209	191	217	186	157	177	129	119	101	109	108	116	188	224	256	135	191	117	206	182	215	157	204	191	135	106	102	218	224	247	275	286	305	287
AT1G05760	20	37	58	28	50	55	41	51	28	40	50	24	37	55	48	51	54	56	102	30	80	49	59	30	48	46	33	52	28	74	17	52	42	78	94	77	31	65	50	33	25	13	40	32	7	42	28	20	45
AT1G05770	4	7	23	7	15	17	6	15	9	18	10	3	14	13	11	11	13	9	32	9	20	14	11	7	10	12	18	14	18	30	11	16	11	31	14	37	5	34	9	8	5	5	7	11	4	16	18	11	10
AT1G05780	74	94	89	85	67	70	86	92	88	91	128	91	119	107	119	94	84	115	117	60	83	68	67	45	55	80	68	92	110	136	76	108	87	84	82	97	84	128	104	82	71	71	99	79	86	178	168	160	154
AT1G05783	13	12	7	4	3	5	8	16	2	11	6	2	15	12	6	15	15	5	7	9	7	5	9	3	6	8	5	7	14	7	4	2	3	12	5	10	7	15	15	4	5	7	9	8	16	15	5	12	11
AT1G05785	189	174	185	139	125	141	126	144	97	145	200	133	143	179	152	140	158	185	194	143	163	145	162	127	100	145	124	142	186	194	152	209	152	181	172	148	138	162	144	129	140	119	141	130	150	196	153	160	184
AT1G05790	1005	1049	929	512	564	602	594	647	601	755	1074	655	1042	1178	1020	993	890	1089	1074	932	1036	614	580	594	671	700	639	899	1118	1013	757	890	715	905	884	887	917	1114	899	551	595	501	746	757	755	1538	1393	1412	1407
AT1G05800	0	0	0	0	0	0	0	0	0	0	0	0	0	0	0	0	0	0	0	0	0	1	0	0	0	0	0	0	0	0	0	1	0	0	0	0	0	0	0	0	0	0	0	0	0	0	0	0	0
AT1G05805	443	588	534	736	706	699	1255	1599	1467	546	900	725	551	656	638	637	595	650	688	432	573	597	768	894	1458	1703	1618	775	969	914	488	535	425	698	766	721	552	744	581	969	1207	974	1633	1544	1711	1187	846	997	1126
AT1G05810	809	770	614	221	133	196	199	199	303	185	318	244	717	926	801	730	629	816	641	659	730	218	188	227	234	262	256	214	401	244	233	226	167	638	674	654	671	863	659	196	218	213	261	238	382	1134	1038	1319	1091
AT1G05820	72	56	94	82	64	92	64	77	66	66	84	54	66	69	59	75	87	79	110	69	87	106	92	56	46	126	69	64	47	64	48	62	53	85	86	103	70	79	54	56	83	64	68	55	74	89	80	79	92
AT1G05830	1411	1659	1762	956	1047	1070	936	1225	1006	1137	1587	971	1226	1583	1355	1848	1862	1858	2107	1076	1583	1029	1206	1010	942	1236	997	1350	1201	1605	958	1113	906	1842	1614	1872	1372	2018	1523	937	1052	926	1362	1079	1026	1757	1268	1171	1829
AT1G05835	81	91	155	106	148	186	114	152	105	156	157	125	119	112	79	124	104	106	201	77	129	130	207	75	101	101	135	139	66	198	83	134	138	90	123	94	86	131	94	83	72	80	159	74	85	152	119	98	160
AT1G05840	1966	2070	2140	451	438	545	445	554	525	449	726	489	1335	1643	1381	1889	1697	2166	1947	1814	2053	636	581	562	601	737	621	620	747	784	576	596	523	1668	1599	1644	1754	2367	1911	475	527	442	574	642	650	2089	1810	2062	2411
AT1G05850	10369	9328	8740	11614	10358	10671	12276	12746	12708	11900	16840	14068	12025	14880	12440	9624	8647	10976	10870	9696	10286	11665	10709	13952	11570	12887	12392	11448	16464	13577	12189	13371	10734	10527	10167	11138	9319	11766	9462	13455	14020	13222	14727	12585	16757	14094	15921	16833	12720
AT1G05860	262	316	317	195	221	229	211	235	189	258	307	200	225	274	209	273	290	291	350	241	269	205	238	198	181	251	202	261	228	316	194	223	175	288	249	282	234	341	275	173	206	189	279	231	198	307	256	265	261
AT1G05870	1298	1330	1310	765	758	919	411	542	288	396	483	377	238	318	236	1119	1013	1063	1521	1298	1640	824	1027	705	354	432	374	466	324	519	395	538	424	1041	917	991	946	1089	1085	592	675	658	485	304	223	214	208	159	314
AT1G05880	6	29	10	5	50	6	38	22	1	22	4	15	18	12	19	16	31	15	10	0	7	6	13	2	5	8	7	12	20	10	17	37	28	15	15	13	15	24	13	15	26	16	18	14	15	34	10	3	31
AT1G05890	5884	5955	6033	1419	1381	1492	1446	1632	1566	1498	2128	1511	3084	3781	3296	5650	5223	6262	4618	4362	4824	1677	1512	1529	1519	1936	1638	1711	2264	2161	1637	1612	1522	4056	3672	3897	5717	7080	5829	1314	1446	1274	1829	1791	1970	4804	3988	4571	6042
AT1G05894	8	7	19	11	7	7	12	15	18	14	12	7	2	7	7	9	10	6	9	11	4	8	12	14	12	10	6	13	13	5	7	10	8	3	7	5	10	6	14	13	11	4	13	20	7	8	8	7	4
AT1G05900	645	610	538	579	579	722	370	431	399	340	447	308	203	279	243	492	538	633	611	498	611	737	675	561	452	589	500	410	383	435	478	568	412	460	483	478	474	580	490	588	610	551	409	425	394	219	193	207	392
AT1G05910	547	598	718	1102	1139	990	899	1016	806	1231	1513	1123	657	688	680	795	751	733	1063	449	780	1046	954	1084	727	916	696	1271	1159	1452	1106	1291	1003	922	983	900	527	739	484	1264	1088	949	1318	997	973	733	504	463	685
AT1G05920	0	0	0	0	0	0	0	0	0	0	0	0	0	0	0	0	0	0	0	0	0	0	0	0	0	0	0	1	0	0	0	0	0	0	0	0	0	0	1	0	0	0	0	0	0	0	0	0	0
AT1G05930	0	0	0	0	0	0	0	0	0	0	0	0	0	0	0	0	0	0	0	0	0	0	0	0	0	0	0	0	0	0	0	0	0	0	0	0	0	0	0	2	0	0	0	0	0	0	0	0	0
AT1G05940	908	951	866	642	708	797	735	907	832	938	1369	930	703	920	805	859	909	941	933	683	850	896	848	813	849	962	879	964	1158	1205	910	1176	821	797	740	813	786	1012	900	828	788	731	1034	1161	1151	1104	942	1123	1110
AT1G05950	71	100	132	124	167	145	129	178	89	227	244	175	118	124	113	121	136	119	196	75	137	86	163	108	86	101	58	202	138	272	114	162	110	152	146	157	86	122	74	119	93	105	146	123	78	148	103	98	150
AT1G05960	3112	3048	3351	1317	1417	1523	1673	2105	1564	2580	4057	2558	2725	3142	2785	3126	2852	3319	3430	2386	3056	1615	1651	1417	1677	2026	1819	3040	3355	3638	2598	2753	2125	2904	2709	2798	2615	3246	2718	1373	1379	1280	2348	2397	2192	3553	3133	3578	3724
AT1G05970	188	201	205	69	83	95	90	107	82	100	124	100	159	220	160	209	221	276	230	192	237	110	86	86	98	97	89	125	119	130	79	117	81	200	190	188	173	240	210	94	80	74	119	104	108	251	228	232	251
AT1G05990	15	21	5	11	6	19	15	23	9	15	17	6	16	9	14	11	18	16	11	10	12	16	19	10	13	26	15	12	24	21	21	45	18	7	6	7	11	8	26	18	11	13	17	13	11	4	8	4	13
AT1G06000	189	224	364	1091	2022	1183	769	919	307	2596	2333	1578	230	305	273	291	252	219	644	117	423	741	1401	787	490	562	570	1852	818	2064	2502	3522	2498	492	501	487	187	234	185	1035	1009	1032	1208	857	452	147	124	73	174
AT1G06010	158	179	211	96	104	115	133	161	114	144	170	145	155	189	146	195	192	198	227	141	232	125	140	115	109	143	120	144	170	191	152	169	133	223	189	206	149	156	130	112	104	96	145	163	133	221	169	159	199
AT1G06020	4	1	2	11	5	10	3	10	7	6	11	3	3	1	2	2	2	2	5	3	8	4	7	12	10	2	6	6	1	12	1	4	8	6	2	4	1	3	5	10	12	7	3	7	7	2	3	1	6
AT1G06030	0	3	0	5	3	5	4	7	1	2	0	2	0	2	1	5	3	2	0	3	2	9	4	2	8	4	4	5	3	2	1	1	1	2	1	1	0	2	3	7	0	3	4	3	4	0	0	3	1
AT1G06040	5881	6397	5684	8368	7551	9339	4877	5534	5336	1966	2964	2112	138	210	204	3934	4275	4558	3749	3619	3894	10550	8977	9561	5730	7007	5763	2141	2954	2618	1348	1392	1018	1666	1498	1726	7380	8777	8475	8924	9172	8464	5762	5886	6237	378	375	453	667
AT1G06045	0	0	0	0	0	0	0	0	0	0	0	0	0	0	0	1	0	0	0	1	0	0	0	0	0	0	0	0	0	1	0	0	0	0	0	2	0	0	1	0	0	0	0	0	0	0	0	0	0
AT1G06050	200	209	152	170	161	174	118	150	126	110	135	97	73	86	70	146	136	176	195	133	173	178	181	212	176	166	159	97	159	129	95	105	81	133	119	143	160	194	159	176	187	183	184	161	160	102	91	97	102
AT1G06060	572	639	629	436	427	447	390	510	466	410	598	401	441	493	413	606	576	670	653	499	561	523	458	537	470	576	526	477	649	590	339	428	327	459	470	527	665	726	698	477	502	460	548	542	625	629	551	641	576
AT1G06070	409	494	476	424	447	443	402	444	348	463	610	469	390	509	375	456	481	484	572	315	512	436	480	419	358	477	341	488	551	605	447	517	394	434	439	493	376	544	454	493	463	395	500	396	488	494	372	451	434
AT1G06080	8	38	77	141	101	172	134	162	72	144	129	84	54	67	83	90	78	70	162	33	103	188	234	108	99	100	105	114	58	159	98	167	137	140	110	100	30	66	27	91	40	52	106	67	61	43	32	17	28
AT1G06090	134	188	300	134	255	226	299	344	120	301	291	255	314	322	311	328	331	308	620	143	359	283	266	63	190	290	195	299	185	489	198	246	204	467	422	469	179	321	166	203	163	93	304	124	50	266	136	74	197
AT1G06100	2	5	23	49	27	68	74	103	16	125	123	98	19	16	30	20	4	7	37	9	40	41	71	24	94	86	98	136	108	124	170	251	137	63	56	79	11	14	15	30	47	55	101	127	27	10	12	14	7
AT1G06110	1599	1681	1585	749	772	888	731	886	664	673	957	761	1083	1358	1104	1685	1470	1699	1570	1330	1502	942	855	840	840	912	890	893	1185	1033	774	941	793	1295	1414	1300	1478	1823	1556	705	729	739	810	784	881	1509	1287	1464	1871
AT1G06120	65	68	79	47	58	96	101	88	31	57	84	50	45	81	44	120	51	63	114	47	119	60	90	36	94	122	118	66	99	93	73	130	87	121	101	106	59	74	54	44	36	34	49	75	18	49	38	39	75
AT1G06130	689	710	870	554	674	608	537	564	454	635	874	638	599	732	596	817	699	753	842	589	824	615	609	558	556	712	586	800	913	874	793	931	805	739	709	757	712	809	690	643	647	602	677	581	622	916	727	793	957
AT1G06135	0	0	0	0	1	0	1	0	0	1	0	1	0	0	0	0	0	1	0	0	0	0	1	0	2	0	0	0	0	0	0	0	0	0	0	2	2	1	1	0	3	1	0	0	0	0	2	0	0
AT1G06137	0	0	1	0	0	0	3	0	0	1	0	0	1	0	0	0	0	0	0	0	0	0	0	0	1	0	0	0	0	2	1	5	0	0	0	0	1	0	0	0	1	0	2	1	0	3	0	0	2
AT1G06140	23	39	37	26	30	33	35	50	46	52	93	54	38	41	31	35	23	48	45	16	27	29	35	18	30	41	44	62	81	70	55	84	42	28	53	47	16	25	28	26	29	20	89	83	68	40	30	49	42
AT1G06143	71	64	84	66	82	70	96	115	82	128	141	88	81	73	77	83	72	80	77	50	63	80	74	55	69	84	73	132	132	127	85	126	116	90	88	95	59	87	73	85	90	67	175	119	121	99	92	96	90
AT1G06148	0	4	7	7	3	5	3	3	1	2	4	1	6	7	6	5	2	3	10	3	6	12	2	3	3	8	2	5	2	7	2	4	3	7	10	7	3	8	3	6	2	8	3	3	5	8	10	16	0
AT1G06150	743	951	1013	1015	985	1031	865	1141	869	1360	1873	1202	1231	1487	1208	1097	1064	1103	1238	653	1108	1135	1116	976	820	977	891	1620	1255	1936	968	1182	925	1188	1287	1229	876	1297	974	1141	1090	954	1294	1186	1013	2135	1693	1717	1413
AT1G06160	21	27	81	18	65	26	55	46	65	130	242	181	81	146	99	78	56	41	83	31	72	30	24	21	132	151	102	311	376	371	235	251	246	110	93	84	68	44	58	54	67	49	128	193	179	247	251	280	132
AT1G06170	2	0	8	5	9	7	4	18	2	5	4	9	9	3	4	3	0	3	13	0	7	3	7	6	4	10	4	12	2	20	9	8	11	11	9	9	0	7	5	5	2	0	4	1	5	4	0	0	0
AT1G06180	225	196	244	165	150	220	113	137	140	226	402	250	200	291	169	206	202	226	252	177	239	245	189	139	125	159	93	295	381	363	451	442	345	222	209	212	141	201	154	157	168	135	237	216	251	307	282	243	230
AT1G06190	1753	1844	1639	1685	1674	1683	1615	2127	2079	2173	3204	2157	1542	1989	1696	1834	1848	2057	2172	1424	1663	2042	1614	1847	1559	1800	1496	2302	2326	2743	1936	2314	1716	1853	1846	2090	1384	1665	1455	1944	1936	1587	2725	2499	2639	2393	2403	2606	2249
AT1G06200	1224	1291	1176	999	1009	1036	1104	1247	948	1075	1435	1057	1028	1303	1071	1209	1150	1303	1227	986	1070	1106	992	1073	963	1125	1093	1077	1562	1351	1154	1284	1033	1004	986	1039	1216	1494	1268	1242	1254	1116	1374	1339	1456	1716	1601	1810	1721
AT1G06210	325	401	488	815	911	798	786	842	514	790	1035	776	420	539	445	548	458	465	700	312	505	782	865	694	677	876	756	832	922	1001	755	925	731	627	497	630	438	559	410	868	972	847	935	810	807	554	438	426	464
AT1G06220	2105	2276	2295	2115	2647	2229	2227	2609	2302	3225	4215	3048	2262	2586	2286	2640	2531	2718	3061	1788	2614	2963	2304	2384	1796	2227	1722	3180	3018	3812	2904	3628	2564	2774	2595	2787	1869	2575	2008	2895	2498	2417	3336	2596	2918	2684	2136	2302	2893
AT1G06225	0	0	1	0	0	0	2	0	0	0	0	0	1	1	0	0	2	0	1	1	4	0	0	0	0	1	1	2	0	0	1	0	0	0	1	0	0	0	0	0	4	2	0	0	0	2	1	1	0
AT1G06230	2592	2933	2892	2030	2027	2386	1836	2575	2138	2296	3180	2155	2449	2900	2671	2693	2675	3110	3186	2404	2890	2567	2367	2142	1913	2369	2194	2519	2655	3184	2107	2440	1855	2774	2703	2858	2767	3255	2873	2214	2193	1977	2710	2472	2467	3811	2803	3446	3074
AT1G06240	364	361	436	333	363	346	324	378	339	413	588	393	340	452	346	448	369	431	484	319	448	381	410	400	340	419	332	493	534	581	455	518	413	441	384	425	241	365	315	381	391	363	487	411	429	384	292	277	447
AT1G06250	1	1	2	5	0	1	1	1	0	4	2	5	1	5	1	6	2	4	2	2	4	1	1	0	0	4	1	4	2	6	1	2	5	5	1	1	1	5	1	2	0	4	4	1	1	2	2	3	2
AT1G06260	0	0	1	0	0	0	0	0	0	0	0	0	0	1	0	0	1	0	0	0	0	0	0	0	0	1	0	2	0	1	1	0	2	0	0	0	0	0	0	1	0	2	0	0	0	0	0	0	0
AT1G06270	42	41	77	118	98	99	78	120	77	160	186	117	57	65	55	86	64	89	122	45	59	80	113	114	60	105	57	148	126	186	128	163	102	106	86	82	48	81	60	117	91	109	155	121	104	86	43	44	64
AT1G06280	0	0	0	0	0	0	0	0	0	0	0	0	0	0	0	0	0	0	0	0	0	0	0	0	0	0	0	0	0	0	0	0	0	0	0	0	0	0	0	0	0	0	0	0	0	0	0	0	0
AT1G06290	1399	1669	1880	1484	2010	2009	1843	2044	1513	2104	2957	2091	1692	2082	1720	1959	1783	1921	2568	1320	2090	1922	2023	1568	1861	2334	2003	2351	2677	2717	2161	2616	2082	2168	2028	2145	1528	1925	1461	1923	1838	1712	2168	2115	1974	2257	1908	1836	1813
AT1G06310	0	19	12	16	16	20	18	33	11	13	14	18	16	21	25	23	22	23	47	6	24	17	20	14	9	15	6	31	5	28	2	12	15	45	32	42	12	31	15	13	2	5	23	9	7	20	5	5	11
AT1G06320	1	3	1	3	4	7	5	11	2	3	11	2	3	4	2	1	4	2	14	1	10	3	3	1	1	3	0	1	2	7	1	3	2	8	4	7	3	6	5	0	0	2	6	0	2	8	2	1	1
AT1G06330	1	0	3	1	5	7	4	7	3	4	5	5	9	5	7	4	5	5	15	4	5	6	7	1	8	7	1	3	2	7	1	5	7	8	18	6	1	8	6	4	4	1	2	1	1	8	4	0	5
AT1G06340	1	0	3	2	2	1	1	2	0	4	6	3	1	0	2	0	2	0	1	0	4	0	0	0	0	2	0	2	2	1	0	3	2	2	0	2	0	4	0	1	1	0	0	0	4	1	0	0	1
AT1G06350	5	12	22	22	29	19	21	35	9	28	32	43	11	14	10	22	17	11	40	6	28	13	22	27	14	10	16	30	11	24	17	31	18	36	35	41	9	21	7	30	13	11	32	13	6	4	2	3	1
AT1G06360	339	462	820	918	683	762	1055	1224	909	1229	1410	1005	466	644	561	577	512	600	939	296	749	794	816	940	773	955	908	1201	815	1392	926	1138	883	859	885	837	494	687	425	998	954	1129	1414	1055	975	486	341	248	451
AT1G06380	201	186	192	238	180	216	182	205	185	299	360	305	201	230	206	226	207	183	219	121	149	227	168	238	105	181	158	296	332	378	352	333	245	230	241	202	148	227	199	276	294	238	314	283	300	185	162	174	217
AT1G06390	2958	3228	3349	1348	1422	1446	1122	1316	1189	1513	2110	1594	2473	2881	2465	3196	2928	3500	3475	2689	3455	1967	1502	1418	1277	1542	1232	1829	2156	2038	1859	1979	1708	3119	2861	2961	2496	3443	2646	1374	1507	1294	1523	1347	1563	3312	2770	2976	3532
AT1G06400	1953	1869	1822	973	944	1242	845	953	840	845	1343	916	1748	2198	1843	1818	1532	2031	2001	1814	1994	1265	1106	999	1075	1194	1123	1072	1640	1373	1421	1447	1199	1729	1606	1697	1697	2099	1827	889	825	869	1026	1135	1173	2433	2484	2842	2093
AT1G06410	4832	5040	4604	5430	5048	5651	4803	5464	5857	4193	6660	4805	4775	5780	5137	4783	4638	5343	5581	4431	5246	7390	5559	5635	5284	6972	5355	4887	6852	5766	4983	5555	4610	4991	4923	5384	4195	5274	4348	5910	5567	5172	6029	5920	6714	6215	5322	5972	5456
AT1G06420	7	22	50	24	25	41	42	38	20	40	53	29	42	48	50	42	28	35	79	15	37	12	38	5	20	23	35	58	25	56	22	17	46	68	65	47	8	18	24	9	8	5	44	16	14	40	24	2	36
AT1G06430	10370	9957	7465	8331	8202	10866	3186	3732	3829	3319	5133	3073	2778	3631	3158	6876	6796	7850	6237	7156	7392	12781	9611	9893	5344	6439	5104	3846	5273	5098	6313	7630	5215	5436	4611	5381	7088	7753	7471	9220	10025	9519	3678	4737	4173	2942	3004	3166	3988
AT1G06440	34	42	41	36	24	35	54	51	59	93	125	75	59	66	49	49	41	61	67	35	46	39	35	35	50	34	41	91	121	100	69	85	52	59	61	76	28	44	33	35	40	31	81	82	92	72	77	75	75
AT1G06450	95	105	109	116	85	113	41	76	60	66	91	46	82	111	75	98	108	132	142	79	102	74	101	93	35	61	57	74	57	117	65	97	83	98	123	131	82	137	119	96	90	68	48	37	33	83	47	62	93
AT1G06460	1110	966	1144	1460	1423	1730	6133	8119	6766	5866	8330	5926	1344	1805	1463	1272	1108	1348	1229	880	1060	1540	1816	1535	7196	7068	8283	7041	9991	8476	3163	3630	2679	1074	1098	1105	1034	1284	1004	1999	2828	2349	9414	10963	10425	2729	2969	3470	2135
AT1G06470	278	305	354	570	575	517	771	851	688	811	1061	812	418	480	438	387	342	404	495	292	449	541	549	570	702	881	678	868	1002	984	695	748	574	462	439	531	280	415	264	596	596	516	1096	948	1028	447	429	425	476
AT1G06475	21	25	21	16	18	23	18	26	13	23	34	34	30	26	26	24	23	26	44	19	18	16	13	13	21	30	19	29	16	42	28	27	27	32	29	39	16	13	14	20	7	12	17	11	11	38	29	22	19
AT1G06490	88	101	216	159	197	174	205	261	109	273	212	170	168	216	152	188	165	154	356	97	225	162	228	121	177	214	156	277	148	350	122	215	142	274	273	281	104	190	102	150	95	92	256	137	110	185	147	71	134
AT1G06500	125	144	179	117	159	178	142	170	133	162	220	167	118	169	153	192	152	164	242	129	189	136	169	135	163	170	147	197	147	217	147	163	155	211	193	211	144	176	145	119	172	121	185	199	179	220	226	145	217
AT1G06510	639	628	578	416	385	421	460	606	511	524	775	608	493	566	466	659	566	659	588	555	576	495	423	447	468	494	477	592	662	634	622	704	573	540	562	587	458	650	507	397	517	457	768	678	717	704	654	685	689
AT1G06515	340	356	345	301	249	281	275	327	308	269	426	324	381	521	400	392	435	403	439	308	372	325	287	276	258	307	260	302	464	375	284	291	249	443	450	373	298	426	342	297	282	253	428	330	432	626	479	592	443
AT1G06520	185	194	210	95	60	87	54	52	102	70	151	89	124	155	124	191	197	231	193	244	208	171	101	139	90	108	76	101	103	100	98	83	66	221	174	183	193	237	197	107	137	97	83	91	119	122	95	104	132
AT1G06530	1808	1724	1578	1296	1156	1273	1058	1367	1124	1640	2276	1533	1768	1883	1707	1829	1721	1968	1921	1588	1704	1427	1131	1323	1069	1213	1043	1794	1759	2023	1670	1789	1499	1778	1589	1740	1469	1732	1575	1465	1458	1205	1944	1766	1985	2271	2168	2218	2111
AT1G06540	9	11	3	13	23	10	11	19	10	41	16	18	21	7	11	11	9	4	12	8	11	8	15	11	4	4	10	24	17	30	26	48	21	9	8	16	6	8	4	11	14	8	25	11	10	11	6	10	8
AT1G06550	493	617	793	1536	2144	1510	1103	1465	605	1924	1952	1197	856	1021	912	873	713	769	1330	416	970	1187	1844	1175	861	971	838	1611	983	1941	1732	2277	1880	1180	1072	1141	570	704	539	1500	1773	1490	1642	1109	654	887	699	575	816
AT1G06560	491	496	482	252	261	269	247	321	274	411	513	353	519	580	470	511	551	623	634	364	461	303	228	295	230	274	215	376	411	467	353	394	265	599	561	565	420	626	437	322	353	273	442	405	411	681	548	635	591
AT1G06570	8359	8209	5525	2817	2271	4245	978	1373	2251	533	1084	613	2606	4089	3269	5325	4692	6125	4361	7547	5562	5451	3524	3295	2542	3324	2440	766	2192	1081	1457	1279	984	3165	2686	3330	7836	8866	9055	2775	3318	2674	1220	1788	2511	7866	7660	10707	5134
AT1G06580	65	91	82	65	57	71	46	69	63	52	71	44	85	95	86	87	107	120	131	71	86	46	47	46	37	74	58	67	66	86	59	55	38	83	113	87	78	109	69	48	60	47	62	57	66	95	84	77	89
AT1G06590	240	313	259	277	298	263	192	302	186	273	375	244	271	363	327	311	314	277	414	230	335	249	273	248	189	264	193	329	278	368	220	294	240	305	354	362	217	332	246	258	202	203	317	246	231	431	290	272	279
AT1G06620	154	207	287	191	193	249	235	304	119	269	298	184	193	245	211	237	205	251	411	180	270	151	208	157	202	263	283	256	256	376	251	309	270	301	313	269	215	222	181	204	219	208	270	228	184	273	235	231	247
AT1G06630	475	520	493	303	278	305	270	341	331	302	485	290	429	604	451	507	449	501	535	443	503	312	322	341	323	319	360	333	432	445	308	319	267	462	468	452	518	567	538	318	329	271	390	372	360	765	622	815	632
AT1G06640	1623	1615	2265	2041	2078	2693	2422	3031	1753	2556	3234	2474	2188	2901	2299	2270	2043	2143	3143	1494	2764	1917	2797	2006	2438	2877	2628	2679	2322	3476	2280	2848	2328	2762	2750	2807	1671	2279	1721	2079	2328	2005	2921	2536	1674	2420	2017	1874	2142
AT1G06645	430	493	423	379	348	409	327	432	338	538	744	556	446	517	443	466	439	524	417	391	489	435	354	398	423	476	423	635	643	696	516	660	493	404	391	387	372	522	449	388	348	330	492	566	529	634	604	676	688
AT1G06650	1560	1672	1366	1800	1640	2119	1478	1883	1855	1654	2565	1779	1062	1549	1243	1314	1377	1487	1504	1388	1546	2287	1916	1950	2085	2446	2071	1958	2477	2351	1903	2092	1712	1397	1230	1288	1532	1770	1559	2135	2418	2197	2181	2909	2493	2010	1866	2150	1670
AT1G06660	11	20	45	32	50	56	101	128	33	98	103	79	68	116	72	49	53	54	157	21	64	15	79	21	40	61	54	83	31	97	33	45	32	101	93	105	16	49	25	37	18	18	119	44	24	103	54	26	50
AT1G06670	2030	2253	2109	1783	2211	1730	1506	1978	1460	2327	3164	2095	1964	2139	1932	2379	2332	2499	2690	1419	2319	2040	1815	1772	1249	1595	1221	2483	2147	2871	2092	2603	1929	2543	2399	2379	1624	2385	1747	2234	1831	1897	2417	1831	1726	2172	1619	1616	2495
AT1G06680	41942	43853	47448	58708	66303	73610	88594	82349	70406	51140	62292	49134	17932	22324	18272	43723	36919	44725	50332	29525	46294	75755	75962	60641	80924	94761	82348	61529	68116	64224	35723	50045	37905	38796	35807	36259	49481	58890	50928	55882	59838	53092	78042	60970	68659	25064	25803	24204	24931
AT1G06690	2122	2098	1379	2342	2603	3003	1689	2052	1970	1943	2823	1825	1259	1863	1447	1679	1531	1737	1436	1254	1630	3565	2836	3016	1936	2369	1756	1810	2094	2483	2074	2640	1588	1391	1185	1431	1380	1624	1640	2577	2915	2821	2204	2289	1956	1647	1704	1667	1854
AT1G06700	3819	3588	3884	1184	1157	1150	1333	1535	1338	1353	2100	1481	2521	3128	2526	3793	3420	3973	3246	2573	3301	1320	1314	1261	1275	1599	1470	1675	1977	1983	1403	1599	1258	2796	2683	2901	3486	4491	3540	1269	1286	1101	1776	1679	1961	3320	3009	3131	4331
AT1G06710	195	218	235	193	199	179	196	254	202	277	405	216	242	274	267	211	246	239	249	130	197	191	174	204	157	210	144	290	298	346	241	302	218	242	231	272	189	217	188	245	238	231	305	243	236	332	258	241	271
AT1G06720	1368	1593	1273	1334	1269	978	931	1398	1169	1765	2326	1515	1588	1434	1669	1555	1632	1591	1599	916	1380	1283	921	1304	701	911	664	1914	1667	2032	1769	1862	1349	1559	1615	1684	1018	1446	1158	1935	1598	1654	1844	1450	1410	1802	1269	1588	1681
AT1G06730	503	576	506	330	360	340	313	374	375	425	608	404	462	484	470	524	484	499	625	469	493	436	309	363	264	320	242	474	487	530	489	547	387	505	528	515	351	485	370	395	381	342	479	409	460	511	435	430	582
AT1G06740	78	56	64	56	37	104	86	46	55	90	100	95	42	61	47	109	84	99	137	56	103	89	43	0	60	82	82	91	71	148	62	87	74	106	41	79	72	73	74	97	112	89	83	93	26	139	63	83	78
AT1G06750	5	2	0	2	6	5	3	4	1	9	8	3	2	4	2	0	4	3	0	5	0	2	3	2	4	9	0	1	7	1	5	0	1	2	1	0	4	1	1	7	6	5	3	2	8	1	1	1	0
AT1G06760	1963	2167	2880	1851	2977	4017	2932	4557	3521	3735	5097	3074	3394	4855	3433	3034	2583	2795	4661	2636	3740	2772	4812	1645	3573	3535	4560	4613	3649	5821	3031	3817	3079	3861	3752	3850	1757	2566	1850	1988	2829	1972	4564	4451	3413	4722	4460	3157	3347
AT1G06770	335	402	464	198	215	229	161	215	149	194	264	211	329	397	326	424	405	423	484	340	438	228	194	194	149	202	156	256	257	303	254	298	185	413	384	346	323	390	378	218	233	181	218	193	215	411	381	339	401
AT1G06780	316	340	462	410	469	483	519	493	363	535	647	439	373	411	379	421	410	410	586	287	429	385	528	356	421	492	400	540	589	761	468	598	491	551	492	507	380	455	339	432	460	404	570	457	386	382	338	317	417
AT1G06790	144	134	150	162	194	134	143	198	144	240	271	205	126	199	140	181	159	122	205	105	147	181	139	198	106	134	73	222	207	224	200	247	202	185	183	211	86	129	92	213	176	147	244	183	203	137	101	139	146
AT1G06800	490	467	470	222	319	233	244	261	266	325	421	348	439	554	439	476	461	526	474	370	417	228	269	217	263	323	318	379	519	403	398	424	361	407	335	377	418	546	449	212	273	255	313	303	367	677	642	657	617
AT1G06810	0	0	1	0	1	0	1	0	0	0	0	0	0	0	0	0	0	0	0	0	0	0	0	0	0	0	0	1	0	0	0	0	0	0	1	1	0	0	0	0	2	0	1	2	0	0	0	0	0
AT1G06820	990	1122	1122	922	1118	1190	1038	1208	1042	1375	1749	1265	958	1187	1029	1145	1057	1223	1356	832	1229	1253	1209	981	1058	1241	1061	1503	1427	1752	1266	1515	1213	1222	1217	1121	892	1066	921	1006	1016	991	1450	1225	1201	1290	1090	1115	1297
AT1G06830	54	80	126	133	74	106	147	172	96	170	284	191	94	133	106	124	68	111	194	104	192	112	129	94	125	132	101	177	147	226	118	215	134	340	327	274	105	92	82	73	123	61	203	108	66	51	51	25	94
AT1G06840	1377	1705	1458	720	892	854	1078	1123	858	1165	1523	1170	1369	1643	1321	1469	1364	1602	1303	1185	1365	855	913	676	958	1193	1159	1213	1688	1649	1300	1479	1202	1485	1315	1536	1306	1696	1318	792	863	813	1201	1231	1093	2046	1714	1897	1981
AT1G06850	148	158	226	123	160	167	209	234	124	212	292	186	176	201	181	227	190	219	310	110	235	180	206	173	156	175	123	232	214	273	191	210	177	250	223	234	185	286	186	161	120	109	210	154	143	174	95	102	149
AT1G06870	426	436	470	463	546	496	456	618	413	649	861	585	447	561	441	517	449	516	692	368	535	480	557	422	459	582	531	700	710	859	550	666	549	559	592	553	370	500	385	496	474	456	671	620	640	458	399	382	456
AT1G06890	1612	1752	1754	959	853	1006	1399	1564	1367	1799	2502	1882	1820	2315	1925	1795	1695	1919	2177	1725	1994	1061	1002	1067	1367	1566	1428	1907	2352	2232	1837	2079	1680	1804	1981	1968	1303	1866	1391	1041	905	949	1878	1700	1961	2760	2204	2482	2388
AT1G06900	2669	2893	3153	1353	1397	1332	1289	1629	1398	1741	2459	1753	2369	2568	2403	3031	3026	3241	3436	2247	3038	1726	1380	1444	1073	1354	1039	1879	1832	2278	1559	1910	1340	2793	2564	2691	2324	3156	2402	1571	1439	1339	1839	1581	1673	2804	2076	2281	3282
AT1G06910	105	163	144	129	156	137	113	173	136	178	183	147	111	179	130	138	157	143	169	94	107	145	136	130	119	156	107	168	170	190	173	204	161	165	153	158	122	143	111	145	133	119	167	159	152	140	117	142	157
AT1G06920	0	0	0	0	2	0	2	0	0	0	0	0	0	3	0	0	0	0	0	0	0	1	1	0	0	0	0	0	1	0	0	1	0	0	0	0	1	0	0	1	0	0	0	0	0	0	0	0	0
AT1G06923	23	22	9	12	11	20	22	30	18	7	15	18	30	17	20	17	16	14	33	16	15	20	21	16	19	26	30	22	27	38	31	47	15	21	24	27	16	9	29	29	9	13	11	16	4	18	9	16	18
AT1G06925	0	0	1	0	0	0	0	0	3	1	0	1	0	0	0	0	3	0	0	1	0	0	1	1	0	0	0	0	0	2	0	0	0	0	0	0	3	0	0	0	0	0	0	0	0	0	2	0	0
AT1G06930	4	26	32	24	23	34	22	43	16	24	43	29	33	22	31	38	41	26	66	20	36	21	32	15	18	9	27	32	26	51	30	17	13	45	47	59	16	31	23	25	15	6	41	7	5	31	20	6	16
AT1G06950	6408	6879	5317	4058	4683	4216	5114	6051	6023	7589	10355	7437	5859	6675	6061	7110	7080	8023	7665	4746	6111	5953	4463	4421	3882	4856	3944	7522	7522	8634	6378	7826	6005	6838	7054	7353	4652	5898	4924	5010	4627	4108	8379	6378	6948	7639	6690	7398	7645
AT1G06960	311	322	392	277	291	295	284	409	285	322	415	286	332	391	333	352	373	405	449	247	312	298	340	253	246	270	261	325	267	387	294	340	252	384	359	351	290	417	318	280	303	238	374	312	369	406	297	294	457
AT1G06970	3	3	4	2	2	3	4	2	3	1	3	7	1	0	1	0	1	0	1	0	0	3	9	3	3	6	5	2	2	3	3	4	0	2	1	4	0	1	0	5	1	5	2	3	2	2	0	0	2
AT1G06980	90	79	88	90	77	100	123	164	129	68	95	77	41	40	50	76	77	70	48	66	62	102	79	133	129	124	135	81	76	89	80	71	54	43	47	54	72	88	66	86	135	104	153	147	147	50	41	26	72
AT1G06990	0	0	0	0	1	0	0	0	0	0	0	0	0	0	0	0	1	0	1	0	0	0	0	1	0	0	0	0	1	0	0	1	0	0	0	0	0	0	0	0	0	0	0	0	0	0	0	0	0
AT1G07000	509	618	480	271	424	233	340	335	290	332	458	363	488	634	499	530	546	565	529	463	529	273	310	233	299	418	378	430	595	483	445	487	402	553	552	555	515	635	588	457	386	351	360	555	641	1132	1100	1250	787
AT1G07010	3913	3762	3603	2936	2788	3582	1034	1128	1181	706	1231	767	974	1137	1007	3369	3076	3618	3221	3288	3546	4250	3176	3229	1351	1762	1198	784	872	898	1607	2212	1722	2730	2517	2703	2816	3355	2960	2538	2815	2503	979	1088	1064	517	466	442	1784
AT1G07020	194	231	235	181	202	154	219	269	198	226	332	275	223	321	270	270	231	241	281	185	240	158	193	181	165	216	174	287	339	324	208	267	211	272	246	223	228	317	240	191	204	180	283	215	268	404	381	404	300
AT1G07025	0	0	0	0	0	0	1	0	0	0	0	0	0	0	0	0	0	0	0	0	0	0	1	0	0	0	0	0	0	0	0	0	0	0	0	0	0	0	0	0	0	0	0	0	0	0	0	0	0
AT1G07030	453	377	455	435	439	478	458	521	392	670	796	621	408	492	452	471	432	481	524	337	426	455	498	457	431	491	386	684	892	773	649	736	533	464	514	526	375	472	410	554	436	446	661	759	689	534	498	488	586
AT1G07040	875	1076	763	382	367	530	610	860	812	855	1160	737	1228	2099	1594	757	745	912	801	1013	798	531	440	494	881	1026	1024	1055	1918	1288	851	815	722	713	642	721	1025	1374	1128	459	516	451	898	1205	1364	4096	4073	5328	1365
AT1G07050	30	33	26	13	22	26	1200	1827	1281	2230	2835	1879	334	484	378	36	26	38	35	30	26	33	29	18	1126	945	1516	2730	2440	2805	1030	1373	1085	40	65	43	5	9	14	16	38	23	3343	3263	3011	613	491	503	464
AT1G07060	0	0	0	1	0	0	3	1	0	1	6	2	1	1	1	2	4	0	1	0	2	0	2	0	0	5	1	1	10	5	1	3	2	2	1	2	1	1	0	0	2	0	5	0	2	2	4	0	2
AT1G07070	241	241	264	344	341	258	347	416	328	468	555	413	307	347	325	302	338	311	543	224	339	335	240	293	208	263	205	441	313	531	454	498	383	394	444	427	181	287	191	350	332	276	541	328	375	297	239	220	331
AT1G07080	1874	1696	1667	1770	1736	2122	1656	1961	1747	1849	2683	1977	1385	1896	1526	1675	1506	1792	1889	1398	1668	2075	1955	2058	1957	2231	1984	2104	3039	2632	2372	2621	2058	1599	1482	1700	1561	1922	1588	1873	2037	1991	2058	2212	2163	2022	1888	1967	1883
AT1G07090	212	204	246	146	200	191	175	179	124	281	343	271	237	274	227	295	218	256	266	164	192	136	184	168	162	221	218	270	337	372	286	403	260	261	248	197	237	318	221	173	191	160	187	230	214	265	238	243	290
AT1G07110	8165	8695	7942	4201	4392	6053	4442	5931	5778	5673	8516	5641	6163	8288	6964	7114	6966	7977	7803	7220	8948	7695	5472	4857	5811	6699	6495	5990	6489	7107	4571	6037	4682	7316	6465	6869	7189	8927	7715	4432	4858	4310	6933	6970	6515	11195	10078	10955	10089
AT1G07120	3	4	8	5	6	9	7	7	4	10	12	14	1	11	12	6	5	4	9	2	11	5	15	4	5	13	9	14	7	20	5	11	16	11	5	10	10	10	4	5	5	9	11	7	5	1	7	8	8
AT1G07130	90	87	94	53	58	65	46	77	86	94	100	75	75	114	84	102	111	117	91	89	75	47	63	65	81	66	83	94	135	127	91	108	68	93	77	87	70	92	94	55	47	47	86	114	85	122	133	113	114
AT1G07135	38	52	26	52	100	35	216	276	590	154	304	222	176	178	184	33	55	81	66	48	53	61	48	75	202	222	238	198	282	194	152	136	115	63	70	81	46	58	65	199	185	179	430	502	693	209	298	332	174
AT1G07140	3335	3316	3051	2948	2822	2759	2960	3082	2804	3931	5084	3960	3746	4468	3863	3678	3381	3801	4158	3187	3716	3195	2654	3227	2633	3078	2604	3703	5072	4381	4523	4829	4005	4032	3787	3985	2684	3384	2826	3117	3151	2766	4003	3719	4411	4537	4322	4398	4094
AT1G07150	284	278	187	115	90	160	52	99	133	96	158	107	118	187	168	163	220	199	187	238	214	170	175	165	94	105	135	167	144	168	149	148	87	158	161	194	205	217	212	144	148	151	101	133	137	168	167	171	198
AT1G07160	4	11	4	15	27	9	6	8	14	19	19	11	3	6	6	2	14	10	4	10	6	6	5	10	6	28	14	19	19	11	15	16	20	4	8	9	16	11	6	23	17	8	14	14	19	13	8	2	10
AT1G07170	528	623	590	185	152	177	180	226	223	204	313	199	477	520	529	657	566	661	538	501	546	228	210	235	195	220	200	250	310	314	233	205	178	563	469	529	456	574	505	216	192	166	241	250	300	714	657	724	756
AT1G07175	2	7	6	3	9	4	9	9	1	10	4	3	10	4	1	7	11	5	4	3	14	4	9	3	6	4	3	6	8	7	3	5	5	9	9	8	6	4	4	4	3	2	5	3	2	10	4	1	5
AT1G07180	2650	2970	3086	5027	4916	6519	934	1282	1250	114	241	105	80	130	136	2567	1962	2299	2906	2280	3356	7889	6121	5397	1758	2393	1706	161	321	250	738	907	585	1981	1708	2024	2321	2687	2495	3913	4051	3856	710	946	747	154	134	181	64
AT1G07190	0	0	0	0	0	0	0	0	0	0	0	0	0	0	0	0	0	0	0	0	0	0	0	0	0	0	0	0	0	0	0	0	0	0	0	0	0	0	0	0	0	0	0	0	0	0	0	0	0
AT1G07200	3173	3293	3149	702	699	909	550	775	667	891	1327	899	1810	2499	2036	3181	2859	3608	3632	3020	3664	1061	1035	773	642	843	710	1126	1203	1394	1332	1512	1239	3164	2869	3026	2104	2769	2461	629	784	575	689	583	620	2338	1961	2138	3039
AT1G07210	699	668	681	675	697	657	617	798	587	802	1122	762	730	937	820	799	794	830	957	605	812	690	686	660	493	586	492	890	844	1034	833	869	661	844	852	890	601	762	716	855	814	709	1015	757	854	1043	890	875	830
AT1G07220	230	277	211	246	289	249	234	254	203	293	468	323	260	302	289	294	257	236	335	193	257	256	282	263	185	263	220	396	365	445	391	459	360	260	275	301	208	255	207	328	287	291	312	338	315	350	367	345	296
AT1G07230	1382	1439	1541	881	945	1104	1018	1258	1054	1088	1477	1068	1067	1363	1211	1447	1208	1514	1411	1064	1319	1059	1009	1100	1369	1503	1403	1291	1613	1638	1050	1210	1039	1255	1168	1279	1349	1678	1495	1072	1173	1092	1206	1346	1281	1688	1302	1574	1725
AT1G07240	623	624	648	280	398	321	527	592	444	619	792	646	825	1054	809	705	651	687	647	503	576	275	361	256	549	630	628	797	1313	976	811	762	670	718	750	667	562	712	542	288	292	270	652	658	671	1357	1316	1270	1050
AT1G07250	1117	1128	1071	1217	1411	1640	1391	1667	1445	1116	1500	1060	978	1304	948	1136	916	1144	1160	959	1226	1668	1460	1312	1647	1889	1734	1217	1394	1494	1166	1427	1072	1002	1007	998	947	1242	1003	1296	1475	1268	1811	1722	1726	1166	1214	1215	1181
AT1G07260	66	94	156	65	138	126	98	92	68	117	115	121	146	221	184	159	141	134	262	78	178	58	148	65	85	92	118	190	144	201	112	184	172	259	215	210	95	113	110	59	70	51	100	83	62	252	143	88	123
AT1G07270	5	5	16	28	39	12	37	47	20	36	50	41	12	15	15	18	16	10	26	4	20	26	29	14	12	10	17	49	32	38	28	19	20	14	35	28	9	18	7	28	14	8	32	23	20	7	18	8	16
AT1G07280	878	995	988	2191	2281	2451	3630	4455	4282	3863	5659	4050	2414	3036	2573	1126	935	1143	1001	883	949	2746	2576	2415	4118	4753	4577	4113	4985	4830	3712	4764	3683	1077	1118	1090	1118	1364	1033	2707	3363	2989	5610	5406	5366	3671	3276	3542	3416
AT1G07290	33	39	28	41	61	61	48	62	26	55	71	46	45	52	54	48	38	49	60	27	47	49	57	36	32	41	41	59	47	71	50	42	49	65	52	45	27	56	41	38	39	45	64	57	41	77	53	46	50
AT1G07300	84	89	85	55	66	60	55	71	53	75	114	68	84	126	69	85	99	92	78	55	85	57	61	73	57	80	61	98	98	121	72	96	61	109	75	120	77	137	65	64	73	51	74	62	47	78	92	72	115
AT1G07310	1178	1173	1007	662	778	795	962	1248	1261	983	1420	992	1083	1480	1147	1151	1016	1283	1177	1002	1010	824	873	895	1039	1176	1121	1070	1505	1289	932	1008	720	924	941	1002	1143	1401	1163	997	987	876	1221	1175	1449	1601	1617	1893	1286
AT1G07320	9174	8652	9089	5528	6134	6071	6777	7344	7631	8572	11629	8644	6850	8981	6985	9829	9110	10905	10824	6858	9527	7536	6447	6392	5916	6999	5688	9022	8934	9871	7313	8898	6815	8945	8859	8553	8662	10970	9162	6051	5649	4844	9408	6577	8608	8422	8486	8085	10283
AT1G07330	1	2	4	19	13	25	10	7	5	8	9	13	1	0	5	2	6	2	3	3	10	36	52	12	10	22	3	15	13	8	12	3	20	3	4	1	6	1	2	10	14	15	4	13	4	2	2	4	1
AT1G07340	0	0	0	0	0	0	0	0	0	0	0	0	0	0	0	0	2	0	0	0	0	0	1	0	0	0	0	0	0	0	0	0	0	0	0	0	0	0	0	0	0	0	0	0	0	0	0	0	0
AT1G07350	681	679	656	750	676	772	355	434	351	817	1178	749	618	697	537	631	756	752	583	416	497	981	606	869	441	619	354	893	948	1052	878	931	773	570	501	511	664	956	720	696	607	554	559	529	619	600	522	518	644
AT1G07360	800	731	858	1077	1276	1082	1000	1281	1075	1244	1635	1120	789	969	774	925	886	936	1170	659	946	1091	1126	1104	954	1116	1019	1297	1193	1561	1053	1292	959	1127	983	997	767	1021	815	1372	1255	1125	1397	1270	1352	1065	918	961	1002
AT1G07370	61	88	123	394	494	332	332	429	214	482	447	411	114	154	161	139	150	171	316	83	157	292	389	267	173	205	148	493	297	481	319	401	352	237	272	269	82	152	77	349	283	176	440	258	230	151	101	93	114
AT1G07380	319	322	405	341	358	394	307	408	279	390	473	369	266	391	243	349	356	361	536	277	427	335	395	325	340	431	382	486	545	517	451	546	455	456	460	453	292	473	342	377	354	301	391	337	304	351	315	300	396
AT1G07390	274	348	242	163	242	295	117	100	147	170	291	197	112	193	135	261	401	363	212	236	216	450	214	242	113	160	80	222	234	206	266	350	309	215	173	231	262	341	266	246	276	211	215	218	276	207	175	203	310
AT1G07400	9	11	15	123	69	46	16	27	21	34	87	36	10	8	14	9	9	14	29	7	4	56	19	41	33	67	17	42	58	62	55	53	51	13	8	10	24	31	29	102	78	108	40	70	90	25	33	31	22
AT1G07410	20	37	36	43	57	45	47	56	33	71	73	49	48	64	39	43	59	51	63	28	56	54	56	31	31	44	33	79	51	94	54	64	64	77	76	70	25	51	41	42	34	36	54	41	27	35	37	11	42
AT1G07420	348	368	339	438	571	556	1103	1465	1318	1064	1637	1176	689	869	743	420	417	431	578	391	478	572	585	518	1230	1350	1271	1220	1479	1529	1011	1121	903	533	565	575	238	317	208	612	676	488	1950	1776	1810	877	890	934	834
AT1G07430	4	6	9	18	18	59	24	24	13	47	30	17	7	9	8	7	2	0	13	2	14	8	34	16	26	20	20	11	19	30	16	49	45	13	11	10	5	2	10	29	6	26	27	40	19	11	5	0	2
AT1G07440	638	742	864	403	486	509	643	814	475	1030	1230	862	944	1110	939	912	764	981	860	492	781	379	508	352	603	700	702	1071	812	1145	677	1192	944	924	815	774	651	894	591	445	437	451	1009	914	700	983	993	916	1418
AT1G07450	143	131	109	125	165	239	86	86	102	54	76	44	43	62	41	127	122	123	143	137	155	275	220	140	122	166	103	45	44	59	86	76	69	107	88	114	119	169	129	155	159	114	98	100	79	25	32	32	74
AT1G07460	1	0	2	1	3	0	1	2	2	1	0	3	0	1	0	1	0	1	2	0	0	0	5	0	3	1	1	0	1	1	1	1	0	6	1	0	1	0	0	1	0	1	4	4	0	0	2	0	0
AT1G07470	746	861	865	623	580	609	628	760	652	742	910	666	777	1049	787	827	843	825	1045	688	924	664	701	634	569	705	665	763	734	915	560	730	560	909	869	899	745	1074	842	665	605	559	781	751	734	1314	1198	1193	1122
AT1G07473	0	0	0	0	1	0	0	0	0	2	0	2	1	1	0	0	0	0	1	0	3	0	0	0	2	1	1	2	4	1	1	5	3	0	2	1	0	0	0	1	0	0	2	0	0	0	0	0	0
AT1G07476	0	0	0	0	0	0	0	0	0	0	0	0	0	0	0	0	0	0	0	0	0	0	0	0	0	0	0	0	0	0	0	0	0	0	0	0	0	0	0	0	0	0	0	0	0	0	0	0	0
AT1G07480	1086	1173	1097	646	573	759	582	727	713	615	858	610	789	1047	872	1097	926	1120	1198	824	1093	840	749	727	613	736	688	741	827	850	571	684	570	1007	895	937	1093	1532	1112	684	707	653	807	772	759	1302	1184	1295	1186
AT1G07485	1	6	1	8	8	12	1	8	2	7	2	1	0	0	7	3	6	3	2	0	2	7	12	10	5	1	2	6	2	7	2	8	4	6	10	7	8	6	8	5	6	1	2	0	2	2	0	1	1
AT1G07490	47	42	94	37	48	52	5	13	7	11	14	9	14	13	8	96	36	59	105	38	73	36	49	34	21	12	9	8	9	18	13	14	7	69	49	54	45	67	56	18	17	7	7	5	3	8	7	2	8
AT1G07500	36	23	25	10	6	10	1	6	3	4	2	2	3	3	2	16	23	31	9	14	22	11	13	10	3	6	2	3	5	5	2	7	6	15	14	14	32	36	39	2	3	11	2	1	0	1	1	1	1
AT1G07510	841	967	1021	1116	1365	1401	979	1265	871	1279	1681	1007	825	898	771	981	907	980	1258	666	1021	1337	1437	1109	940	1108	1094	1440	1312	1735	1065	1535	1119	1112	977	1066	857	1110	898	1237	1350	1191	1308	1154	983	974	732	770	886
AT1G07520	380	461	493	240	269	268	278	341	205	310	442	294	384	435	408	467	447	503	532	395	453	276	328	275	271	344	293	349	517	507	329	353	332	463	447	437	414	520	485	248	241	251	359	362	297	608	473	532	460
AT1G07530	1970	2099	1848	1202	1122	1286	848	1144	1086	1121	1739	1197	1478	1834	1548	1925	1744	2050	1902	1717	1789	1414	1267	1364	1136	1334	1259	1399	1655	1698	1359	1493	1190	1563	1473	1754	1725	2126	1929	1123	1165	1169	1320	1252	1456	2499	1857	2453	2300
AT1G07540	0	0	0	0	0	0	0	0	1	1	0	0	0	0	0	0	0	0	0	1	0	2	0	0	0	0	0	0	0	0	0	0	0	0	0	0	0	1	0	0	0	0	0	0	0	0	0	0	0
AT1G07550	17	18	44	22	14	18	26	51	7	25	25	24	29	18	15	22	20	14	45	10	32	12	36	6	46	43	77	34	23	30	40	34	25	40	31	45	14	9	15	14	22	16	40	13	18	17	18	20	32
AT1G07560	94	101	171	67	124	122	193	237	45	139	139	106	127	75	86	174	97	95	130	65	121	68	168	45	199	191	276	137	154	209	171	200	122	130	94	120	92	131	98	79	66	86	181	170	82	135	73	60	137
AT1G07570	1447	1519	1214	574	577	598	268	375	370	288	425	309	409	667	486	1271	1213	1492	1318	1294	1386	741	649	610	318	428	339	362	393	378	475	453	339	1173	981	1083	1095	1468	1400	552	624	409	358	330	387	515	524	479	734
AT1G07590	23538	23332	31817	23898	23166	31351	21629	24746	11244	16853	21478	15578	13946	15353	12823	26276	22134	23243	33614	21135	32033	30105	33504	21132	27262	29407	31493	23596	24181	27661	24643	32186	24061	27206	27290	27736	21820	24858	22641	21842	23250	21081	21609	22316	14885	14028	11751	9450	14932
AT1G07600	110	0	0	0	53	0	37	90	68	0	0	0	0	0	15	134	72	46	19	14	71	19	88	60	31	0	21	0	0	40	87	55	0	0	0	0	0	43	61	0	0	0	0	0	29	0	63	32	36
AT1G07610	941	873	1485	759	936	1378	1141	1260	345	799	841	620	756	679	632	1356	909	985	2317	835	1814	981	1775	648	1448	1374	1964	1294	910	1360	1393	2083	1407	1967	2013	1919	666	702	752	666	734	726	899	813	425	394	353	173	597
AT1G07615	367	359	279	182	218	182	167	226	209	249	358	249	363	446	418	369	384	405	416	311	355	229	176	231	146	170	146	257	295	339	274	259	183	369	372	344	288	397	345	260	266	283	261	219	261	495	408	462	388
AT1G07620	154	168	171	82	174	103	80	98	22	87	93	60	95	96	82	177	156	180	161	152	173	136	110	64	96	125	120	118	148	127	246	228	211	164	159	161	113	150	127	122	143	137	125	197	143	121	92	59	131
AT1G07630	934	965	833	546	678	664	700	760	570	803	1067	795	709	853	749	839	824	976	871	699	836	689	689	570	739	909	804	1014	1122	1032	879	1045	886	839	822	774	797	979	807	672	661	687	910	906	931	1091	860	848	1056
AT1G07640	576	729	900	789	943	916	816	1070	729	1425	1824	1310	1029	1219	1001	923	772	935	834	532	752	841	970	704	725	875	794	1604	1010	1880	900	1445	1182	908	852	853	623	816	630	732	684	551	1278	1074	883	1117	846	610	1072
AT1G07645	0	0	1	0	5	0	1	1	0	0	0	0	0	0	0	0	1	0	0	2	3	0	1	0	0	0	1	0	0	0	0	1	0	1	0	0	0	1	0	0	0	3	0	0	0	0	0	0	0
AT1G07650	1523	1608	1738	1025	1318	1032	1613	1717	1647	1168	1973	1461	1449	1779	1538	1682	1535	1843	1618	1223	1447	1168	1034	888	1457	1885	1661	1499	1896	1669	1220	1294	1194	1608	1556	1681	1275	1862	1266	1316	1212	1053	2050	2024	2102	2165	1745	1790	2539
AT1G07660	359	359	397	323	334	402	340	407	308	431	580	364	343	437	378	420	386	428	536	318	456	371	454	329	331	341	325	507	376	567	379	400	366	451	457	466	299	385	321	277	360	280	414	368	376	440	341	364	401
AT1G07670	1139	1426	1556	1650	2406	1589	1656	1989	1403	2254	2893	2056	1527	1942	1592	1705	1719	1628	2500	1055	1707	1531	1864	1728	1348	1804	1433	2356	2350	2703	1964	2305	1951	2050	1904	2075	1192	1850	1246	2093	1659	1536	2119	1710	1722	1746	1511	1423	1593
AT1G07680	0	0	0	2	0	0	0	0	1	0	0	0	0	0	1	0	0	0	0	1	1	0	1	0	0	0	0	0	0	0	0	1	0	0	0	0	1	0	0	0	0	0	0	0	0	2	0	1	0
AT1G07690	2	8	3	0	1	6	0	2	1	1	1	1	3	1	5	2	2	0	1	2	2	3	1	3	2	0	0	1	1	5	1	0	3	1	3	3	1	2	2	1	0	2	4	0	3	1	0	0	3
AT1G07700	1554	1522	1634	1410	1308	1475	646	786	633	568	913	641	436	568	463	1340	1230	1525	1384	1104	1366	1597	1529	1470	884	1040	857	768	856	800	868	1017	884	1063	985	1095	1458	1777	1537	1537	1460	1361	855	883	1003	577	567	487	950
AT1G07705	365	363	421	545	619	498	587	649	542	708	933	673	435	501	460	492	495	503	648	309	468	589	452	530	482	645	544	789	809	898	635	823	539	578	536	567	372	504	371	592	584	498	825	731	689	526	388	410	509
AT1G07710	7	4	16	10	4	5	11	14	8	13	16	10	5	19	8	14	12	8	26	4	9	7	12	3	13	9	11	7	7	9	12	12	11	17	16	13	13	11	12	6	7	4	21	5	2	13	11	4	8
AT1G07720	1020	810	722	879	936	1187	756	892	1024	1196	2071	1552	722	761	705	760	654	874	868	676	814	1289	991	978	960	1146	998	1143	1583	1370	1575	1626	1392	651	707	731	631	741	505	1072	1036	1157	1030	1111	1474	537	516	561	755
AT1G07725	3	0	4	2	1	0	3	7	5	5	3	7	2	3	2	2	2	9	5	1	1	1	6	2	4	0	0	6	4	2	2	3	0	7	5	1	4	4	6	8	0	1	1	2	4	7	1	0	5
AT1G07730	0	43	27	0	25	28	27	25	0	0	0	24	0	34	16	48	31	0	46	23	62	0	12	15	28	48	41	0	0	18	46	33	19	53	33	13	12	10	19	0	0	0	0	13	0	0	19	0	0
AT1G07740	155	140	136	130	118	122	134	151	147	158	289	195	201	195	156	189	106	211	200	121	156	130	125	111	126	141	105	220	238	237	147	226	148	191	155	198	123	174	120	103	126	103	213	240	180	254	229	236	207
AT1G07745	261	258	237	109	132	143	92	138	99	129	134	91	154	189	163	248	236	278	236	185	213	125	140	105	90	118	115	148	123	148	86	134	98	215	209	199	243	340	235	99	115	112	131	114	134	242	237	232	282
AT1G07747	0	0	0	0	0	0	0	0	0	0	0	0	0	0	0	0	0	0	0	0	0	0	0	0	0	0	0	0	0	0	0	0	0	0	0	0	0	0	0	0	0	0	0	0	0	0	0	0	0
AT1G07750	597	591	830	659	691	953	746	817	608	680	952	710	629	732	608	849	686	748	1119	621	964	793	894	689	735	897	820	799	1050	1033	855	972	805	985	881	898	655	779	746	685	661	651	796	755	682	656	641	480	711
AT1G07770	5008	5137	6003	4367	4407	4874	3642	4711	4279	4711	6450	5152	4882	5940	4794	6432	6142	7056	7704	5163	6085	5285	4722	4630	3356	3844	3396	5182	5705	6249	5202	5394	4579	6599	6563	6783	4386	6135	4841	4174	4067	3367	5052	4294	5269	5581	4791	5190	5807
AT1G07780	302	380	413	352	416	379	216	343	292	591	739	535	419	534	419	443	423	430	516	268	393	386	349	338	199	261	185	567	407	638	533	568	457	464	450	514	328	442	364	363	337	267	484	364	382	504	365	397	478
AT1G07790	405	374	554	1021	1142	1194	909	1287	812	1281	1545	1109	618	649	583	552	522	527	924	370	653	919	1308	766	789	844	814	1377	989	1598	1007	1113	978	826	860	793	396	574	362	873	842	629	1317	983	915	548	470	396	573
AT1G07795	3	7	6	5	3	9	8	12	2	5	8	8	3	9	3	8	4	7	6	1	5	2	3	6	6	8	8	1	8	5	11	7	9	11	8	5	6	5	2	6	3	3	3	2	5	2	3	6	9
AT1G07810	2123	2328	2268	1344	1546	1337	1372	1622	1299	1680	2291	1703	2114	2690	2164	2333	2269	2664	2699	2008	2460	1584	1607	1494	1396	1744	1458	1919	2330	2484	1911	2020	1609	2444	2230	2522	1855	2475	1991	1584	1436	1313	1628	1526	1607	2909	2488	2681	2737
AT1G07820	474	530	768	1040	1179	1418	1254	1869	1194	1636	2150	1472	1136	1432	1181	920	791	816	1494	637	1016	1012	1518	756	1190	1220	1365	1772	1371	2218	1167	1381	1130	1283	1193	1354	545	860	576	962	1054	709	1915	1451	1448	1396	1364	1161	915
AT1G07830	455	440	455	269	239	272	211	233	245	334	449	294	420	532	525	530	515	561	577	315	488	233	234	264	155	225	149	318	301	409	284	309	236	495	481	450	341	550	404	267	285	220	337	263	344	557	462	547	560
AT1G07840	552	481	558	441	444	463	346	479	334	568	690	511	572	615	551	577	581	643	613	480	536	464	379	449	295	409	322	553	608	673	653	729	514	544	565	593	419	538	433	585	500	468	534	483	523	703	571	586	746
AT1G07850	0	0	2	1	0	0	0	0	0	0	0	1	1	1	2	1	0	0	1	0	1	2	0	0	2	0	0	0	0	1	2	0	0	4	0	2	2	0	0	0	1	0	0	2	5	0	0	0	0
AT1G07860	0	0	0	0	0	0	1	0	0	1	0	0	0	0	0	0	0	0	0	0	0	0	0	0	0	0	0	0	0	0	0	0	0	0	0	0	0	0	0	0	0	0	0	0	0	0	0	0	0
AT1G07870	283	298	430	269	295	293	237	248	158	321	342	262	296	345	316	382	244	349	353	244	393	270	308	239	227	295	275	308	317	393	316	394	356	332	353	375	281	282	310	210	220	216	225	228	232	310	301	266	314
AT1G07880	26	29	97	40	78	52	93	73	35	159	142	119	115	135	136	120	71	79	220	41	135	52	73	44	60	86	61	187	91	181	93	153	124	200	156	167	28	48	25	25	26	22	83	58	33	78	62	34	78
AT1G07885	0	0	0	1	1	4	2	0	2	1	3	2	4	1	0	1	0	1	1	1	1	1	0	1	1	4	2	2	4	4	1	2	3	4	5	0	2	1	0	3	7	3	2	1	0	0	2	0	0
AT1G07890	3990	4324	5681	12003	14559	14278	8566	9505	6641	15394	23215	15233	5986	7139	5710	6390	4690	5392	7756	3335	5903	14439	11729	14021	11387	14253	9874	21739	23904	24386	26986	24926	17426	7057	7212	6938	4110	5670	3894	21967	19566	19181	13749	17485	18893	6194	5699	4872	5810
AT1G07900	2	6	3	5	8	15	3	9	0	17	7	8	5	5	7	2	16	5	3	7	5	8	10	6	1	4	1	14	8	12	9	24	13	5	3	7	1	7	3	25	5	10	9	12	5	0	1	1	5
AT1G07901	0	0	0	0	0	0	0	0	0	0	0	0	0	0	0	0	0	0	0	0	0	0	0	0	0	0	0	0	0	0	0	0	0	0	0	0	0	0	0	0	0	0	0	0	0	0	0	0	0
AT1G07902	7	3	6	1	1	2	3	5	3	5	8	2	7	9	10	2	8	10	10	8	2	5	5	8	1	4	6	3	3	8	5	3	4	3	3	8	6	4	6	3	9	9	8	7	6	6	7	13	12
AT1G07910	501	519	616	534	564	504	593	648	497	738	972	610	627	711	636	512	495	593	765	362	537	491	513	506	558	690	571	882	816	914	715	810	591	593	576	630	392	567	448	574	568	488	782	720	582	763	693	643	638
AT1G07920	14598	15945	13848	17007	18553	17227	12768	17270	16834	19085	26138	18570	15821	19638	16528	15687	16453	16646	18565	11903	14838	20592	17463	19831	11380	13281	11849	19845	17421	23137	20055	22755	16619	16525	16682	17239	13029	16918	13975	18471	17847	15857	19288	16713	20479	18570	15633	18645	16830
AT1G07930	11310	11901	10042	12693	13587	11815	9433	12249	11776	15517	20977	15002	12605	14562	12655	12229	12552	12840	13780	8907	10944	15667	11612	14727	7362	9062	7345	15459	14458	17928	17651	20143	14309	13040	12992	13818	8529	11651	9624	15138	13457	11882	15258	12657	15213	13443	11008	12838	13355
AT1G07940	10084	11118	9986	12762	14636	13511	11192	14532	13587	15959	21741	15461	12325	15146	12928	11686	11847	12025	14342	8676	11050	16793	13995	14740	9585	11260	10035	15924	15165	19237	17068	19540	13735	13252	13235	13691	8735	11541	9865	14625	14230	12303	16432	14056	16968	14309	11925	14893	12345
AT1G07950	310	322	326	234	180	229	241	260	231	224	374	269	299	349	293	351	358	344	390	261	314	236	211	224	214	227	242	310	363	368	288	299	284	328	336	364	258	324	280	212	231	219	295	274	310	440	376	370	403
AT1G07960	511	532	575	438	465	434	427	481	368	519	665	501	450	578	491	556	587	587	673	448	608	468	483	446	382	450	424	535	643	653	591	679	518	613	596	676	461	515	452	482	488	432	616	513	519	661	497	550	563
AT1G07970	662	718	672	305	403	353	340	451	383	435	565	378	555	714	592	797	731	891	790	587	685	375	381	407	282	305	355	407	426	488	363	476	334	682	633	678	607	772	595	475	423	388	514	376	449	781	622	609	762
AT1G07980	262	251	296	218	274	289	219	242	224	290	367	257	250	331	247	295	288	319	375	254	350	300	238	219	223	260	203	338	326	368	343	392	322	346	315	292	207	318	258	217	255	242	302	283	265	286	287	282	268
AT1G07985	15	23	73	18	22	53	11	21	12	14	15	12	20	29	12	33	20	30	68	35	67	42	45	18	15	23	13	26	22	43	20	35	21	41	34	38	29	38	61	16	18	16	14	21	15	51	44	51	39
AT1G07990	1493	1661	1633	1386	1444	1620	1457	1842	1362	1475	2120	1436	1479	1699	1422	1718	1475	1628	1882	1191	1701	1634	1620	1371	1585	1888	1814	1793	1882	2225	1468	1711	1364	1490	1565	1570	1505	1915	1591	1458	1580	1474	1908	1925	1665	1942	1612	1721	1869
AT1G08000	255	250	231	216	223	208	256	260	234	310	388	304	218	262	252	256	262	286	267	187	224	235	208	240	168	226	184	331	314	383	314	337	254	303	273	281	200	295	215	280	228	218	343	268	274	234	216	183	260
AT1G08005	0	0	3	0	1	2	2	2	1	9	4	5	4	1	7	2	1	0	5	0	3	0	0	0	1	1	1	4	2	7	1	3	1	2	4	1	0	2	0	0	0	0	15	2	4	2	0	1	2
AT1G08010	410	432	475	406	493	444	468	550	416	522	661	495	373	521	409	450	473	470	562	318	458	457	478	495	343	419	384	564	453	648	433	479	347	472	518	430	352	538	373	467	469	398	595	482	462	436	410	430	452
AT1G08030	384	409	470	430	473	441	450	514	392	525	668	480	473	553	510	495	450	477	647	378	471	414	505	492	462	549	423	598	574	725	475	582	489	589	542	522	405	557	417	443	463	483	563	510	473	658	532	601	538
AT1G08035	0	4	4	3	3	3	2	4	9	4	5	7	1	3	2	6	1	4	8	2	5	1	4	2	3	7	4	6	6	9	2	2	6	7	3	3	0	7	3	5	4	2	17	6	2	5	8	5	3
AT1G08040	310	343	482	520	548	557	613	718	479	706	877	585	363	448	395	393	366	386	638	322	533	487	639	471	590	677	618	671	652	844	583	734	555	482	489	486	327	493	314	520	573	449	818	648	567	593	425	452	461
AT1G08050	100	183	138	123	227	122	199	151	70	200	221	124	144	167	131	157	128	166	205	62	146	94	168	80	110	174	175	158	246	233	164	226	207	190	152	191	148	170	148	188	155	168	185	183	168	306	195	154	205
AT1G08060	937	962	1021	740	908	950	781	1088	911	988	1301	875	887	889	810	1038	945	981	1161	712	962	973	980	849	817	975	861	1019	1010	1294	843	1017	843	969	894	900	860	1048	912	950	830	837	1096	878	888	1142	819	902	1075
AT1G08065	0	0	0	0	0	0	0	0	0	0	0	0	0	0	0	0	0	0	0	0	0	0	0	0	0	0	0	0	0	0	0	0	0	0	0	0	0	0	0	0	0	0	0	0	0	0	0	0	0
AT1G08070	73	75	68	31	21	22	36	47	81	84	130	62	56	74	74	66	71	84	82	59	67	27	21	32	47	39	33	94	97	101	74	76	57	53	69	75	47	89	60	44	41	28	99	89	92	115	105	108	106
AT1G08080	0	0	0	0	0	0	0	0	0	1	1	3	0	0	0	0	0	0	0	0	0	1	0	0	0	0	0	0	0	0	0	0	0	3	0	0	0	0	0	0	0	0	1	0	0	0	0	0	0
AT1G08090	1	8	2	12	68	11	101	72	31	53	36	39	3	3	0	0	3	1	2	1	0	4	16	21	20	19	28	54	15	21	39	67	36	3	9	4	1	2	3	35	48	33	132	47	25	5	10	19	1
AT1G08100	0	0	0	0	0	0	0	0	0	0	1	0	0	0	2	0	0	0	0	0	0	0	0	0	0	0	0	0	0	0	0	0	0	0	0	0	0	0	0	1	0	0	0	0	0	0	0	0	0
AT1G08110	2910	2881	2790	1888	1751	2052	1802	2166	1874	2059	2973	2029	2158	2569	2239	2755	2488	2888	2471	2065	2296	2216	2140	2276	1898	2228	2001	2285	2733	2839	2173	2559	1922	2174	2118	2242	2877	3783	3083	2173	2417	2166	2346	2463	2641	2949	2491	2790	3270
AT1G08120	0	1	2	1	0	0	0	1	0	1	7	0	0	1	0	0	0	4	1	0	1	0	1	1	1	2	1	1	1	2	0	2	0	2	0	2	2	4	2	1	0	3	1	1	4	5	0	1	0
AT1G08125	349	393	443	345	366	340	284	356	321	364	515	349	409	515	444	461	427	474	515	340	376	313	308	356	319	355	311	432	434	522	345	429	334	451	451	402	333	482	415	327	394	330	454	368	423	652	485	610	567
AT1G08130	447	487	553	925	1126	968	818	1228	959	1396	1868	1187	676	866	826	647	629	647	934	367	667	1092	975	851	664	878	712	1413	956	1721	1179	1382	1053	846	949	992	470	663	556	1009	1100	1072	1319	1126	1068	834	612	616	700
AT1G08135	0	0	0	0	0	0	0	0	0	0	0	0	0	0	0	0	0	0	0	0	0	0	0	0	0	0	0	0	0	0	0	0	0	0	0	0	0	0	0	0	0	0	0	0	0	0	0	0	0
AT1G08140	0	0	0	0	0	0	0	0	0	1	0	0	0	0	0	0	0	0	0	0	0	0	0	0	0	0	0	0	0	0	0	0	0	0	0	0	0	0	0	0	0	0	0	0	0	0	1	0	0
AT1G08150	0	0	0	0	0	0	0	0	0	0	0	0	0	0	0	0	0	0	0	0	0	0	0	0	0	0	0	0	0	0	0	0	0	0	0	0	0	0	0	0	0	0	0	0	0	0	0	0	0
AT1G08160	99	127	240	189	233	219	290	313	158	297	285	230	204	294	191	262	174	185	389	122	345	171	333	156	242	285	244	340	208	395	161	292	203	375	348	364	192	251	136	207	115	138	299	150	94	195	149	70	172
AT1G08165	11	8	11	19	7	8	23	21	11	23	23	15	11	24	23	18	13	17	20	10	12	8	19	8	14	20	16	32	22	16	32	25	10	13	15	13	9	11	10	5	10	5	11	12	10	26	12	16	11
AT1G08170	0	0	1	2	1	1	0	4	0	0	0	0	0	0	0	0	0	3	0	0	1	0	0	3	0	1	1	1	0	2	1	0	0	1	3	3	0	0	0	1	1	1	0	0	1	0	0	0	0
AT1G08180	95	116	119	95	81	112	74	79	48	97	120	119	105	157	114	139	115	144	142	120	100	122	96	94	83	97	88	152	147	155	140	142	152	139	110	124	118	140	117	63	76	62	54	87	64	141	110	130	137
AT1G08190	2975	3060	2951	4205	3569	3571	2846	3017	2446	3348	4765	3516	2418	2716	2528	3072	2815	3174	3603	2348	3291	3748	3573	4553	2689	3280	2736	3530	4324	4018	4107	4760	3663	3005	2761	2977	2501	3209	2589	4270	3826	3872	3368	3017	2864	2740	2416	2266	3105
AT1G08200	3808	4245	4828	7756	7372	7202	5606	6614	5480	6064	8017	6051	4379	5781	4694	4831	4129	4657	6556	3970	5809	7493	7233	8046	5560	6474	5803	6206	6533	7148	5969	7181	5408	5323	5236	5433	3850	4964	3877	8274	8103	7881	7012	5770	6472	5312	5075	5296	4204
AT1G08210	1060	1067	1057	308	324	358	324	399	326	408	573	455	755	1019	808	1016	1014	1112	1096	867	1008	450	364	375	379	475	434	533	703	600	387	421	345	895	884	944	890	1110	934	337	306	280	450	408	449	1099	912	1018	1267
AT1G08220	87	103	106	142	167	124	131	187	104	202	234	156	133	131	129	115	128	130	149	70	114	155	126	148	105	107	67	237	147	256	210	205	177	156	147	184	95	118	96	181	145	138	188	141	165	140	93	126	122
AT1G08230	1104	980	743	316	281	330	254	229	190	508	694	486	473	556	525	754	741	922	561	695	597	526	314	388	297	389	303	610	804	722	814	788	710	576	533	549	873	1058	951	287	223	267	283	318	404	614	519	535	1022
AT1G08250	270	261	344	503	563	673	329	326	258	568	692	565	250	300	207	312	252	315	358	214	362	604	521	499	319	391	382	656	646	747	745	862	757	329	315	321	250	275	214	377	352	411	403	349	300	213	183	132	247
AT1G08260	323	441	667	628	838	770	781	1105	756	1116	1344	870	578	734	560	717	729	694	1093	396	755	728	918	494	558	691	651	1063	696	1178	619	842	683	853	878	959	391	602	367	678	551	478	1190	697	611	836	538	502	643
AT1G08270	8	6	14	19	15	15	18	27	13	14	28	6	17	17	11	11	7	6	10	10	7	12	9	10	13	20	13	14	17	22	11	14	13	5	10	9	16	20	8	15	14	8	18	16	22	14	28	23	19
AT1G08280	143	167	215	214	238	220	273	235	166	349	409	314	226	202	183	251	189	207	301	122	228	225	234	180	179	243	224	370	239	374	308	349	308	291	267	275	123	193	133	234	185	177	314	233	252	121	105	80	169
AT1G08290	12	16	59	24	42	50	51	50	9	104	56	45	45	51	53	51	27	28	106	24	48	27	49	10	39	38	26	83	31	105	43	67	57	79	79	70	22	36	21	26	18	8	60	20	7	23	32	5	39
AT1G08300	168	168	170	134	98	94	77	110	93	132	197	115	152	158	152	203	187	191	159	118	175	80	96	136	67	111	85	153	197	205	121	142	86	197	186	188	182	223	168	163	151	152	158	130	128	197	166	165	190
AT1G08310	44	46	57	25	20	29	26	49	28	25	46	26	36	50	34	51	42	35	48	33	43	31	38	26	33	49	44	51	43	46	35	60	54	37	48	49	39	50	53	24	41	30	33	36	20	43	47	44	33
AT1G08315	260	323	219	184	127	175	187	226	246	185	290	207	185	258	195	271	258	274	238	211	218	202	161	225	212	250	217	262	376	255	224	226	185	181	185	191	299	308	291	205	249	201	212	248	349	390	397	409	295
AT1G08320	480	554	524	344	284	374	403	536	341	391	535	342	474	548	475	486	397	486	582	393	543	348	477	352	441	513	588	442	645	602	493	535	444	519	570	566	448	510	500	364	426	356	450	507	425	831	712	790	650
AT1G08340	123	155	113	85	98	184	115	158	83	120	144	114	103	131	110	183	138	165	237	104	186	153	164	85	123	155	181	140	202	193	117	211	138	216	208	226	128	119	139	104	110	102	149	117	45	157	149	163	140
AT1G08350	161	217	240	202	282	250	247	325	251	270	450	302	224	258	258	242	275	261	366	182	287	237	272	203	222	313	262	344	316	397	219	305	233	288	287	281	200	296	190	240	284	213	338	247	276	320	221	239	260
AT1G08360	4389	4788	4959	4849	5204	5481	3721	5290	4090	5628	7552	5385	5227	6317	5437	5851	5767	6024	7892	4314	5963	6364	5194	4913	3150	3807	3360	5637	5012	6496	6035	6402	5047	7080	6947	7095	3777	5313	3995	4998	4870	4043	5758	4764	5257	5824	4525	5138	5819
AT1G08370	766	778	824	823	948	863	759	872	733	887	1184	836	629	864	725	821	791	820	1076	705	895	850	924	881	727	927	722	909	1021	1209	877	1047	747	824	850	877	682	987	754	824	846	785	895	920	904	908	735	843	866
AT1G08380	12802	13638	16519	33412	36048	38461	49025	51653	42236	18269	23344	17736	4223	5459	4407	15265	12908	15381	19390	8694	15541	35061	41289	35145	51778	58876	55597	26418	32104	28420	10910	14516	10717	13328	13569	12976	17681	21906	18117	34249	38616	34413	43856	39472	39031	8741	9102	8801	5384
AT1G08390	58	73	68	105	85	106	79	110	84	65	86	51	45	51	36	89	72	83	137	41	77	89	114	87	97	94	85	84	52	108	55	73	61	88	92	82	79	92	69	126	104	78	122	74	68	55	38	59	58
AT1G08400	204	196	214	192	230	175	183	193	145	220	268	177	159	196	140	246	201	239	235	140	241	181	177	191	142	208	147	255	259	272	191	241	175	211	213	210	155	244	164	187	158	211	216	187	169	194	185	164	225
AT1G08410	457	458	471	583	610	479	396	575	521	711	920	631	439	488	447	494	544	503	561	368	461	569	432	599	365	435	357	764	725	814	647	794	581	517	593	591	391	530	446	746	720	557	733	686	659	531	389	519	542
AT1G08420	2058	2346	2197	2004	1954	1997	1746	2047	1939	2118	3283	2218	2131	2557	2139	2260	2041	2469	2461	1952	2308	2331	1979	2212	1917	2250	2026	2554	2854	3016	2267	2681	1923	2188	1970	2241	1909	2468	1988	1931	1938	1902	2343	2093	2424	2743	2332	2489	2465
AT1G08430	34	58	451	55	180	241	386	355	20	260	136	81	290	140	221	414	84	109	756	15	527	40	327	8	209	226	297	315	53	405	156	329	275	749	682	536	106	89	82	28	25	53	232	85	9	96	37	8	57
AT1G08440	0	1	0	2	1	2	0	0	0	0	3	1	0	0	0	0	0	0	0	0	0	0	1	5	0	0	0	0	1	0	0	0	0	2	0	0	0	0	0	3	1	1	1	1	1	0	0	0	0
AT1G08450	1122	1223	1334	1012	1547	1174	1256	1397	982	1449	1973	1402	1253	1619	1350	1369	1239	1355	1788	1024	1486	1138	1269	972	1283	1442	1456	1665	1798	1891	1474	1720	1537	1473	1438	1583	1167	1510	1117	1598	1502	1466	1728	2061	1795	2249	1812	1937	1800
AT1G08460	914	965	794	371	340	484	355	436	454	426	582	472	512	653	571	799	799	818	755	643	720	505	433	442	469	542	483	538	748	655	464	582	401	558	570	667	860	1221	1000	455	443	386	397	488	493	879	773	833	1079
AT1G08465	211	208	273	312	330	350	327	362	310	333	416	366	250	370	296	277	194	286	291	201	295	337	331	313	334	411	321	442	404	451	293	300	275	266	251	295	187	281	224	295	329	270	395	361	402	376	273	287	297
AT1G08470	348	405	509	377	470	459	405	487	374	573	764	647	486	566	468	496	393	519	612	351	538	443	496	409	426	492	461	684	645	731	620	742	545	541	549	542	337	435	341	388	440	384	541	470	455	462	387	379	482
AT1G08480	857	871	1024	912	1005	1074	1116	1217	760	1273	1455	1124	972	1301	1013	1108	1055	1116	1548	857	1220	962	1115	890	1032	1201	992	1327	1318	1598	1459	1765	1362	1290	1369	1333	760	1046	786	865	945	786	1288	1045	1135	1222	1045	1059	1161
AT1G08490	1113	1105	1148	1225	1256	1322	1039	1383	1236	1424	2003	1353	1057	1339	1034	1182	1194	1235	1451	1103	1371	1555	1386	1332	1313	1500	1229	1527	1786	1849	1514	1656	1338	1297	1194	1274	824	1141	973	1333	1283	1216	1526	1636	1373	1276	1181	1264	1070
AT1G08500	53	51	89	66	74	97	149	122	76	116	153	115	81	128	112	130	78	97	167	59	148	60	133	43	121	119	103	134	131	165	132	166	135	153	160	158	72	101	85	47	48	30	139	102	58	95	43	28	94
AT1G08510	2630	2756	2965	3029	2615	3041	2413	2811	2686	2646	3281	2639	2741	3259	2810	3096	2673	3100	3596	2181	3328	3293	3155	3316	2563	2997	2914	2886	3095	3493	2701	3347	2555	3357	3270	3316	2539	3343	2617	3055	2911	2783	2994	2544	2842	2793	2471	2665	2921
AT1G08520	5500	5840	5332	3934	4381	4425	5550	5978	5542	6134	7778	5503	4336	5434	4595	6010	6146	7033	7432	4617	6096	4895	4490	4215	4695	6047	4957	6499	6254	6893	4122	5884	4268	6033	5948	6282	4941	6718	5315	4377	4050	3752	6894	4944	5171	6448	5919	6206	6289
AT1G08530	158	127	146	209	221	178	217	217	177	322	369	251	146	191	149	160	174	158	240	115	155	212	198	194	153	216	216	307	338	319	298	365	327	173	203	214	123	146	154	222	240	169	262	264	237	187	165	155	179
AT1G08540	1989	2180	1860	2946	3058	3075	2890	3453	3230	3603	5283	3605	2033	2410	2075	2138	2126	2442	2684	1651	2350	3712	3148	3024	3183	3589	3298	4074	3986	4613	2917	3745	2980	2203	2184	2419	1806	2261	2079	3223	3301	2735	4292	3938	3937	2655	2713	2753	2530
AT1G08550	1806	1755	1598	1390	1294	1655	4312	5498	4359	3714	5322	3622	2630	3130	2752	1978	1692	2116	2200	1789	2010	1715	1801	1502	5186	5622	5808	4659	5095	5386	3001	3843	2862	2094	1914	1973	1195	1570	1305	1745	2228	1620	6232	6195	5158	3889	4112	4404	3799
AT1G08560	96	108	310	270	378	406	681	786	207	770	745	631	419	516	434	304	313	308	783	177	519	255	468	141	477	496	447	728	372	917	244	448	378	716	662	690	114	206	114	212	166	109	778	294	195	484	312	145	309
AT1G08570	3890	4119	3944	2510	2030	3904	1475	1753	1593	1741	2518	1863	2445	3246	2726	3957	3212	4004	4422	3906	4679	4529	3296	2684	1769	2156	1810	2184	2374	2518	3196	3980	3052	3642	3320	3566	2628	3180	2982	2109	2113	1842	1744	1729	1724	3204	2598	3128	3616
AT1G08580	402	361	404	612	679	515	465	666	438	775	888	611	347	406	384	377	426	401	582	285	444	608	575	663	339	368	291	804	593	834	766	861	620	535	521	617	277	461	360	754	630	594	791	623	702	395	304	323	419
AT1G08590	226	365	365	229	329	346	365	421	214	338	396	239	345	376	438	449	378	351	629	220	503	229	379	186	222	339	319	329	267	483	250	339	209	552	533	582	300	353	293	229	172	135	380	260	121	334	231	168	328
AT1G08600	910	1010	1287	1176	1460	1295	1207	1502	1105	1548	2016	1304	1080	1279	1122	1264	1161	1299	1614	812	1214	1430	1446	1158	1193	1568	1326	1604	1559	2069	1421	1771	1270	1440	1268	1417	938	1216	976	1435	1409	1251	1588	1395	1062	1442	1098	954	1271
AT1G08610	239	249	153	221	171	170	151	218	249	290	427	278	215	197	237	233	221	205	208	119	160	231	138	255	126	147	132	333	274	352	271	228	175	218	215	227	208	210	226	304	283	296	415	333	369	232	157	205	232
AT1G08620	991	1215	1322	1161	1402	1336	1053	1150	875	1308	1669	1138	985	1116	1006	1342	1175	1260	1648	940	1282	1314	1387	1061	954	1388	1076	1480	1436	1832	1191	1480	1310	1343	1193	1294	1093	1450	1118	1174	1069	1017	1328	1038	929	1222	911	943	1244
AT1G08630	2529	2674	514	343	166	253	112	113	978	71	385	335	2069	3873	2905	808	1451	1648	291	2289	615	706	137	686	125	259	90	173	849	160	611	248	203	316	221	535	2418	3104	3319	483	517	358	279	477	2253	10516	9744	14598	3282
AT1G08640	1316	1341	1118	1427	1457	1391	1366	1551	1554	1880	2692	2058	1304	1621	1406	1471	1417	1620	1523	1104	1236	1676	1336	1655	1126	1489	1022	1821	2193	2073	2376	2839	2043	1451	1428	1524	1039	1263	1024	1475	1464	1348	2104	1760	2284	1632	1444	1702	1674
AT1G08645	0	0	0	0	2	0	0	1	1	0	0	0	0	0	0	0	0	0	0	0	0	0	0	0	0	0	0	2	0	2	0	0	0	0	0	0	0	0	0	0	0	0	0	0	0	0	0	2	0
AT1G08650	262	305	451	1040	955	728	910	863	831	1188	1879	1497	259	316	252	415	332	327	513	206	378	715	689	1132	871	999	753	1147	1791	1551	1381	1486	1016	441	423	446	385	493	369	835	812	671	1168	1139	1072	250	214	145	317
AT1G08660	516	588	644	584	626	507	745	903	716	817	1226	760	886	1073	907	776	727	788	982	437	757	471	631	614	670	808	674	974	940	1181	695	825	659	921	891	880	456	801	511	648	655	568	1007	907	909	1282	1115	1042	1097
AT1G08670	37	30	39	17	26	57	36	38	30	20	24	40	28	33	28	41	24	41	56	27	39	38	26	23	46	60	59	23	52	53	38	52	47	48	59	49	34	22	38	21	27	17	32	31	41	32	24	45	43
AT1G08680	1341	1501	1483	899	877	1065	890	1038	886	1034	1600	1051	1150	1532	1222	1588	1473	1685	1541	1335	1532	1105	1011	1013	960	1224	957	1217	1410	1500	1019	1157	940	1323	1360	1449	1319	1740	1476	939	923	810	1161	995	1039	1748	1425	1642	1684
AT1G08695	0	0	0	0	0	0	0	0	0	0	0	0	0	0	0	0	0	0	0	0	0	0	0	0	0	0	0	0	0	0	0	0	0	0	0	0	0	0	0	0	0	0	0	0	0	0	0	0	0
AT1G08700	670	755	747	705	745	695	606	766	611	633	854	656	638	806	651	866	800	892	945	675	953	816	760	827	557	728	613	778	686	820	624	798	573	790	800	812	698	798	666	722	749	628	749	623	824	855	681	659	733
AT1G08710	286	324	282	178	173	199	163	187	191	184	268	193	254	281	264	329	252	313	316	258	298	207	188	206	189	213	198	223	267	264	227	257	206	260	282	343	234	296	273	211	253	218	206	219	225	320	289	324	387
AT1G08720	838	903	967	605	683	740	684	862	752	866	1194	764	842	1172	1009	948	850	940	1090	716	1018	749	750	687	793	1012	894	999	1246	1187	832	892	809	977	850	969	864	1198	976	702	711	722	890	861	860	1464	1377	1561	1206
AT1G08730	19	26	50	26	30	40	34	39	29	45	35	22	27	30	30	50	38	35	81	23	42	24	32	20	27	22	25	38	27	42	19	32	29	51	45	60	23	28	25	33	25	13	31	10	5	19	17	9	21
AT1G08750	263	324	311	326	307	331	318	363	283	376	478	318	286	383	326	301	309	320	437	243	367	361	346	270	312	372	336	431	405	427	380	433	340	398	347	378	303	370	263	309	331	315	386	388	326	421	298	296	344
AT1G08760	593	613	725	612	585	660	517	728	532	602	854	606	586	726	632	711	588	669	915	539	736	684	688	584	547	636	592	738	723	913	572	630	595	675	738	774	678	803	677	592	596	565	649	551	545	783	650	683	663
AT1G08770	410	366	334	263	248	267	244	261	230	260	339	278	333	360	284	353	345	421	327	344	369	279	253	363	261	301	300	278	482	346	338	357	273	302	276	318	358	408	342	295	315	280	247	258	339	380	339	414	364
AT1G08780	194	246	287	343	344	334	292	328	281	348	427	323	304	352	297	340	268	298	387	232	322	281	342	275	235	269	273	404	363	464	341	375	317	360	372	360	199	264	214	352	374	301	435	352	384	391	338	327	322
AT1G08790	0	0	0	0	0	0	0	0	0	0	0	0	0	0	0	0	0	0	0	0	0	0	0	0	0	0	0	0	0	0	0	0	0	0	0	0	0	0	0	0	0	0	0	0	0	0	0	0	0
AT1G08800	1451	1550	1255	1253	1009	1307	1000	1246	1064	1213	1923	1270	1079	1418	1238	1317	1235	1491	1324	1391	1368	1514	1315	1253	1345	1764	1424	1412	2291	1762	1791	1749	1542	1288	1213	1379	1310	1428	1343	1183	1260	1227	1480	1628	1418	1768	1530	1732	1698
AT1G08810	470	396	367	328	255	334	240	316	254	254	429	286	290	344	286	393	399	494	418	285	431	407	387	347	260	340	299	396	412	446	469	482	333	363	363	382	398	407	402	314	427	320	326	268	290	305	323	250	365
AT1G08820	1199	1350	1387	855	964	963	916	1116	920	1047	1377	960	1189	1526	1332	1314	1282	1415	1499	1127	1354	933	1025	847	994	1184	1043	1108	1388	1464	1081	1256	1097	1211	1151	1326	1150	1584	1389	924	1062	948	1066	1195	1173	1965	1550	1744	1774
AT1G08830	2946	3160	2279	2602	2925	2843	1951	2739	2498	3331	4047	2994	2774	3463	2535	2650	2776	3577	2457	2247	2243	2593	2571	3465	2176	2507	2271	2635	2984	3707	3503	3133	2457	2256	2086	2168	2467	3407	2824	3765	4439	3330	4179	4165	5176	4752	4256	5694	5201
AT1G08840	147	135	205	252	259	214	263	352	249	359	483	321	224	238	238	233	203	192	281	106	212	201	286	237	192	236	178	332	301	381	278	320	247	271	321	324	158	260	138	274	234	258	393	210	259	254	159	147	230
AT1G08845	85	132	100	122	112	96	104	117	123	125	172	104	95	126	126	120	94	107	107	76	98	88	79	135	74	114	87	121	148	167	110	139	85	116	111	93	103	101	140	132	119	134	196	147	167	167	100	144	118
AT1G08860	1	2	4	4	7	3	3	2	4	5	3	0	1	0	5	0	3	0	2	2	0	4	0	1	2	5	2	3	1	4	1	12	2	3	0	2	1	0	4	8	4	3	5	1	1	5	8	0	2
AT1G08880	655	691	845	1109	1281	1397	1304	1792	1324	1683	2355	1684	1019	1262	1120	934	778	844	1253	695	925	1188	1476	829	1315	1467	1539	1952	1920	2456	1538	1783	1492	1112	1137	1174	635	922	662	972	1035	854	1946	1643	1618	1421	1274	1296	1065
AT1G08890	162	183	253	257	212	276	1003	1205	797	652	867	601	393	475	386	258	201	223	335	173	252	208	299	278	792	912	943	695	1016	897	386	456	378	319	303	371	196	202	189	338	323	304	1434	1338	1153	670	520	625	461
AT1G08900	550	676	685	380	353	484	569	637	546	547	833	546	473	606	487	674	648	671	608	520	583	538	414	461	633	842	715	600	868	732	538	631	473	525	521	620	675	895	709	439	473	409	799	893	737	877	701	784	837
AT1G08910	502	577	620	608	586	544	515	637	446	695	945	528	549	798	660	663	585	698	719	372	582	501	625	673	450	607	560	798	689	930	517	641	463	689	670	646	544	765	627	616	571	496	752	604	545	751	529	526	749
AT1G08920	253	386	580	452	503	628	759	1031	573	572	642	447	417	466	357	519	355	358	693	264	603	541	797	459	744	952	886	534	470	798	490	648	513	466	528	557	360	421	370	474	567	482	1027	870	456	448	307	303	451
AT1G08930	6540	6807	4964	2187	3021	2532	3998	4286	5999	4185	6961	5415	9305	11987	9568	6200	5691	7118	4705	7538	5608	3180	2577	2453	4758	5761	5729	4971	8887	6407	6043	5979	5178	5647	5372	6061	5789	7127	6011	3757	4478	3695	6395	8851	10805	17565	18996	21469	12552
AT1G08940	184	230	233	151	292	162	259	252	149	255	281	199	302	279	273	276	229	294	229	147	216	153	240	136	200	271	262	313	401	349	275	351	290	246	240	265	187	268	219	171	177	163	282	261	285	448	377	368	364
AT1G08960	215	225	244	305	305	247	301	324	269	414	570	414	255	263	213	248	231	248	259	177	203	291	276	380	260	348	266	365	379	478	356	404	295	303	249	264	181	269	234	366	317	308	406	350	479	277	208	256	262
AT1G08970	681	716	730	813	802	829	698	927	789	787	1033	741	596	781	669	717	735	806	915	568	815	859	816	817	756	813	803	930	925	1041	804	866	804	872	764	852	672	819	777	792	887	773	910	903	1031	808	692	740	745
AT1G08980	2983	2809	2711	581	396	606	1676	1920	2259	1791	2714	2059	3296	4437	3574	2652	2411	2873	2598	2501	2632	807	598	869	1892	2061	2086	2251	2552	2448	1837	2095	1744	2647	2504	2422	2093	2554	2227	661	753	536	2535	2431	2882	5096	4754	5593	5571
AT1G08985	0	0	0	0	0	0	0	0	0	0	0	0	0	0	0	0	0	0	0	0	3	0	0	0	0	0	0	0	0	0	0	0	0	0	0	0	0	0	0	0	0	0	0	0	0	0	0	0	0
AT1G08990	194	156	278	193	228	301	245	301	101	194	275	199	232	203	241	301	167	219	328	114	338	179	349	135	270	269	382	306	227	401	233	368	244	318	310	338	214	206	216	180	197	223	234	202	88	167	129	134	179
AT1G09000	96	82	132	136	147	124	134	178	80	191	213	156	109	115	96	118	106	100	176	55	148	101	147	110	117	139	131	188	131	218	137	172	139	163	152	179	75	107	76	120	101	123	168	115	71	102	91	57	91
AT1G09010	2827	3031	3086	1752	1872	2294	2304	2876	2430	2183	3170	2366	2620	3555	2693	3096	3043	3388	3626	2563	3143	2421	2361	1922	2616	3050	2741	2702	3011	3103	2097	2653	2050	3087	2847	2981	2604	3508	2644	2065	2127	1841	3071	2834	2676	4155	3639	3953	4085
AT1G09020	918	1036	1140	1327	1447	1430	1245	1532	1237	1574	2130	1478	984	1234	1007	1209	1172	1185	1488	882	1267	1546	1442	1424	1262	1545	1274	1699	1766	1982	1416	1824	1253	1346	1288	1308	869	1152	928	1411	1377	1247	1659	1342	1373	1145	967	976	1164
AT1G09030	0	0	0	0	0	0	0	3	1	0	0	0	0	0	0	0	0	0	0	0	0	0	0	0	1	0	0	1	0	0	0	0	0	2	0	0	0	0	0	0	0	0	0	0	0	1	0	0	0
AT1G09040	199	254	248	165	170	165	176	246	226	210	294	194	224	248	254	233	216	279	274	200	243	152	175	133	168	227	165	249	230	241	192	217	183	228	255	221	167	222	145	175	238	161	258	279	206	298	269	253	258
AT1G09050	113	171	154	133	197	189	186	188	191	195	272	162	148	203	165	151	169	162	212	130	177	194	185	142	171	168	160	195	223	214	184	171	142	158	167	161	104	148	144	238	228	249	267	275	273	224	190	178	175
AT1G09060	1682	1802	1737	1536	1450	1622	1347	1657	1346	1379	1829	1260	1302	1627	1301	1815	1689	1853	1954	1436	1795	1732	1712	1512	1412	1656	1478	1487	1499	1873	1247	1527	1186	1694	1562	1756	1646	2096	1777	1530	1696	1370	1526	1333	1419	1788	1487	1683	1825
AT1G09070	2264	2417	2117	2304	2218	2167	1475	1747	2192	1505	2345	1586	1616	2203	1677	2152	2186	2452	2045	2136	2083	2360	2175	2583	2103	2646	2189	1875	2451	2245	1711	1787	1457	1796	1744	1915	2242	3014	2505	2657	3137	2494	1998	2207	2823	2357	2332	2565	2077
AT1G09080	6	10	7	18	211	26	14	17	10	23	17	14	6	8	1	10	10	5	8	17	13	28	19	8	6	18	14	27	22	4	19	17	16	11	8	7	14	22	16	151	73	135	60	191	142	56	22	46	31
AT1G09090	132	127	140	83	106	111	132	119	59	97	130	108	100	136	133	183	118	139	179	69	145	94	103	68	141	122	169	157	207	194	150	184	145	204	171	174	146	129	106	79	81	108	114	145	88	122	130	129	153
AT1G09100	420	385	479	508	530	461	497	567	441	632	843	575	599	735	632	539	436	463	690	423	572	460	542	545	507	539	498	626	976	852	832	984	713	584	542	629	437	535	457	605	638	553	631	609	594	787	804	818	711
AT1G09130	3568	3964	2993	3613	3519	4451	3744	4638	4481	4793	6489	4720	3465	4836	3848	3382	3426	3889	4066	3275	3791	4519	4189	4210	4384	5168	4626	4905	6286	6004	5099	6180	4715	3640	3533	3818	3428	4059	3625	4105	4424	4156	5179	5168	5282	5215	5107	5653	4220
AT1G09140	1832	1880	2002	1585	1339	1359	1143	1304	958	1413	1948	1302	1499	1909	1579	2029	2078	2176	1942	1145	1780	1412	1439	1825	1212	1689	1312	1670	1608	1990	1619	1744	1327	1948	1820	1800	1678	2769	1714	1390	1502	1408	1466	1381	1214	2067	1599	1556	2249
AT1G09150	611	661	720	631	737	691	666	865	671	859	996	721	755	936	769	858	717	842	1021	533	854	729	692	657	598	773	723	922	900	1104	714	899	644	891	885	904	576	816	620	701	711	571	970	793	794	913	767	692	864
AT1G09155	20	16	19	15	12	22	18	20	7	16	21	24	15	14	11	22	25	18	27	20	26	29	26	16	19	23	18	25	35	26	30	32	31	27	18	35	19	17	14	17	29	22	15	13	8	9	8	10	14
AT1G09157	0	0	0	1	1	0	0	2	1	0	0	0	1	0	0	1	3	2	0	0	0	2	0	1	0	0	1	0	0	0	0	0	0	0	0	0	0	0	1	3	0	0	1	1	3	0	0	1	0
AT1G09160	510	625	620	783	729	651	620	800	616	758	954	704	555	674	574	598	589	682	816	443	614	845	692	790	527	673	538	800	718	854	692	754	607	733	747	744	564	699	558	853	750	699	876	675	806	582	450	497	617
AT1G09170	61	99	75	61	102	129	109	132	37	129	122	79	77	83	79	116	97	89	140	26	131	75	120	52	117	151	178	142	102	179	128	238	176	134	131	130	78	64	61	73	55	62	136	81	36	55	41	37	70
AT1G09176	2	0	1	0	5	3	4	0	1	2	5	0	1	3	0	1	1	0	3	0	5	0	2	1	2	5	7	0	1	5	6	2	4	2	4	2	3	6	1	3	2	1	1	4	0	1	3	0	0
AT1G09180	9	6	10	28	24	22	9	9	12	6	6	5	1	1	1	7	8	3	11	2	17	27	20	24	22	15	10	11	4	7	5	15	6	7	6	7	11	16	15	25	15	19	4	11	7	1	1	0	4
AT1G09190	65	65	67	53	49	54	62	96	91	144	180	125	60	101	96	82	88	81	78	85	89	58	58	50	46	55	57	142	135	179	110	117	88	78	102	76	47	48	44	51	67	56	111	99	128	109	75	82	74
AT1G09195	300	370	425	147	126	161	171	237	158	230	283	178	286	387	328	394	348	357	423	285	348	109	205	111	202	230	242	265	249	308	181	229	176	331	378	335	317	457	334	148	173	131	271	233	209	454	373	361	445
AT1G09200	137	208	394	1018	1435	1399	1341	1527	964	1804	1978	1560	629	747	622	469	454	432	1095	230	557	1068	1533	574	954	1059	1000	1694	1083	1879	1076	1383	1300	999	967	975	217	385	243	868	732	559	1666	1059	957	564	464	366	378
AT1G09210	1444	1872	2524	4436	7324	3940	3629	4366	3276	4520	5514	4091	1756	2160	1854	2545	2740	2323	4896	1586	3135	3692	4135	4352	2830	3566	2633	4431	3880	5114	3932	4478	3579	3652	3517	3390	1662	2809	1778	6115	5412	4837	5399	4816	5036	2070	1872	1712	1398
AT1G09220	32	31	38	20	33	25	29	53	48	56	83	92	30	33	36	36	27	36	56	33	31	32	22	30	35	26	25	57	97	61	69	80	58	67	50	36	27	46	24	43	46	26	65	66	74	43	49	60	50
AT1G09230	562	524	483	386	344	358	297	333	292	258	407	256	348	474	371	607	476	594	532	479	459	386	398	500	413	459	375	318	360	398	333	355	233	520	499	546	371	525	486	503	497	515	374	382	398	413	351	349	474
AT1G09240	113	83	50	482	284	429	233	378	450	85	255	147	29	58	40	70	60	95	32	63	42	352	339	680	442	466	517	196	300	218	245	209	151	35	51	70	76	73	91	963	1449	1283	334	546	573	37	38	33	55
AT1G09245	0	0	0	0	0	0	0	0	0	0	0	0	0	0	0	0	0	0	0	0	0	0	0	0	0	0	0	0	0	0	0	0	0	0	0	0	0	0	0	0	0	0	0	0	0	0	0	0	0
AT1G09250	516	564	652	483	508	602	450	547	458	368	480	379	328	376	275	603	520	618	680	376	565	582	628	586	427	485	462	448	400	537	451	455	383	541	554	512	613	806	590	538	658	502	551	424	474	381	287	286	486
AT1G09260	0	1	0	0	0	0	0	0	0	0	0	0	0	0	0	0	0	0	0	0	2	0	0	0	0	0	0	0	0	0	0	0	0	0	0	0	0	0	0	0	0	0	0	0	0	0	0	0	0
AT1G09270	1441	1643	1688	1469	1555	1548	1484	1709	1397	1667	2123	1491	1434	1756	1435	1759	1634	1718	2085	1375	1830	1887	1654	1526	1399	1755	1383	1830	1928	2128	1802	2027	1619	1650	1692	1825	1421	1779	1474	1594	1519	1448	1766	1505	1620	1769	1508	1602	1653
AT1G09280	1479	1526	1521	400	364	439	337	380	427	402	587	447	931	1189	964	1491	1464	1675	1349	1012	1260	479	439	449	372	450	370	482	534	591	407	460	371	1175	1076	1161	1404	1839	1578	454	462	401	552	444	551	1296	1190	1175	1646
AT1G09290	386	401	365	227	221	250	225	287	180	242	336	294	323	380	373	348	382	380	365	261	345	271	233	246	205	219	200	299	339	361	325	335	273	338	368	384	282	396	328	266	323	229	288	265	296	430	347	343	427
AT1G09300	313	301	244	275	261	267	172	259	215	294	340	264	316	325	303	327	283	253	285	221	277	276	277	298	158	187	203	235	253	345	290	349	247	260	260	250	223	257	224	309	382	293	309	290	323	361	303	353	286
AT1G09310	7181	5363	5805	23400	18674	18550	17024	15806	15562	15125	20303	15845	2271	2496	2230	4215	3784	4940	5324	3297	4366	18875	16774	25666	14085	16476	13337	11450	20489	12793	18687	21486	17806	3911	3864	4276	6198	7690	5179	24302	25826	30068	19044	17645	18887	1403	2019	1408	2883
AT1G09320	535	497	382	197	222	174	237	294	269	275	390	261	373	412	423	427	443	484	366	381	370	219	181	256	222	239	221	339	370	350	274	276	211	336	323	393	396	478	471	255	285	236	367	315	377	553	423	582	580
AT1G09330	492	547	571	611	638	608	556	633	526	694	862	732	589	727	570	525	517	583	711	533	629	625	551	618	505	618	540	648	720	782	742	806	711	658	647	668	468	590	518	604	589	587	753	677	795	809	634	682	598
AT1G09340	12860	14657	15595	18063	21414	25314	19540	22839	19500	23866	33713	22951	16491	20910	16388	16218	14173	16787	22393	11970	19796	27936	25669	19021	21762	24739	22555	24798	22149	28245	23097	32533	24068	20054	18719	17754	11492	14579	11487	16052	17858	15315	25550	21319	19356	15416	15321	14201	19150
AT1G09350	14	25	19	34	87	65	93	86	10	8	18	9	0	5	4	9	16	7	14	6	6	40	54	25	25	58	33	13	11	9	2	14	5	7	6	6	32	20	47	52	73	55	77	35	7	4	4	3	2
AT1G09360	0	0	0	0	0	0	0	0	0	0	0	0	0	0	0	0	0	0	0	0	0	0	0	0	0	0	0	0	0	0	0	0	0	0	0	0	0	0	0	0	0	0	0	0	0	0	0	0	0
AT1G09370	0	0	1	1	3	1	4	2	0	2	2	0	1	1	0	0	1	0	1	0	2	0	0	1	0	0	1	6	0	1	0	2	1	1	2	1	1	1	0	0	2	0	0	0	0	0	0	0	0
AT1G09380	27	26	25	50	9	31	8	21	38	15	33	26	15	34	39	21	13	32	13	32	18	89	10	41	9	10	11	26	18	26	16	11	5	9	10	24	21	21	26	22	25	16	23	13	15	22	10	25	19
AT1G09390	227	294	289	499	398	481	475	515	549	206	326	231	188	246	188	295	295	259	389	174	309	606	509	562	418	535	477	248	239	283	172	203	177	332	266	337	278	446	284	489	523	504	410	332	375	176	166	163	232
AT1G09400	1	3	2	2	3	2	0	0	6	6	1	1	3	1	4	2	3	3	3	1	2	2	0	0	0	4	3	2	3	6	1	4	1	0	3	4	2	1	0	1	2	1	1	2	7	4	8	1	2
AT1G09410	21	45	36	24	22	36	42	53	50	52	68	59	34	58	41	39	32	40	55	24	32	37	30	27	32	24	25	52	68	71	66	63	53	53	48	40	23	39	18	24	20	25	53	52	58	50	49	47	64
AT1G09415	243	236	273	192	128	216	211	262	196	290	380	311	248	301	254	328	278	349	344	262	302	210	186	147	171	290	196	316	500	349	337	396	341	321	267	312	226	315	280	142	147	168	342	298	313	425	376	410	447
AT1G09420	626	649	332	164	213	259	193	346	319	255	430	236	519	919	631	359	529	539	433	530	376	302	267	233	225	274	254	359	281	335	233	223	191	373	309	433	483	596	548	287	366	234	363	401	611	1607	1433	1806	1138
AT1G09430	3969	3852	2923	1686	1739	1977	1725	1738	2229	1797	2646	2116	3107	4608	3355	3049	3130	3775	2990	4004	3154	2465	1710	2148	1990	2310	2004	2281	3629	2321	2417	2373	1948	2789	2357	2833	3630	4609	3854	2344	2378	2153	2236	2500	3507	6965	6916	8405	5428
AT1G09440	310	311	321	384	304	358	280	376	348	318	559	355	306	306	309	356	278	366	374	251	376	524	346	418	342	350	347	296	478	431	444	457	327	322	304	303	308	352	363	337	396	427	367	319	416	307	289	280	346
AT1G09450	22	22	47	38	98	82	84	148	58	104	102	87	75	80	78	57	62	45	164	28	85	60	110	25	50	63	51	112	49	119	41	74	66	98	95	120	26	47	25	61	33	19	132	60	41	90	59	51	42
AT1G09460	255	404	414	201	142	162	260	294	445	193	280	253	337	472	388	383	406	401	640	371	419	279	199	262	223	305	253	224	265	327	104	151	97	411	406	428	364	467	371	279	343	144	346	309	463	872	560	716	359
AT1G09470	23	30	63	73	81	75	108	130	42	129	129	98	50	99	71	56	56	43	146	36	95	69	106	43	68	79	87	142	67	165	49	104	79	95	116	130	19	37	18	81	49	35	161	80	63	95	52	32	55
AT1G09480	168	181	104	82	75	113	68	96	99	149	132	121	141	190	125	167	140	121	66	152	98	124	88	119	95	124	125	122	181	141	177	188	123	90	106	126	158	181	157	91	103	110	121	152	173	244	214	270	240
AT1G09483	1	1	0	3	0	2	0	0	0	1	0	0	0	1	0	0	4	1	3	1	0	0	0	1	0	0	0	0	0	0	0	0	1	0	0	1	0	0	1	0	3	0	0	0	3	1	0	0	0
AT1G09490	625	635	668	735	712	881	593	849	746	798	1106	724	651	875	765	609	487	677	638	595	597	978	786	825	1021	1086	943	945	1198	1060	1054	1228	1006	553	572	590	539	634	564	808	754	877	892	957	863	889	794	890	685
AT1G09500	60	98	67	148	93	439	113	275	350	312	562	281	139	351	207	56	43	49	63	183	109	364	270	168	703	833	415	436	1281	804	1141	1312	808	110	78	133	32	65	37	176	64	176	338	628	366	323	262	313	78
AT1G09510	0	0	0	0	0	0	0	0	0	0	0	0	0	2	0	0	0	0	0	0	0	0	0	0	4	4	0	0	2	0	0	0	0	0	0	0	0	0	0	0	0	0	0	0	2	0	0	0	0
AT1G09520	502	520	460	255	204	211	211	246	232	281	387	284	391	468	374	450	442	469	485	407	421	306	248	300	185	241	200	309	381	386	300	326	270	386	335	373	441	514	501	291	276	247	276	259	335	522	449	510	534
AT1G09530	589	592	453	430	402	431	291	305	364	540	765	564	437	674	445	576	682	740	435	383	428	451	422	446	351	395	268	679	747	732	600	789	640	482	440	488	513	784	575	433	405	383	403	450	508	839	720	721	850
AT1G09540	23	37	43	30	30	45	30	51	16	66	57	43	30	45	42	60	39	32	85	25	54	44	50	14	44	59	64	51	46	61	56	79	42	68	66	74	36	44	39	22	21	19	46	52	20	42	38	14	34
AT1G09550	0	0	0	0	0	0	0	0	0	0	0	0	0	0	0	0	0	0	0	0	0	0	0	0	1	0	0	0	0	0	0	0	0	0	0	0	0	0	0	0	0	0	0	0	0	0	0	0	0
AT1G09560	3821	4225	5358	2984	4412	4415	3033	3359	1848	4025	4128	3539	4034	5187	4169	6408	4205	4976	7525	3318	5932	4082	4938	2859	3477	4178	4310	4077	5584	5584	5383	6982	5388	7493	7418	6982	3911	3981	3555	3128	3147	3270	3077	3353	2657	5691	3979	4518	4778
AT1G09570	5167	6260	5613	3008	2591	3433	2653	3301	3674	2297	3123	2451	4446	5920	5051	5364	5243	5726	6852	5492	6284	4420	3703	3916	3232	4002	3532	2946	3349	3417	1983	2378	1924	5200	4745	5256	6118	8020	7045	3379	3601	3002	3168	2835	3317	8377	6768	8487	5591
AT1G09575	110	110	125	67	62	74	38	58	60	37	75	61	78	116	92	121	124	124	169	125	166	79	58	110	65	83	69	44	58	65	32	50	51	140	121	134	84	150	110	83	82	66	82	51	75	131	96	136	79
AT1G09580	81	97	136	189	223	183	217	267	156	244	306	263	182	248	167	166	161	156	258	99	168	177	187	207	174	222	149	232	235	281	219	241	208	186	195	224	77	155	103	210	201	168	296	186	146	212	185	149	145
AT1G09590	1459	1791	1919	3084	3255	3198	2517	3383	2307	4001	4451	3377	2451	2740	2430	2443	2377	2358	3793	1368	2368	3327	2758	3066	1609	2134	1727	3808	2959	4315	3683	4265	3457	3388	3557	3423	1360	2080	1354	3072	2876	2526	3912	2671	2899	2079	1549	1422	1944
AT1G09600	2	5	20	19	43	40	43	53	18	39	38	31	22	8	29	22	18	24	66	7	37	28	50	18	19	36	29	46	18	49	16	27	17	44	35	46	13	32	10	20	22	16	37	21	9	11	8	1	7
AT1G09610	7	13	27	18	11	20	20	26	11	20	18	13	17	25	22	36	14	21	34	15	24	16	23	9	31	22	17	20	19	18	18	35	24	23	27	37	14	28	17	14	22	12	21	29	10	23	13	10	23
AT1G09620	7602	8016	7413	4058	4521	4075	3939	5005	5037	5304	7370	5493	6922	7830	7036	8048	7764	8459	8517	6116	7544	5540	4013	4866	3438	4504	3479	5908	6022	6697	5053	6022	4446	7684	7279	7637	6279	8276	6818	5472	5098	4564	5738	4739	5564	8794	7068	8115	9479
AT1G09625	0	0	0	0	0	0	0	0	0	0	0	0	0	0	0	0	0	0	0	0	0	0	0	0	0	0	0	0	0	0	0	0	0	0	0	0	0	0	0	0	0	0	0	0	0	0	0	0	0
AT1G09630	246	339	335	356	408	296	329	475	307	472	532	432	326	477	339	387	396	397	535	259	438	359	331	311	336	337	359	462	381	537	356	511	403	463	440	479	297	391	306	365	355	348	558	440	494	574	444	433	376
AT1G09640	7648	8210	7340	5637	5704	5648	4375	5341	5394	6294	8705	6638	6091	7871	6596	7912	8010	8467	8138	6578	7155	7201	4970	6530	3817	4814	4047	6552	7781	7957	7523	7757	6269	7349	7028	7181	6762	9313	7639	6655	6390	5652	6857	6214	8304	8940	7453	8801	9039
AT1G09645	395	441	436	311	308	368	297	343	335	351	491	317	442	535	455	451	422	419	495	386	393	396	350	314	361	438	385	396	566	477	402	509	359	425	457	435	422	494	472	365	350	348	366	491	505	741	627	740	533
AT1G09650	4	5	10	26	15	11	12	20	9	13	14	5	12	22	13	18	16	26	21	5	14	17	18	19	12	9	10	17	5	25	5	11	16	8	12	18	5	4	7	11	12	4	16	5	10	8	4	8	2
AT1G09660	744	791	778	632	618	548	568	667	601	780	1027	817	718	770	728	786	761	856	996	498	810	609	579	761	476	571	570	889	810	1033	704	749	634	926	895	796	584	870	694	683	700	579	880	651	815	719	535	545	1033
AT1G09665	0	0	0	0	0	0	0	0	0	0	0	0	0	0	0	0	0	0	0	0	0	0	0	1	0	1	0	0	0	0	0	0	0	0	0	0	0	0	0	0	0	0	0	0	0	0	0	0	0
AT1G09680	66	66	38	38	54	41	53	54	57	72	111	91	66	85	87	64	72	70	84	56	58	54	38	44	46	41	49	83	122	99	66	103	105	63	81	77	51	74	62	61	51	47	106	109	145	147	129	202	74
AT1G09690	3678	4001	4510	5365	5633	6024	4536	6012	4924	6629	8247	6031	5336	6571	5434	5574	5348	5625	7657	3626	5439	6313	5764	5434	3485	4417	3728	6811	5666	7376	6346	7255	5688	6904	6970	6947	3230	4712	3436	5124	5095	3926	7118	5391	6016	6092	5176	4932	4981
AT1G09700	502	432	437	294	293	278	287	333	285	345	419	337	474	508	442	457	437	509	504	340	447	299	263	310	202	247	186	342	385	400	352	380	304	478	518	508	348	464	379	376	356	294	385	338	395	517	408	427	483
AT1G09710	488	524	500	160	122	183	116	161	169	200	301	182	329	451	331	444	380	489	382	377	399	159	210	170	107	175	154	212	207	275	169	209	174	326	342	340	402	520	424	135	170	167	223	194	208	429	355	336	544
AT1G09720	0	0	0	0	0	0	0	0	0	0	0	0	0	1	0	0	0	0	0	0	0	0	0	0	0	0	0	0	0	0	0	0	0	0	0	0	0	0	0	0	0	0	0	0	0	0	0	0	0
AT1G09730	1360	1483	1561	1026	993	1067	1082	1254	991	1133	1533	1064	1252	1551	1256	1402	1346	1591	1845	1246	1556	1199	1216	1017	1060	1308	1099	1379	1521	1689	1182	1288	1050	1467	1367	1437	1377	1873	1428	1058	1108	1021	1338	1127	1164	1752	1510	1509	1695
AT1G09740	846	835	1105	565	641	822	770	716	396	655	734	553	760	842	684	1116	775	919	1263	735	1114	662	875	476	776	821	991	770	879	988	1070	1253	977	1054	1038	977	886	978	906	535	572	574	651	619	527	828	751	761	1080
AT1G09750	1017	1273	2081	1575	1886	1595	4457	4819	3657	3741	4800	3795	3161	3896	2928	2453	1948	2294	3569	1061	2505	1581	2045	1538	3098	3211	2984	5101	3004	5270	1744	2510	1838	3149	3450	2878	1340	2377	1448	2020	1382	1361	5619	3372	3952	3898	2837	2377	3281
AT1G09760	753	890	935	756	877	833	776	1027	773	1011	1252	899	804	1083	827	909	855	1002	1175	704	949	940	883	706	716	865	709	1081	1010	1277	881	962	872	963	982	980	742	1035	744	731	822	722	1091	855	1027	1158	1001	1014	1070
AT1G09770	7566	7700	7988	2839	3057	3052	3178	3738	3332	3462	5065	3414	5694	6593	5765	7908	7250	8448	7399	5655	6687	3655	3239	3057	2959	3838	3338	4045	4614	4758	3158	3733	2804	6085	5892	6049	7250	9719	7938	3305	3123	2849	4191	3694	4042	8153	7387	7418	9258
AT1G09780	2237	2429	3004	3386	4587	3737	4401	5144	3217	6495	8000	6082	3463	4138	3561	3503	3534	3630	6183	2583	4188	3395	3790	3242	3371	4480	3410	6860	8148	7699	7755	9120	7448	5592	5528	5500	2006	3198	1981	4240	4182	3578	5699	4607	4668	3394	3396	3002	3520
AT1G09790	4	0	6	3	5	4	4	4	0	7	5	5	4	4	7	7	1	7	9	2	2	6	11	3	3	7	1	6	7	14	13	9	5	21	13	7	1	0	2	3	4	8	7	6	0	2	0	1	2
AT1G09794	69	77	80	48	44	45	62	69	36	85	115	66	86	82	78	94	74	58	59	49	63	59	54	51	45	72	62	90	110	111	124	125	103	77	74	72	50	75	46	43	60	55	100	76	51	103	77	117	74
AT1G09795	946	1001	979	750	811	948	1596	1900	1565	2542	3276	2501	2010	2506	2118	1241	1098	1303	1657	1043	1300	973	989	839	1438	1603	1597	2730	2587	3237	2417	3164	2389	1475	1434	1707	746	992	863	945	957	919	2187	1997	2001	2525	2347	2552	1970
AT1G09800	140	118	115	151	123	107	128	137	131	154	193	132	105	148	137	150	155	150	169	101	142	136	128	124	92	146	86	163	204	219	173	185	161	128	141	137	82	156	113	142	137	128	193	123	149	159	139	127	138
AT1G09810	242	309	289	333	271	280	275	361	245	340	576	380	302	346	338	303	320	345	342	248	285	318	316	259	217	279	281	432	449	518	414	467	340	296	341	314	245	331	258	339	323	313	419	383	408	387	371	326	384
AT1G09812	17	30	36	33	54	47	21	19	15	31	55	43	33	34	28	32	42	44	57	30	36	33	40	43	20	24	15	44	27	57	14	35	33	48	46	31	16	42	27	16	30	12	25	21	20	45	36	21	28
AT1G09815	257	247	239	276	315	328	291	388	321	346	456	379	293	352	342	310	267	308	303	197	288	324	364	275	291	256	277	391	411	486	373	391	322	337	341	341	235	312	216	325	265	266	386	354	335	374	330	359	348
AT1G09820	167	175	145	166	191	195	143	208	154	215	245	179	149	148	133	145	153	170	213	88	197	179	199	164	151	171	157	217	182	251	146	194	165	174	162	179	121	139	131	184	194	167	194	178	140	139	110	86	154
AT1G09830	642	639	625	835	974	763	552	736	636	846	1170	872	640	686	647	727	686	761	869	502	647	979	750	845	450	619	457	978	937	993	1024	1249	889	760	721	775	520	651	502	970	867	892	907	815	969	613	507	529	750
AT1G09840	854	939	1118	910	1147	1011	1043	1043	687	1211	1540	1210	1046	1298	1112	1115	1030	1061	1389	743	1106	922	1047	847	859	1050	988	1394	1341	1572	977	1475	1207	1250	1191	1144	782	1086	846	1032	968	825	1216	1036	863	1361	1036	1146	1206
AT1G09850	611	614	591	517	572	584	701	865	775	1106	1607	1196	845	1100	883	684	628	659	765	543	720	653	610	557	718	740	708	1062	1144	1378	1150	1434	1085	760	702	804	449	586	528	699	736	491	1122	1175	1138	1022	985	1092	1197
AT1G09860	4	6	6	3	2	1	5	2	2	0	3	2	1	3	1	1	6	2	3	7	1	4	1	0	5	7	3	1	1	7	4	5	1	5	7	3	6	2	6	3	4	3	1	4	2	1	4	5	3
AT1G09870	526	658	784	530	667	704	638	754	575	680	974	630	627	744	649	750	701	740	980	511	765	670	692	539	564	743	664	773	838	986	694	818	684	789	732	832	504	801	613	684	658	560	854	709	763	768	720	738	792
AT1G09880	5	6	19	14	25	16	19	21	6	18	25	19	10	13	16	16	9	12	39	5	22	8	19	10	14	16	15	30	13	34	7	10	14	19	35	16	9	8	8	13	6	6	32	7	3	13	4	4	11
AT1G09890	12	22	54	27	47	45	44	42	23	58	47	41	22	28	27	37	39	45	92	10	33	40	64	21	43	59	53	49	44	60	22	59	50	61	56	48	24	41	19	27	21	26	55	25	11	29	12	11	19
AT1G09900	557	575	522	524	512	558	541	747	657	812	1081	792	521	595	530	524	551	635	582	451	553	668	478	606	442	503	451	884	737	931	780	759	652	575	578	635	365	517	437	720	666	606	940	858	910	595	526	595	704
AT1G09910	750	819	936	276	380	383	392	562	426	494	653	467	647	810	683	884	815	932	945	651	871	342	414	292	456	549	508	616	652	778	476	564	407	711	691	743	890	1069	811	323	358	304	517	445	452	1204	956	967	1132
AT1G09920	503	514	611	552	566	692	563	650	495	577	788	554	492	568	537	588	495	604	663	486	575	625	642	520	654	737	689	635	836	819	662	783	611	619	538	552	545	660	542	567	655	539	635	730	657	665	605	686	695
AT1G09930	4	2	0	1	1	0	3	7	2	3	3	0	0	2	0	0	3	0	1	0	0	1	1	1	2	2	0	4	3	2	0	3	1	1	0	2	2	0	1	0	4	0	1	3	3	2	3	2	6
AT1G09932	39	89	58	51	183	66	81	62	37	69	89	47	45	62	61	67	74	45	48	43	42	59	89	36	39	50	36	45	76	66	65	82	82	67	80	78	94	77	55	92	107	110	72	94	92	146	94	84	87
AT1G09935	0	0	0	0	0	0	0	0	0	0	0	0	0	0	0	0	1	0	0	0	0	0	0	0	0	0	0	0	0	0	0	0	0	0	0	0	0	0	0	2	0	1	0	0	0	1	0	3	0
AT1G09940	1339	1360	1302	399	434	472	507	603	593	634	1072	757	1369	1755	1401	1532	1349	1579	1440	1331	1474	551	460	453	554	646	622	847	1011	939	755	748	591	1289	1185	1298	1190	1439	1218	579	587	512	829	866	991	2263	2063	2299	2049
AT1G09950	0	0	2	2	1	1	1	2	0	5	5	0	1	0	1	0	1	0	4	0	1	3	1	2	2	5	1	2	2	4	0	1	1	1	0	1	0	0	0	8	2	2	2	12	4	1	2	4	1
AT1G09960	150	170	292	115	132	161	159	219	140	240	306	246	273	278	248	280	203	254	370	177	280	136	162	100	136	193	168	273	251	372	179	257	186	324	296	363	147	242	190	97	92	77	164	169	125	260	237	194	245
AT1G09970	5979	6422	6621	4059	6025	4955	4973	5487	4453	7947	12180	8023	8110	10378	8086	7216	6065	7089	6896	5632	6340	4816	5035	3823	5753	7234	5999	10120	15060	13419	10420	11068	9340	7226	6617	7185	5489	6830	5702	5312	4786	5242	7879	9951	9526	12324	11853	12431	9250
AT1G09980	604	729	752	874	916	869	813	1021	743	1092	1325	951	718	893	779	779	739	820	1025	562	899	824	925	811	828	1001	811	1070	1087	1355	886	1043	851	844	888	901	648	859	616	850	794	819	1103	969	770	901	670	764	896
AT1G09995	92	108	80	78	79	65	60	92	51	92	99	76	90	120	111	124	110	116	116	81	101	64	77	80	45	78	68	98	70	110	44	80	87	85	72	112	78	112	90	79	58	64	95	73	73	129	85	130	103
AT1G10000	10	16	7	15	7	7	4	9	8	8	13	6	11	18	28	5	8	14	14	22	7	12	6	11	13	10	12	4	11	17	3	3	9	8	10	16	13	17	11	10	9	8	6	7	8	25	14	23	8
AT1G10010	0	0	0	0	0	0	0	0	0	0	0	0	0	0	0	0	0	0	0	0	0	0	1	0	0	0	0	0	0	0	0	0	0	0	0	0	0	0	0	0	0	0	1	0	0	0	0	0	1
AT1G10020	1694	1496	1351	614	406	511	551	478	693	417	794	714	1295	1507	1464	1383	1237	1614	1691	1641	1667	877	421	801	544	684	547	493	900	579	603	587	444	1332	1204	1215	1339	1524	1444	513	369	375	604	425	802	2043	1800	2374	1381
AT1G10030	136	182	235	257	261	268	256	336	235	277	373	271	228	311	309	243	226	241	384	193	297	237	254	259	177	202	200	263	248	334	238	244	221	316	299	301	159	214	235	195	238	182	350	242	235	325	239	218	254
AT1G10040	49	55	100	59	77	60	112	108	55	106	145	84	68	78	75	65	61	65	108	30	80	53	79	35	49	67	90	109	110	172	87	114	105	111	110	83	66	70	54	66	42	52	113	81	50	93	56	51	68
AT1G10050	259	348	390	360	519	404	484	581	288	503	563	420	354	383	366	493	371	325	506	215	431	358	512	308	406	493	491	517	508	676	462	615	470	485	426	486	342	475	349	477	459	459	491	466	377	511	394	391	426
AT1G10060	175	169	181	371	315	247	629	673	657	532	882	634	296	385	322	217	213	247	200	157	176	378	270	373	580	641	624	745	910	814	597	531	326	198	184	186	178	228	184	397	485	358	886	745	774	599	536	756	309
AT1G10070	1555	2078	575	215	123	288	76	103	1192	65	387	305	3461	7295	5017	731	1075	1117	616	2363	869	511	165	599	145	318	193	350	970	273	538	276	195	532	439	732	1897	2440	2436	283	485	243	282	531	2642	20568	18838	26802	3810
AT1G10090	428	472	471	682	692	721	1331	1495	1079	1307	1750	1250	635	796	683	530	478	505	559	331	514	617	738	657	1318	1443	1377	1373	1720	1647	1020	1272	1034	545	580	610	399	522	463	895	1100	1032	1965	1896	1626	941	839	841	851
AT1G10095	146	179	167	74	60	109	96	115	93	107	150	108	153	164	161	191	152	178	170	178	153	90	99	102	119	114	115	121	126	132	115	128	79	165	185	158	143	169	170	93	109	78	116	101	107	233	191	205	221
AT1G10100	0	0	0	0	0	0	0	0	0	0	0	0	0	0	0	0	0	0	0	0	0	0	0	0	0	0	0	0	0	0	0	0	0	0	0	0	0	0	0	0	0	0	0	0	0	0	0	0	0
AT1G10110	22	30	13	22	21	18	25	28	9	19	20	23	23	13	23	23	15	19	16	6	21	19	20	21	16	22	22	18	30	28	28	16	19	27	19	31	25	16	17	16	22	14	14	10	17	15	6	16	27
AT1G10120	383	519	571	362	421	384	318	451	291	526	572	454	583	721	610	601	517	610	689	402	527	406	456	355	295	341	291	556	367	609	390	486	381	602	586	611	460	692	476	336	310	260	465	361	282	768	564	523	626
AT1G10130	910	1238	1141	1116	1288	1024	1148	1444	1168	1374	1880	1305	1048	1365	1166	1323	1273	1270	1567	891	1270	1250	1152	1134	1110	1407	1122	1497	1519	1736	1240	1556	1189	1438	1342	1366	949	1455	1091	1306	1332	1209	1522	1336	1347	1566	1164	1189	1350
AT1G10140	594	663	563	310	207	317	258	337	374	181	307	211	487	631	497	507	472	562	625	509	638	312	258	370	391	427	410	222	443	381	258	296	229	510	494	563	611	711	732	384	435	392	339	458	512	1265	895	1106	773
AT1G10150	948	1114	990	766	591	905	583	663	715	500	680	523	539	741	685	843	824	946	980	995	1051	1121	788	877	836	907	841	522	743	706	640	715	532	756	697	877	1070	1243	1106	720	771	686	653	750	700	1006	741	1040	785
AT1G10155	49	55	29	43	27	42	0	11	7	27	36	32	16	16	11	31	25	60	13	45	22	46	27	38	2	10	3	34	39	46	49	54	33	25	13	24	43	36	44	33	41	22	11	6	7	20	8	9	7
AT1G10170	2516	2767	2489	1521	1347	1407	1385	1734	1584	2252	3540	2039	2891	3192	2884	2602	2388	2822	2646	2335	2534	1723	1563	1565	1646	1867	1669	2937	2910	3790	1843	1998	1522	2260	2241	2489	2211	2985	2359	1439	1272	1439	1996	2506	2332	3823	3079	3566	2944
AT1G10180	493	597	657	658	752	778	700	814	613	863	1009	641	561	654	598	701	575	631	925	472	697	706	764	664	586	698	707	814	729	988	548	735	582	714	658	712	505	700	601	759	746	557	871	639	701	739	534	586	691
AT1G10190	0	0	0	0	0	0	0	0	0	0	0	0	0	0	0	0	0	0	0	0	0	0	0	0	0	0	0	2	0	0	0	0	0	0	0	0	0	0	0	0	0	0	0	0	0	0	0	0	0
AT1G10200	861	883	1120	915	957	964	2541	2886	2090	2459	3216	2616	1670	2008	1585	1297	1044	1233	1571	843	1241	988	999	967	1996	2403	2417	2609	3211	3017	1836	2061	1768	1492	1531	1562	933	1231	932	1163	1106	1035	3365	2884	3165	2390	2149	2208	2003
AT1G10210	330	397	381	173	146	204	198	286	243	225	298	267	247	347	287	371	307	324	369	320	311	240	200	180	290	308	273	309	360	306	202	222	186	249	257	324	361	456	389	204	226	209	291	358	338	497	413	474	472
AT1G10220	22	29	36	21	8	29	17	19	13	15	15	8	24	11	18	27	20	24	37	10	38	25	24	17	18	25	46	13	14	18	15	21	19	34	26	37	38	28	47	17	8	28	10	23	11	27	15	27	19
AT1G10225	4	5	2	0	1	0	0	0	0	1	2	0	5	25	11	4	7	2	0	2	0	1	0	3	4	2	0	0	2	0	0	6	4	3	2	3	3	4	3	5	3	1	1	2	2	28	32	35	34
AT1G10230	47	58	66	77	87	68	96	88	48	122	173	95	49	81	68	70	49	68	81	62	81	55	52	73	57	56	57	131	135	168	113	103	94	81	86	73	48	88	36	97	96	66	90	66	117	68	70	56	49
AT1G10240	211	269	225	226	226	245	206	256	228	288	361	240	225	224	210	254	274	288	269	193	244	276	273	245	184	261	210	279	251	354	249	278	216	263	262	273	206	316	197	270	278	255	273	215	239	271	210	217	315
AT1G10250	0	0	0	0	0	0	0	0	0	0	0	0	0	0	1	0	0	0	0	0	0	0	0	0	0	0	0	1	0	0	0	0	0	0	0	0	0	0	0	0	0	0	0	0	0	0	0	0	0
AT1G10270	450	519	382	513	564	417	380	591	437	671	888	577	382	379	369	425	438	485	445	281	362	466	381	600	260	392	292	723	661	839	532	642	398	477	453	477	338	437	393	824	633	684	705	516	560	395	277	335	353
AT1G10280	136	140	146	171	170	170	138	145	105	170	168	141	110	142	100	142	125	147	203	122	139	143	151	152	101	172	102	169	178	154	150	181	142	137	141	175	108	144	110	168	153	143	172	155	120	107	100	123	116
AT1G10290	2120	2368	2382	2089	2573	1967	2307	2624	2199	2715	3573	2654	2209	2746	2252	2561	2433	2682	2954	1841	2503	2189	2244	2114	1880	2385	2067	2951	2798	3195	2233	2936	2173	2614	2497	2744	1966	2841	2203	2579	2315	2231	2955	2508	2671	3132	2580	2725	2799
AT1G10300	7	12	22	21	36	19	36	49	15	34	24	21	16	22	21	15	25	20	45	10	10	14	25	7	14	17	18	33	9	32	21	17	20	34	33	32	15	18	11	25	16	8	31	15	9	14	9	8	11
AT1G10310	253	283	258	373	409	407	367	400	383	454	615	399	236	311	240	304	265	310	326	195	300	410	367	382	325	450	338	468	501	570	487	631	530	313	305	283	234	314	242	386	410	365	559	441	442	324	289	269	347
AT1G10320	416	400	426	482	400	366	359	436	261	467	573	331	314	371	403	469	425	485	513	265	503	346	406	362	345	439	397	501	464	641	408	483	355	454	506	475	386	524	438	370	407	355	442	412	317	494	457	393	470
AT1G10330	52	61	49	56	46	59	31	57	41	55	64	49	43	65	62	58	56	69	67	40	41	56	53	46	49	52	43	60	60	75	37	69	41	53	44	49	55	63	56	46	61	57	45	53	55	48	39	34	45
AT1G10340	216	368	113	106	142	67	65	68	105	62	121	109	132	305	179	139	269	144	131	173	174	100	57	128	71	80	63	105	134	60	84	64	69	95	84	94	440	480	481	395	487	315	147	290	495	1183	1415	1827	354
AT1G10350	240	281	274	303	373	373	320	379	348	299	400	281	260	342	286	297	306	360	392	218	374	324	357	286	367	369	366	374	373	414	325	405	281	329	318	322	241	356	313	333	387	302	406	392	389	410	412	412	301
AT1G10360	1334	1465	1496	655	586	895	679	781	604	648	830	678	666	871	677	1336	1109	1294	1466	912	1500	866	832	625	711	849	726	739	737	809	780	963	748	1146	991	1040	1263	1659	1343	623	666	541	766	595	611	752	734	720	1144
AT1G10370	490	452	364	3888	3955	3156	382	454	331	566	515	310	82	140	73	262	260	253	437	240	468	3843	2618	4201	693	937	498	443	272	632	1096	1435	1103	354	278	336	252	271	297	3818	3132	3762	532	605	354	49	57	45	46
AT1G10380	180	195	363	413	396	455	304	375	190	328	378	273	277	347	276	386	235	274	442	152	395	419	494	305	277	323	276	358	212	408	211	392	307	425	390	345	219	374	205	314	271	212	317	200	118	230	171	90	280
AT1G10385	2	8	2	2	3	4	3	10	2	8	9	4	9	7	7	5	3	4	4	8	6	6	9	4	8	14	9	9	11	14	4	14	13	15	19	9	3	8	2	7	5	0	6	4	3	4	1	1	6
AT1G10390	2954	3246	3024	2126	2423	2362	2336	2936	2533	3012	4221	2589	2828	3392	2922	3239	3109	3258	3665	2301	3038	2625	2627	2254	2356	2802	2669	3625	3419	4088	2789	3475	2341	3243	3139	3320	2749	3427	2787	2603	2382	2296	3083	2871	2700	3683	3176	3400	3437
AT1G10395	0	0	0	0	0	0	0	0	0	0	0	0	0	0	0	0	0	0	0	0	0	0	0	0	0	0	0	0	0	0	0	0	0	0	0	0	0	0	0	0	0	0	0	0	0	0	0	0	0
AT1G10400	11	12	9	18	46	15	32	49	16	37	35	31	21	26	25	23	54	20	54	9	14	19	26	14	16	28	8	33	12	29	23	14	11	47	34	48	7	21	12	30	15	19	29	7	15	23	14	6	19
AT1G10410	809	899	1009	812	1265	1071	1136	1212	864	1076	1363	919	886	1138	899	1086	878	960	1198	734	1002	897	1157	787	1255	1612	1309	1325	1631	1601	1419	1513	1319	1107	984	1011	750	953	830	1056	1071	975	1476	1447	1138	1314	1033	932	1218
AT1G10417	1	2	20	34	16	16	23	35	14	25	45	15	10	17	17	15	16	17	25	6	18	11	20	9	20	27	25	34	26	39	20	18	13	13	20	21	10	17	18	19	30	18	42	26	25	18	13	19	13
AT1G10430	870	908	909	581	603	651	539	732	671	707	975	753	736	991	861	902	795	1042	992	788	987	735	628	611	586	641	579	790	950	845	791	870	672	919	829	913	693	857	880	622	645	539	780	751	939	1092	914	1046	1031
AT1G10450	1376	1461	1453	795	796	838	738	1053	894	1040	1496	931	1245	1489	1358	1456	1375	1546	1786	1131	1425	998	937	823	688	916	773	1081	1211	1462	1015	1158	875	1497	1380	1552	1254	1565	1326	999	949	914	1201	1160	1088	1866	1529	1798	1839
AT1G10455	0	0	0	1	0	0	0	0	0	0	0	0	0	0	0	0	0	0	0	0	0	0	0	0	0	0	0	0	0	0	0	0	0	0	0	0	0	0	0	0	0	0	0	0	0	0	0	0	0
AT1G10460	6	9	20	10	10	14	19	25	9	18	17	14	11	5	12	8	14	12	34	11	24	10	16	6	14	18	28	16	10	21	8	18	10	26	19	28	15	12	15	4	14	8	22	9	4	11	4	0	9
AT1G10470	1203	1265	1573	1679	1233	1519	1700	2357	2045	2056	2767	1998	1250	1386	1257	1865	1320	1527	2236	906	1895	1412	1557	2000	1546	1615	1715	2120	2210	2619	2026	2280	1631	2607	2333	2263	1327	1588	1337	1597	1973	1770	2380	2344	2455	1085	1060	1252	1700
AT1G10480	72	52	54	79	73	112	86	111	35	95	96	76	111	74	54	61	38	71	43	13	54	66	114	50	85	76	125	73	108	136	119	123	112	72	65	69	66	75	64	71	54	72	74	91	42	38	63	27	80
AT1G10490	659	750	678	1030	949	690	630	914	711	1141	1507	1087	724	708	812	731	791	730	912	453	738	944	633	1052	447	632	422	1043	1008	1306	1142	1390	867	924	955	903	550	723	542	1291	1044	1038	1284	935	932	864	569	740	744
AT1G10500	1054	1169	1041	1165	1154	1631	1062	1232	1134	1207	1709	1221	814	1071	951	923	1018	1011	1073	1060	1143	1848	1457	1472	1543	1908	1474	1452	1931	1751	1833	2090	1503	942	927	976	921	1105	963	1403	1388	1331	1379	1816	1563	1181	1056	1217	1155
AT1G10510	1354	1305	1285	948	1065	1008	983	1149	1126	1328	1887	1375	1015	1262	1040	1477	1366	1522	1656	934	1330	1438	1056	1029	880	1015	861	1327	1372	1469	1383	1744	1184	1364	1410	1504	1013	1380	1073	1152	1069	1091	1465	1306	1390	1112	902	1024	1408
AT1G10520	22	29	58	65	46	48	40	56	53	68	74	55	50	79	70	58	56	39	98	33	45	43	67	43	44	45	28	52	46	89	55	66	64	66	62	67	24	67	45	40	64	44	55	50	44	47	38	34	33
AT1G10522	416	423	336	472	455	466	406	517	666	868	1260	814	385	419	440	467	399	466	549	222	374	575	424	552	293	326	256	726	680	925	652	844	561	495	543	487	246	337	284	455	419	433	946	785	910	523	509	540	358
AT1G10530	26	23	17	27	31	39	20	42	13	24	35	37	19	27	24	33	30	30	47	23	39	33	40	17	13	22	18	21	34	43	11	24	19	47	52	38	26	21	20	20	12	12	31	22	19	37	17	17	34
AT1G10540	0	8	23	9	6	13	12	18	10	6	6	9	11	9	7	16	13	11	23	8	10	7	23	6	9	18	11	23	12	17	13	14	16	11	16	19	4	9	4	7	7	7	14	13	13	9	2	5	10
AT1G10550	49	97	28	72	57	56	47	62	101	48	106	63	193	159	199	36	76	70	53	42	46	58	48	78	27	64	48	29	56	47	32	68	43	81	48	56	68	80	90	113	69	73	66	74	191	241	289	276	130
AT1G10560	27	21	47	42	51	44	42	65	29	47	50	40	35	39	37	49	60	33	115	21	59	27	52	32	34	43	29	43	48	67	16	38	26	74	73	68	32	66	29	57	33	37	37	28	29	39	37	16	32
AT1G10570	535	601	661	449	472	388	466	596	423	571	748	489	532	670	614	678	699	686	777	362	650	362	451	393	456	617	426	632	691	875	536	610	487	696	627	757	587	913	568	373	440	357	647	568	454	832	710	613	804
AT1G10580	842	856	903	930	1017	881	884	1165	827	1217	1661	1150	875	1053	951	979	969	1029	1258	713	903	940	888	922	750	983	765	1413	1496	1598	1253	1413	954	979	1020	1035	725	1052	809	1117	960	908	1348	1108	1199	1105	967	1030	1129
AT1G10585	28	26	14	66	36	54	9	23	21	59	93	25	7	13	9	31	32	33	43	28	30	34	21	37	66	57	22	76	156	117	225	201	264	20	29	34	19	29	29	26	34	57	34	29	18	15	4	6	18
AT1G10586	0	0	0	0	0	2	0	0	0	0	0	0	0	0	1	0	0	0	1	0	0	0	0	0	1	0	0	0	0	0	0	2	2	0	0	0	0	0	0	0	0	0	0	0	0	0	0	0	0
AT1G10588	0	1	0	0	0	0	0	0	0	0	0	0	0	0	0	0	0	0	0	0	0	0	0	0	0	0	0	0	0	0	0	0	0	0	0	2	0	0	0	0	0	0	0	1	0	0	0	0	0
AT1G10590	2534	2474	2403	1430	1493	1613	1407	1634	1443	1899	2459	1841	2139	2669	2183	2573	2399	2800	2746	2073	2319	1672	1497	1642	1200	1578	1279	1905	2285	2327	1951	2143	1696	2314	2293	2376	2040	2807	2314	1683	1666	1428	2031	1929	2396	3118	2759	2963	3200
AT1G10600	782	784	806	411	343	496	432	545	507	506	665	513	620	772	587	782	704	899	775	717	776	444	434	461	573	634	574	579	790	722	552	629	513	755	720	739	730	816	746	383	490	417	693	654	630	968	877	866	957
AT1G10610	385	367	333	184	159	202	129	186	148	121	198	126	171	203	169	355	321	358	284	198	246	143	216	161	162	149	171	174	207	229	114	126	100	249	250	258	408	431	370	146	174	144	174	206	187	277	195	218	363
AT1G10620	0	1	0	0	0	0	0	0	0	0	0	0	0	0	0	0	0	0	0	0	0	0	0	0	0	0	0	0	0	0	0	0	0	0	1	0	0	1	0	0	3	0	0	0	0	0	0	0	0
AT1G10630	652	764	1060	1181	1426	1172	1241	1379	1066	1302	1840	1423	1105	1421	1144	1132	1007	1038	1558	683	1164	1166	1214	1183	940	1249	993	1366	1350	1619	1216	1532	1271	1334	1372	1276	795	1122	820	1219	1263	1139	1530	1273	1349	1321	1233	1204	1053
AT1G10640	26	57	191	385	610	767	430	485	178	504	579	371	73	101	65	114	123	96	277	31	152	726	908	301	300	355	298	545	220	612	144	337	291	166	148	145	87	164	59	286	315	235	500	246	187	56	44	29	67
AT1G10650	746	828	802	759	738	866	351	473	288	447	692	423	299	406	343	681	664	680	899	751	958	1047	838	644	428	548	411	515	478	628	680	840	608	715	611	727	582	673	636	561	652	478	407	406	288	339	252	258	351
AT1G10657	131	184	131	205	332	239	149	258	134	108	148	96	86	97	74	141	169	170	201	124	192	159	306	177	167	155	153	157	71	154	114	122	117	173	190	189	135	139	137	204	397	249	121	120	79	61	68	65	52
AT1G10660	2222	2468	2146	698	686	937	587	644	639	584	836	687	988	1319	1122	1963	2060	2190	1857	1799	2009	1058	788	806	776	903	752	743	927	887	877	939	749	1616	1592	1599	1921	2572	2181	605	717	578	734	732	930	1340	1102	1265	1968
AT1G10670	2827	3055	3480	4200	4673	4535	3905	4375	3483	4490	5989	4424	3549	4516	3829	3721	3343	3818	5365	2859	4104	4681	4666	4231	3564	4268	3596	4450	5086	5114	4704	5456	4606	4486	4241	4323	2827	3728	2988	4415	4604	4017	4688	3797	4117	4504	3940	3893	3713
AT1G10680	0	5	3	2	6	7	6	6	3	6	1	5	6	0	7	3	2	2	8	2	8	7	1	1	6	4	2	6	4	4	1	6	3	8	6	8	0	1	0	3	0	1	1	1	0	0	0	0	0
AT1G10690	50	73	108	72	75	84	85	92	66	68	67	64	55	115	50	101	66	52	132	50	119	90	86	56	78	84	89	71	74	113	43	58	44	112	79	88	93	132	77	75	78	68	88	55	68	88	70	48	81
AT1G10700	428	392	545	353	390	395	464	486	402	476	682	553	495	685	504	587	465	561	717	489	608	377	387	382	465	555	475	582	809	685	609	613	569	595	585	544	378	512	438	433	493	393	536	536	572	807	694	849	705
AT1G10710	0	0	1	4	5	2	17	11	7	12	14	6	1	2	1	3	1	2	0	0	1	1	5	0	0	3	5	9	8	11	3	2	8	9	1	1	1	0	3	6	13	7	3	5	2	2	1	1	1
AT1G10715	0	0	0	0	0	0	0	0	0	0	0	0	0	0	0	0	0	0	0	0	0	0	0	0	0	0	0	0	0	0	0	0	0	0	0	0	0	0	0	0	0	0	0	0	0	0	0	0	0
AT1G10717	0	0	0	0	0	0	0	0	0	0	0	0	0	0	0	0	0	0	0	0	0	0	0	0	0	0	0	0	0	0	0	0	0	0	0	0	0	0	0	0	0	0	0	0	0	0	0	0	0
AT1G10720	539	555	613	604	583	619	553	655	428	576	822	602	465	553	490	647	566	589	707	518	630	585	642	599	573	694	659	732	717	807	583	667	495	648	589	615	572	698	614	506	540	506	594	657	640	677	530	558	588
AT1G10730	208	245	260	153	160	161	152	217	143	213	321	240	244	275	244	243	206	206	293	170	236	162	165	172	161	210	185	255	311	331	235	282	254	230	247	261	199	253	194	167	182	140	213	199	206	359	226	260	273
AT1G10740	3370	3182	3295	1099	941	1337	506	549	641	493	755	535	1085	1281	1128	3089	2719	3297	3026	2656	3248	1841	1183	1309	550	755	593	602	620	632	799	997	798	2578	2406	2495	2413	3171	2498	1036	923	858	548	514	515	742	675	551	1555
AT1G10745	0	0	0	0	0	0	0	0	0	0	0	0	0	0	0	0	0	0	0	0	0	0	0	0	0	0	0	0	0	0	0	0	0	0	0	0	0	0	0	0	0	0	0	0	0	0	0	0	0
AT1G10747	0	0	0	0	0	0	0	0	0	0	0	0	0	0	0	0	0	0	0	0	0	0	0	0	0	0	0	0	0	0	0	0	0	0	0	0	0	0	0	0	0	0	0	0	0	0	0	0	0
AT1G10750	40	55	87	84	111	72	89	123	60	93	152	104	62	121	68	82	77	71	141	40	107	88	111	78	53	81	68	91	92	125	52	106	80	131	141	105	50	80	65	108	75	70	115	72	41	87	58	39	58
AT1G10760	3215	3331	3357	3579	4304	4040	27145	34340	26516	31288	40940	27313	7449	9671	7954	3810	3579	4268	4252	2952	3806	3402	4485	3439	28532	28873	34743	32904	34394	38890	13729	19549	14196	4197	4008	4174	2160	3108	2294	6512	9135	6560	42157	40416	31342	17526	17785	19402	9384
AT1G10770	0	1	0	1	0	2	24	38	31	10	13	9	1	0	5	6	2	0	3	0	0	2	1	0	25	16	34	5	34	15	6	8	3	2	1	2	1	3	1	5	2	0	34	36	46	16	27	9	14
AT1G10780	30	41	67	68	131	99	141	186	85	158	198	147	74	109	95	68	85	66	162	47	105	86	132	53	103	124	88	173	82	178	73	101	116	135	143	145	32	62	30	78	53	43	193	99	73	115	89	73	66
AT1G10790	4	10	13	9	25	3	18	24	10	23	35	19	10	11	13	11	11	7	9	6	12	7	15	14	16	12	17	16	25	22	16	22	12	13	10	16	5	8	3	13	9	5	20	18	8	10	6	2	6
AT1G10800	8	14	13	6	20	19	14	15	13	8	17	7	12	13	11	21	14	14	33	5	10	13	14	11	14	21	22	9	4	21	14	16	11	21	16	15	8	19	5	9	6	7	15	7	9	8	8	7	10
AT1G10810	5	8	18	18	37	31	19	33	12	21	29	27	23	17	20	30	24	20	32	5	30	20	29	9	15	20	19	23	20	31	27	24	28	33	30	37	20	34	11	15	12	8	29	13	8	11	4	9	13
AT1G10820	432	510	524	360	387	413	415	527	392	483	599	419	445	556	484	521	516	504	600	392	502	381	428	392	393	490	431	566	435	643	376	481	378	481	538	527	458	592	462	344	382	310	546	451	478	631	501	531	600
AT1G10830	395	478	433	582	593	695	755	874	887	949	1404	898	436	750	557	445	431	508	625	419	484	762	673	694	754	966	816	1015	1310	1231	1023	1205	858	537	512	527	372	450	382	607	656	591	930	860	881	678	685	779	500
AT1G10840	5116	4842	4790	2585	2474	2554	2000	2395	2379	2650	3578	2917	3854	4830	3970	4882	4811	5590	4965	4393	4539	3258	2264	2870	1943	2335	2015	2914	3309	3439	3090	3262	2464	4349	4256	4403	3942	5260	4226	2818	2766	2400	3079	2560	3219	4917	4019	4830	5628
AT1G10850	352	428	663	853	1046	931	623	663	415	725	929	652	466	524	460	575	530	570	990	350	685	1023	939	790	441	540	469	783	487	880	494	698	593	751	781	679	381	614	397	725	615	525	713	408	390	363	270	185	346
AT1G10865	829	853	605	445	338	427	265	357	399	354	514	440	518	605	469	626	633	717	552	678	542	489	402	449	333	387	389	408	618	514	507	479	375	552	499	559	679	813	731	437	576	445	430	480	671	682	684	863	820
AT1G10870	400	494	566	707	755	703	666	708	477	709	817	680	477	560	508	572	512	538	717	353	626	719	695	623	523	621	555	717	661	860	532	668	527	613	623	658	500	673	477	699	730	653	750	609	575	625	426	398	532
AT1G10875	0	0	0	0	0	0	0	0	0	0	0	0	0	0	0	0	0	0	0	0	0	0	0	0	0	0	0	0	0	0	0	0	0	0	0	0	0	0	0	0	0	0	0	0	0	0	0	0	0
AT1G10880	0	0	0	0	0	0	0	0	0	0	0	0	0	0	0	0	0	0	0	0	0	0	0	0	0	0	0	0	0	1	0	1	0	0	0	0	0	0	0	0	0	0	0	0	0	0	0	0	0
AT1G10890	1634	1696	1802	785	780	859	881	1111	742	1035	1413	848	1316	1671	1369	1849	1866	1871	1653	1073	1501	690	1005	684	773	1010	945	1282	1192	1603	967	1119	942	1541	1579	1740	1722	2494	1802	785	871	706	1278	1217	884	2133	1766	1538	2266
AT1G10900	918	1154	1111	3405	2846	2586	1303	1498	1017	813	1132	737	471	541	488	977	923	820	1091	665	982	2860	2648	3576	1633	2129	1427	893	1098	1167	846	1267	905	871	816	882	970	1181	1036	3244	3091	2905	1144	1145	806	575	373	320	598
AT1G10910	1291	1426	1340	892	937	983	950	1233	1040	1243	1604	1105	1137	1292	1141	1424	1432	1567	1579	992	1360	1066	968	890	1012	1198	1052	1312	1237	1487	1081	1303	1082	1360	1410	1449	1220	1607	1280	918	894	807	1481	1261	1266	1397	1128	1189	1781
AT1G10920	237	275	246	193	248	269	233	246	223	231	293	241	214	259	242	287	285	307	271	220	262	291	281	212	315	355	290	247	348	309	281	362	318	276	212	261	239	282	261	195	189	211	306	326	256	291	268	354	420
AT1G10930	183	228	240	652	791	606	946	1169	912	1321	1602	1120	376	405	345	368	394	365	562	181	387	584	689	524	649	826	717	1206	857	1280	618	846	747	426	482	544	185	305	211	755	750	617	1864	1272	1163	558	441	415	400
AT1G10940	1344	1477	1548	1543	1699	1830	1648	1915	1589	1414	1913	1385	1160	1436	1220	1533	1412	1505	1544	1089	1475	1706	1850	1574	1693	2214	1888	1556	2095	1997	1542	1728	1428	1422	1457	1413	1302	1637	1328	1861	2100	1830	1950	2017	2079	1495	1308	1272	1622
AT1G10950	4268	4801	4676	3296	3748	3308	3411	4046	3685	4203	5546	4310	4385	5306	4570	4828	4612	5355	6094	3806	5067	3853	3608	3592	3087	3860	3259	4343	5043	5168	3819	4580	3393	5073	4854	4992	4192	5751	4378	3937	3602	3351	4474	3652	4465	6043	5100	5390	5588
AT1G10960	6197	5558	5845	12313	13536	10050	3260	3192	3158	7457	10257	7951	3203	4311	3085	5342	5525	6121	6265	3964	5708	14055	9183	12991	4022	5181	2856	7349	8349	7991	10976	12713	10428	4830	4516	4551	4418	5838	4599	10326	8866	8537	4106	3553	4219	2277	2169	1850	3406
AT1G10970	65	69	58	56	43	58	77	81	70	81	108	79	93	109	90	72	65	73	69	53	79	70	71	79	59	54	71	101	89	129	77	97	85	70	57	77	54	79	58	55	71	67	63	92	69	113	108	91	97
AT1G10980	0	0	1	0	0	4	2	7	0	4	6	3	2	2	2	0	1	1	8	1	3	2	1	0	3	0	5	5	4	7	4	2	4	3	3	7	1	1	2	0	0	1	2	0	1	5	2	3	2
AT1G10990	25	59	96	53	110	40	135	99	76	111	137	104	162	139	126	90	83	80	144	35	85	37	65	40	91	80	102	150	157	141	111	96	91	127	147	127	50	70	50	48	59	49	133	102	122	133	126	101	114
AT1G11000	140	178	279	150	214	146	186	212	128	187	223	167	206	219	211	270	255	233	383	125	274	162	197	126	149	152	173	210	152	259	141	166	135	317	357	322	142	249	154	93	140	88	204	163	115	244	163	121	211
AT1G11020	383	332	397	248	268	313	286	312	259	303	450	268	311	426	364	416	357	424	420	356	462	333	287	291	278	323	324	367	426	419	322	386	318	379	363	445	328	425	329	227	265	226	310	326	320	469	401	501	365
AT1G11040	0	2	2	0	2	1	1	6	1	1	2	2	0	1	5	1	0	0	0	0	0	1	0	3	1	4	0	2	5	3	3	1	0	2	0	2	7	1	5	0	2	1	1	1	3	0	0	0	1
AT1G11050	307	337	397	414	586	535	534	627	500	572	813	529	300	346	327	438	325	331	398	255	365	588	560	472	636	754	721	633	772	962	543	619	539	378	362	422	373	482	379	617	701	684	747	944	683	522	437	443	445
AT1G11060	614	682	723	514	438	519	445	620	436	496	740	552	558	671	586	701	632	715	793	538	729	555	511	463	472	490	433	636	641	770	506	672	441	598	626	696	564	754	624	492	522	515	603	514	506	741	578	636	670
AT1G11070	58	92	56	34	23	34	32	36	54	17	40	19	34	44	48	41	55	51	49	49	45	40	48	42	51	65	49	10	50	30	22	13	10	43	49	52	60	81	66	47	72	55	43	59	65	119	78	143	83
AT1G11080	71	160	758	84	128	174	154	191	28	196	132	87	427	470	380	636	378	372	1634	141	1034	79	255	56	157	130	147	304	82	342	89	231	185	1132	1082	960	156	310	122	61	67	42	121	34	14	279	110	38	224
AT1G11090	146	139	188	307	304	294	266	282	258	262	315	238	155	207	144	193	162	195	265	173	215	270	335	281	276	303	292	305	320	361	270	346	222	245	207	223	189	211	177	301	335	325	336	310	284	177	170	162	161
AT1G11100	87	111	140	96	131	88	122	161	43	138	172	99	98	121	106	138	129	97	137	62	107	98	134	70	103	111	128	143	202	201	153	182	116	127	136	122	103	126	101	84	65	92	133	89	82	164	108	114	106
AT1G11110	0	0	0	0	0	0	0	0	0	0	0	0	0	0	0	0	0	0	0	0	0	0	1	0	0	0	0	0	0	0	0	0	0	0	0	0	0	0	0	0	0	0	0	0	0	0	0	0	0
AT1G11112	2	7	16	22	13	18	19	23	9	28	37	28	12	9	4	13	11	14	17	4	16	8	23	10	8	14	14	28	22	35	18	28	18	15	14	16	9	17	3	13	12	12	20	25	8	12	7	1	10
AT1G11120	18	36	57	46	61	44	52	62	42	72	91	52	52	59	40	44	75	47	66	26	59	31	53	28	25	30	29	77	39	89	36	61	57	67	69	47	21	52	31	42	40	19	96	30	18	40	31	26	40
AT1G11125	11	6	21	21	17	26	30	29	14	30	22	21	20	18	24	22	14	19	36	4	26	14	11	7	16	14	13	36	14	34	13	18	18	26	27	33	9	22	10	16	8	11	10	9	5	36	18	14	14
AT1G11130	215	350	625	611	843	680	882	1094	602	1194	1325	895	582	572	515	586	408	437	878	209	717	597	831	505	685	795	716	1214	674	1375	692	1073	742	779	808	764	279	420	302	653	466	457	1262	726	561	394	234	165	477
AT1G11145	0	0	0	0	0	0	0	0	0	0	0	0	0	0	0	0	0	0	0	0	0	0	0	0	0	0	0	0	0	0	0	0	0	0	0	0	0	0	0	0	0	0	0	0	0	0	0	0	0
AT1G11160	36	43	54	82	91	99	134	192	52	149	157	151	64	68	84	96	59	62	143	27	76	68	109	53	95	132	123	150	106	195	87	160	127	127	115	113	46	81	33	81	70	59	182	101	47	62	42	19	61
AT1G11170	47	43	63	62	53	48	150	183	143	148	180	130	53	78	57	81	46	41	100	52	63	44	45	54	157	166	143	192	267	179	135	162	121	66	96	74	45	38	37	47	54	43	234	244	216	73	48	57	67
AT1G11180	404	427	333	215	173	254	296	409	425	352	597	420	348	490	400	363	368	454	312	360	332	266	256	258	394	438	457	400	537	492	347	347	268	323	253	342	435	515	467	244	273	215	580	628	648	701	740	860	627
AT1G11190	73	96	162	80	135	193	161	166	93	143	128	94	90	85	91	144	67	62	237	52	168	164	204	81	168	213	177	153	115	263	132	258	165	187	179	192	114	134	110	119	81	96	139	103	50	70	61	46	90
AT1G11200	294	313	317	259	264	289	383	430	362	382	671	494	323	412	302	314	273	328	387	246	325	307	304	278	371	415	343	515	680	539	544	569	462	400	298	394	241	269	229	317	364	326	548	553	598	462	321	418	415
AT1G11210	13	19	37	26	16	35	720	976	791	449	501	386	123	184	131	42	23	30	37	7	39	16	28	17	718	737	924	585	684	669	237	353	294	51	46	65	11	22	9	43	72	56	1311	1365	1084	182	191	187	126
AT1G11220	12	9	49	21	26	29	71	99	31	97	86	47	47	54	47	36	26	23	81	20	53	21	36	19	45	47	50	96	43	93	34	34	54	56	58	43	13	23	6	23	12	13	99	37	23	43	30	16	42
AT1G11230	0	0	0	0	1	0	0	0	0	0	0	0	0	0	0	0	0	0	0	0	0	0	0	0	0	1	0	0	0	0	1	0	1	0	0	0	0	0	0	0	0	0	0	0	0	0	0	0	0
AT1G11240	677	660	721	492	521	406	460	574	405	570	763	505	605	716	642	737	735	823	798	566	657	488	439	511	377	411	423	569	594	736	619	588	498	771	672	695	582	783	599	519	544	472	624	553	569	792	728	725	775
AT1G11250	1	1	0	0	0	0	1	0	2	2	1	0	0	2	1	1	1	1	0	1	0	3	1	0	1	0	2	2	1	1	1	0	3	6	6	1	1	2	0	1	2	0	0	0	2	0	0	2	0
AT1G11260	20358	24217	16828	3257	2309	3473	3688	4238	9143	2268	4128	3123	17595	27176	23111	16564	15406	18755	16252	21474	20308	5050	3873	5020	6483	7694	7704	3575	6191	3964	3116	2769	1820	14694	12683	14958	23513	25854	27934	4481	3966	3398	4344	4944	9021	45807	37377	53746	21739
AT1G11270	157	180	204	75	83	103	107	104	85	98	126	102	140	222	129	208	194	214	193	143	169	84	112	79	106	90	105	125	143	155	118	132	82	208	166	193	105	181	137	75	71	69	125	103	81	209	135	157	209
AT1G11280	640	789	795	779	868	941	793	979	729	854	1128	755	644	726	641	701	807	807	972	510	874	1004	972	793	709	843	770	855	734	1094	715	792	641	828	875	920	705	974	798	870	1000	890	978	923	826	759	552	543	895
AT1G11290	168	194	183	158	175	185	215	265	289	306	445	330	287	387	267	223	251	226	287	175	200	186	168	142	199	186	197	344	343	420	257	326	253	249	253	219	138	157	138	153	184	132	392	358	308	345	335	324	347
AT1G11300	58	144	231	160	350	161	260	189	76	199	183	120	100	123	104	201	94	140	137	22	119	97	217	85	142	173	223	114	145	208	129	187	221	169	142	129	141	193	103	160	170	181	217	170	69	152	109	71	226
AT1G11303	172	153	177	159	179	114	206	196	172	252	324	228	138	171	163	164	164	186	210	85	166	146	162	124	212	201	186	221	192	252	249	283	179	189	225	201	179	208	136	164	174	161	279	258	256	161	111	104	198
AT1G11310	2153	2666	3115	1590	2073	2245	3479	3983	3058	4985	6562	4526	3160	3695	3155	3050	2443	2899	3606	2292	3122	2217	2427	1706	3695	4281	4327	5431	5828	6297	4102	4900	4164	3175	3034	3160	2743	3230	2704	2313	2453	2197	5127	5833	5022	4718	3860	3980	3953
AT1G11320	80	93	79	99	128	100	73	116	102	119	159	119	103	94	106	91	87	112	107	77	93	118	82	124	94	103	117	129	161	180	119	133	100	105	101	127	61	94	86	144	128	123	181	126	131	115	58	89	103
AT1G11330	254	347	425	331	523	382	445	569	423	890	1168	753	518	682	514	356	412	407	532	323	365	353	395	276	429	509	433	1001	837	1014	902	1036	892	513	525	512	253	345	261	417	405	413	736	780	726	705	516	448	527
AT1G11340	279	197	213	139	117	198	122	185	198	183	332	248	250	288	236	218	252	246	207	203	223	221	197	180	196	188	171	222	340	296	274	280	190	209	200	203	177	261	217	133	198	161	225	192	200	351	236	321	282
AT1G11350	1205	1082	902	443	479	476	743	798	854	1023	1614	1170	1097	1324	1173	1065	1009	1271	906	802	930	553	475	477	824	1089	953	1262	1736	1394	1295	1271	983	943	886	938	1056	1153	972	506	620	569	1105	1024	1235	1575	1502	1676	1758
AT1G11360	758	810	743	535	431	575	632	697	827	593	923	731	793	1013	836	764	671	830	837	705	770	574	586	615	711	733	764	803	1148	942	650	675	509	641	665	706	730	967	788	554	669	514	849	855	1198	1444	1277	1610	1081
AT1G11362	2	4	1	0	0	1	1	0	9	1	1	0	0	11	8	0	1	2	6	2	2	0	0	0	3	10	7	3	14	4	1	0	0	3	4	7	2	1	0	1	4	0	6	13	22	25	18	25	12
AT1G11370	5	10	0	4	2	0	0	3	9	1	2	7	4	5	3	0	7	7	4	5	0	2	0	4	0	6	4	4	9	2	0	0	2	0	0	1	7	9	5	2	6	12	4	7	7	12	12	12	6
AT1G11380	604	710	573	239	180	227	218	284	325	249	388	337	532	686	589	567	558	607	743	693	705	365	247	354	284	341	327	316	436	357	275	261	207	625	535	558	561	713	663	282	330	258	334	311	388	1039	801	1045	691
AT1G11390	603	670	631	573	615	497	465	589	453	619	820	611	546	685	619	699	682	758	790	584	634	541	502	576	394	500	421	689	726	830	614	719	521	714	643	672	496	714	548	599	624	507	678	551	561	826	620	694	719
AT1G11400	1359	1386	1286	495	424	565	349	509	467	426	677	452	965	1150	1001	1219	1291	1384	1181	1120	1272	559	529	530	440	575	516	519	716	681	476	540	438	1057	1038	1021	1215	1581	1330	560	571	445	574	619	646	1602	1313	1561	1549
AT1G11410	478	446	497	907	865	1036	802	991	635	878	1215	826	244	261	217	340	302	349	435	245	405	987	921	990	909	1021	1011	822	928	1009	864	1052	776	328	242	295	420	521	379	878	1036	1145	974	981	687	215	211	183	293
AT1G11420	49	60	115	96	116	90	79	133	42	124	118	100	87	129	108	119	110	88	206	49	120	72	99	57	70	92	67	106	80	146	63	82	76	141	173	157	80	112	86	109	98	61	98	74	39	91	52	54	63
AT1G11430	1878	1918	1683	1799	1689	1843	1905	2265	2343	2715	3646	2639	1646	1968	1654	1813	1851	2129	2201	1507	1870	2317	1654	2004	1640	2004	1803	2775	2825	3191	2744	2986	2398	2128	2027	2199	1389	1721	1412	1955	1983	1783	3501	3012	3457	2084	1978	2242	2219
AT1G11440	159	185	249	225	303	254	306	288	204	355	430	327	205	235	195	254	204	219	321	135	276	247	320	203	195	264	191	384	337	438	294	364	346	241	263	251	171	308	189	208	228	208	262	279	235	313	257	221	235
AT1G11450	75	130	196	166	159	229	163	178	122	202	202	154	239	280	210	202	170	168	277	112	253	212	258	124	178	190	189	252	178	353	161	194	170	258	270	256	83	135	104	105	102	96	151	109	55	154	95	65	151
AT1G11460	25	33	28	37	32	64	22	51	26	33	58	47	48	59	39	39	48	34	26	41	31	46	39	36	36	48	29	60	57	68	31	36	20	18	19	19	21	45	23	22	25	17	52	47	24	32	27	11	27
AT1G11470	0	0	0	0	0	0	0	0	0	0	0	0	0	0	0	0	0	0	0	0	0	0	0	0	0	0	0	0	0	0	0	0	0	0	0	0	0	0	0	0	0	0	0	0	0	0	0	0	0
AT1G11475	357	386	337	440	417	493	326	445	381	435	682	462	380	404	373	396	360	364	452	277	323	504	424	451	285	377	285	475	490	591	578	668	512	370	392	406	307	378	349	498	570	416	533	576	572	489	387	455	420
AT1G11480	2542	2620	2795	1362	1389	1566	1393	1752	1406	1546	2117	1415	2438	3118	2583	2805	2582	2871	3481	2446	2969	1583	1610	1491	1498	1900	1729	1833	2001	2197	1499	1729	1369	2768	2673	2643	2331	3184	2639	1436	1532	1305	1861	1674	1725	4072	3461	3592	3319
AT1G11490	2	6	9	6	9	6	6	12	3	6	11	7	9	14	7	12	4	4	14	4	11	11	8	7	3	2	6	4	7	10	1	6	9	16	8	5	8	7	2	8	2	1	3	6	2	4	5	3	7
AT1G11500	1	5	7	4	7	9	4	4	5	3	7	3	2	1	6	4	4	3	17	3	8	8	6	2	2	2	11	2	3	7	1	9	10	2	3	2	6	5	2	4	1	6	5	2	0	4	4	2	2
AT1G11510	0	0	0	0	1	0	0	0	0	0	0	0	0	0	0	0	0	0	0	0	0	0	0	0	0	0	0	0	0	0	0	0	0	0	0	0	0	0	0	0	0	1	0	0	0	0	0	0	0
AT1G11520	0	0	0	0	0	0	0	0	0	0	0	0	0	0	0	0	0	0	0	0	0	0	0	0	0	0	0	0	0	0	0	0	0	0	0	0	0	0	0	0	0	0	0	0	0	0	0	0	0
AT1G11530	881	770	758	363	248	424	878	1018	1121	663	1034	832	553	752	576	784	716	878	819	974	848	638	445	482	1142	1318	1200	788	1507	975	824	746	613	749	691	792	672	773	746	395	481	359	1173	1471	1718	1130	1045	1273	1015
AT1G11540	26	49	21	15	47	17	33	21	27	37	45	29	42	33	22	37	62	47	63	27	22	19	29	20	23	28	36	43	35	43	46	35	38	54	42	46	22	32	22	19	25	19	35	29	19	49	27	20	42
AT1G11545	241	305	538	529	607	446	501	526	326	434	557	385	616	692	577	653	471	564	864	242	583	434	512	396	299	397	351	607	356	630	397	539	363	947	839	812	287	510	333	510	352	327	527	289	351	447	375	234	522
AT1G11560	0	1	0	0	0	1	0	1	1	0	0	0	0	0	0	2	0	0	2	0	1	5	0	0	0	0	0	2	0	0	0	4	0	1	0	0	0	0	0	0	0	0	1	0	0	0	0	0	0
AT1G11570	7	7	14	9	13	13	15	15	11	14	14	13	12	19	12	19	15	17	19	8	19	12	13	7	12	21	12	11	11	28	10	14	8	21	23	18	14	28	9	8	10	3	19	8	3	13	16	2	13
AT1G11572	7	2	4	6	5	1	2	0	0	0	0	0	0	0	0	1	4	4	1	2	3	3	0	3	0	1	0	0	0	1	0	0	0	2	2	2	2	1	1	0	7	4	0	0	1	2	0	2	0
AT1G11580	2061	2969	3803	1883	2945	2469	2079	2525	1451	2643	2781	2140	2550	3160	2372	3433	3784	2960	5031	1963	3446	1909	2637	1700	1719	2012	1879	2754	1883	3241	1549	2280	1967	4019	4097	3538	2563	4152	2821	2138	2137	1642	2215	1528	1433	3881	2792	2105	3287
AT1G11590	0	0	0	0	0	0	0	0	0	0	0	0	2	0	0	0	0	0	0	0	0	0	0	0	0	0	0	0	0	0	0	0	0	0	0	0	0	0	0	0	0	0	0	0	0	0	0	0	0
AT1G11591	0	0	0	0	1	0	0	0	0	0	0	0	0	0	0	0	0	0	0	0	0	0	0	0	0	0	0	0	0	0	0	0	0	0	0	0	0	0	0	0	0	0	0	0	0	0	0	0	0
AT1G11593	0	0	0	0	0	0	0	0	0	0	0	0	0	0	0	0	0	0	0	0	0	0	0	0	0	0	0	0	0	0	0	0	0	0	0	0	0	0	0	0	0	0	0	0	0	0	0	0	0
AT1G11600	61	95	218	349	516	434	433	556	304	640	592	422	246	270	245	204	191	208	323	89	188	320	546	283	288	318	315	767	217	713	188	402	276	255	317	313	170	258	149	399	244	206	529	221	204	229	105	50	210
AT1G11608	0	0	0	0	0	0	0	0	0	0	0	0	0	0	0	0	0	0	0	0	0	0	0	0	0	1	0	0	0	0	0	0	0	0	0	0	0	0	0	0	3	0	0	0	0	0	0	0	0
AT1G11610	0	0	0	0	1	0	0	0	0	0	0	0	0	0	0	0	0	0	0	0	0	0	0	0	0	0	0	0	0	0	0	0	0	1	0	0	0	0	0	0	0	0	0	0	0	0	0	0	0
AT1G11620	0	0	0	0	0	0	0	0	0	0	0	0	0	0	0	0	0	0	0	0	0	0	0	0	0	0	0	0	0	0	0	0	0	0	0	0	0	0	0	0	0	0	0	0	0	0	0	0	0
AT1G11630	257	241	243	258	256	242	218	278	222	340	438	321	283	311	269	259	263	306	287	273	291	278	191	310	204	279	198	313	439	416	311	314	308	264	267	307	232	279	203	289	295	267	323	304	360	392	331	396	333
AT1G11650	9037	9089	7440	4889	5071	4993	5136	5876	6041	7030	10139	7458	8529	11285	9145	8004	7629	9207	7304	8159	7643	6282	4633	5897	5286	6151	5180	7285	9488	8457	7731	8493	6569	7042	6687	7166	7465	9636	7914	5873	5952	5217	7549	7267	8829	13994	12463	15632	12826
AT1G11655	24	19	7	7	11	24	16	24	7	14	12	13	14	9	10	14	8	9	13	2	9	15	21	8	17	30	25	11	16	15	22	34	20	12	12	13	13	9	20	11	6	15	21	21	7	14	2	6	6
AT1G11660	959	1075	1215	822	1074	998	1028	1302	911	1239	1669	1140	1185	1375	1193	1271	1232	1353	1687	952	1406	918	1093	838	966	1225	1085	1347	1423	1602	1068	1372	1154	1453	1329	1380	1010	1466	972	1030	1044	959	1420	1228	1185	1569	1458	1423	1522
AT1G11670	682	782	784	748	798	963	946	1197	718	928	1310	1004	735	759	762	920	832	791	1091	443	942	851	909	700	917	1109	1091	948	1188	1375	1031	1206	883	908	834	981	733	856	784	793	864	824	1068	1041	675	737	545	421	779
AT1G11680	2499	2538	2675	2341	2558	2597	2224	2772	2321	2364	3094	2388	2110	2898	2379	2634	2781	2851	3485	2294	2899	3162	2604	2641	2091	2805	2223	2625	2883	3270	2367	2483	2097	2809	2709	2972	2316	3115	2448	2562	2738	2337	2807	2327	2813	2823	2281	2400	2698
AT1G11684	0	0	0	0	0	1	0	2	0	0	0	1	0	1	0	1	0	0	0	0	0	0	0	0	0	0	0	0	0	0	0	0	0	0	0	0	0	0	0	0	1	0	0	0	0	0	1	0	0
AT1G11690	5	0	0	2	0	6	0	2	3	1	0	6	1	1	0	3	2	0	3	0	1	3	6	0	1	3	1	3	3	4	0	4	1	0	1	2	1	0	2	1	0	2	2	1	0	0	0	0	0
AT1G11700	248	262	296	414	467	442	163	214	129	346	349	270	172	127	127	345	272	267	287	168	249	359	428	365	172	215	221	311	263	423	402	533	426	250	243	239	213	271	239	261	246	260	212	138	111	86	92	46	164
AT1G11710	101	110	104	118	107	118	75	115	77	130	173	132	79	94	91	92	107	96	146	77	92	150	89	121	74	84	52	131	142	195	118	138	93	93	104	115	106	129	110	106	98	99	76	102	101	99	85	92	86
AT1G11720	2394	2518	2625	2195	2735	2729	2286	2646	2224	2669	3516	2464	1502	1911	1556	2365	2281	2569	2938	1509	2570	2888	2792	2137	2418	2843	2522	2623	2373	3183	2039	3198	2379	2360	2265	2399	2117	2583	2352	2299	2638	2542	2914	2547	2045	1778	1581	1428	2666
AT1G11730	16	13	36	35	40	43	38	49	19	43	55	37	43	41	36	32	35	23	54	11	49	29	55	26	32	40	26	50	23	66	17	31	35	45	35	34	15	39	10	24	20	16	53	20	7	37	19	13	22
AT1G11740	44	29	37	50	25	19	44	34	57	27	38	50	66	74	65	64	33	61	79	37	62	31	32	22	51	41	29	30	58	40	20	40	22	68	55	38	45	46	39	34	20	13	39	40	82	97	114	88	71
AT1G11750	2131	2162	1907	2164	1983	2496	2316	3003	2837	3054	3972	2901	2179	2980	2309	2110	2007	2511	2781	2003	2381	2768	2446	2484	2512	2963	2642	3087	3685	3543	3016	3537	2725	2374	2209	2479	1735	1991	1861	2198	2514	2178	3142	2936	3018	2878	2839	3154	2330
AT1G11755	271	311	302	210	215	244	195	267	176	295	428	303	289	405	374	338	328	341	372	266	360	243	183	219	195	236	169	307	369	397	360	381	306	325	326	375	263	298	285	220	261	247	351	309	317	412	353	419	389
AT1G11760	167	158	178	88	105	115	111	130	107	137	156	133	152	165	159	192	201	220	193	144	195	144	116	123	98	126	87	134	164	167	158	127	108	180	168	162	134	214	171	99	135	118	129	107	135	168	144	168	190
AT1G11765	0	0	0	0	0	0	0	0	0	0	0	0	0	0	0	0	0	0	0	0	0	0	0	0	0	0	0	0	0	0	0	0	0	0	0	0	0	0	0	0	0	0	0	0	0	0	0	0	0
AT1G11770	0	0	0	0	0	0	0	0	0	0	0	0	0	0	0	0	0	0	0	0	0	0	0	0	0	0	0	0	0	0	0	0	0	0	0	0	0	0	0	0	0	0	0	0	0	0	0	0	0
AT1G11780	283	273	334	281	250	239	235	259	201	354	465	350	265	359	295	288	310	333	399	260	375	278	206	269	194	253	198	331	368	378	401	417	319	368	314	363	208	246	196	330	275	298	361	295	320	304	292	299	294
AT1G11785	1	2	1	0	1	2	1	1	2	2	1	0	3	2	2	3	3	3	3	1	2	0	2	0	0	2	1	3	2	8	1	2	0	1	3	0	2	2	1	7	0	5	1	1	4	1	5	7	1
AT1G11790	260	291	308	735	855	605	611	671	553	857	1154	805	376	481	413	342	370	360	592	264	435	709	592	690	481	633	547	824	796	944	754	902	842	534	499	492	197	298	226	728	730	715	1007	782	789	355	373	292	396
AT1G11800	165	163	120	183	194	199	197	187	167	242	266	235	151	186	159	154	170	189	205	119	178	241	194	214	203	186	177	232	276	271	215	263	226	173	139	179	123	183	142	271	208	245	243	214	214	185	160	165	169
AT1G11810	0	0	0	0	0	0	0	0	0	1	0	0	0	0	0	0	0	0	0	0	0	0	0	1	1	1	0	0	0	0	2	0	0	0	1	0	0	0	0	0	0	0	0	0	0	0	0	1	0
AT1G11820	2117	2209	1791	1455	1454	1591	1073	1424	1433	1405	2077	1414	1449	1963	1655	1830	1815	2084	1944	1830	1925	2169	1436	1679	970	1235	1063	1560	1620	1804	1382	1439	1034	1682	1714	1729	1612	2188	1888	1524	1541	1452	1694	1467	1874	2437	2007	2517	1747
AT1G11840	2225	2556	4367	6968	7493	7984	7535	8366	3483	7783	7668	5737	3394	4208	3588	4306	2955	3430	7415	2055	5590	5348	8296	6174	6319	7245	6549	7427	5663	8837	6727	9746	7871	5763	5738	5878	2662	3878	2873	7378	7492	7205	7952	5882	3522	3076	2774	2280	2940
AT1G11850	58	100	207	239	270	267	203	217	167	225	245	170	128	190	150	181	158	181	294	119	200	297	314	201	148	194	123	237	101	274	189	225	195	214	277	215	83	161	93	197	161	104	223	106	96	118	81	62	97
AT1G11860	19326	21391	22914	23333	27221	28218	23296	24896	20637	36093	45488	32937	24341	29812	24519	23509	19839	24665	30419	17190	26994	31244	29330	25031	21931	25725	22845	38828	31395	41923	33275	48751	36096	27130	25062	24908	17182	21000	18169	21439	21375	19027	29988	22459	21825	24010	22457	20740	28696
AT1G11870	976	1113	973	682	657	738	615	778	786	862	1176	873	738	976	759	1092	1139	1235	1166	701	956	931	714	795	595	646	573	957	951	1054	826	990	767	1020	1023	1020	856	1084	917	733	689	659	964	818	929	971	920	1014	1065
AT1G11880	83	101	142	106	105	125	108	152	125	112	168	122	91	118	110	132	98	110	155	71	144	145	132	122	119	127	103	151	148	168	114	131	99	128	119	105	99	151	108	132	115	136	144	130	138	176	111	104	117
AT1G11890	587	665	646	903	991	912	797	885	773	954	1286	953	603	797	672	720	645	724	881	519	725	861	778	864	696	860	746	991	1145	1085	925	1100	899	733	737	778	571	688	593	1105	1015	931	1064	1034	1257	797	692	877	635
AT1G11900	66	81	56	69	61	64	63	71	48	92	93	57	61	67	55	69	66	54	112	60	68	70	68	54	55	89	66	84	91	98	91	80	66	71	68	64	49	88	60	75	66	56	78	73	65	79	78	68	80
AT1G11905	255	277	307	220	239	210	224	236	210	219	351	264	264	371	288	282	254	290	393	251	328	206	222	232	212	224	231	257	330	386	246	329	243	287	329	339	238	288	260	216	240	219	295	244	289	372	297	294	272
AT1G11910	14937	14738	14515	11150	12443	13091	11499	13056	8651	14905	19496	13577	12852	16681	13517	15726	13534	16024	15983	11383	14070	12801	13371	11836	12830	15708	14354	16462	20992	21252	19427	22671	17754	14286	13499	14622	12835	16230	13754	10925	11068	10693	13243	13313	11351	16653	15404	16595	19939
AT1G11915	1	12	16	9	24	18	13	32	8	16	20	19	18	16	16	23	17	11	28	10	28	18	22	11	12	22	11	21	9	26	11	13	12	14	30	20	3	19	8	9	12	7	23	8	9	21	9	5	23
AT1G11920	5	7	0	1	2	2	1	4	4	1	7	3	5	5	4	2	8	2	1	1	0	6	2	5	4	3	3	1	8	9	7	19	4	3	2	2	8	2	5	4	3	6	3	5	2	7	6	8	6
AT1G11925	0	0	0	0	1	0	1	5	0	1	1	3	2	0	0	0	3	0	0	0	0	0	0	0	4	1	0	4	1	1	0	0	0	0	0	0	0	0	0	0	0	0	3	2	8	3	0	2	3
AT1G11930	1310	1374	1264	1011	1020	1154	1160	1395	1051	1299	1871	1208	1055	1223	1062	1380	1267	1433	1404	1058	1175	1173	1240	1010	1260	1353	1258	1458	1620	1839	1255	1416	1144	1191	1093	1203	1194	1653	1329	1026	1147	978	1434	1528	1358	1675	1512	1597	1757
AT1G11940	52	63	63	96	118	124	108	130	76	128	194	135	71	122	97	97	91	77	181	48	90	105	118	109	95	122	95	149	197	185	161	162	108	143	113	114	63	100	57	105	123	93	148	119	77	91	93	63	63
AT1G11950	190	245	232	167	164	154	192	265	214	374	481	330	328	379	321	263	244	268	314	164	241	202	206	175	182	210	202	409	392	441	295	274	277	258	249	291	160	232	185	159	189	152	348	231	269	358	271	325	335
AT1G11960	228	196	217	235	215	200	309	304	243	447	672	466	233	340	296	250	197	236	302	175	232	231	270	256	286	316	309	480	523	578	439	504	345	264	248	259	208	245	188	261	316	270	380	394	396	364	341	344	290
AT1G11970	0	0	0	0	0	0	0	0	0	0	0	0	0	0	0	0	0	0	0	0	0	0	0	0	0	0	0	0	0	0	0	0	0	0	0	0	0	0	0	0	0	0	0	0	0	0	0	0	0
AT1G11980	0	0	0	0	0	0	0	0	0	0	0	0	0	0	0	0	0	0	0	0	0	0	0	0	0	0	0	0	0	0	0	0	0	0	0	0	0	0	0	0	0	0	0	0	0	0	0	0	0
AT1G11990	7	7	11	4	6	14	13	8	8	7	12	5	8	2	6	9	3	8	12	7	10	2	7	6	3	12	10	11	7	19	23	35	28	5	13	8	2	7	3	5	1	7	9	8	1	1	4	3	6
AT1G12000	878	1116	1610	3060	3989	3127	2469	3155	2015	3299	3854	2982	1840	2284	2057	1713	1748	1614	3496	918	2239	2932	3343	2821	1806	2235	1796	3217	2374	3775	2845	3496	2957	3231	3045	3060	1113	1798	1175	3445	3071	2784	3204	2039	1919	1771	1282	1050	1466
AT1G12010	572	808	846	178	312	168	136	142	290	145	273	202	385	569	353	657	845	527	766	444	567	266	265	197	163	169	158	221	283	193	124	146	127	422	484	404	500	889	632	216	218	140	211	213	355	1294	1091	930	1234
AT1G12020	413	347	365	166	160	210	170	259	208	268	365	311	307	360	342	351	352	407	326	296	315	308	191	201	192	193	173	301	274	342	264	301	290	312	307	296	321	358	328	181	170	163	270	232	290	311	270	239	397
AT1G12030	16	14	12	18	15	49	31	57	54	69	73	65	31	49	41	13	23	19	27	15	12	90	51	15	20	39	13	47	67	51	58	96	76	18	16	15	8	2	11	3	9	13	40	25	20	13	6	14	14
AT1G12040	472	721	308	282	373	524	661	905	362	519	730	428	527	485	495	552	712	559	561	270	532	409	603	252	517	769	719	603	590	963	526	1183	579	777	772	793	643	388	722	445	364	544	559	514	206	401	251	286	538
AT1G12050	539	607	666	1109	1266	1093	1196	1337	1068	1438	1601	1114	769	1026	804	666	652	745	957	520	742	1094	1075	1139	1179	1484	1310	1535	1968	1764	1504	1735	1400	829	817	812	536	685	522	1348	1337	1295	1450	1530	1291	1210	1146	1259	1008
AT1G12060	21	28	30	45	64	68	55	71	44	88	119	93	63	56	63	69	42	51	60	22	50	57	59	39	63	66	62	92	89	114	81	118	100	65	71	63	16	53	32	59	78	58	74	58	61	43	58	31	44
AT1G12064	0	0	0	2	3	1	1	0	0	0	2	0	3	0	0	4	0	0	1	2	3	0	1	0	1	0	1	0	1	1	1	0	1	0	1	0	0	0	0	0	1	1	0	0	0	0	0	0	1
AT1G12070	9	5	10	9	2	12	5	5	7	6	7	3	10	12	10	13	16	14	18	20	14	15	6	8	7	6	4	9	2	6	5	6	5	21	14	15	5	4	11	8	5	4	13	7	8	11	8	8	8
AT1G12080	896	1104	1267	719	671	853	804	865	612	732	967	734	1646	2135	1485	1744	1223	1479	1813	972	1637	795	884	540	729	885	950	924	922	1176	747	1037	784	1813	1695	1597	1059	1410	981	581	675	427	802	606	613	2442	2211	1932	1475
AT1G12090	1467	1662	2279	10552	9877	10912	20339	25980	28441	10050	15338	12026	4503	5433	4552	2821	2246	2620	3576	1531	2556	9416	12018	11334	22920	23909	24813	13993	14592	15524	5403	6637	5725	3338	3515	3514	1998	2869	2020	15031	15677	12497	31615	27858	32357	5665	4810	5081	4191
AT1G12100	3	3	3	3	8	4	3	7	6	9	8	4	6	8	8	4	4	6	5	2	3	4	6	4	7	5	8	6	4	9	1	6	5	3	4	8	2	6	3	5	2	7	6	7	14	8	10	8	5
AT1G12110	2223	2178	4384	2466	4629	3605	4858	4887	1732	4320	4879	3504	2848	2690	2456	3942	2484	2898	3944	1560	3472	2500	5083	2079	3892	3847	5660	6536	3103	6597	4307	6038	4501	3684	3709	3642	2492	2595	2121	2340	2818	2827	3570	2495	2236	1714	1689	1118	2716
AT1G12120	1614	1683	1726	1422	1230	1515	1658	2096	1858	1371	2127	1423	1647	2033	1733	1736	1691	2031	1872	1420	1676	1620	1405	1502	2106	2390	2226	1618	2110	2137	1409	1445	1261	1629	1758	1763	1510	1865	1560	1550	1919	1474	2153	2369	2404	2324	2106	2281	2610
AT1G12130	3	6	13	7	11	16	8	12	3	9	8	6	10	8	13	15	9	8	9	4	7	5	6	9	6	10	14	4	12	5	9	11	6	9	15	7	21	9	10	5	2	11	17	7	0	17	13	7	21
AT1G12140	590	682	624	939	954	1068	964	1199	875	1145	1562	1061	689	808	719	714	575	727	721	525	741	1055	992	935	1060	1142	1199	1386	1521	1643	1286	1659	1147	803	747	764	571	617	620	1116	1151	1125	1325	1544	1216	814	799	816	891
AT1G12150	31	41	26	21	23	45	38	46	16	20	39	21	21	16	24	34	22	34	33	13	39	24	37	15	36	52	43	28	36	49	33	50	31	45	41	40	31	18	26	24	16	36	18	42	7	21	17	15	24
AT1G12160	91	142	162	111	110	121	117	152	96	138	151	117	148	221	160	151	165	158	321	132	233	101	116	105	93	153	131	121	132	237	91	90	97	263	251	246	98	189	115	123	118	98	157	109	89	224	160	134	146
AT1G12170	0	0	0	0	0	0	0	0	0	0	0	0	0	0	0	0	0	0	0	0	0	0	0	0	0	0	0	0	0	0	0	0	0	0	0	0	0	0	0	0	0	0	0	0	0	0	0	0	0
AT1G12180	0	0	0	0	0	0	0	0	0	0	2	0	0	0	0	0	0	0	0	0	0	0	0	0	0	0	0	0	0	0	1	0	0	0	0	0	0	0	0	0	0	0	0	0	0	0	0	0	0
AT1G12190	0	0	0	0	0	0	1	0	0	0	0	0	0	0	0	0	0	1	0	0	0	0	1	0	0	0	0	0	0	0	0	0	0	0	0	0	0	0	0	0	0	0	0	0	0	0	0	0	0
AT1G12200	330	429	611	306	545	495	533	671	393	946	1024	656	735	879	711	648	510	600	783	361	591	431	569	310	450	586	512	1037	740	1167	642	981	838	744	787	759	390	549	400	342	367	307	714	579	429	1165	771	704	869
AT1G12210	61	71	88	95	82	72	112	141	78	192	301	155	102	100	108	98	80	76	126	67	90	77	97	44	149	156	117	235	312	316	191	241	185	109	152	101	50	84	53	77	86	99	226	321	181	128	103	87	105
AT1G12211	0	3	1	2	3	1	2	2	0	0	1	0	5	2	3	6	3	2	0	1	2	0	1	0	1	4	3	1	1	5	3	1	0	4	3	2	3	3	2	2	0	2	0	2	1	3	1	3	5
AT1G12220	483	626	540	273	349	287	349	406	381	423	628	390	466	547	439	527	543	582	487	510	548	398	309	309	330	462	391	506	589	547	384	503	413	453	446	492	470	658	528	331	393	379	461	624	661	967	822	1059	740
AT1G12230	3219	3652	2742	2054	2096	2222	1894	2172	2013	1927	2654	2064	2189	3076	2384	3197	3093	3529	3039	2655	2752	2675	2288	2331	1991	2361	1933	2318	2800	2616	1966	2288	1862	2685	2510	2815	2536	3480	2855	2149	1995	1798	2218	2069	2385	3480	2981	3533	3976
AT1G12240	15307	18262	11283	4559	4280	6926	2794	3731	4047	2954	4304	3068	6959	11477	9162	10273	9258	10293	11055	13746	13822	7928	6903	5870	3839	4366	4528	3165	2560	3891	3186	4301	3084	8265	7203	8655	14896	16621	18364	5230	5253	5063	3615	3475	3579	15895	14593	19137	9068
AT1G12244	229	200	230	172	201	200	136	213	166	174	301	229	180	163	170	246	199	281	269	174	267	258	208	256	166	196	182	242	236	260	235	302	256	221	231	232	175	241	166	183	182	192	205	153	216	167	132	149	196
AT1G12250	1727	1872	1431	1246	933	1546	1230	1331	1395	1232	1924	1315	992	1412	1141	1445	1387	1594	1607	1350	1593	1793	1473	1566	1619	1792	1588	1473	1900	1808	1427	1643	1093	1280	1190	1324	1490	1563	1532	1058	1238	977	1516	1504	1678	1440	1393	1609	1510
AT1G12260	52	54	77	47	70	57	93	85	38	88	113	63	65	71	65	91	80	89	131	40	90	65	77	41	73	72	81	103	67	123	49	89	72	113	135	100	56	99	69	69	43	65	76	58	45	69	49	47	98
AT1G12270	1088	1192	1205	1199	1332	1238	1240	1543	1219	1478	1956	1393	1229	1375	1212	1230	1245	1344	1564	914	1335	1362	1158	1193	1091	1328	1120	1579	1443	1859	1354	1542	1202	1437	1474	1541	1080	1558	1114	1600	1564	1355	1892	1498	1497	1578	1309	1455	1500
AT1G12280	366	522	775	135	250	250	248	239	132	284	342	174	440	510	380	791	558	626	998	420	992	190	314	132	199	263	213	317	242	367	243	395	322	969	853	845	298	358	285	135	125	115	202	180	112	284	241	177	339
AT1G12290	117	163	202	110	153	125	157	182	94	146	190	126	150	169	143	171	131	169	150	108	113	139	170	103	157	152	202	153	156	197	132	167	117	162	151	142	132	201	132	150	146	134	166	171	156	212	148	122	213
AT1G12300	94	107	137	125	128	150	125	166	142	132	150	133	114	175	140	111	117	142	177	81	146	134	145	119	104	124	116	164	136	185	116	166	97	162	145	136	99	139	111	113	109	80	160	138	124	154	112	123	161
AT1G12310	1140	1232	1356	1102	1137	1159	1143	1346	949	1241	1704	1252	1194	1545	1213	1464	1270	1457	1683	1243	1420	1126	1174	1065	1007	1143	1151	1458	1430	1719	1112	1241	1027	1580	1436	1459	1084	1572	1108	1115	1094	872	1447	1073	1337	1502	1388	1412	1431
AT1G12320	111	116	123	177	179	197	118	179	120	121	203	115	87	112	100	125	115	135	124	103	104	198	225	233	155	176	160	187	176	229	132	163	137	121	108	109	108	171	114	169	226	185	183	143	134	131	120	122	105
AT1G12330	430	401	486	444	501	490	416	468	400	511	844	661	422	522	441	401	406	462	497	328	392	577	458	553	351	410	418	691	595	703	544	550	408	384	391	409	405	467	386	429	489	402	500	372	467	500	375	394	582
AT1G12340	0	2	2	2	3	3	7	13	3	4	6	1	3	3	0	3	2	4	5	2	0	5	6	5	2	1	6	4	7	6	1	5	1	7	4	6	3	1	5	3	1	3	0	1	1	5	3	2	6
AT1G12350	432	464	442	287	357	433	323	406	380	366	514	344	334	446	411	417	386	464	491	337	463	411	427	315	351	438	419	403	414	567	386	432	362	419	399	401	316	436	413	296	359	326	445	454	423	545	444	470	436
AT1G12360	2344	2773	2983	1313	1473	1607	1432	1733	1289	1523	2115	1534	2376	2875	2377	2775	2526	2874	3292	2336	3072	1545	1603	1170	1405	1807	1766	1858	2029	2058	1506	1717	1521	2825	2545	2674	2529	3209	2581	1384	1533	1477	1774	1906	1547	4162	3372	3740	3328
AT1G12370	369	382	312	266	279	298	156	218	134	270	344	226	142	158	136	383	363	348	399	226	367	259	283	253	127	153	148	264	174	254	303	408	245	314	305	341	248	296	266	256	243	158	251	171	145	144	95	91	196
AT1G12380	92	108	198	196	303	171	208	222	88	303	293	181	189	196	149	194	137	134	310	75	181	128	259	137	98	130	129	269	143	316	160	265	190	240	241	220	94	176	83	166	93	86	224	117	91	122	82	30	109
AT1G12390	509	545	600	303	316	313	261	396	266	341	466	317	500	603	550	580	540	576	750	519	701	372	418	332	257	330	360	424	467	450	343	413	356	628	603	688	439	650	537	277	313	339	420	394	400	748	581	621	607
AT1G12400	85	109	79	64	78	110	79	105	61	108	150	86	65	80	86	114	64	93	140	59	124	95	84	71	95	104	77	139	125	156	137	167	110	105	90	136	87	114	84	81	104	99	91	101	103	113	77	74	95
AT1G12410	3655	3610	3150	2409	2414	2628	2520	2863	2879	2962	4156	3005	2915	3741	3063	3449	3459	3914	3546	2955	3475	3046	2655	2719	2568	2939	2743	3227	3951	3717	3092	3568	2752	3204	3031	3146	3012	3790	3202	2467	2714	2271	3294	3106	3301	4155	4087	4319	4365
AT1G12411	0	0	0	0	0	0	0	0	0	0	0	0	0	0	0	0	0	0	0	0	0	0	0	0	0	0	0	0	0	0	0	0	0	0	0	0	0	0	0	0	0	0	0	0	0	0	0	0	0
AT1G12420	211	265	347	217	275	203	232	374	233	362	490	301	123	182	161	366	246	295	606	265	531	224	265	174	210	249	244	373	291	427	216	315	236	523	446	506	189	221	219	186	212	169	405	375	257	187	126	114	161
AT1G12430	914	1025	1029	585	747	688	698	845	592	1070	1484	995	940	1222	1023	1168	986	1148	1263	754	1106	759	795	603	637	784	611	1272	1038	1381	853	1075	853	1121	1162	1249	831	1050	879	598	575	488	916	644	653	1277	975	1006	1205
AT1G12440	7362	6904	4838	1877	1429	2428	1822	2226	2868	1859	3101	2359	4644	5883	5232	4965	4829	6035	4575	6589	5175	3318	2184	2570	2170	2759	2611	2290	3167	2766	2364	2373	1829	3889	3739	4233	6432	7573	7452	1921	2004	1854	2455	2732	4263	8402	6951	9203	7308
AT1G12450	201	200	209	169	149	171	187	285	228	168	284	218	228	234	236	189	186	204	296	205	258	199	190	200	271	301	219	220	265	233	158	195	152	218	222	253	203	241	216	186	182	146	269	249	263	298	261	326	238
AT1G12460	417	418	387	545	530	505	506	466	505	484	775	493	459	493	487	381	392	431	506	328	379	677	472	573	387	487	378	553	504	520	500	538	406	416	404	445	279	408	333	557	464	495	641	460	589	527	414	447	565
AT1G12470	1011	1138	1156	1062	1243	1186	1246	1402	1150	1410	1882	1298	1241	1429	1220	1257	1182	1277	1671	894	1322	1345	1226	1073	1162	1367	1335	1461	1666	1701	1408	1559	1365	1374	1242	1451	979	1302	1016	1329	1392	1322	1635	1303	1354	1617	1339	1442	1256
AT1G12480	32	47	64	96	87	91	185	229	137	219	287	192	96	113	105	73	63	95	51	54	87	97	110	107	190	237	169	226	164	316	182	232	155	67	74	83	30	37	33	113	145	129	248	212	158	119	98	119	78
AT1G12490	1	3	0	2	1	0	0	0	0	0	2	2	1	2	0	1	0	0	2	2	0	0	3	1	1	1	0	2	3	2	0	0	1	0	0	1	1	2	3	0	0	0	1	1	1	0	0	0	1
AT1G12500	1256	1261	1371	1595	1234	1232	1022	1089	1049	1080	1486	1208	947	1075	936	1327	1133	1438	1553	1003	1445	1660	1242	1794	1008	1225	956	1181	1183	1269	1124	1320	998	1378	1349	1325	1088	1268	1043	1607	1504	1302	1250	1005	1156	883	793	754	1006
AT1G12520	2682	2649	1395	1247	962	1152	722	919	1529	987	1529	1161	1344	1704	1227	1448	2044	2554	1138	1861	1264	1384	915	2042	872	1106	891	951	1367	1349	1215	1053	717	1140	1016	1046	1940	2479	2244	1664	1795	1437	1465	1546	2414	2270	2360	3275	3446
AT1G12530	212	241	289	262	287	332	286	359	246	295	413	263	206	268	266	287	266	301	389	171	285	274	338	222	261	346	379	379	356	458	337	376	302	333	301	348	229	294	237	289	356	268	389	344	313	269	235	235	293
AT1G12540	0	0	0	0	0	0	0	0	0	0	0	0	0	0	0	0	0	0	0	0	0	0	0	0	0	0	0	0	0	0	0	0	0	0	0	0	0	0	0	0	0	0	0	0	0	0	0	0	0
AT1G12550	42	49	79	110	105	98	73	70	67	97	101	74	74	71	66	59	55	61	87	44	90	88	94	97	67	108	107	94	131	122	134	141	127	67	78	67	38	56	51	88	81	75	84	61	44	44	43	36	51
AT1G12560	180	220	85	130	121	222	209	224	132	168	253	171	184	169	192	143	199	172	213	135	184	203	216	105	197	239	234	182	255	285	294	398	244	235	209	241	155	131	216	137	168	140	232	181	103	171	130	132	188
AT1G12570	26	7	39	42	79	73	67	54	22	90	78	64	34	25	31	46	12	30	85	17	82	53	119	49	88	102	110	83	79	109	96	190	125	64	89	91	33	21	18	79	40	72	67	63	32	20	23	11	31
AT1G12580	3268	3267	3259	964	940	1072	653	812	782	752	1026	856	1711	2017	1737	2938	2899	3561	3069	2911	3288	1144	944	1024	701	956	810	849	1071	948	879	988	787	2555	2497	2484	2538	3276	2928	1005	1021	858	829	768	879	2166	1907	1978	2471
AT1G12600	2	3	11	8	19	17	4	17	7	14	14	12	9	10	11	15	18	12	22	8	9	3	9	6	11	1	2	20	16	27	8	9	16	21	23	30	17	10	5	13	4	1	7	6	8	12	20	16	13
AT1G12610	0	0	0	0	0	0	1	0	1	0	0	0	0	0	0	0	0	1	3	0	1	0	1	0	0	3	0	0	0	0	0	0	0	0	0	1	0	0	0	0	0	0	0	0	2	0	0	0	0
AT1G12615	0	0	0	0	0	0	0	0	0	0	0	0	0	0	0	0	0	0	0	0	0	0	0	0	0	0	0	0	0	0	0	0	0	0	0	0	0	0	0	0	0	0	0	0	0	0	0	0	0
AT1G12620	185	147	181	167	187	183	179	230	176	189	281	162	162	209	145	200	200	209	260	133	176	214	198	153	139	164	159	230	188	272	182	223	153	194	208	231	154	198	153	174	196	176	260	184	209	205	146	164	176
AT1G12630	3	8	9	3	11	7	8	13	8	5	9	6	6	8	10	9	2	2	15	3	11	8	6	4	7	10	9	12	8	8	3	3	5	7	10	7	5	9	11	6	4	6	10	9	4	11	5	1	5
AT1G12640	1517	1543	1615	899	882	1040	812	997	800	951	1360	979	1267	1498	1292	1660	1476	1677	1757	1624	1757	1125	1073	953	1024	1173	1073	1238	1510	1474	1273	1275	1016	1503	1409	1587	1375	1676	1384	996	927	943	1012	948	952	1740	1485	1818	1701
AT1G12650	507	544	618	583	527	488	390	535	380	639	765	574	499	587	552	638	567	633	757	529	680	544	459	445	363	434	316	650	656	696	650	749	526	669	613	671	519	663	549	576	567	468	649	601	603	843	719	771	703
AT1G12660	0	0	0	0	0	0	0	0	0	0	0	0	0	0	0	0	0	0	0	0	0	0	1	0	0	0	0	0	0	0	0	0	0	0	0	0	0	0	0	0	0	0	0	0	0	0	0	0	0
AT1G12663	0	0	0	0	0	0	0	0	0	0	0	0	2	0	0	0	0	1	0	0	0	0	3	0	0	0	0	1	0	0	0	0	0	0	0	0	0	0	0	2	0	0	1	0	0	0	0	0	0
AT1G12665	0	0	0	0	0	0	0	0	1	0	0	0	0	0	1	0	0	0	0	0	0	0	0	0	0	0	0	0	0	0	0	0	0	2	0	0	2	0	0	0	0	0	0	0	0	0	0	0	0
AT1G12672	0	0	0	0	0	0	0	0	0	0	0	0	0	0	0	0	2	0	0	0	0	0	0	0	0	0	0	0	0	0	0	0	0	0	1	0	0	0	0	1	0	0	0	0	0	0	0	0	0
AT1G12680	631	703	702	534	494	585	514	635	601	530	740	544	504	641	539	649	596	660	704	495	719	685	685	575	574	686	688	728	660	777	518	636	493	642	589	625	689	806	684	552	640	537	746	632	660	761	596	712	737
AT1G12700	105	122	143	116	105	146	99	167	124	127	212	129	130	130	136	116	121	123	149	86	132	166	140	107	117	157	129	142	127	143	116	143	101	119	101	128	105	135	104	111	110	113	178	145	171	151	130	129	152
AT1G12710	104	118	119	124	110	121	468	573	504	328	394	304	197	286	218	133	117	137	189	90	149	107	110	140	468	481	470	340	505	450	255	374	241	156	156	189	100	95	76	152	126	97	616	576	513	321	259	373	187
AT1G12730	145	133	155	91	95	159	277	413	298	249	298	155	230	286	241	145	133	151	162	119	141	170	194	107	322	419	422	288	243	292	177	168	152	138	152	145	101	122	114	110	149	141	505	430	404	347	278	279	257
AT1G12740	264	271	146	311	184	254	213	365	257	237	516	328	223	230	233	177	297	246	301	153	186	243	260	303	210	247	206	235	417	357	520	526	382	267	275	318	187	198	231	287	330	315	326	323	251	256	187	176	187
AT1G12750	325	346	452	498	610	406	475	517	325	576	679	438	298	398	325	452	357	441	478	199	334	337	500	434	377	434	484	593	596	758	472	603	532	394	378	396	394	571	369	528	583	519	583	459	387	504	417	358	571
AT1G12760	1593	1583	1411	1198	1129	1347	1186	1376	1145	1445	1923	1486	1313	1595	1329	1671	1286	1536	1422	1354	1437	1405	1380	1356	1324	1589	1509	1600	2201	1903	1646	1847	1533	1406	1257	1406	1472	1771	1623	1302	1561	1407	1574	1707	1757	1851	1831	1912	1775
AT1G12770	1185	1276	1096	1068	1099	1032	1267	1502	1538	1798	2522	1860	1237	1691	1296	1411	1331	1534	1650	1063	1331	1326	1088	1120	1139	1265	1015	1744	1875	2011	1663	2053	1558	1555	1360	1488	1022	1231	1182	1197	1212	1052	2012	1723	1777	2025	2022	2235	1713
AT1G12775	51	73	72	87	80	92	78	104	70	107	144	97	64	100	80	79	92	83	110	40	83	97	113	68	82	118	85	107	124	139	97	107	106	107	106	69	65	80	58	83	83	103	153	84	107	91	64	95	67
AT1G12780	4313	4870	3081	1086	772	1380	1037	1505	1884	855	1639	1062	3274	5199	4116	2762	3201	4066	3339	5535	3603	1922	1340	1500	2006	2419	2153	1374	2520	1698	1433	1401	1216	2516	2303	2612	4438	5905	5132	1087	1318	980	1594	1912	2306	9246	8529	10616	6347
AT1G12790	236	266	242	73	62	96	73	103	85	80	95	70	197	288	231	259	252	274	237	335	253	79	62	76	123	127	109	87	160	119	89	100	68	217	210	241	257	353	243	74	73	78	116	109	137	472	399	489	359
AT1G12800	4583	4968	4673	6720	7033	6784	7965	8088	7011	7729	9604	6687	2688	3468	2968	4729	4854	5214	6220	3359	4896	8015	7096	6946	6699	8623	6070	7538	7486	8265	5521	7484	5748	4739	4432	5073	3993	4876	4349	7056	6805	6631	9657	7231	6943	3591	3375	3352	3976
AT1G12805	0	0	0	0	3	0	2	1	0	0	0	0	0	0	0	0	0	0	0	0	0	1	0	0	0	0	0	2	0	1	0	0	0	0	1	0	0	0	0	0	0	0	0	0	0	0	0	0	0
AT1G12810	594	570	610	348	343	459	403	461	354	458	683	516	489	594	572	614	516	661	574	480	587	435	420	447	506	557	513	555	699	727	568	588	464	538	433	527	524	618	518	397	400	398	485	522	528	801	695	826	660
AT1G12820	1409	1477	1512	1303	1345	1441	1042	1289	960	1223	1665	1199	1130	1343	1114	1450	1398	1488	1656	1090	1588	1509	1392	1365	1071	1276	1204	1411	1340	1634	1152	1316	1062	1369	1283	1312	1548	1882	1635	1148	1209	1130	1325	1163	1140	1441	1136	1150	1591
AT1G12830	393	374	380	389	338	342	282	366	241	369	479	363	285	349	343	414	358	405	446	341	390	386	337	378	254	280	271	407	384	506	331	466	352	413	399	415	330	434	416	414	412	319	412	392	384	372	312	382	393
AT1G12840	2985	3116	2875	2946	3325	3409	3673	3588	3303	3920	5511	4270	3495	4235	3776	3248	2926	3293	3944	3169	3601	3632	3363	3406	3238	3793	3169	3955	5110	4855	4621	5097	4220	3625	3462	3782	2583	3236	2766	3383	3465	3182	4213	3994	4596	4846	4319	5229	4355
AT1G12845	21	35	24	98	108	66	389	310	162	274	245	191	60	86	63	28	30	38	46	23	46	48	75	52	202	278	222	295	202	298	106	123	80	42	53	44	15	41	26	80	65	81	397	263	210	96	73	47	69
AT1G12850	722	931	880	1178	1041	1001	978	1193	882	1151	1465	1056	768	1035	794	862	852	934	1079	738	974	992	1024	1213	901	971	952	1241	1433	1395	1045	1254	920	923	885	891	776	1037	836	1096	1038	974	1136	1013	1112	989	888	1034	987
AT1G12855	1	0	0	1	1	1	0	2	2	1	5	2	2	2	0	0	0	0	0	1	0	1	3	0	1	2	6	1	1	6	0	0	0	1	0	1	0	2	2	0	1	3	0	2	0	0	0	1	0
AT1G12860	782	911	1016	958	992	1067	1225	1522	1053	974	1307	906	925	1104	903	954	882	1062	1202	793	1103	1087	1147	930	1108	1335	1218	1174	871	1328	666	831	708	1093	1009	1093	794	1017	765	1048	1102	986	1516	1239	1200	1067	669	725	1079
AT1G12870	0	0	0	0	0	0	0	0	1	0	0	0	0	0	0	0	0	0	0	0	0	0	0	0	0	0	0	0	0	1	1	0	0	0	0	0	1	0	0	0	0	0	0	0	0	0	0	0	0
AT1G12880	57	57	59	116	80	112	75	85	57	80	98	47	55	82	63	54	65	70	97	44	73	87	79	85	59	78	53	85	62	101	39	91	72	82	97	97	63	95	43	89	65	63	91	78	35	94	57	51	50
AT1G12890	0	1	0	1	3	1	2	2	0	0	1	1	0	1	3	0	1	2	1	0	0	3	3	3	0	0	1	0	1	3	0	0	0	1	1	1	0	0	1	3	2	3	4	0	0	0	2	2	0
AT1G12900	38587	40056	40539	38064	42101	44875	34546	33911	32129	28232	36361	28704	19052	24216	19699	36515	32059	37845	47236	35120	48349	52957	45166	41288	31079	37593	30987	31567	29584	32977	27355	37417	27202	35929	32502	33657	31504	37284	34161	31890	32914	30534	34642	27007	28508	19955	17930	19500	24580
AT1G12910	1468	1595	1666	539	483	595	480	561	596	564	850	614	1252	1663	1395	1509	1452	1759	1702	1562	1703	658	557	660	586	756	624	690	915	839	609	672	523	1469	1319	1330	1271	1743	1355	576	607	530	633	668	711	2006	1694	2041	1785
AT1G12920	4512	4498	4124	2452	2460	2412	1816	2239	1946	2526	3357	2561	3488	4290	3697	4608	4651	4942	4505	3878	4204	3194	2305	2431	1579	2004	1605	2700	3024	3059	3024	3253	2554	4161	3852	4195	3480	4398	3785	2658	2576	2305	2902	2378	2990	4381	3785	3996	5429
AT1G12930	943	1035	1162	536	611	621	533	645	536	747	903	656	835	985	864	1145	916	1105	1322	814	1142	718	684	563	531	636	555	733	726	936	589	760	545	1047	999	1086	896	1203	974	547	550	523	743	588	573	1137	802	956	1328
AT1G12940	2	13	0	0	21	0	5	3	0	0	9	1	5	5	3	1	7	6	5	3	3	0	1	2	0	2	0	5	1	6	1	3	0	3	1	3	1	3	2	3	22	3	0	1	4	37	6	1	0
AT1G12950	84	137	108	48	93	144	136	206	70	136	146	96	130	124	156	102	138	101	191	52	140	109	171	54	110	157	178	173	117	203	168	276	163	190	124	194	104	78	118	86	82	79	151	106	50	103	63	55	113
AT1G12960	0	0	0	0	0	0	0	0	0	0	0	0	0	0	0	0	0	0	0	0	0	0	0	0	0	0	0	0	0	0	0	0	0	0	0	0	0	0	0	0	0	0	0	0	0	0	0	0	0
AT1G12970	293	356	312	175	172	254	251	306	251	232	329	224	265	291	279	349	306	300	326	253	286	256	227	244	242	306	286	263	318	353	213	227	195	327	285	302	273	366	334	291	247	246	318	351	348	413	288	373	367
AT1G12980	1	0	0	5	1	2	2	3	4	9	4	5	4	5	0	0	2	2	1	1	6	1	1	4	2	0	0	5	0	8	0	2	3	1	1	1	2	4	0	4	2	2	6	2	1	9	0	0	3
AT1G12990	307	292	287	490	513	472	481	556	487	352	462	342	419	479	488	299	283	289	372	286	350	548	429	569	421	479	444	375	391	433	278	371	330	320	314	381	260	385	308	602	471	448	606	464	644	539	441	589	454
AT1G13000	381	430	415	411	508	450	578	658	568	494	722	506	527	622	524	497	473	476	532	391	480	431	458	422	681	750	666	692	916	755	530	561	472	510	477	563	364	545	442	604	663	577	766	948	849	752	684	761	641
AT1G13020	919	991	1052	1064	1212	1002	944	973	750	1132	1443	1049	943	1079	880	1160	995	1092	1461	796	1158	1201	1060	986	684	887	883	1318	1222	1491	1029	1273	987	1158	1069	1136	793	1162	808	1062	986	924	1250	929	968	1040	911	798	970
AT1G13030	257	243	314	285	296	197	215	303	210	366	419	295	314	309	285	307	259	288	330	165	291	287	233	253	158	189	145	325	246	369	299	366	254	298	355	306	216	311	257	372	355	341	395	326	289	342	263	285	307
AT1G13040	64	87	67	84	105	57	80	128	108	158	159	95	110	131	127	105	106	92	115	60	67	80	103	81	77	77	71	150	104	176	100	120	77	127	127	121	73	108	73	94	89	79	171	132	116	159	120	133	120
AT1G13050	43	44	47	58	55	45	83	69	63	90	120	54	62	78	74	72	76	50	97	36	60	38	55	60	47	62	43	96	77	115	45	71	70	83	86	79	52	69	42	61	45	49	92	70	40	76	81	56	94
AT1G13060	1466	1707	1821	1772	2075	1971	1869	2104	1730	2104	2636	2089	2162	2539	2236	1830	1824	1936	2571	1502	2027	1948	1936	1846	1676	2018	1715	2366	2579	2669	2335	2782	2139	2174	2075	2254	1495	1936	1594	2049	1987	1749	2334	1829	2052	2822	2308	2451	2081
AT1G13080	2396	2354	1995	1329	1129	1647	488	621	448	217	412	292	286	324	335	1708	1645	1772	1937	1602	2060	2022	1669	1776	766	835	945	361	406	394	559	583	464	1288	1240	1417	1975	2191	2156	1321	1506	1435	382	451	419	310	244	291	593
AT1G13090	584	666	769	1215	1319	1436	1365	1505	1038	1560	2000	1298	728	937	727	759	611	652	731	441	730	1214	1331	1214	1364	1455	1377	1590	1270	1965	1071	1541	1224	672	611	604	676	821	650	1218	1186	1231	1706	1764	1246	981	841	849	1057
AT1G13100	632	745	461	375	372	363	360	358	378	325	496	375	396	402	401	492	543	535	425	441	457	491	355	395	383	451	462	391	513	438	441	438	431	398	344	392	578	580	611	402	539	488	390	419	457	593	469	484	634
AT1G13110	2549	3065	2374	2025	2933	2546	4026	4747	3915	3928	5658	3940	2249	2560	2357	2396	2484	2475	2021	1572	2060	2738	2681	2400	4510	4886	5809	5169	5289	5359	4163	4462	3817	2059	1981	2139	3008	3181	2788	3331	5060	4255	5312	6201	5486	3564	2733	2600	3998
AT1G13120	384	426	453	550	560	507	500	625	399	720	876	540	488	579	537	480	514	452	648	318	475	486	521	475	433	535	426	729	697	872	555	621	521	595	514	633	424	538	439	578	553	542	732	480	482	567	487	509	507
AT1G13130	12	14	29	20	37	30	32	44	12	42	23	22	13	20	19	34	9	15	52	10	55	22	31	7	39	46	47	46	20	68	24	45	34	56	29	34	23	30	20	16	7	19	47	7	5	9	5	2	26
AT1G13140	0	0	0	0	0	0	1	1	0	0	2	0	0	0	0	0	0	0	0	0	0	0	0	0	0	0	0	0	0	1	1	0	0	1	0	0	0	1	0	0	0	1	0	0	1	0	0	0	0
AT1G13143	3	2	9	3	6	3	5	3	7	6	4	2	8	9	9	8	5	5	6	7	4	7	3	6	8	5	5	5	3	7	1	6	6	8	6	9	10	1	5	3	3	7	10	7	8	10	10	2	5
AT1G13150	0	0	0	0	0	0	0	0	0	0	0	0	0	0	0	0	0	0	0	0	0	0	0	0	0	0	0	0	0	0	0	1	1	0	0	0	0	0	0	1	0	0	0	0	0	0	4	0	0
AT1G13160	778	784	820	836	868	636	665	879	636	1099	1534	1038	741	790	824	876	883	943	1019	601	774	762	648	827	469	658	469	1123	1019	1296	1244	1185	953	968	931	1061	600	823	641	1141	963	914	1182	857	861	770	675	650	901
AT1G13170	330	409	641	675	745	707	788	909	626	892	1127	814	647	797	611	684	614	626	1135	361	702	583	760	607	564	717	610	958	767	1208	596	808	661	903	863	831	374	625	425	676	601	557	1020	564	638	767	605	407	588
AT1G13180	117	180	170	165	221	171	248	308	235	249	385	306	191	230	221	156	180	175	264	121	187	195	235	183	235	280	247	335	319	332	197	228	250	194	231	221	136	188	143	214	264	233	352	266	309	347	316	306	209
AT1G13190	1702	1762	1663	1071	1034	1090	991	1327	1254	1017	1742	1151	1184	1544	1274	1531	1440	1812	1850	1596	1713	1373	1242	1167	1294	1300	1229	1305	1612	1618	1049	1177	927	1467	1391	1520	1573	2045	1683	1185	1298	1129	1553	1601	1618	2097	1957	2045	1997
AT1G13195	146	185	222	109	130	126	128	162	60	176	240	161	182	200	180	233	176	147	306	160	244	128	161	84	146	203	156	220	291	278	226	235	184	208	195	203	170	195	171	86	109	79	140	180	134	238	198	181	161
AT1G13200	1	0	0	0	0	1	0	0	0	0	0	0	0	0	0	0	1	0	0	0	0	2	0	0	0	0	1	0	0	0	0	0	1	2	0	0	0	0	1	0	0	1	0	2	0	0	0	1	2
AT1G13210	634	917	932	644	1077	755	1972	2178	1793	1791	2462	1691	1314	1500	1273	1081	878	1026	1182	595	983	746	1010	526	2124	2596	2494	2294	2834	2699	1612	2010	1778	1315	1181	1287	823	1011	799	1418	1663	1423	2724	3847	2953	2395	1886	1989	1676
AT1G13220	654	746	797	843	787	805	854	1025	664	1035	1210	710	772	611	714	867	775	797	1107	466	831	703	892	620	731	922	766	1109	967	1222	822	980	751	950	902	943	670	938	714	883	891	721	1120	928	568	1002	814	707	985
AT1G13230	9	11	10	8	7	5	8	12	0	7	8	9	7	5	8	2	2	19	7	9	13	8	15	3	4	8	9	7	4	9	6	4	4	9	11	6	13	24	15	4	4	2	7	4	4	5	7	10	4
AT1G13245	2607	2848	2493	1425	1136	1483	794	1136	1542	315	709	515	799	1110	913	2068	2030	2210	2070	2555	2457	1838	1507	2146	1440	1665	1454	460	844	566	724	593	480	1505	1469	1714	2781	3125	2948	1832	2449	2087	890	1063	1439	1581	1079	1563	1365
AT1G13250	255	249	282	402	432	312	459	419	353	437	532	422	262	344	340	257	224	272	344	201	323	310	395	437	350	411	400	454	284	511	344	426	335	324	298	343	309	424	327	417	445	432	434	349	441	380	312	353	299
AT1G13260	1116	1258	731	1038	689	773	1339	1559	2557	597	1324	1008	814	1015	859	747	788	958	879	1175	823	1177	931	1410	2171	2530	2245	998	1885	1103	1044	760	598	657	620	747	1075	1237	1204	1382	1716	1433	1611	1870	2714	2291	1593	2658	1356
AT1G13270	913	846	588	393	346	511	1245	1424	1682	2394	3503	2527	1386	1959	1591	944	914	1087	1476	796	958	620	442	488	1159	1278	1352	2524	3225	2984	2420	2616	1979	1290	1202	1328	502	531	481	494	538	492	2399	2251	2665	2496	2422	2735	1387
AT1G13280	198	238	452	456	586	542	716	706	346	646	748	593	322	419	352	392	394	381	671	240	479	454	550	417	524	640	493	786	584	912	414	605	590	557	554	530	316	495	294	517	427	411	770	469	434	425	283	263	325
AT1G13290	0	0	0	0	0	0	0	0	0	0	0	0	0	0	0	0	0	0	0	0	0	0	0	0	0	0	0	0	0	0	0	0	0	2	0	0	0	0	0	0	0	0	0	0	0	0	0	0	0
AT1G13300	557	541	788	399	370	372	635	723	311	386	441	327	674	736	567	833	613	816	867	673	993	338	472	445	680	737	958	642	402	675	554	655	470	1182	1138	1147	645	615	559	504	698	604	551	416	297	480	513	322	715
AT1G13310	7	6	8	6	29	11	19	16	2	12	4	7	3	0	4	16	6	8	6	4	3	3	6	4	10	16	13	0	7	12	14	15	22	11	6	4	16	12	9	9	20	13	11	11	5	14	10	3	9
AT1G13320	1706	1778	1671	1384	1732	1577	1467	1780	1551	1666	2354	1737	1521	1965	1723	1718	1583	1847	2026	1630	1811	1788	1488	1545	1500	1762	1475	1886	2196	2077	1796	2030	1649	1828	1554	1779	1553	2087	1683	1676	1648	1495	1976	1833	1899	2288	2064	2298	2102
AT1G13330	15	33	30	31	54	40	48	68	44	58	90	70	34	50	30	27	33	39	33	18	30	35	37	22	42	57	68	74	49	85	58	83	58	41	51	45	14	23	18	36	26	32	91	68	76	53	40	46	36
AT1G13340	99	163	229	81	205	143	121	138	43	124	154	100	134	157	132	232	126	171	276	168	238	106	187	55	175	161	162	144	135	174	162	179	163	220	186	231	256	242	271	289	164	239	153	218	178	236	244	216	200
AT1G13350	991	1142	1167	971	840	838	691	881	607	888	1176	651	741	1030	872	1129	1084	1158	1198	848	1173	750	864	865	703	1020	744	1085	997	1189	861	1026	838	1041	1008	1132	975	1323	1013	775	794	712	1027	871	723	1163	962	948	1249
AT1G13360	1443	1454	1444	1800	1721	2213	1568	1888	1456	1461	1843	1361	1020	1196	1001	1515	1164	1368	1355	886	1340	1866	2216	2101	1806	1938	2267	1694	1485	2009	1649	2001	1499	1302	1192	1319	1158	1493	1246	2162	2569	2361	1989	2117	1783	1194	946	867	1368
AT1G13370	0	2	2	2	7	9	3	4	4	6	20	9	10	6	3	1	0	2	1	3	4	4	14	4	7	5	6	16	2	24	9	16	13	5	2	7	0	1	2	2	5	4	4	14	2	4	4	0	1
AT1G13380	1052	1002	1000	341	329	345	347	455	436	485	709	517	768	863	761	940	888	1034	934	824	938	433	388	485	357	453	381	522	612	593	538	510	413	819	829	834	849	1098	918	390	400	324	460	388	511	905	697	831	1102
AT1G13390	780	743	662	435	407	479	579	670	626	629	948	636	644	932	649	740	695	774	635	595	605	411	491	524	613	764	713	679	926	919	697	655	559	682	653	692	671	876	699	495	486	468	889	895	888	961	914	832	987
AT1G13400	1	7	5	11	4	8	6	8	4	12	24	9	10	13	8	9	10	9	15	7	5	8	1	7	7	4	0	7	2	12	6	2	4	7	3	9	6	11	4	11	2	2	8	1	2	11	8	0	9
AT1G13410	45	71	49	46	40	30	60	76	65	111	154	105	67	71	73	63	74	58	80	57	39	40	42	35	40	53	35	115	119	121	116	125	70	78	98	85	35	43	34	34	54	29	134	118	101	98	77	80	55
AT1G13420	363	504	256	349	285	741	483	795	270	457	627	423	339	408	436	365	579	364	595	254	374	481	544	244	405	659	429	541	383	776	527	829	446	522	408	647	460	321	624	357	331	367	641	582	164	228	195	131	372
AT1G13430	15	19	39	23	27	24	32	23	16	41	48	35	26	16	24	39	28	26	50	18	21	29	37	18	27	40	30	68	45	38	43	62	66	32	38	33	19	18	20	13	16	16	36	17	16	13	7	4	24
AT1G13440	23709	24049	27522	32915	34044	35610	24381	26382	19167	27932	35017	28303	17616	22198	17894	26380	24624	27570	33266	22501	28660	41869	33405	38402	23374	27942	22075	30523	31962	32850	39378	47813	39489	28211	27020	28448	20911	30171	21900	39356	41320	34843	27855	22949	23378	18139	16351	16460	22436
AT1G13450	1482	1644	1667	665	565	629	525	649	617	566	775	566	1249	1509	1376	1637	1583	1782	1742	1479	1869	654	698	670	709	862	754	673	943	832	642	676	491	1513	1368	1557	1562	1998	1599	620	696	586	727	746	769	1897	1747	1901	1841
AT1G13460	273	335	398	444	528	531	491	555	352	515	715	496	281	389	357	367	359	332	468	319	423	550	550	414	470	552	474	607	667	672	583	699	541	389	415	489	309	401	349	513	532	439	605	623	526	486	404	392	446
AT1G13470	0	2	0	9	108	12	3	8	7	11	29	4	2	12	0	0	4	2	3	0	2	8	8	3	7	12	6	24	6	4	5	9	22	5	5	8	0	2	2	137	81	99	55	155	137	32	21	12	10
AT1G13480	12	73	87	15	141	21	132	60	5	86	39	27	60	36	36	62	62	44	62	9	35	9	42	3	28	45	59	60	46	54	55	84	55	59	67	54	48	76	49	23	39	30	52	39	18	133	34	19	69
AT1G13485	0	0	0	0	0	0	0	0	0	0	0	0	0	0	0	0	0	0	0	0	0	0	0	0	0	0	0	0	0	0	0	0	0	0	0	0	0	0	0	0	0	0	0	0	0	0	0	0	0
AT1G13490	2	3	10	1	8	1	6	2	0	5	3	2	4	2	3	2	1	1	1	0	2	3	5	0	0	0	3	2	2	1	4	7	5	5	1	2	5	5	3	1	2	1	2	3	0	4	4	1	3
AT1G13500	26	30	37	22	36	29	35	38	22	18	33	21	15	28	18	38	25	30	22	21	32	17	25	27	24	38	31	26	43	32	54	55	43	30	26	32	33	28	31	32	22	32	34	41	17	27	32	23	41
AT1G13510	98	90	87	97	130	115	145	153	63	117	180	92	55	97	77	105	80	80	74	35	94	76	105	55	147	131	140	94	108	160	159	168	141	96	82	115	91	88	92	89	66	120	153	156	69	91	86	50	141
AT1G13520	94	243	325	74	276	111	256	162	25	184	100	83	239	161	162	279	150	206	182	35	161	73	146	31	84	133	168	105	145	193	191	281	306	247	201	200	217	246	170	90	88	94	202	129	37	300	151	89	308
AT1G13530	48	137	145	60	91	53	82	70	47	52	53	34	70	68	49	111	119	77	81	45	79	37	57	75	49	71	36	51	68	74	52	51	60	110	86	75	152	180	128	77	89	86	56	65	68	157	74	72	123
AT1G13540	22	35	21	8	50	9	45	30	13	27	27	16	25	20	12	28	39	23	28	6	25	5	24	8	24	32	21	29	19	20	22	32	17	31	13	30	16	13	16	23	22	31	29	29	18	53	25	17	30
AT1G13550	9	30	16	11	36	12	19	15	7	22	13	6	11	10	9	21	13	18	9	4	5	13	12	8	9	17	15	22	8	7	14	18	13	22	11	12	21	26	16	18	22	19	23	15	11	34	7	7	22
AT1G13560	1848	1900	1739	1735	1874	1898	1789	2203	2049	1971	2783	2089	1806	2306	1915	1906	1911	2160	2258	1712	1992	2037	1688	1886	1822	2142	1924	2226	2366	2570	2189	2576	1822	2081	1887	2059	1532	2011	1681	2210	2279	2060	2587	2325	2551	2310	1895	2292	2363
AT1G13570	677	831	798	269	258	263	292	354	308	299	414	321	525	718	565	802	784	861	958	635	835	284	303	279	297	417	259	363	442	434	253	285	234	690	756	712	587	871	678	261	236	248	373	303	321	824	657	689	831
AT1G13580	128	169	189	245	250	271	249	309	199	276	284	239	167	176	192	227	199	227	294	167	245	231	261	181	235	268	237	247	243	294	261	253	201	257	276	296	184	234	174	208	225	212	299	251	208	206	136	132	192
AT1G13590	31	40	57	28	47	47	64	76	24	41	61	62	37	51	36	59	72	57	96	51	66	37	47	24	37	51	45	65	66	75	59	73	46	80	87	78	40	56	40	32	43	23	60	32	57	91	45	47	64
AT1G13600	57	70	148	39	66	69	25	17	6	11	11	12	25	10	14	104	59	89	156	46	136	27	64	23	12	15	17	18	17	14	10	30	14	81	73	98	96	143	74	26	23	23	18	5	8	8	10	6	19
AT1G13605	0	0	0	0	0	0	0	0	0	0	0	0	0	0	0	0	0	0	0	1	0	0	1	0	0	0	0	0	0	0	0	0	0	0	0	0	1	0	0	0	0	0	0	0	0	0	0	0	0
AT1G13607	0	0	0	0	0	0	0	0	0	0	0	0	0	0	0	0	0	0	0	0	0	0	0	0	0	0	0	0	0	0	0	0	0	0	0	0	0	0	0	0	0	0	0	0	0	0	0	0	0
AT1G13608	0	0	0	2	2	1	0	1	0	0	1	0	0	1	0	0	0	0	0	0	0	0	0	0	1	1	0	0	0	0	0	0	0	1	0	0	0	0	0	0	0	0	0	0	0	0	0	0	0
AT1G13609	0	0	0	0	0	0	0	0	1	0	0	0	0	0	0	0	1	0	0	0	0	1	0	0	0	0	0	0	0	0	0	0	1	0	0	0	0	0	0	0	0	0	0	0	0	0	0	0	0
AT1G13610	4	3	8	4	7	9	4	6	5	3	2	3	5	7	3	5	4	8	21	2	9	17	13	5	4	8	5	13	1	9	4	10	11	21	23	24	5	6	1	8	4	2	7	3	4	1	3	0	2
AT1G13620	1	8	6	0	5	7	6	5	3	10	10	3	11	13	8	9	20	17	20	10	6	9	3	4	4	6	8	8	6	9	1	3	8	24	7	15	10	7	2	6	2	5	9	6	0	14	10	4	5
AT1G13630	186	206	132	112	84	72	104	114	94	119	172	154	137	128	175	157	165	143	142	134	163	92	103	97	53	107	96	126	169	184	127	148	113	135	148	157	122	152	139	137	144	126	160	156	158	154	132	155	126
AT1G13635	19	17	51	28	30	61	34	53	39	44	54	30	35	44	42	69	32	57	57	29	55	34	41	11	59	38	45	50	41	79	43	72	52	45	76	72	27	38	46	37	40	38	35	50	33	32	25	19	28
AT1G13640	7817	7961	6430	1027	942	1220	919	1199	1549	1986	3186	2438	5610	6974	6007	6766	6953	7722	6445	6746	6971	1793	1129	1291	991	1182	1254	2352	2644	2645	1995	2203	1848	5826	5457	5597	5555	6801	6119	1034	1264	957	1720	1636	2132	7559	6296	7242	7899
AT1G13650	480	470	518	2299	2045	2197	705	923	643	229	310	203	32	45	29	445	363	377	648	223	530	1262	2577	1720	888	908	839	187	188	224	188	349	234	436	390	556	647	692	659	1886	2428	1986	523	413	358	47	48	48	57
AT1G13670	199	280	207	213	183	242	273	377	326	327	448	309	394	482	382	279	336	294	241	304	257	230	221	232	265	323	370	348	386	448	294	366	253	267	281	257	138	207	199	268	257	170	375	338	382	669	456	505	555
AT1G13680	0	0	0	5	0	1	0	1	1	1	0	1	7	0	1	0	1	0	3	0	1	1	0	2	4	0	0	1	0	1	0	0	0	2	0	4	1	0	0	1	0	1	1	0	2	0	0	0	0
AT1G13690	490	445	384	323	339	370	320	444	377	380	469	369	401	535	424	436	384	436	451	330	335	417	303	342	297	367	294	408	401	464	329	433	338	439	386	393	367	510	441	377	346	339	509	408	498	556	487	576	547
AT1G13700	441	504	345	300	141	196	191	216	377	99	234	175	309	490	406	355	414	453	412	416	429	269	172	396	231	350	220	133	295	153	148	99	98	310	330	342	515	631	657	397	426	300	229	235	417	767	692	818	568
AT1G13710	207	289	258	274	190	167	203	311	305	256	361	234	172	277	191	265	323	267	304	200	239	185	174	338	109	160	92	277	171	358	83	93	93	250	241	264	184	322	236	281	240	214	314	125	188	283	145	141	293
AT1G13730	749	765	769	1065	1220	1083	795	1041	803	972	1193	894	631	747	645	888	886	894	1232	705	904	1085	901	1094	645	863	607	937	750	1129	885	1113	844	1015	1017	1083	591	896	646	1370	1261	1166	1244	950	954	664	468	460	645
AT1G13740	343	339	404	150	164	162	239	302	207	317	411	285	178	163	165	434	350	436	511	294	443	154	188	144	220	263	254	340	287	370	269	285	219	451	434	461	289	323	265	140	158	148	399	333	283	95	125	104	244
AT1G13750	41	97	140	98	198	132	187	146	91	176	219	137	90	108	65	149	117	96	176	70	137	86	140	66	121	161	112	190	131	204	140	185	136	162	143	138	93	110	94	142	142	139	192	152	103	127	69	98	84
AT1G13755	0	0	0	0	0	0	0	0	0	0	0	0	0	0	0	0	0	0	0	0	0	0	0	0	0	0	0	0	0	0	0	0	0	0	0	0	0	0	0	0	0	0	0	0	0	0	0	0	0
AT1G13760	0	0	0	0	0	0	0	0	0	0	0	0	0	0	0	0	0	0	0	0	0	0	0	0	0	0	0	0	0	0	0	0	0	0	0	0	0	0	0	0	0	0	0	0	0	0	0	0	0
AT1G13770	259	259	326	229	299	289	280	291	210	312	376	246	236	317	288	289	252	297	370	243	343	270	290	235	254	284	231	373	306	372	291	396	282	295	304	340	221	366	260	276	210	245	341	282	321	350	205	236	336
AT1G13780	146	189	179	151	113	118	112	166	97	147	210	133	150	236	132	156	162	190	231	144	198	141	159	129	144	154	116	162	173	183	140	167	117	201	206	199	134	171	162	129	156	132	158	121	163	203	170	192	187
AT1G13790	33	50	65	131	114	88	136	155	125	161	221	153	84	103	95	76	73	56	129	37	73	92	125	89	96	120	111	235	137	199	117	132	116	124	110	122	56	58	38	132	140	148	244	158	144	118	107	78	85
AT1G13800	28	55	31	67	56	38	43	53	48	95	105	74	49	41	54	48	61	53	49	17	45	50	42	37	37	49	32	84	59	76	40	59	46	67	72	59	25	58	32	69	70	68	94	57	57	53	19	29	32
AT1G13805	0	0	0	0	0	0	0	0	0	0	0	0	0	0	0	0	0	0	0	0	0	0	0	0	0	0	0	0	0	0	0	0	0	0	0	0	0	0	0	0	0	0	0	0	0	0	0	0	0
AT1G13810	264	295	181	230	218	245	124	206	207	211	354	232	205	204	202	212	251	263	205	168	190	312	198	322	118	174	132	255	357	315	324	351	196	225	215	194	201	257	225	324	356	338	309	277	298	230	168	231	227
AT1G13820	1356	1350	1091	1194	1066	1459	1280	1374	1307	1167	1629	1307	688	869	721	1215	1160	1333	1198	1021	1267	1609	1386	1423	1273	1641	1276	1307	1575	1449	1119	1392	1170	1051	875	989	1123	1410	1168	1162	1233	1117	1513	1344	1564	948	944	1070	1085
AT1G13825	2	0	0	0	0	2	0	1	0	0	0	0	1	1	0	0	0	0	1	0	1	0	0	0	0	0	0	0	0	1	0	3	0	0	0	0	0	0	0	1	0	0	0	0	0	0	0	0	0
AT1G13830	92	100	126	86	115	151	112	140	25	153	152	100	89	104	75	120	92	106	117	50	125	82	149	90	95	102	137	136	106	150	188	181	154	100	111	126	94	133	86	105	87	109	128	122	60	79	68	66	94
AT1G13860	169	214	306	407	500	339	442	455	291	521	683	492	257	322	265	280	325	231	450	147	345	331	451	386	348	436	335	507	480	580	377	573	378	378	376	380	203	286	218	433	464	429	546	396	363	354	249	216	256
AT1G13870	396	448	398	402	349	361	317	399	360	350	527	395	344	426	360	386	372	390	488	360	396	418	321	384	285	337	320	424	450	535	458	470	396	411	385	454	310	415	421	420	406	388	466	421	413	461	370	432	493
AT1G13880	671	742	734	719	637	751	681	846	691	765	995	703	602	725	632	766	699	795	794	699	799	836	882	710	688	799	757	804	878	1003	679	780	639	723	666	751	682	854	698	725	751	682	818	774	810	863	757	742	704
AT1G13890	0	0	0	0	0	0	0	0	0	0	0	0	0	0	0	0	0	0	0	0	0	0	0	0	0	0	0	0	0	0	0	0	0	0	0	0	0	0	0	0	0	0	0	0	0	1	0	0	0
AT1G13900	770	805	881	737	857	718	861	954	683	889	1286	958	748	905	722	957	727	878	1077	727	910	837	816	796	766	1002	920	1025	1275	1226	822	1119	866	890	874	928	667	847	672	778	811	762	950	880	908	831	696	689	784
AT1G13910	79	77	123	134	171	138	103	143	77	154	167	97	76	96	95	87	83	112	140	51	124	114	164	117	114	144	111	152	155	210	99	125	93	119	102	114	56	96	82	135	115	106	172	154	113	89	57	88	101
AT1G13920	38	37	88	61	76	76	82	99	47	78	83	61	75	57	50	68	65	53	130	36	77	46	105	45	77	83	71	94	74	112	38	84	62	114	111	93	57	66	51	53	51	37	85	66	27	62	49	33	50
AT1G13930	2773	2445	2231	11137	11872	10302	32857	36208	26663	29306	36963	28987	5277	6568	5360	2827	2343	2772	2930	1995	2520	7556	9371	11233	26759	29126	29101	31740	40937	35315	20023	21417	17636	3143	2945	3148	1978	2348	2136	16939	19421	17200	48722	46485	50018	5880	6316	5943	7771
AT1G13940	832	910	935	707	649	616	574	762	567	573	839	556	696	813	717	917	919	996	959	659	843	723	749	642	697	779	694	671	824	780	555	712	503	871	857	889	825	1052	872	703	719	568	732	627	592	900	678	742	954
AT1G13950	184	178	227	108	135	140	183	218	164	169	228	181	181	239	203	235	235	230	283	162	282	127	177	107	151	196	226	191	231	294	213	231	241	219	225	252	141	227	189	138	115	98	242	214	201	247	218	219	228
AT1G13960	1539	1524	1484	627	561	777	642	756	768	676	1035	729	1043	1310	1168	1480	1266	1553	1510	1385	1438	814	733	725	830	956	984	852	1217	1164	897	980	698	1309	1218	1258	1349	1577	1358	659	753	599	883	1004	1016	1652	1386	1572	1712
AT1G13970	107	175	157	129	193	256	191	242	97	189	220	136	142	188	171	187	176	135	229	86	191	175	241	120	200	231	201	174	171	241	181	251	210	207	229	227	115	121	107	132	120	127	210	215	114	125	79	64	157
AT1G13980	2745	3211	3396	1602	1693	1743	1713	2067	1860	1768	2549	1975	2618	3070	2656	3234	2972	3468	3782	2596	3210	1888	1914	1619	1741	2129	1900	2050	2425	2433	1580	2007	1413	2954	2903	3008	2714	3525	2947	1611	1639	1405	1972	1693	1926	3532	2896	3100	3410
AT1G13990	524	513	532	567	566	653	854	1286	1008	886	1646	936	601	971	769	517	418	594	595	674	565	563	533	622	1746	2142	2035	1642	3152	2186	1511	1431	1023	539	421	569	549	680	572	776	764	843	1355	2072	1950	1276	1387	1445	724
AT1G14000	1077	1291	1154	1666	1741	1751	1521	1761	1513	1675	2446	1680	1155	1382	1070	1299	1214	1296	1553	1010	1377	2041	1814	1582	1687	1944	1850	1970	2235	2387	1738	2108	1669	1310	1267	1424	1166	1339	1224	1858	1907	1724	1948	2090	2009	1721	1514	1690	1361
AT1G14010	362	438	401	465	660	517	568	637	521	710	925	708	505	691	574	514	505	474	689	317	509	531	490	407	450	578	530	761	816	837	748	842	744	614	570	649	398	527	384	589	642	466	811	832	810	840	783	796	562
AT1G14020	273	363	345	377	462	408	400	456	304	464	586	467	300	401	340	387	350	393	513	283	402	415	401	436	328	395	334	512	474	549	451	532	423	409	488	441	248	358	256	409	362	328	478	430	400	324	272	296	316
AT1G14030	619	704	676	808	829	851	1279	1496	1296	1505	1881	1411	601	799	631	712	754	824	929	484	618	935	858	937	1199	1439	1161	1526	1649	1657	1119	1375	1086	801	847	849	560	684	618	924	835	775	1756	1478	1389	802	721	731	970
AT1G14040	213	261	272	204	190	192	269	353	234	402	505	300	302	350	315	308	234	285	373	186	287	217	249	170	253	299	303	388	415	523	356	386	327	472	371	383	186	234	217	178	215	172	436	321	291	405	299	275	343
AT1G14048	0	0	0	0	0	0	0	0	1	0	0	0	0	0	0	0	0	0	0	0	0	0	0	0	0	0	0	0	0	0	0	0	0	0	0	0	0	0	0	0	0	0	0	0	0	0	0	0	0
AT1G14060	250	260	187	321	305	219	240	288	203	364	528	318	266	268	305	256	309	259	303	177	198	242	192	328	155	195	128	349	410	430	376	419	295	274	278	324	194	253	189	402	363	343	432	335	447	360	293	348	309
AT1G14080	76	127	158	102	234	161	152	206	84	175	170	149	139	120	119	161	151	124	196	71	155	116	199	72	134	137	167	151	161	200	147	164	143	186	169	207	127	156	115	87	99	78	160	98	47	116	83	49	127
AT1G14100	0	0	0	2	0	2	1	1	0	0	1	2	1	0	0	0	1	0	0	0	0	0	0	0	0	0	1	1	0	3	5	0	1	4	1	2	0	1	0	1	0	0	1	4	2	2	1	0	0
AT1G14110	0	0	0	0	0	0	0	0	0	0	0	0	0	0	0	0	0	0	0	0	0	0	0	0	0	0	0	0	0	0	0	0	0	0	0	0	0	0	0	0	0	0	0	0	0	0	0	0	0
AT1G14120	283	441	637	822	663	1140	740	937	238	761	773	491	318	352	397	519	416	431	682	156	594	611	1071	524	732	863	733	764	484	1097	815	1204	906	545	589	687	493	604	428	810	639	723	799	703	251	241	157	163	287
AT1G14130	169	186	299	208	226	348	230	390	205	463	558	372	175	213	182	244	167	209	312	137	255	252	271	175	415	474	398	642	888	793	703	617	486	259	247	238	174	273	192	188	227	247	461	626	535	276	233	202	208
AT1G14140	263	321	297	230	244	213	219	239	225	276	343	276	313	426	300	337	328	381	397	286	337	230	213	262	205	218	191	326	301	315	274	312	243	347	346	320	301	299	319	222	243	192	299	231	281	497	412	416	418
AT1G14150	1382	1417	1313	1555	1697	1898	1764	2122	1904	2743	3761	2682	1714	2076	1878	1500	1289	1515	1693	1159	1578	1927	1835	1707	2034	1942	2231	3145	2780	3584	2288	3193	2471	1653	1564	1527	1112	1436	1217	1526	1752	1452	2707	2540	2519	2017	1988	2178	2276
AT1G14160	83	60	92	86	101	113	119	135	67	67	72	65	68	58	54	80	56	78	89	46	109	90	130	73	110	108	134	84	79	130	115	133	115	93	77	82	74	54	49	53	72	84	94	89	76	58	51	61	65
AT1G14170	279	426	366	190	309	334	528	574	417	532	728	573	536	590	490	533	443	442	510	348	474	252	288	176	424	542	519	623	700	758	477	642	465	558	520	564	304	386	320	272	313	260	693	698	594	996	743	756	704
AT1G14180	67	71	89	188	169	129	188	193	138	210	244	167	96	132	114	109	115	109	170	70	111	119	150	132	102	117	97	206	121	269	119	170	113	137	165	160	73	97	62	149	102	104	229	116	137	102	72	84	110
AT1G14185	167	168	194	224	151	227	154	244	136	168	275	167	92	154	116	179	142	162	270	159	180	199	204	203	248	238	288	135	199	233	192	244	193	213	214	215	160	189	198	262	364	282	217	210	107	142	85	145	129
AT1G14190	28	61	75	79	100	129	105	136	65	107	112	94	70	87	54	57	77	87	119	25	81	86	136	54	92	99	96	90	72	130	57	112	70	88	87	88	87	86	70	84	89	74	152	103	49	106	43	55	63
AT1G14200	260	267	255	276	187	240	181	212	207	246	490	344	137	172	157	212	225	237	238	204	201	359	215	344	256	264	237	334	458	404	341	312	269	210	194	177	271	357	303	304	316	304	277	359	436	237	214	256	258
AT1G14205	63	45	59	47	23	32	45	52	65	50	99	66	49	54	39	76	53	61	73	38	56	45	32	55	40	35	36	64	84	74	57	54	50	55	63	61	37	73	61	34	41	33	73	60	61	53	55	58	62
AT1G14210	619	752	573	486	504	455	537	606	519	654	900	709	757	912	712	727	827	743	756	585	642	508	457	431	447	594	492	777	814	791	647	645	556	761	724	804	530	774	552	550	676	428	695	530	690	899	776	683	912
AT1G14220	29	81	79	42	63	63	76	85	35	70	98	56	48	91	76	78	108	65	150	66	118	52	85	33	65	60	52	69	37	104	42	69	51	111	120	108	59	78	52	53	33	27	85	35	25	77	52	37	67
AT1G14230	422	549	581	532	486	476	477	578	415	533	751	585	571	678	528	531	616	645	783	446	537	526	521	478	535	682	460	640	940	819	652	739	538	645	601	704	528	687	502	466	506	466	527	531	438	781	659	746	655
AT1G14240	79	160	261	152	132	404	248	348	126	208	290	160	154	240	222	212	223	219	513	96	332	179	327	99	239	325	256	227	132	352	197	376	238	339	357	397	161	194	204	181	137	99	297	232	46	165	111	80	127
AT1G14250	65	89	207	342	601	605	1204	1258	310	509	475	387	168	154	162	163	58	127	318	100	224	390	869	221	871	1240	1015	813	363	796	306	624	536	186	234	212	110	75	75	379	342	439	907	577	429	126	100	103	145
AT1G14260	17	17	15	14	20	21	25	24	17	38	29	30	17	31	28	17	17	23	33	9	35	30	41	14	22	30	36	45	17	48	29	26	21	28	34	27	13	16	27	20	7	12	36	18	11	32	21	13	30
AT1G14270	841	958	887	960	801	996	1095	1211	1126	1403	1957	1390	909	1173	940	923	905	1080	1141	693	952	1112	1063	987	1013	1267	1039	1427	1479	1715	1319	1749	1289	1074	1015	1028	755	1074	754	940	959	844	1554	1209	1249	1141	985	1091	1075
AT1G14280	2613	2535	2367	1416	1278	1541	661	704	669	281	520	312	512	627	625	2234	1752	2335	1800	1910	2090	2168	1449	1490	842	942	891	316	495	400	493	508	440	1484	1373	1592	2763	3054	2674	1257	1198	1146	406	398	587	709	519	738	1060
AT1G14290	828	883	1312	457	414	493	552	599	587	356	499	425	696	839	745	1101	946	1152	1670	986	1495	617	517	475	558	654	584	385	544	488	405	383	327	1133	1040	1030	946	1148	987	461	402	327	576	438	528	1192	903	910	829
AT1G14300	506	669	439	376	284	302	232	314	384	391	512	384	588	618	590	536	564	552	505	483	501	340	239	397	227	270	191	369	484	469	448	413	287	546	532	546	421	528	456	479	420	389	482	474	590	789	608	843	614
AT1G14310	237	225	239	198	226	216	207	260	252	206	341	201	248	239	258	219	221	271	248	207	267	241	242	208	229	272	250	286	260	310	250	345	229	240	205	268	216	232	189	207	221	220	287	301	297	284	288	303	276
AT1G14315	0	0	0	1	0	0	0	0	0	0	0	0	0	0	1	0	0	0	0	1	0	0	0	0	0	1	0	1	0	0	0	0	0	0	0	0	0	0	0	1	0	0	0	0	0	0	0	0	0
AT1G14320	6599	7141	6632	10190	10080	9994	7602	9416	8613	10798	13592	10647	8509	10371	8622	8284	8428	8635	11442	6648	8463	11766	8944	10664	5634	7569	5408	10764	9749	11925	11882	13213	10170	10058	10323	10684	5413	7459	5831	10234	9560	7975	11986	9186	11548	9903	8755	9773	8594
AT1G14330	428	530	499	401	380	376	345	403	389	380	542	385	458	489	416	490	462	452	548	381	458	488	407	405	349	492	426	472	443	528	430	431	335	470	432	494	425	526	441	510	400	393	474	483	526	630	442	502	500
AT1G14340	223	247	305	203	227	228	261	274	163	308	320	297	204	222	203	245	214	261	311	210	334	200	308	232	276	296	294	350	415	391	340	406	351	282	277	277	219	310	244	202	216	194	247	296	226	322	247	297	316
AT1G14345	2554	2433	2132	2725	2102	2483	1926	2093	2186	2500	3487	2551	1233	1544	1263	2147	1996	2330	2472	1845	2330	3185	2453	3099	1828	2171	1795	2872	2477	2981	2549	3060	2266	1874	1876	1897	1695	2163	1854	2447	2300	2141	2542	2167	2388	1065	1082	1017	1861
AT1G14350	348	387	469	554	510	545	447	470	269	453	703	482	357	393	379	438	312	431	589	248	480	584	548	493	408	470	417	534	511	659	407	626	555	516	514	475	289	432	293	433	344	316	416	331	252	326	251	184	386
AT1G14360	124	170	177	529	803	301	495	459	456	726	915	737	224	293	216	189	183	185	370	125	215	337	304	564	390	493	341	708	841	749	824	738	673	258	275	256	136	212	132	646	659	539	842	867	937	329	324	413	170
AT1G14370	247	264	262	218	365	211	299	301	254	320	385	344	254	346	292	252	226	214	207	167	248	205	261	221	310	409	329	436	485	460	373	365	347	223	237	286	262	320	263	414	474	424	389	576	487	515	406	406	367
AT1G14380	700	883	1004	977	1075	1118	1065	1303	1137	1160	1676	1231	874	1182	931	949	883	1001	1363	747	1054	1207	1086	1149	1111	1341	1201	1292	1617	1655	1125	1269	1047	1154	1148	1134	784	1152	779	1150	1316	1081	1341	1154	1168	1344	1178	1071	1193
AT1G14390	34	50	76	55	96	89	74	98	35	75	87	70	59	74	81	73	82	67	151	42	99	82	76	44	68	83	66	98	39	96	61	50	59	139	125	92	41	81	51	68	37	38	93	50	19	70	50	27	65
AT1G14400	3376	3398	3690	1747	2029	2306	2187	2477	2201	2088	2945	2146	2774	3415	2819	3772	3096	3604	3663	2934	3552	2210	2338	1982	2305	2573	2643	2452	3045	3101	2235	2494	2032	3269	3038	3084	3311	4270	3566	1884	2138	1925	2528	2493	2832	3975	3417	3835	3899
AT1G14410	327	303	370	440	450	347	397	488	414	673	767	554	457	499	389	413	432	410	617	288	430	395	399	399	316	380	254	695	587	802	539	665	561	526	567	503	231	309	246	448	388	351	675	468	464	476	351	340	473
AT1G14420	6	12	5	5	6	7	0	8	6	7	11	6	15	25	16	15	13	14	7	8	9	8	2	12	4	11	4	5	4	2	6	3	4	14	5	21	8	10	7	7	16	3	5	8	15	18	12	24	18
AT1G14430	85	134	156	119	168	154	112	172	159	144	223	175	131	187	132	146	135	145	220	90	177	247	232	104	132	133	163	219	148	224	113	119	158	200	194	213	68	101	105	128	158	136	160	82	115	124	85	72	102
AT1G14440	75	101	165	284	348	298	385	480	294	401	482	328	215	255	219	163	146	198	266	86	176	292	366	269	295	334	284	483	252	570	184	243	198	205	222	213	149	182	109	337	326	244	617	330	318	225	132	134	206
AT1G14450	913	916	973	899	955	1155	962	1092	909	1068	1318	1026	1012	1255	922	1177	1017	1173	1395	881	1141	997	1061	1077	972	1160	1023	1187	1409	1452	1374	1613	1246	1297	1179	1189	774	1098	843	886	1084	892	1137	1062	1204	1065	1222	1176	1054
AT1G14453	3	3	0	4	2	0	3	2	5	2	2	2	1	1	0	1	4	3	2	2	0	2	2	5	4	0	4	1	3	6	5	2	4	1	1	2	3	2	8	1	4	1	2	0	0	4	4	0	0
AT1G14455	1	3	4	8	12	11	17	7	2	10	4	5	4	3	7	4	1	8	4	0	5	0	5	2	9	13	9	11	6	11	5	2	5	3	4	3	11	7	3	8	4	10	10	8	0	4	1	0	5
AT1G14460	221	346	506	596	673	616	652	740	448	753	941	632	362	452	400	446	367	448	807	220	506	617	633	486	484	586	569	786	535	950	443	620	540	579	549	612	304	539	334	503	519	482	780	555	392	439	339	238	386
AT1G14470	59	49	49	30	24	20	39	58	53	56	83	64	53	75	56	58	53	63	45	34	45	25	27	24	31	41	31	61	42	71	48	46	34	40	57	76	27	38	44	29	32	27	67	65	70	113	106	126	70
AT1G14480	73	77	41	35	64	33	54	50	54	86	97	59	66	81	61	65	67	79	71	40	58	32	42	48	30	42	48	75	66	111	61	71	49	72	72	61	38	77	75	36	43	39	92	74	81	105	103	116	87
AT1G14490	13	18	29	32	42	15	14	15	18	21	21	21	21	34	29	38	28	11	30	16	29	22	22	28	14	12	9	26	18	37	17	50	25	43	29	24	14	31	20	30	26	20	19	9	15	25	14	10	15
AT1G14500	5	3	0	7	4	1	7	5	1	6	5	2	1	7	5	2	4	1	7	1	3	0	4	2	0	1	12	1	3	3	2	0	1	7	5	5	2	1	2	4	0	0	3	3	3	6	6	1	1
AT1G14510	1366	1608	1464	851	944	981	845	1023	881	1071	1443	1045	1402	1851	1510	1433	1479	1468	1730	1364	1613	1148	1039	937	808	1014	905	1219	1338	1395	1089	1196	969	1526	1415	1598	1277	1745	1504	951	953	883	1213	1050	1253	2272	1949	2192	1689
AT1G14520	289	207	211	91	73	81	141	147	164	129	279	188	267	300	268	152	135	180	147	148	130	98	97	129	127	133	157	151	193	232	136	114	129	165	116	146	97	94	106	110	113	90	142	187	198	225	183	213	149
AT1G14530	130	118	160	84	111	124	101	120	83	177	267	158	164	212	189	163	163	126	223	73	179	111	131	88	111	134	108	193	221	255	184	238	156	175	169	187	86	117	80	88	91	75	122	113	106	234	189	185	210
AT1G14540	158	368	462	115	441	76	373	224	11	428	147	154	352	243	266	545	245	353	194	47	179	63	154	21	93	154	142	136	222	220	414	465	436	312	274	233	342	536	321	128	110	175	198	147	40	378	182	49	625
AT1G14550	2	28	24	4	74	6	50	23	1	43	10	17	28	15	10	22	9	11	9	3	4	2	6	0	5	2	5	19	17	42	33	41	48	30	18	4	33	46	19	1	6	9	12	10	4	34	16	0	54
AT1G14560	263	379	341	326	330	382	319	344	268	375	558	344	284	340	344	349	343	353	446	278	394	363	344	387	321	397	293	501	485	476	404	443	409	357	407	384	266	363	304	342	335	287	384	330	313	348	290	280	396
AT1G14570	1275	1285	1439	1132	1251	1245	1243	1453	1138	1316	1677	1247	1226	1623	1289	1414	1384	1428	1874	1176	1420	1309	1261	1163	1195	1494	1278	1429	1519	1693	1259	1472	1113	1624	1482	1547	1237	1634	1320	1320	1287	1140	1462	1373	1308	1891	1596	1669	1650
AT1G14580	383	327	331	655	604	674	740	908	773	506	666	437	292	325	408	358	297	405	369	257	370	829	613	824	713	878	770	642	679	740	517	596	429	316	340	343	355	399	319	886	876	982	984	836	965	371	364	372	381
AT1G14590	236	211	202	157	132	142	163	177	137	225	301	221	238	269	232	233	203	276	259	172	215	159	123	145	109	153	140	254	263	267	242	277	166	224	231	213	148	187	174	156	166	163	221	222	189	244	251	250	305
AT1G14600	54	52	66	76	104	106	54	75	53	88	146	85	52	75	46	55	63	53	74	29	55	95	104	69	58	77	53	126	59	148	80	124	95	68	45	62	53	71	56	67	90	69	70	66	68	80	48	50	74
AT1G14610	3825	4107	4574	3924	4568	4231	3265	4329	3599	4616	6014	4258	4175	4844	4483	4755	4449	4875	5721	3135	4565	5088	4302	3810	3069	3723	3276	4865	4423	5561	4411	5481	4068	5172	4875	5019	3449	4738	3563	4819	4714	4106	4823	3932	3949	5144	3782	4127	5131
AT1G14620	313	404	470	388	443	339	338	430	319	516	615	453	536	553	517	489	496	502	687	316	500	365	322	377	233	309	236	505	414	602	475	537	415	558	584	557	357	529	373	438	461	356	543	313	455	621	426	419	550
AT1G14630	10	18	58	65	86	72	75	131	39	133	116	84	54	76	63	45	40	39	120	20	62	48	87	42	50	61	60	134	38	128	52	81	85	108	78	100	23	39	26	43	40	44	129	61	23	24	21	12	31
AT1G14640	107	147	147	100	103	69	77	121	77	133	169	102	146	198	145	165	156	177	144	81	124	64	96	76	63	120	80	168	160	184	107	145	96	192	189	183	123	155	125	80	58	79	128	110	95	242	178	118	213
AT1G14642	0	3	0	3	0	0	0	2	1	1	1	0	1	1	0	1	2	2	0	0	0	0	0	0	1	1	0	1	1	3	1	0	0	1	2	2	3	2	0	1	0	1	0	1	0	2	0	0	1
AT1G14650	2455	2791	2603	1551	1751	1720	1605	1972	1716	1977	2792	1871	2399	2993	2374	2768	2761	2910	2910	2259	2596	1704	1708	1776	1469	1854	1518	2208	2348	2729	1843	2225	1630	2629	2589	2650	2494	3393	2802	1876	1793	1624	2217	1922	1953	3673	3308	3519	3608
AT1G14660	97	128	114	169	149	153	146	192	130	175	261	139	112	148	157	140	152	134	150	83	131	93	159	145	147	197	167	246	172	239	136	185	120	154	125	149	135	144	110	145	172	165	179	200	153	182	136	155	178
AT1G14670	2886	3118	3261	2716	3045	2528	2777	2925	2794	3436	4666	3782	3684	4666	3935	3354	3433	3708	4544	3004	3739	3030	2713	3100	2306	2967	2274	3387	3982	3970	3043	3532	2852	3887	3699	3841	2752	3765	2749	3792	3367	2992	3704	2896	4048	5206	4315	5098	3887
AT1G14680	42	48	43	23	20	21	33	43	30	37	56	52	57	69	67	51	58	45	65	54	71	24	18	16	23	31	43	39	63	77	48	38	35	55	47	49	39	51	41	22	18	26	44	47	36	98	91	74	81
AT1G14685	818	808	874	771	722	720	1143	1531	1339	1074	1501	953	940	1436	1093	868	912	989	1198	718	1007	805	859	794	1140	1319	1233	1257	1234	1560	817	1040	776	1056	1040	1021	657	1035	799	788	917	735	1650	1422	1568	1632	1364	1436	1263
AT1G14686	0	0	2	5	2	1	0	1	3	2	1	2	2	0	0	3	1	1	1	1	1	0	2	1	0	3	0	1	1	1	3	0	3	2	1	3	0	2	4	1	1	1	1	0	1	1	1	0	0
AT1G14687	23	24	17	17	11	20	26	24	28	43	42	22	21	39	22	18	24	23	22	17	26	25	11	28	29	11	16	38	21	41	29	31	25	22	19	13	21	40	17	28	10	19	24	19	37	18	22	24	27
AT1G14688	0	0	0	0	1	0	0	0	1	0	0	0	0	0	0	0	0	0	0	0	0	0	0	0	0	1	1	0	1	0	0	0	0	0	0	0	0	0	0	0	0	0	0	0	0	1	1	0	0
AT1G14690	1572	1777	1925	1123	1108	1235	919	1245	976	983	1382	999	1199	1480	1278	1615	1514	1883	1782	1336	1741	1351	1239	1149	1039	1280	1158	1192	1251	1370	979	1082	921	1463	1444	1451	1567	2009	1814	1105	1194	1007	1282	1242	1151	1701	1296	1395	1849
AT1G14700	280	367	507	578	604	727	480	573	407	390	541	373	235	272	198	424	315	382	649	258	492	764	780	568	479	575	517	510	385	456	356	477	426	443	460	465	426	506	404	400	391	376	604	476	367	213	141	134	321
AT1G14710	1124	1401	1664	1351	1667	1231	1229	1522	1263	1855	2441	1660	1492	1780	1513	1802	1749	1818	2320	1020	1717	1338	1270	1455	937	1239	974	1835	1501	2091	1373	1728	1267	1825	1895	1931	1292	1933	1262	1724	1551	1297	1757	1288	1449	1683	1438	1265	1902
AT1G14720	1088	1132	1135	863	984	1132	1645	2063	1705	1698	2414	1749	1763	2151	1834	1357	1145	1454	1499	1102	1305	1364	1118	1003	1621	1843	1739	1932	1748	2222	1953	2175	1824	1564	1443	1624	834	1040	947	1002	1199	994	2508	2007	2196	2180	1714	1859	2062
AT1G14730	197	258	496	269	326	334	216	258	158	231	307	264	271	298	240	475	304	311	587	248	504	266	455	273	202	251	231	292	239	389	191	337	254	417	483	452	247	457	312	252	250	172	211	136	119	229	159	114	246
AT1G14740	6499	6429	6706	1688	1762	1887	1672	2091	2054	1905	2816	2026	4570	5905	4899	6022	6053	6610	5313	5408	5572	2252	1949	1817	1808	2188	2097	2450	2756	2763	1804	1972	1673	4714	4284	4950	6107	8154	6363	2113	2348	1877	2352	2539	2919	8041	7143	7754	8329
AT1G14750	9	13	16	22	15	25	29	44	8	23	34	34	24	23	28	20	22	20	50	5	26	5	18	15	18	36	9	45	26	34	13	30	31	33	29	25	8	18	13	17	25	14	38	16	24	25	13	13	8
AT1G14755	0	0	0	0	0	0	0	0	0	0	0	0	0	0	0	0	0	0	0	0	0	0	0	0	0	0	0	0	0	0	0	0	0	0	0	0	0	0	0	0	0	0	0	0	0	0	0	0	0
AT1G14760	18	23	27	17	8	16	8	12	13	16	18	10	14	24	16	33	40	35	41	18	27	16	11	13	7	15	8	13	16	15	5	10	8	31	33	34	23	46	16	11	8	10	18	18	10	19	10	7	23
AT1G14770	170	207	209	179	170	143	132	184	134	160	217	138	198	233	220	234	192	241	229	154	185	205	191	145	135	164	158	192	168	240	170	217	130	192	198	212	199	208	186	145	176	146	183	138	117	233	199	249	246
AT1G14780	234	375	274	187	288	235	166	215	136	166	282	177	198	257	188	245	268	314	220	194	215	175	233	195	213	266	267	202	294	302	246	342	256	238	231	238	331	383	352	279	357	339	247	273	253	374	265	398	328
AT1G14790	241	342	343	202	278	286	336	430	317	447	516	393	344	401	385	353	282	342	427	217	346	253	317	203	325	371	371	475	417	560	247	390	321	327	294	340	275	393	310	286	256	285	467	405	313	521	351	365	467
AT1G14800	0	0	0	0	0	0	0	0	0	0	0	0	0	0	0	0	0	0	0	0	0	0	0	0	0	0	0	0	0	0	0	0	0	0	0	0	0	0	0	0	0	0	0	0	0	0	0	0	0
AT1G14810	1983	1952	2277	1524	1802	1308	1268	1684	1377	2288	2889	2159	2276	2791	2339	2481	2383	2561	2981	1815	2415	1789	1418	1658	948	1200	924	2309	2147	2550	2351	2775	2183	2445	2565	2631	1733	2289	1801	1831	1580	1400	2109	1647	2005	2831	2600	2827	2892
AT1G14820	389	415	453	309	357	339	365	349	352	487	668	537	437	504	448	450	486	508	512	338	495	342	280	366	381	424	326	572	724	643	534	645	475	473	494	471	301	332	306	393	444	312	499	465	601	551	458	485	581
AT1G14830	1864	2128	2191	1999	2259	2222	2040	2302	1750	2267	3038	2253	2065	2511	2164	2404	2086	2499	2807	1835	2312	2372	2204	1981	1760	2084	1865	2375	2455	2832	2237	2514	2047	2335	2335	2422	1861	2617	1994	2352	2242	2201	2455	1892	2072	2663	2226	2358	2430
AT1G14840	618	726	800	951	1151	996	787	981	663	1060	1272	946	631	653	577	771	658	776	936	434	784	1102	984	997	633	752	652	1058	837	1151	828	996	792	752	738	745	738	842	739	917	1101	977	977	829	735	735	622	582	656
AT1G14850	1879	2008	2021	1133	1275	1088	1071	1495	1270	1535	1962	1458	1992	2196	2007	2149	1929	2064	2368	1486	1945	1435	1211	1233	910	1157	937	1673	1449	1882	1241	1519	1175	2117	2011	2049	1682	2045	1784	1544	1354	1183	1718	1219	1469	2725	1969	2324	2198
AT1G14860	315	375	406	227	155	239	233	270	219	203	320	205	238	437	382	374	339	352	475	295	417	228	228	247	249	312	311	254	413	404	321	396	280	358	336	441	353	415	384	244	356	255	311	367	322	824	594	733	413
AT1G14870	1277	2236	3414	741	1715	1286	2329	1764	501	1787	1285	1145	2593	2387	2052	3258	1776	1954	2544	811	2254	697	1822	408	1729	2099	2511	1863	1960	2345	1863	2296	2022	2622	2415	2149	2015	2211	1661	1024	1091	1115	1702	1619	1374	4742	3173	2623	2803
AT1G14880	0	11	6	3	73	67	15	1	4	46	24	9	1	38	2	3	10	2	24	4	25	0	37	2	0	2	53	42	18	5	1	25	86	16	129	67	3	4	8	152	78	126	219	599	653	1199	692	1189	68
AT1G14890	548	574	457	408	337	385	207	262	443	231	456	349	480	689	535	519	645	592	470	472	484	616	320	538	269	354	237	381	441	389	282	267	294	425	367	426	464	762	655	343	357	228	314	323	481	900	744	808	729
AT1G14900	596	675	714	779	776	844	575	876	718	1019	1482	1054	935	1269	945	724	820	816	945	586	731	937	1022	769	520	555	583	1216	751	1448	692	762	614	862	818	896	661	910	650	631	728	519	913	668	873	1291	942	900	871
AT1G14910	1060	1206	1225	786	931	857	943	1156	996	1125	1562	1099	1258	1559	1194	1293	1139	1266	1415	960	1225	815	913	889	925	1092	1100	1290	1406	1535	981	1082	869	1249	1226	1161	972	1428	1158	988	1112	905	1240	1159	1239	1905	1423	1614	1615
AT1G14920	948	933	1098	943	873	1011	1213	1404	1170	1412	1910	1368	1039	1314	1070	1117	928	1094	1213	733	962	994	1040	924	1034	1184	1189	1634	1432	1807	981	1207	972	1051	1111	1030	1000	1492	1070	843	755	767	1536	1207	1373	1601	1312	1396	1286
AT1G14930	0	0	0	1	1	1	1	0	2	1	0	2	0	0	1	2	0	2	0	1	0	0	1	0	0	0	1	0	0	3	0	1	2	1	0	0	0	0	1	0	0	1	1	0	0	2	1	0	0
AT1G14940	0	0	0	0	0	0	0	0	0	0	0	0	0	0	0	1	0	0	0	0	0	0	0	0	0	0	0	0	0	0	0	0	0	0	0	0	0	0	0	0	0	0	0	0	0	0	0	0	0
AT1G14950	0	0	0	0	0	0	0	0	0	0	0	0	0	0	0	1	0	0	0	0	0	1	0	0	0	0	2	0	0	0	0	0	0	0	0	0	0	1	0	0	0	0	0	0	0	2	0	0	0
AT1G14960	430	548	426	804	355	836	819	1128	359	655	915	588	386	424	551	496	562	415	677	231	555	573	700	687	683	901	862	542	466	1189	1068	1537	1044	662	584	777	599	439	762	795	783	856	823	741	181	262	246	157	428
AT1G14970	37	56	105	137	128	116	147	148	97	182	283	172	125	182	132	108	128	88	231	38	128	82	110	84	100	117	99	207	136	242	112	123	121	161	200	139	63	124	50	116	93	96	169	93	140	189	149	130	123
AT1G14980	677	760	826	2181	2098	1771	1262	1638	1321	2244	2890	2046	1251	1478	1238	1042	1012	950	1517	564	979	1956	1706	2342	1050	1293	933	2055	1851	2460	2517	2536	2003	1400	1518	1476	684	1054	689	2566	2332	1942	2164	1600	1972	1199	949	953	728
AT1G14990	97	94	119	130	124	120	141	153	112	192	289	215	105	169	128	157	144	139	169	74	132	117	132	123	96	127	103	186	244	257	256	295	235	131	150	147	88	91	89	127	137	100	216	173	202	146	174	155	136
AT1G15000	152	147	368	215	318	216	246	303	183	512	550	406	374	413	359	366	264	283	467	141	314	218	309	190	173	190	178	540	305	541	279	410	299	427	446	396	222	339	240	329	177	167	351	248	212	360	282	180	381
AT1G15010	15	23	24	16	26	26	20	20	30	22	18	21	42	49	30	17	12	19	47	34	28	19	26	23	18	34	22	22	36	34	32	35	34	11	22	23	108	111	133	67	60	53	27	47	92	82	129	165	62
AT1G15015	0	0	0	0	0	0	0	0	0	0	0	0	0	0	0	0	0	0	0	0	0	0	0	0	0	0	0	0	0	0	0	0	0	0	0	0	0	0	0	0	0	0	0	0	0	0	0	0	0
AT1G15020	882	1030	967	374	439	410	370	379	335	427	538	399	658	928	709	953	1013	1030	1086	814	1030	401	431	423	384	457	399	482	619	543	397	435	390	866	895	877	856	1170	915	406	392	333	408	406	464	1096	973	989	1119
AT1G15030	771	755	1006	879	982	999	572	682	548	739	1066	740	615	730	602	965	834	947	1176	779	1040	1068	1016	865	727	817	648	883	945	1015	845	920	735	937	924	918	884	1111	840	837	827	759	806	730	803	806	619	580	834
AT1G15040	1617	2011	533	488	139	215	124	106	1023	70	393	333	1402	3042	2509	594	1029	807	825	1635	772	586	77	939	188	314	142	236	738	156	442	231	183	363	309	411	1979	2348	2394	918	1487	789	271	509	2140	10854	9322	15295	1694
AT1G15050	20	22	7	15	2	11	4	5	17	0	9	7	15	44	24	10	10	7	3	20	6	11	6	26	2	3	2	2	16	3	5	6	4	4	6	4	20	16	20	10	19	15	4	24	28	71	68	127	26
AT1G15060	701	792	932	668	846	959	652	772	678	634	783	523	530	670	565	831	720	749	987	552	948	951	1001	715	726	929	843	669	588	797	636	852	632	696	697	674	700	945	777	757	759	697	715	678	586	639	595	658	577
AT1G15080	56	66	84	103	127	114	184	221	201	144	197	140	86	88	91	119	99	87	171	83	94	83	134	112	167	189	165	180	167	194	107	147	102	107	119	120	56	70	53	123	132	107	212	208	200	81	60	70	111
AT1G15085	0	0	0	0	0	0	0	0	0	0	0	0	0	0	0	0	0	0	0	0	0	0	0	0	0	0	0	0	0	0	0	0	0	0	0	0	0	0	0	0	0	0	0	0	0	0	0	0	0
AT1G15100	507	589	540	401	438	463	304	401	224	490	611	492	331	407	361	537	471	544	489	354	508	403	521	378	280	385	366	524	437	665	525	620	507	452	449	462	462	594	486	367	348	320	416	405	308	305	330	277	445
AT1G15110	382	468	458	285	357	356	227	371	261	378	527	366	341	438	332	465	453	423	563	296	410	298	356	269	303	282	362	451	461	552	345	446	352	479	455	483	414	580	425	294	279	231	388	357	241	421	359	329	408
AT1G15120	1028	1071	1383	1040	1100	1128	1268	1427	970	1467	1784	1301	1322	1695	1474	1415	1318	1308	2099	1009	1605	1182	1298	1005	1152	1297	1157	1647	1677	1906	1698	1938	1653	1824	1742	1801	954	1173	938	1038	1066	868	1597	1407	1457	1687	1302	1411	1347
AT1G15125	277	397	641	77	770	133	818	1053	1011	1222	2411	1653	2246	3068	2103	1000	581	630	662	376	647	57	203	94	1368	1551	1644	3635	4252	3892	2101	1980	1894	1255	1490	1344	527	623	452	264	357	232	1552	2286	2240	6129	5319	5367	2986
AT1G15130	2332	2546	2461	1448	1774	1710	1826	2227	2055	2002	3083	2100	2141	2794	2266	2579	2333	2620	2791	1921	2584	1884	1837	1621	2005	2440	2257	2342	2981	3057	2084	2499	1797	2465	2255	2438	2280	2897	2339	2073	1981	1971	2368	2585	2553	3470	3032	3434	2917
AT1G15140	1328	1425	1233	1242	1404	1072	1772	1945	1968	2474	3167	2286	1260	1628	1253	1488	1454	1688	1898	1045	1525	1419	1219	1451	1336	1617	1361	2435	2255	2595	1921	2640	1792	1677	1706	1588	888	1216	949	1597	1414	1427	2554	1915	2246	1345	1322	1305	1498
AT1G15150	0	1	5	6	10	5	6	16	2	10	12	10	1	6	1	3	0	0	8	0	0	1	4	5	6	10	2	5	4	12	3	8	10	1	2	1	0	0	0	7	4	12	18	9	2	2	1	0	1
AT1G15160	0	1	0	0	0	3	0	0	0	0	0	0	0	0	0	0	0	1	0	2	0	1	0	0	1	0	0	1	0	0	0	0	0	0	0	0	0	0	1	0	0	0	0	0	0	0	0	0	0
AT1G15165	32	42	46	31	26	21	30	41	34	50	68	34	39	34	36	37	45	43	40	28	41	36	34	46	28	30	32	56	48	38	39	44	41	35	24	34	39	40	32	33	37	41	42	41	49	47	33	39	42
AT1G15170	501	472	445	218	340	292	267	358	322	380	588	399	517	692	545	476	464	556	479	442	426	318	296	272	319	417	349	488	621	556	489	555	466	444	449	459	416	668	459	303	350	281	468	534	545	842	925	990	892
AT1G15180	1736	1755	1661	770	700	757	611	702	814	564	836	590	1103	1417	1109	1636	1528	1733	1644	1551	1812	1090	698	936	650	917	672	666	874	822	713	801	673	1449	1396	1482	1348	1784	1326	720	619	577	722	621	725	1635	1452	1770	1852
AT1G15190	3	0	7	2	7	6	8	3	4	2	14	4	4	3	4	3	0	3	5	1	2	2	6	3	4	8	5	12	11	7	2	2	7	6	2	10	8	2	2	2	3	4	6	3	0	1	1	1	2
AT1G15200	1328	1440	1420	1129	1086	1122	840	1218	912	1203	1629	996	1291	1483	1430	1541	1489	1557	1639	976	1361	1161	1181	1000	813	943	855	1260	1220	1562	1144	1255	874	1374	1527	1524	1138	1721	1288	1100	1233	1061	1292	1067	1021	1763	1481	1524	1772
AT1G15210	1187	1743	2281	1299	2106	1579	2023	2506	1074	2098	2263	1725	1836	2317	1859	2706	2168	2124	3715	1109	2721	1155	2060	1029	1548	2030	1867	2262	1658	2767	1295	2065	1527	3268	2964	2895	1797	2561	1722	1303	1083	951	1943	1214	803	1929	1290	904	1839
AT1G15215	64	87	116	76	105	103	102	146	100	147	199	125	109	133	140	121	137	122	168	61	119	99	112	82	118	166	106	188	182	221	138	169	150	146	127	113	71	114	81	92	111	106	161	124	140	164	125	121	159
AT1G15220	187	255	235	119	99	114	119	135	130	133	183	148	183	226	204	200	203	238	221	212	215	163	121	128	101	131	135	177	182	179	152	180	113	196	221	218	189	279	204	89	116	117	132	132	174	285	261	282	255
AT1G15230	532	552	496	290	311	375	314	407	288	397	501	384	449	548	475	468	471	568	544	442	467	400	432	339	321	377	415	521	521	631	427	483	385	456	462	462	453	667	477	303	331	283	432	456	480	726	637	656	737
AT1G15240	1379	1517	1556	1055	1115	1019	997	1301	938	1149	1611	1039	1328	1594	1376	1498	1479	1623	1623	1076	1465	1060	1212	1068	1022	1383	1188	1289	1440	1683	1059	1327	898	1526	1327	1466	1266	1722	1392	1152	1101	1023	1405	1169	1084	2003	1562	1620	1721
AT1G15250	345	375	299	364	289	265	210	269	276	373	539	392	362	380	373	408	373	421	369	256	310	432	298	400	175	208	154	432	316	450	453	477	309	402	334	394	290	372	351	387	384	309	409	338	435	383	320	434	400
AT1G15260	1057	923	741	901	809	1033	756	917	911	1075	1556	1068	712	813	696	766	701	856	610	615	601	1256	869	1186	730	911	908	1015	1242	1213	1356	1361	1062	634	647	634	860	976	936	908	1101	1121	1035	935	1059	815	674	754	945
AT1G15270	1527	1627	2010	1947	2138	2443	2099	2427	1515	2206	2689	2021	1805	2284	1920	2242	1799	1920	2935	1524	2451	2283	2436	1945	1977	2428	1981	2508	2629	2804	2548	3170	2663	2593	2646	2660	1596	2037	1692	1909	2112	1761	2428	2065	2024	2235	1908	1991	2049
AT1G15280	1795	1982	1841	1453	1501	1420	1388	1822	1373	1698	2565	1550	1714	2017	1764	2131	1904	2165	2196	1401	1972	1662	1564	1489	1337	1765	1467	1947	1908	2382	1645	1977	1366	1943	1880	1950	1733	2279	1839	1454	1417	1316	2058	1788	1724	2301	1994	2045	2193
AT1G15290	9565	10456	10478	6941	7063	7103	3501	4819	4584	4191	6444	4196	4076	5009	4329	9842	9066	10343	11584	7348	10115	9292	7478	7432	3775	4548	3881	4690	3963	5402	4303	5450	4455	8855	7834	8649	8483	11899	9494	7728	7216	6336	5269	4410	4080	4857	4072	3934	7490
AT1G15310	85	115	130	180	204	264	240	316	216	258	283	160	145	149	155	143	107	126	190	52	120	178	208	149	217	238	242	255	233	297	209	256	262	154	176	176	102	141	131	186	201	217	322	358	195	178	140	155	130
AT1G15320	0	2	0	0	2	0	1	1	1	1	2	0	1	1	0	0	0	0	7	0	1	0	1	2	0	1	0	1	0	1	0	0	1	4	2	1	1	0	0	2	3	1	1	0	0	1	0	0	1
AT1G15330	35	44	98	8	9	14	2	9	23	1	10	9	75	133	121	73	72	65	106	75	81	20	27	20	6	9	8	6	12	12	8	0	4	52	46	43	49	86	54	14	21	12	21	8	39	387	339	392	90
AT1G15340	4188	4402	4009	3848	3380	4574	3584	4642	3753	3532	5209	3301	3727	3910	4014	4005	3761	4193	4480	3334	4070	4741	4571	3807	3885	4538	4414	3986	3950	4924	3571	4146	3201	3814	3770	4157	3924	4505	4299	4025	4709	4097	5457	4912	4478	5005	4068	4838	4649
AT1G15350	1626	1709	1460	446	373	468	460	480	426	529	699	603	1113	1494	1166	1486	1483	1861	1293	1358	1304	519	514	461	529	608	525	595	863	738	622	649	491	1187	1146	1177	1469	1943	1589	375	465	381	440	544	580	1816	1623	1816	2001
AT1G15360	0	0	2	0	0	1	1	1	0	0	2	2	0	1	2	0	1	1	1	1	1	2	2	0	1	0	0	3	0	1	0	8	6	1	0	0	0	0	0	0	0	1	0	1	0	0	1	0	0
AT1G15370	683	738	650	802	800	892	621	777	674	723	975	719	808	1036	893	772	715	802	815	675	818	1001	916	777	666	730	716	844	908	945	776	989	789	770	807	816	708	853	740	831	1057	782	780	875	969	1247	1061	1304	821
AT1G15380	2137	2549	2562	784	581	822	668	800	1477	511	865	748	2473	3716	2857	2480	2145	2123	2796	2143	2482	1308	903	1332	748	909	880	849	1352	1051	714	652	524	2188	1989	1865	2394	3038	2770	987	1428	752	1020	1128	2142	6690	4627	6565	3095
AT1G15385	2	6	13	17	8	11	6	16	7	7	13	9	19	11	7	15	16	12	17	6	10	5	13	3	5	11	11	10	5	18	5	12	11	25	11	20	3	7	3	9	7	7	8	5	11	17	9	6	10
AT1G15390	641	687	596	517	496	511	450	451	453	576	722	593	627	781	559	701	716	825	790	632	726	582	452	577	417	471	360	581	768	756	807	740	583	658	692	691	465	659	502	460	519	435	552	441	553	700	648	688	727
AT1G15400	2486	2439	2126	836	690	1014	890	1024	980	991	1410	1171	1731	2391	1781	2096	1999	2382	1719	2021	1984	1156	981	1044	1021	1239	1224	1226	1867	1494	1193	1240	1060	1702	1491	1627	2236	2770	2193	835	941	865	1120	1250	1465	2875	2627	2947	2729
AT1G15410	527	496	540	536	565	560	432	397	384	547	796	540	603	696	598	544	604	581	658	485	649	618	592	565	508	656	451	678	695	757	612	748	634	623	575	603	550	760	547	508	483	425	375	353	359	798	696	723	616
AT1G15415	17	23	7	5	8	6	6	1	1	14	27	8	11	33	20	29	12	18	21	34	22	5	6	3	5	8	4	32	81	36	87	66	51	25	12	10	7	15	11	0	3	3	11	11	19	28	36	40	28
AT1G15420	553	588	557	499	461	345	337	440	336	569	707	511	603	702	605	584	655	679	628	427	611	388	301	479	245	294	254	527	567	656	548	567	425	601	654	632	425	620	520	585	437	443	621	433	485	687	577	681	684
AT1G15430	207	190	250	138	167	173	128	169	129	188	269	219	247	300	222	230	207	204	275	239	259	157	172	140	170	188	163	189	317	261	202	210	181	196	211	240	175	235	175	156	148	147	198	202	226	349	339	329	219
AT1G15440	886	914	740	776	779	530	596	875	681	1082	1520	1025	1011	1050	1066	918	1000	975	961	590	790	650	553	875	477	568	370	1116	903	1317	1080	1176	841	1057	1052	980	604	934	672	1191	941	927	1192	888	1057	1046	750	863	1063
AT1G15460	60	45	73	88	65	114	49	64	20	51	41	34	58	52	52	80	47	66	106	40	119	55	105	39	37	53	91	51	52	82	52	78	76	104	66	86	72	80	60	45	69	61	61	39	16	17	26	10	36
AT1G15470	202	212	253	306	329	306	330	328	222	407	536	385	266	329	272	315	220	298	386	194	301	302	312	286	240	277	264	467	425	475	423	544	451	337	322	347	177	278	201	335	332	327	399	308	310	351	289	275	281
AT1G15480	199	223	224	307	332	242	317	425	408	398	544	337	382	371	372	269	262	285	363	146	232	246	220	296	235	261	204	337	343	443	243	323	196	296	359	395	175	257	192	428	480	378	538	393	462	605	431	470	293
AT1G15490	253	287	317	297	297	286	271	314	193	382	486	368	354	401	311	355	346	347	407	191	314	280	354	257	246	308	306	437	378	500	325	443	314	387	363	337	282	325	271	251	276	254	372	284	296	436	367	341	357
AT1G15500	12180	12056	9864	5453	5797	5592	5584	6890	6782	6847	9129	6932	7023	8740	6951	11168	11775	12749	9891	7804	8459	7164	5548	6448	5516	6541	5882	7213	8356	8548	6681	7380	5433	8542	8595	8668	9941	11895	11421	6962	7001	6010	9002	7816	9069	8752	7732	8427	12522
AT1G15510	610	613	331	414	319	322	273	479	568	609	985	632	547	541	574	453	523	539	352	344	366	483	331	475	311	357	336	624	590	824	643	684	462	429	420	443	393	391	476	629	657	572	838	903	912	732	524	646	717
AT1G15520	3	9	5	69	453	57	12	30	5	117	21	19	5	9	0	6	5	5	86	11	8	4	27	21	83	76	14	152	133	177	129	71	102	10	5	202	1	10	3	22	8	126	17	99	26	100	10	9	7
AT1G15530	439	432	412	284	281	244	375	455	554	380	606	404	493	582	485	428	444	493	465	375	442	339	293	348	448	513	444	525	634	552	376	450	335	406	367	407	398	552	457	351	389	365	498	544	633	635	690	703	644
AT1G15540	0	0	8	0	2	5	12	3	1	5	0	0	3	0	0	0	0	0	34	0	9	2	9	2	3	0	1	6	1	1	1	7	1	12	21	11	0	0	3	1	0	2	1	0	1	0	0	1	1
AT1G15550	47	57	123	99	153	71	91	117	41	132	101	75	117	118	123	124	90	93	261	28	162	49	110	88	64	71	78	125	55	127	63	71	56	178	170	133	70	119	100	131	142	142	117	42	23	80	51	50	81
AT1G15570	71	119	313	234	341	247	240	350	178	361	346	252	301	392	330	264	260	272	618	140	339	172	307	192	194	261	162	392	164	406	144	235	188	383	465	380	123	238	117	221	168	106	363	174	164	334	210	140	244
AT1G15580	1	3	2	9	21	16	10	9	8	7	3	8	0	1	4	0	2	0	5	0	1	11	21	21	1	9	1	5	1	12	5	6	4	1	4	4	0	0	4	10	10	18	10	9	6	2	0	0	5
AT1G15590	0	0	0	0	0	0	0	0	0	0	0	0	0	0	0	0	0	0	0	0	0	0	0	0	0	0	0	0	0	0	0	0	0	0	0	0	0	0	0	0	0	0	0	0	0	0	0	0	0
AT1G15600	0	0	0	0	0	0	0	0	0	0	0	0	0	0	0	0	0	0	0	0	0	0	0	0	0	0	0	0	0	0	0	0	0	0	0	0	0	0	0	0	0	0	1	0	0	0	0	0	0
AT1G15610	0	0	0	0	0	0	0	0	0	0	0	0	0	0	0	0	0	0	0	0	0	0	0	0	0	0	0	1	0	0	0	0	0	0	0	0	0	0	0	0	0	0	0	0	0	0	0	0	0
AT1G15620	0	0	2	0	3	0	0	0	0	0	0	0	0	0	0	0	0	0	1	0	0	0	2	0	1	0	0	1	0	1	0	0	0	0	1	0	0	2	0	0	1	0	0	0	0	0	0	0	0
AT1G15625	12	8	32	19	18	17	49	23	2	33	18	17	22	18	25	35	11	11	28	9	34	12	26	5	37	22	37	25	18	41	34	37	34	25	21	19	18	22	6	3	5	6	13	9	5	12	21	3	13
AT1G15630	2	1	2	2	7	5	2	7	2	12	7	5	4	3	3	7	7	2	7	4	4	2	7	1	2	5	4	2	4	10	5	3	5	2	9	8	4	8	2	3	4	0	13	2	0	1	0	0	1
AT1G15640	5	4	8	12	15	22	27	12	4	9	23	10	6	10	16	7	13	5	25	1	13	7	6	4	9	17	10	20	8	26	10	16	15	13	15	13	14	7	7	7	8	14	21	14	13	10	3	6	15
AT1G15660	218	268	361	389	493	446	479	646	395	523	709	488	340	434	377	358	332	361	675	236	428	354	482	317	357	513	387	578	473	647	320	463	348	475	458	514	221	326	268	410	326	307	643	391	397	545	434	343	344
AT1G15670	1230	1421	832	469	308	315	267	352	538	336	639	472	805	1220	932	1062	1308	1266	840	1020	799	492	363	734	446	503	394	737	1094	625	655	488	429	875	861	961	1157	1554	1466	626	739	575	445	577	918	1995	1732	2117	1730
AT1G15680	0	0	0	0	0	0	0	0	0	0	0	0	0	0	0	0	0	0	0	0	0	0	0	0	0	0	0	0	0	0	0	0	0	0	0	0	0	0	0	0	0	0	0	0	0	0	0	0	0
AT1G15690	22552	25113	23253	16623	18544	17403	24117	29791	32355	32479	45435	33646	36939	51891	41179	25469	22261	26339	30069	25439	28662	22436	18129	18846	22179	25043	24515	31772	28247	35866	28358	37105	27859	27574	25679	27158	17512	22701	19039	19972	18254	16336	39449	30736	35727	57568	53008	64822	37539
AT1G15700	319	286	324	185	168	202	156	175	129	168	186	188	202	235	226	330	190	330	314	216	264	240	165	141	142	139	142	176	164	217	141	175	141	232	241	258	228	371	321	199	194	173	171	192	155	225	210	206	295
AT1G15710	425	413	434	510	608	473	448	518	383	734	899	764	402	445	424	465	480	496	499	303	432	594	515	599	348	444	355	762	706	890	754	942	677	413	434	436	359	433	351	580	569	467	661	528	689	508	401	497	517
AT1G15720	78	69	93	76	79	69	85	56	38	96	118	91	70	90	91	87	74	81	105	57	75	67	59	70	46	77	57	99	97	147	61	107	54	83	79	77	59	79	68	74	86	62	77	75	66	84	93	85	62
AT1G15730	1433	1469	1190	961	1050	1223	906	1217	1193	941	1469	977	1033	1240	1094	1493	1388	1570	1550	1148	1404	1626	1176	1101	992	1242	1172	1162	1395	1394	1094	1280	915	1398	1373	1426	1139	1492	1330	1058	1134	998	1356	1143	1227	1358	1257	1439	1495
AT1G15740	3508	4162	4342	2156	1599	2613	2051	2492	1860	1408	2118	1510	2022	2708	2179	3807	3428	3673	5021	3395	4319	2892	2647	2680	2960	3542	3135	1815	2796	2547	1681	1777	1652	3650	3429	3627	4096	4886	4265	1761	2183	1867	1970	2326	2076	3951	3047	3538	3611
AT1G15750	12484	13094	12316	3996	4398	4590	2833	3665	3309	4989	7528	4868	8745	10872	9017	11987	11699	13668	12330	10681	12026	5586	4899	4384	2979	3883	3206	5860	5991	7037	6037	7197	5416	10712	9764	10743	10191	13427	10901	3796	3515	3267	4065	3753	4073	10093	8357	8794	11465
AT1G15757	0	0	0	0	0	0	0	0	0	0	0	0	0	0	0	0	0	0	0	0	0	0	0	0	0	0	0	0	0	0	0	0	0	0	0	0	0	0	0	0	0	0	0	0	0	0	0	0	0
AT1G15760	6	9	31	45	62	35	42	52	35	60	65	58	32	19	24	27	26	13	45	13	27	32	39	41	20	34	28	75	24	84	37	80	42	44	50	44	8	24	16	37	26	14	48	24	15	11	11	7	8
AT1G15770	0	0	0	0	0	0	1	0	0	0	0	0	0	0	0	0	0	0	0	0	0	0	0	0	0	0	0	0	0	0	0	0	0	0	0	0	0	0	0	0	0	0	0	0	0	0	0	0	0
AT1G15772	1	4	6	2	2	3	2	8	2	1	6	0	0	4	1	7	1	3	3	0	2	2	3	2	2	3	3	3	1	9	0	5	2	7	8	3	5	5	10	5	3	0	2	4	2	6	4	5	5
AT1G15780	1328	1474	1509	1603	1910	1768	1758	2153	1532	2069	2685	1753	1459	1526	1384	1705	1506	1711	1834	987	1538	1917	1874	1563	1654	2112	1968	2155	2377	2619	1771	2293	1767	1709	1577	1724	1267	1791	1421	1831	1755	1729	2043	1945	1679	1704	1383	1387	1691
AT1G15790	46	48	85	48	65	48	62	57	35	58	58	46	47	58	48	59	51	62	90	37	54	36	50	47	45	50	58	56	72	72	60	92	74	89	61	74	79	82	73	74	82	83	65	121	109	155	118	167	93
AT1G15800	140	149	141	47	62	63	114	130	140	106	191	83	201	264	211	159	157	172	179	146	171	93	68	68	97	144	117	126	203	190	139	132	101	166	234	182	126	191	125	68	67	56	201	185	207	307	278	317	268
AT1G15810	700	675	693	670	718	654	657	859	641	1077	1515	1047	693	869	708	791	789	823	924	557	683	735	646	598	555	656	569	1159	1153	1322	1065	1215	921	908	919	957	577	839	552	788	749	622	1109	856	937	986	733	787	896
AT1G15820	16483	18377	26160	55517	63447	63542	69679	64394	53688	13834	16822	13498	2381	2986	2403	21035	17603	20373	33426	10797	25581	63371	70567	60860	63597	73545	64958	20150	24015	21277	7288	9734	6959	18200	18166	17462	28335	36792	27609	48743	52128	47071	45200	34532	37234	4233	4513	4249	2524
AT1G15825	4	1	4	3	2	3	2	1	4	2	3	0	2	5	1	2	4	3	12	4	5	3	5	0	2	0	2	1	0	0	3	2	1	4	7	2	4	8	6	1	5	3	1	2	0	1	2	0	1
AT1G15830	249	250	382	305	258	208	138	137	134	16	33	23	14	21	17	237	212	232	477	158	382	330	256	362	141	221	172	28	40	28	24	21	12	201	167	182	413	524	470	232	185	192	54	72	84	52	34	29	43
AT1G15840	2	0	6	0	0	0	0	0	0	0	0	0	2	4	0	1	0	3	0	3	1	0	0	0	0	1	0	0	0	0	0	0	2	0	3	1	3	6	4	0	0	0	0	0	1	0	2	3	0
AT1G15850	0	0	0	0	0	0	0	0	0	0	0	0	0	0	0	0	0	0	0	0	0	0	0	0	0	0	0	0	0	0	0	0	0	0	0	0	0	0	0	0	0	0	0	0	0	0	0	0	0
AT1G15860	712	707	671	658	668	784	680	697	588	687	860	621	520	669	609	645	655	714	869	620	790	890	725	711	656	781	668	715	966	884	838	981	739	756	703	737	607	666	554	702	787	745	826	856	888	699	622	651	784
AT1G15870	29	33	21	30	21	32	19	31	16	49	62	49	49	37	43	34	32	21	47	9	29	26	20	23	11	24	12	53	14	47	38	38	31	34	36	31	13	20	18	48	34	32	48	35	43	40	23	36	27
AT1G15880	1873	1844	1616	497	468	623	481	589	589	479	798	586	1342	1557	1385	1694	1607	1902	1556	1643	1628	673	637	664	614	686	741	699	889	777	607	681	604	1417	1340	1439	1765	2204	1835	570	630	515	715	726	890	1865	1665	1862	2049
AT1G15885	151	121	99	44	42	53	49	80	81	71	112	62	76	157	113	140	117	118	127	103	119	68	47	48	71	85	89	81	105	91	97	95	71	116	109	122	92	132	118	52	65	47	91	94	108	143	134	118	174
AT1G15890	130	154	167	112	115	79	182	173	143	170	236	172	155	166	171	183	159	144	149	140	180	110	116	86	196	231	216	200	263	220	190	193	198	164	167	175	155	168	167	164	174	129	234	336	273	366	264	314	287
AT1G15900	12	12	15	4	13	6	6	16	10	14	20	12	20	19	23	16	15	16	17	10	16	9	9	9	11	7	13	11	24	15	11	6	9	26	13	13	16	16	15	14	11	6	16	7	11	24	26	39	22
AT1G15910	1079	1214	1711	550	624	670	581	773	583	733	946	703	1027	1112	1060	1651	1419	1522	1549	1003	1443	645	730	523	553	678	539	774	673	1011	504	645	480	1279	1180	1225	1060	1598	1219	652	678	620	763	658	547	1309	929	878	1549
AT1G15920	918	951	1059	489	427	487	372	452	419	400	570	442	731	808	702	884	902	1057	1083	851	1001	537	541	555	459	583	474	488	683	614	460	516	383	901	807	854	909	1206	929	413	447	368	483	488	546	953	826	873	1033
AT1G15930	4531	4701	5005	3366	3245	3276	2466	3274	3203	3680	4910	3815	4103	5299	4004	5880	5943	6191	6814	4227	5248	4137	3074	4078	2004	2435	1824	3734	3719	4389	4296	4524	3301	5457	5608	5746	3547	5097	4182	3738	3155	2599	4011	2929	4083	4752	3717	3966	4991
AT1G15940	1151	1215	1405	953	1010	1106	942	1225	796	1227	1478	916	1042	999	1104	1351	1262	1191	1606	840	1233	1019	1156	685	848	1038	937	1339	1027	1532	883	1223	927	1304	1342	1378	1095	1515	1215	1002	1003	836	1302	1033	712	1574	1149	1147	1372
AT1G15950	4335	4510	4400	5132	5389	4957	2848	2938	2315	2359	2664	1955	1574	1865	1601	4110	3594	4242	3770	3349	3993	6442	4732	5501	3031	3907	2813	2215	3109	2822	3376	3701	2951	3239	2944	3283	3844	4856	4201	5724	5037	4917	2804	2542	2438	1366	1187	1127	2065
AT1G15960	142	201	179	206	140	152	90	134	53	156	202	112	169	188	152	187	236	211	226	106	162	97	207	208	118	98	91	178	138	220	99	180	118	233	193	181	134	251	155	130	139	105	99	82	74	122	103	68	170
AT1G15970	195	208	244	280	292	304	301	342	255	326	479	319	232	254	236	262	239	258	354	173	307	370	331	280	249	320	252	403	374	423	298	381	293	272	314	318	146	225	232	326	286	268	420	308	309	255	218	188	238
AT1G15980	3426	3560	3492	5305	5705	6720	6077	6790	6586	6412	9000	6552	3279	4291	3647	3684	3206	3664	3841	2242	3671	7583	6544	6039	7244	8232	7045	6677	7335	8002	5566	7623	5752	3366	3184	3400	2824	3367	2964	5139	5453	4968	7669	7154	7015	3681	3584	3676	3837
AT1G15990	0	0	0	0	1	2	1	2	0	0	0	0	0	1	0	0	0	0	0	0	0	0	0	0	0	0	0	0	1	1	0	2	1	0	2	0	0	0	1	0	0	0	0	0	0	3	0	0	0
AT1G16000	116	115	137	190	179	150	223	210	155	327	310	267	193	219	213	182	185	176	213	93	174	164	143	169	158	132	112	235	319	325	238	262	190	225	222	234	99	169	112	203	186	175	264	215	240	287	273	221	159
AT1G16010	842	897	906	918	986	989	850	969	787	935	1349	918	750	1101	830	920	895	987	1056	784	902	977	983	1029	860	1077	989	1195	1332	1398	1046	1202	925	965	925	1027	732	1021	740	991	970	1017	1159	1069	1078	1069	960	1008	962
AT1G16020	371	464	460	599	586	613	564	667	454	749	946	662	406	507	458	537	444	483	656	338	502	651	648	588	451	576	538	754	634	797	720	822	621	556	475	614	331	477	328	598	645	583	802	677	633	440	400	357	509
AT1G16022	9	9	17	6	8	17	17	34	3	18	15	9	11	24	18	24	12	15	25	16	28	9	23	11	9	16	20	18	11	25	11	21	8	25	34	19	4	14	16	4	4	5	23	16	7	18	10	3	14
AT1G16025	0	0	0	0	0	0	0	0	0	0	0	0	0	0	0	0	0	0	0	0	0	0	0	0	0	0	0	0	0	0	0	0	0	0	0	0	0	0	0	0	0	0	0	0	0	0	0	0	0
AT1G16030	143	174	175	194	137	161	108	128	129	113	217	135	169	204	148	157	172	202	203	149	173	103	140	166	118	134	138	145	203	196	125	154	115	162	156	177	169	212	223	218	165	179	155	147	166	266	240	258	259
AT1G16040	185	155	193	194	200	204	205	206	141	253	322	221	190	316	250	217	198	195	279	166	216	181	190	214	187	207	183	246	316	300	277	326	234	231	250	248	153	171	147	218	191	171	232	210	218	296	256	251	242
AT1G16060	93	91	150	182	217	199	183	228	95	186	234	189	78	91	87	142	108	76	244	66	153	133	210	163	137	196	147	195	190	276	181	211	163	187	149	166	127	135	88	201	149	203	207	165	113	70	74	60	100
AT1G16070	10	4	21	23	47	32	50	75	16	91	76	43	32	45	42	27	25	22	75	7	32	17	46	19	32	46	37	65	18	88	19	49	42	53	62	57	13	12	10	27	19	10	52	20	19	59	24	14	25
AT1G16080	2045	2226	2184	2522	2480	2743	2245	2327	2241	2836	3678	2675	2057	2662	2082	2185	2099	2506	3048	2058	2854	3014	2894	2809	2144	2528	2007	2879	2937	3030	3078	4186	3108	2708	2508	2442	1505	1705	1635	2244	2280	2060	2896	2300	2051	1939	2048	1911	2475
AT1G16090	96	69	77	143	152	141	77	95	85	104	121	74	31	42	46	60	71	78	63	35	64	115	171	129	74	81	61	93	71	118	61	90	99	52	74	57	71	88	76	80	112	89	111	100	74	78	91	65	119
AT1G16110	243	339	145	168	190	149	227	286	273	189	311	191	108	191	116	129	309	253	123	144	140	150	158	232	204	259	242	255	279	222	158	139	105	115	116	167	258	315	278	342	443	315	328	379	393	476	373	459	339
AT1G16120	63	84	104	56	40	77	99	97	35	71	90	42	59	60	59	108	42	84	87	41	92	64	71	52	75	84	88	61	99	132	100	105	86	102	98	101	83	76	90	82	68	87	81	67	32	85	65	62	89
AT1G16130	250	355	220	139	143	131	143	168	265	183	308	226	294	395	348	238	315	322	206	244	237	138	167	180	209	229	199	204	354	232	177	212	198	215	151	267	295	394	300	283	310	266	215	348	483	767	834	1112	423
AT1G16150	106	290	161	97	141	83	134	87	29	98	85	62	88	81	57	169	291	135	117	53	124	63	124	56	103	100	146	131	104	112	124	138	98	156	112	132	137	173	127	106	180	121	85	92	42	184	100	73	127
AT1G16160	14	37	45	34	34	23	39	43	7	34	30	28	30	20	24	51	34	29	36	11	25	26	43	17	24	28	40	30	25	36	34	30	25	26	20	31	27	50	12	30	21	21	32	25	23	34	15	15	22
AT1G16170	553	521	615	266	190	321	260	319	333	250	394	291	462	551	503	583	536	685	775	508	657	341	301	384	324	374	339	268	441	326	321	332	301	659	554	648	483	646	520	278	381	276	336	291	438	504	559	508	631
AT1G16180	3412	3740	4340	2318	3147	3619	3421	3744	3008	3649	4884	3625	3387	4324	3458	4160	3571	4033	5274	3534	4853	3656	3750	2704	4196	4620	4452	4417	5465	5141	4129	4729	4002	4455	4063	4535	3259	4099	3377	2788	2946	2858	3902	4098	3901	5240	4489	4900	4194
AT1G16190	248	288	366	530	607	411	478	589	385	579	740	565	367	475	399	387	398	462	625	215	411	423	450	488	298	402	308	658	560	697	500	604	469	516	503	510	262	414	246	610	551	469	603	398	462	468	350	401	412
AT1G16210	1310	1391	1335	1116	1309	1396	1093	1239	1018	1391	1903	1381	1385	1780	1548	1524	1265	1568	1622	1292	1476	1427	1359	1206	1287	1585	1335	1559	2055	1951	1740	1863	1473	1547	1430	1537	1121	1470	1291	1305	1383	1251	1481	1562	1378	2081	2128	2245	1782
AT1G16220	37	56	85	100	106	120	137	149	59	217	257	155	79	120	103	119	92	103	171	41	119	76	138	77	97	116	114	234	155	239	111	183	143	154	156	138	42	51	44	70	83	49	194	102	88	95	63	48	109
AT1G16225	1	3	2	1	6	0	3	2	2	1	2	0	2	1	3	2	0	1	3	0	1	3	2	1	0	5	5	1	0	5	3	5	1	3	2	3	2	0	1	1	1	1	3	2	0	1	0	0	1
AT1G16230	0	1	0	2	2	2	2	0	0	1	0	1	1	0	0	2	0	0	2	0	1	0	2	1	0	2	2	0	0	2	2	2	2	1	0	0	1	1	2	1	0	0	1	1	1	2	1	2	0
AT1G16240	2729	2582	2289	1041	1004	1398	1162	1220	1362	1086	1603	1277	1900	2381	1995	2261	2058	2475	2155	2176	2156	1359	1255	1323	1331	1599	1479	1297	1878	1595	1272	1446	1040	1910	1654	1946	2485	3163	2835	1124	1164	1120	1371	1464	1748	3249	3105	3720	3186
AT1G16250	550	620	475	252	182	275	231	274	246	195	259	279	365	480	414	493	513	596	535	507	520	261	305	279	273	350	278	266	414	341	256	276	244	476	434	453	559	723	622	235	234	195	281	280	306	674	604	642	586
AT1G16260	1425	1581	1425	613	754	841	462	537	591	500	605	413	480	642	554	1293	1334	1491	1194	882	1263	1036	910	683	561	676	562	525	560	513	446	583	473	955	903	1028	1471	1706	1540	874	986	786	719	848	795	882	618	700	1117
AT1G16270	979	1142	1169	1141	1349	1209	1180	1434	1070	1451	1772	1218	996	1164	989	1302	1234	1253	1588	792	1263	1243	1297	1098	1053	1305	1043	1597	1327	1746	1168	1484	1022	1361	1302	1418	968	1333	1050	1302	1137	1038	1488	1152	1097	1205	1024	921	1191
AT1G16280	269	280	260	286	269	273	320	357	247	387	595	366	214	312	281	320	326	341	308	214	252	290	271	283	207	311	253	414	474	507	418	462	348	280	264	304	202	289	234	358	344	273	443	416	409	304	287	283	362
AT1G16290	0	0	0	2	0	2	0	0	1	0	1	0	0	0	0	0	0	1	0	1	0	2	0	0	0	2	1	0	0	1	0	0	0	0	3	0	0	0	1	1	0	0	1	0	0	1	1	1	0
AT1G16300	89	129	176	223	298	213	206	278	113	252	315	178	195	218	151	186	170	179	383	112	198	185	258	179	147	193	157	236	193	308	222	254	199	259	278	268	129	199	153	233	210	186	265	177	162	178	144	119	176
AT1G16310	64	79	106	200	187	221	169	224	125	268	236	186	93	132	109	119	79	100	128	49	169	175	230	224	148	200	157	264	183	277	132	218	197	134	141	127	68	110	70	198	201	127	235	190	114	111	77	63	96
AT1G16320	3626	3474	2931	2433	2139	2680	1389	1780	1818	1866	2942	1946	2083	2652	2325	2869	2568	2930	2442	3167	3112	3341	2295	2823	2045	2474	1936	2041	2509	2425	2746	3167	2273	2232	2094	2432	2805	2949	2982	2339	2714	2499	2017	2471	2648	2858	2338	2995	3397
AT1G16330	18	16	45	42	70	66	129	135	47	164	128	73	56	82	65	47	75	31	137	25	70	48	81	19	64	95	53	144	69	176	47	107	92	127	135	109	26	43	19	57	30	28	145	51	15	88	39	20	60
AT1G16340	205	222	330	201	230	199	341	318	212	371	493	350	312	385	355	346	315	307	534	167	357	220	280	165	245	302	265	410	358	511	320	377	340	371	366	379	216	324	217	192	224	192	362	327	314	400	286	297	406
AT1G16350	1008	1130	1134	1470	1765	1509	1193	1571	1240	1858	2347	1564	1175	1495	1392	1305	1364	1262	1654	748	1195	1926	1514	1753	959	1233	956	1861	1493	2188	1615	1859	1454	1400	1483	1523	926	1295	1019	2022	1920	1724	2048	1554	1665	1490	1214	1314	1389
AT1G16360	3	3	1	0	1	1	1	5	0	4	4	2	5	3	2	2	4	10	14	3	4	1	3	2	3	3	2	1	3	6	3	2	0	2	6	2	3	1	4	5	0	1	1	6	8	6	5	4	7
AT1G16370	127	157	122	211	132	203	146	185	120	136	156	126	83	113	96	136	131	168	118	124	126	178	179	165	148	170	160	94	171	120	180	226	149	115	108	166	157	167	147	165	181	195	153	189	145	108	81	94	155
AT1G16380	0	0	0	0	0	0	0	0	0	0	0	0	0	0	0	0	0	0	0	0	0	0	0	0	0	0	0	0	0	0	0	0	0	0	0	0	0	0	0	0	0	0	0	3	0	0	0	0	0
AT1G16390	764	636	394	448	382	344	274	385	588	208	542	355	463	579	496	430	423	528	496	570	430	542	382	576	299	353	386	328	350	326	327	212	216	344	316	354	464	490	535	762	817	676	403	407	656	693	483	841	458
AT1G16400	72	136	620	552	911	564	661	676	200	847	975	702	181	127	174	425	281	242	984	61	544	273	657	390	424	473	464	991	468	1032	313	639	485	798	757	625	197	318	160	808	674	565	749	461	307	72	79	19	239
AT1G16410	79	45	1033	3250	5377	3056	4062	4963	1000	5796	5392	3978	17	17	17	397	115	185	1686	21	610	1294	3812	1962	2711	3039	2373	5894	2122	7152	1574	2745	3034	314	378	337	432	606	235	4981	3157	3472	5882	3477	1538	45	81	12	172
AT1G16420	30	46	20	23	80	48	9	24	13	10	38	10	15	17	10	18	62	40	53	44	67	37	34	10	25	34	15	17	39	23	48	72	46	63	50	54	46	21	26	81	69	77	27	65	33	34	36	29	42
AT1G16430	35	42	29	64	62	65	67	60	38	96	94	71	58	41	42	51	72	46	89	37	45	61	56	70	52	48	47	89	71	65	72	90	69	54	62	73	38	45	45	56	46	37	71	52	57	53	46	41	47
AT1G16440	42	56	27	18	23	69	38	66	33	42	51	52	39	42	55	36	53	57	32	17	36	49	72	21	50	65	76	63	70	82	60	70	56	66	65	74	51	43	50	36	33	38	39	60	15	31	23	26	52
AT1G16445	80	67	57	72	76	67	63	75	91	86	150	107	116	116	107	61	80	100	79	87	79	90	55	118	67	93	61	91	141	114	144	110	72	96	93	128	58	71	69	92	72	57	108	99	139	175	185	198	132
AT1G16460	1281	1398	1195	1059	999	1232	1051	1278	1375	1359	2095	1549	1131	1487	1181	1297	1300	1426	1346	1028	1167	1348	1100	1191	1107	1355	1257	1486	1818	1846	1415	1630	1322	1280	1108	1210	1206	1469	1260	1199	1258	1047	1675	1669	1817	1821	1701	1838	1720
AT1G16470	713	838	916	1127	1248	1168	1198	1354	943	1402	1803	1312	1180	1433	1209	1022	956	1019	1466	720	1167	1096	1075	1060	1022	1303	1082	1510	1705	1797	1605	1902	1404	1234	1213	1286	720	994	759	1185	1190	1005	1446	1214	1294	1556	1314	1388	1073
AT1G16480	86	84	80	82	106	83	92	179	123	170	246	134	134	116	135	116	109	122	140	64	126	83	94	86	83	85	84	172	158	188	154	159	131	133	129	126	64	91	87	97	112	85	211	178	136	166	156	153	141
AT1G16490	9	10	12	10	14	22	8	19	3	26	21	11	8	13	7	15	10	9	20	1	16	18	13	5	9	8	12	23	20	30	26	32	9	9	17	12	13	21	18	12	7	7	14	6	4	8	2	1	6
AT1G16500	119	112	100	97	146	134	92	115	74	226	267	200	130	157	135	142	89	124	125	90	144	113	117	88	94	95	100	235	218	266	140	186	140	134	126	111	84	97	78	61	75	64	101	137	118	120	127	98	85
AT1G16510	108	91	72	144	108	106	27	18	30	82	151	103	90	118	92	69	75	113	73	61	66	163	65	188	46	68	28	78	222	118	171	111	104	82	60	80	61	87	76	88	83	75	29	51	92	136	109	128	108
AT1G16515	11	5	6	13	6	19	5	7	10	12	14	11	6	7	4	8	5	11	13	6	11	9	11	10	4	25	8	21	21	16	24	42	19	13	6	13	6	13	10	15	13	12	13	15	5	7	9	7	8
AT1G16520	264	329	539	267	343	301	297	344	184	509	521	364	490	581	445	584	497	494	802	302	587	269	356	207	215	258	221	513	304	638	291	478	425	622	601	557	301	521	337	253	214	158	409	233	151	520	369	235	482
AT1G16530	5	11	27	43	36	27	45	61	17	57	47	38	35	26	35	34	12	30	37	5	36	21	20	23	25	34	52	60	28	68	22	55	59	52	49	43	14	28	13	27	26	25	43	44	12	4	14	1	15
AT1G16540	252	297	299	318	296	287	295	376	259	390	538	356	329	375	329	356	305	334	365	189	316	279	340	254	278	351	302	436	514	549	453	436	398	328	349	366	266	343	283	299	301	269	417	394	357	473	411	392	363
AT1G16560	986	1088	1206	791	936	843	1090	1097	875	1191	1608	1184	1162	1425	1176	1239	1128	1227	1634	920	1377	825	973	845	801	1028	922	1286	1409	1468	1095	1405	1065	1363	1387	1470	915	1280	926	897	905	827	1235	1095	1126	1560	1264	1357	1406
AT1G16570	395	442	457	310	306	325	345	404	328	367	548	373	407	597	422	483	485	504	557	378	482	339	303	324	311	388	343	458	448	496	345	443	351	467	486	441	392	560	398	317	368	315	505	381	413	616	585	578	599
AT1G16590	71	84	94	47	65	74	68	86	52	78	113	62	96	85	90	127	81	101	105	84	95	47	60	28	78	82	78	102	98	110	66	104	62	100	98	121	73	96	85	45	61	55	90	57	62	94	82	81	108
AT1G16610	1043	1211	1030	1205	1398	1108	1074	1331	1176	1417	1878	1368	1103	1519	1287	1099	1171	1186	1389	897	1105	1228	1088	1344	879	1099	853	1517	1511	1658	1323	1536	1072	1267	1221	1366	978	1332	1069	1574	1244	1202	1553	1322	1511	1618	1439	1736	1339
AT1G16630	32	42	148	77	156	170	315	403	112	324	335	263	164	204	170	151	139	127	391	66	162	116	209	65	158	214	198	366	181	397	97	195	179	251	300	275	52	92	53	105	61	40	331	139	74	162	114	53	134
AT1G16640	13	14	25	9	27	17	13	32	20	34	56	48	30	32	31	18	23	31	37	10	19	13	19	6	15	17	9	61	42	62	36	41	24	28	37	31	14	12	15	16	18	8	20	21	8	27	23	21	24
AT1G16650	116	130	126	150	163	104	150	167	164	212	264	213	187	249	203	125	147	134	162	117	129	143	126	140	133	205	170	241	282	241	230	223	193	184	193	183	118	128	117	162	176	136	204	191	221	312	265	323	209
AT1G16670	335	381	363	249	329	266	314	284	278	398	519	359	311	324	299	376	342	369	338	242	343	276	327	251	300	372	325	431	457	511	324	426	309	290	281	297	365	418	357	439	402	360	405	497	538	444	332	385	346
AT1G16680	692	761	844	713	657	713	694	837	603	829	1118	764	687	775	776	819	722	842	945	532	728	715	707	746	627	770	610	850	910	1069	724	879	692	790	787	817	644	887	751	665	617	596	872	804	677	908	717	772	984
AT1G16690	141	144	170	165	189	154	146	199	152	229	254	212	166	174	167	186	162	173	207	112	172	170	181	142	104	187	150	196	212	232	186	237	167	220	217	210	125	171	167	182	169	149	226	157	184	201	171	154	175
AT1G16700	791	910	964	866	1057	1045	1030	1199	747	1211	1377	1013	962	1217	994	1106	888	1024	1533	772	1117	962	1055	847	899	1099	967	1219	1325	1358	1280	1441	1202	1171	1141	1270	719	964	762	918	919	760	1212	1008	1007	1306	1108	1151	1072
AT1G16705	0	0	0	5	0	4	5	4	0	3	3	2	1	4	0	1	0	0	6	0	4	0	4	4	4	9	1	4	0	9	2	2	1	5	0	1	0	4	1	0	3	0	9	7	3	0	1	0	0
AT1G16710	1438	1631	1749	1397	1591	1546	1488	1761	1370	1665	2188	1579	1354	1557	1436	1681	1582	1745	1933	1253	1657	1645	1872	1395	1486	1859	1640	1953	2000	2341	1516	1822	1425	1783	1767	1801	1453	1826	1547	1510	1504	1370	1867	1652	1372	2025	1498	1543	1715
AT1G16720	13818	14479	12714	8780	8750	12266	6208	7434	7939	5026	8389	5687	6031	7777	6395	12024	11255	13584	11965	9752	12909	15254	11795	10212	9029	10986	9490	5936	6937	7138	6322	7943	6296	10424	8960	10073	11410	13084	12385	7724	8750	7303	7348	7460	7232	5450	5484	5496	10454
AT1G16730	191	202	196	429	387	527	127	143	109	35	54	35	10	16	19	136	109	139	170	210	207	515	414	497	218	271	173	43	111	67	122	147	88	103	92	102	171	183	155	414	408	376	87	109	93	23	34	23	18
AT1G16740	290	296	341	390	435	418	376	438	302	502	646	431	370	423	371	297	331	357	490	315	364	392	429	363	312	369	321	559	594	666	566	728	497	475	440	440	254	307	260	399	401	338	522	426	473	424	361	359	395
AT1G16750	266	257	226	217	191	227	198	207	222	323	518	311	253	276	236	207	247	262	227	168	240	270	234	205	161	205	200	376	354	410	356	435	344	210	231	215	194	226	206	193	187	224	253	223	260	240	194	196	272
AT1G16760	0	0	0	0	1	2	0	0	0	0	0	0	0	0	0	0	0	0	0	0	0	2	1	2	0	0	0	0	0	0	0	0	0	0	0	0	0	0	0	0	2	0	0	0	0	0	0	0	0
AT1G16770	15	9	8	4	2	8	1	0	5	4	5	3	6	4	5	3	9	9	1	1	4	4	2	6	3	2	2	13	3	2	2	4	3	3	1	4	8	10	19	5	10	5	4	5	4	2	1	5	10
AT1G16780	181	204	257	308	329	255	320	365	317	425	545	385	272	367	275	254	223	268	354	166	276	286	311	282	260	301	287	438	351	477	337	447	339	312	288	309	167	308	163	284	321	294	435	333	406	275	230	177	319
AT1G16790	129	164	130	138	136	123	158	197	129	182	242	175	150	174	137	149	128	145	174	119	141	130	115	156	125	161	138	191	220	219	174	242	173	195	178	171	114	145	143	149	108	129	214	220	185	186	149	159	162
AT1G16800	399	461	477	463	535	422	411	525	375	595	795	472	399	442	472	537	485	541	628	239	493	456	517	487	362	532	398	600	454	692	411	531	406	488	500	477	395	485	374	475	501	450	613	462	378	475	280	322	490
AT1G16810	1004	1001	983	822	767	884	830	1114	802	919	1309	853	798	1056	796	1016	930	1013	1002	875	899	897	841	905	868	1009	933	1091	1242	1222	969	1052	876	876	852	877	976	1180	1023	976	1018	865	1111	1117	1282	1378	1337	1422	1189
AT1G16820	57	45	67	33	22	39	39	47	37	40	71	44	51	73	54	46	52	73	64	45	57	31	31	37	35	55	47	54	72	73	47	56	32	64	48	58	40	62	71	36	42	39	62	64	51	74	84	70	82
AT1G16825	74	104	90	71	59	75	74	90	107	83	129	75	84	108	91	86	87	126	100	75	88	77	68	76	60	66	75	76	67	101	77	107	78	102	91	94	60	102	84	55	70	72	96	92	93	81	122	121	96
AT1G16830	57	76	41	59	57	49	40	57	43	83	124	49	65	53	71	62	85	65	65	42	42	43	36	61	25	38	30	87	93	82	81	72	58	67	64	65	37	66	31	82	103	71	76	84	75	60	30	39	57
AT1G16840	784	805	801	629	615	687	959	1089	885	967	1277	872	694	1011	810	883	793	865	1017	694	836	686	790	738	1041	1131	1130	1072	1451	1272	855	1112	890	862	789	890	770	922	849	634	714	619	1247	1274	1215	1171	1026	1205	943
AT1G16850	4	14	22	21	20	35	57	58	25	91	34	40	17	16	19	14	9	10	34	4	25	18	21	7	29	29	43	56	35	52	50	64	33	13	18	11	6	16	13	30	15	11	69	66	16	8	11	6	6
AT1G16860	847	904	1085	1083	1092	1053	1308	1427	978	1357	1740	1345	978	1189	990	1159	992	1147	1386	813	1216	1024	1168	1102	1095	1336	1204	1470	1445	1607	1185	1581	1213	1242	1181	1218	906	1074	843	1021	1064	991	1406	1074	1270	1101	941	946	986
AT1G16870	647	642	595	614	695	634	529	715	587	898	1104	844	824	944	817	752	752	737	1059	563	695	631	569	686	479	601	477	959	866	1095	816	972	733	820	843	817	558	715	582	800	722	598	944	685	814	1021	907	1019	813
AT1G16880	9863	10188	9882	8867	9021	11153	8517	10466	9057	15491	22302	15991	9591	12775	10817	10206	9484	11274	11780	8373	11347	13198	10742	9944	9484	10526	9835	16992	15305	18916	15278	19484	15133	11091	10226	10413	7457	9080	7565	7942	8510	7792	13828	12668	12518	11313	10139	10867	13634
AT1G16890	1967	2295	2467	1648	1785	2008	1551	1872	1329	1592	1963	1505	1857	2412	2055	2463	2149	2427	2894	2099	2584	1803	1990	1592	1634	1944	1830	1917	2243	2164	1754	2122	1798	2461	2399	2540	2081	2507	2124	1720	1773	1580	1847	1674	1708	2517	2126	2265	2475
AT1G16900	287	347	321	351	409	386	463	525	448	604	762	562	406	497	396	414	409	423	640	320	447	414	455	422	418	506	402	635	612	737	494	558	476	488	523	557	281	446	323	489	506	389	649	511	567	468	370	329	434
AT1G16905	11	32	25	18	55	53	31	60	19	27	28	24	18	20	40	35	58	30	81	23	34	28	27	4	10	33	14	32	16	48	9	22	23	44	43	48	20	33	19	27	10	6	34	9	6	24	11	12	26
AT1G16910	1	1	0	0	1	0	0	0	3	1	1	0	3	3	7	1	1	1	6	2	6	1	1	2	0	0	0	0	3	0	0	0	0	7	1	3	3	6	5	0	1	0	1	0	1	5	6	2	2
AT1G16916	171	131	140	92	79	99	98	106	115	115	149	92	145	170	129	143	164	158	170	126	170	92	76	105	77	103	89	133	177	191	140	141	126	143	165	146	112	167	118	86	96	76	112	105	137	196	207	167	186
AT1G16920	681	653	844	503	568	463	549	588	444	599	830	632	738	948	792	978	907	899	1244	590	909	462	463	551	390	506	396	585	594	722	462	477	470	968	964	949	643	825	684	548	502	395	640	404	518	907	700	662	871
AT1G16930	216	171	213	157	139	180	197	220	159	185	245	176	182	206	174	187	189	167	244	125	199	164	201	156	165	203	195	209	223	265	197	240	159	171	188	196	222	215	201	165	151	145	207	195	191	253	189	184	208
AT1G16940	0	0	0	0	0	0	0	0	0	0	0	0	0	0	0	0	0	0	0	0	0	0	0	0	0	0	0	0	0	0	0	0	0	0	0	0	0	0	0	0	0	0	0	0	0	0	0	0	0
AT1G16945	0	0	0	0	0	0	0	0	0	0	0	0	0	0	0	0	0	0	0	0	0	0	0	0	0	0	0	0	0	0	0	0	0	0	0	0	0	0	0	0	0	0	0	0	0	0	0	0	0
AT1G16950	0	0	0	0	0	0	0	0	0	0	0	0	0	0	0	0	0	0	0	1	5	0	0	0	0	0	0	0	0	0	0	0	0	0	0	0	0	0	0	0	0	0	0	0	0	0	2	0	0
AT1G16960	103	87	111	152	127	137	186	224	134	169	239	172	131	151	165	125	89	126	136	68	128	152	162	128	189	223	189	217	189	264	179	178	170	132	113	137	81	109	92	144	126	171	228	185	146	184	133	163	146
AT1G16970	374	396	442	421	500	451	407	565	323	504	656	486	364	429	343	424	396	411	535	265	472	505	493	417	360	470	405	580	546	699	483	489	495	497	473	493	319	462	333	477	479	491	605	541	390	415	308	334	408
AT1G16980	0	0	0	0	0	0	0	0	0	0	0	1	0	0	0	0	0	0	0	0	0	0	1	0	0	0	0	0	0	0	0	0	0	0	0	0	0	0	0	0	0	0	0	0	0	0	0	0	0
AT1G17000	0	0	0	0	0	0	0	0	0	0	0	0	0	0	0	0	0	0	0	0	0	0	0	0	0	0	0	0	0	0	0	0	0	0	0	0	0	0	0	0	0	0	0	0	0	0	0	0	0
AT1G17010	0	2	2	0	0	0	0	0	0	0	0	0	0	0	0	0	0	0	0	0	1	0	0	0	0	0	1	1	0	0	0	0	0	0	0	2	1	0	1	0	0	0	0	0	0	0	0	0	0
AT1G17020	62	64	174	113	96	218	87	135	32	110	112	73	115	118	107	145	66	78	185	67	152	116	146	72	105	135	146	126	122	193	176	263	250	153	154	221	73	103	115	106	76	101	110	87	59	90	59	50	89
AT1G17030	11	16	38	4	28	34	46	48	14	43	39	31	15	21	11	30	15	35	37	8	37	35	39	10	47	35	47	41	31	68	31	55	43	54	33	64	17	29	18	12	10	21	42	29	14	20	16	10	26
AT1G17040	135	188	205	191	202	227	165	194	169	182	281	185	133	187	159	193	202	200	225	130	203	216	203	226	157	225	166	216	212	286	156	243	154	207	208	187	191	198	207	184	212	187	245	204	151	174	121	150	222
AT1G17050	1858	1873	1830	2639	2623	3073	683	876	759	657	936	645	602	728	694	1615	1434	1699	1856	1515	2015	3777	2792	2481	1082	1386	1071	681	627	789	1421	1841	1262	1502	1373	1526	1258	1520	1447	2187	2422	2209	843	823	735	406	382	358	1173
AT1G17060	303	339	364	157	176	185	176	200	223	205	294	208	248	305	300	325	297	331	425	249	347	204	191	176	201	242	229	258	241	254	188	212	205	331	342	324	279	370	291	160	165	131	241	140	239	420	325	308	366
AT1G17065	0	0	0	0	0	0	0	0	0	0	0	0	0	0	0	0	0	0	0	0	0	0	0	0	0	0	0	0	0	0	0	0	0	0	0	0	0	1	0	0	0	0	0	0	0	0	0	0	0
AT1G17070	406	458	395	422	463	453	399	484	406	542	708	465	392	450	430	461	476	433	489	280	407	441	456	447	415	491	393	551	619	676	513	586	433	459	415	442	331	455	368	453	475	443	599	489	547	487	394	462	506
AT1G17080	812	839	899	714	707	814	726	788	615	816	1058	874	846	1014	829	914	743	885	1003	741	955	894	852	717	788	911	954	955	1338	1239	1177	1308	1018	1013	903	971	748	867	688	702	836	763	806	964	1005	1114	1071	1237	1012
AT1G17090	47	48	69	36	53	65	50	56	31	76	134	87	78	61	48	60	37	39	86	38	87	57	52	29	27	46	49	98	86	123	136	164	144	64	76	59	41	43	56	32	33	25	77	62	33	57	26	38	51
AT1G17100	2195	2186	2162	1862	2393	2858	1456	1855	1564	4585	5779	4131	2581	3545	2705	2301	2027	2413	2408	1984	2413	3344	2422	2071	1523	1686	1489	4198	3769	4543	6052	8003	6296	2374	2334	2286	1191	1469	1283	1698	1739	1578	2916	2629	2720	2374	2544	2455	3972
AT1G17110	1106	1274	1323	1210	1321	1290	1243	1522	1124	1534	2004	1355	1163	1435	1128	1352	1329	1416	1738	891	1379	1248	1311	1086	1136	1532	1316	1705	1721	2042	1265	1499	1278	1522	1520	1554	1103	1535	1193	1248	1305	1115	1722	1612	1358	1734	1281	1312	1573
AT1G17120	1761	1690	1599	733	618	650	655	672	699	704	1003	738	1138	1442	1139	1582	1389	1714	1427	1399	1572	786	753	810	721	781	728	796	979	921	681	744	606	1170	1205	1184	1421	1762	1505	654	756	717	746	726	847	1497	1286	1426	1655
AT1G17130	621	676	729	771	917	878	775	965	684	944	1198	783	652	753	709	753	630	759	907	554	809	965	824	699	681	830	804	1025	1013	1182	966	1123	883	803	765	835	618	790	556	838	859	771	1064	939	917	798	738	766	760
AT1G17140	437	462	720	557	652	715	844	893	490	829	1061	716	497	529	516	668	536	668	890	342	653	612	770	521	690	741	706	916	790	1047	754	935	744	681	672	693	472	694	469	465	523	417	912	662	587	429	340	219	565
AT1G17145	561	592	615	275	259	274	367	420	325	308	463	279	504	632	522	626	471	550	594	441	543	252	360	333	362	443	419	366	399	503	340	313	294	515	477	556	538	626	630	309	379	317	449	495	404	791	588	751	787
AT1G17147	68	73	102	62	94	95	168	178	88	82	120	97	88	69	77	93	56	63	84	39	63	66	88	58	200	246	217	124	156	125	79	98	99	85	77	70	100	104	78	151	199	147	187	256	180	125	99	88	124
AT1G17150	0	0	0	0	0	0	0	0	0	0	0	0	0	0	0	0	0	0	0	0	0	0	0	0	0	0	0	0	0	0	0	0	0	0	0	0	0	0	0	0	0	0	0	0	0	0	0	0	0
AT1G17160	532	594	737	348	409	360	397	437	327	484	607	475	498	604	541	737	497	690	641	404	618	335	379	342	424	473	378	547	698	704	531	603	441	572	578	559	653	880	615	390	414	370	441	470	476	603	548	550	755
AT1G17170	399	345	1129	826	995	1143	1041	922	231	1734	1983	1141	621	628	575	924	349	586	1038	282	786	879	924	395	1413	1995	1026	2114	5194	3376	4754	4250	3392	962	885	757	616	698	503	417	356	778	1254	1649	953	449	394	289	499
AT1G17180	55	106	624	258	402	433	676	825	102	601	349	267	321	307	291	456	214	254	914	56	462	183	521	103	382	528	537	591	250	730	341	673	568	651	647	539	206	337	184	215	131	211	507	259	51	211	144	43	220
AT1G17190	382	415	467	669	448	860	971	1303	583	767	1010	733	465	607	586	589	540	538	842	322	703	651	694	537	850	1156	1049	791	705	1192	787	1017	747	837	671	900	545	504	583	810	958	805	1122	918	499	444	499	365	469
AT1G17200	1244	1089	948	754	702	818	758	847	870	756	1190	991	1000	1028	954	1038	889	1165	903	863	954	1056	806	1021	850	895	897	919	1152	1076	981	1037	747	786	869	832	1003	1206	1036	727	889	758	876	843	1051	1084	959	1104	1358
AT1G17210	5121	5440	4916	2238	2291	2616	1631	2197	2020	2147	3016	2218	3124	3878	3307	4644	4769	5307	4857	4068	4904	3120	2760	2608	1968	2493	2167	2475	2664	2965	2413	2717	2232	4156	3821	3907	4267	5524	5088	2279	2368	2150	2338	2058	2141	4091	3295	3846	5010
AT1G17220	12908	14457	11614	15794	16651	17674	15047	18589	17124	18194	26851	17877	8837	10772	9364	12055	12462	14357	13528	10586	12928	22425	18086	16743	15834	18717	16360	18920	18057	21495	14895	20299	15192	11719	11146	12049	11063	13326	12161	17074	17675	16159	22014	19201	17719	10489	10117	10325	13476
AT1G17230	424	510	408	319	299	366	319	398	414	422	688	469	430	648	519	412	445	525	509	410	385	405	338	300	346	435	365	553	514	630	359	449	382	440	448	467	387	555	403	374	396	309	477	460	488	833	639	705	535
AT1G17235	2	0	2	3	6	6	4	3	2	1	1	3	0	4	3	1	3	3	0	0	0	2	0	2	4	2	2	3	2	2	1	0	5	0	1	2	2	0	4	2	0	2	1	1	6	2	7	0	2
AT1G17240	65	72	59	23	41	34	38	32	28	45	31	39	47	54	51	63	56	62	43	43	51	31	30	18	37	66	53	37	73	49	52	43	62	45	45	58	49	72	51	34	41	32	46	54	52	48	34	25	62
AT1G17250	109	110	82	55	86	67	46	23	40	86	130	109	63	136	73	83	118	122	43	108	57	85	30	48	54	78	52	86	252	115	129	131	127	62	69	70	83	90	64	72	63	74	79	95	148	163	169	192	120
AT1G17260	28	33	23	43	40	51	31	34	20	46	29	37	21	33	15	39	27	29	39	12	24	35	34	24	24	42	35	41	44	51	47	41	43	42	23	37	27	29	23	30	25	32	39	35	26	29	19	31	29
AT1G17270	192	218	193	157	145	154	169	163	159	154	175	164	189	250	214	248	199	251	249	191	218	184	144	146	132	174	182	158	218	222	163	172	137	229	222	247	167	245	176	165	193	168	191	162	156	236	152	185	181
AT1G17280	922	865	850	938	857	1022	776	938	798	830	1142	836	703	958	778	805	770	938	985	794	890	1003	1071	1005	929	1157	911	915	1173	1133	1001	1056	894	787	825	971	811	1032	877	869	1011	931	1077	1038	1083	1142	957	1102	965
AT1G17285	9	12	28	20	35	27	16	27	10	18	26	20	19	37	21	18	30	18	70	13	30	19	28	9	5	17	11	23	16	35	9	10	14	30	38	34	6	25	16	11	11	3	23	10	9	33	17	18	20
AT1G17290	2900	3093	2908	3190	4343	3835	4152	4569	4557	4314	6559	4498	3192	4394	3824	3125	3049	3417	3787	3269	3145	4293	3657	3814	4593	5557	4442	4896	7473	5847	5531	6014	4667	3358	3160	3543	2834	3627	3013	6066	5946	5676	6696	8442	9473	6533	6186	6866	5004
AT1G17300	38	31	34	23	35	42	45	30	34	29	45	25	51	84	59	49	41	33	81	35	76	23	31	8	27	42	51	41	45	56	43	62	19	64	48	66	36	44	25	16	32	28	45	26	22	82	66	93	45
AT1G17310	1	4	9	5	5	5	9	9	2	3	2	6	2	3	1	8	10	2	8	1	1	4	7	2	8	8	5	1	5	12	5	8	7	4	1	7	5	5	3	6	7	2	10	1	0	3	2	1	10
AT1G17330	359	388	367	190	228	278	247	309	226	261	362	280	327	436	404	335	373	434	360	344	406	241	230	203	199	276	259	368	370	385	339	403	306	311	354	390	340	409	347	252	257	245	336	317	363	502	435	462	435
AT1G17340	1183	1286	1276	772	749	926	775	960	841	717	1144	807	795	949	850	1144	1031	1167	1343	952	1213	1084	1053	915	951	1136	1184	926	1126	1121	812	967	709	1105	944	1062	1292	1416	1300	914	1127	1042	967	1102	1060	1201	961	1153	1152
AT1G17345	15	22	5	13	7	9	9	14	15	15	14	10	26	38	29	13	11	8	11	6	14	17	15	17	5	7	9	10	15	23	20	11	14	14	10	13	21	23	37	17	9	17	10	15	32	72	57	101	26
AT1G17350	161	149	208	152	173	178	153	202	165	179	250	175	214	265	207	239	241	215	293	149	232	143	201	149	139	178	135	222	173	237	173	167	164	254	249	245	174	237	172	175	171	142	220	171	168	315	233	196	255
AT1G17360	1969	2095	2302	1796	2006	2350	1226	1278	884	1185	1418	911	749	845	763	2202	1924	2241	2545	1563	2282	2375	2313	1765	1344	1713	1158	1187	907	1409	1476	2063	1554	2132	1901	2174	1790	2253	1974	1905	1945	1783	1065	952	667	496	386	306	998
AT1G17370	1455	1451	1558	2192	2182	2098	1307	1626	1502	1624	2215	1643	1312	1553	1288	1422	1404	1537	1610	1118	1425	2455	2039	2361	1340	1660	1422	1663	1600	2044	1752	2140	1534	1444	1398	1421	1412	1833	1503	2525	2255	2208	1880	1527	1707	1536	1276	1209	1735
AT1G17380	13	21	30	30	56	30	15	24	9	34	49	24	28	24	21	17	18	11	35	12	30	20	38	18	23	24	21	44	18	46	25	41	30	37	31	28	16	32	23	38	25	31	21	51	22	44	23	19	32
AT1G17400	9	1	8	6	10	6	8	9	4	12	14	15	8	4	2	13	19	10	5	10	7	14	6	4	3	7	9	15	9	6	11	10	10	14	8	14	7	13	4	3	6	5	7	5	8	16	12	11	5
AT1G17410	332	331	290	103	108	93	64	99	97	96	119	98	195	275	199	288	257	303	219	261	293	129	129	91	76	112	77	118	137	147	113	118	100	212	181	256	308	397	310	111	115	86	133	101	138	361	298	368	367
AT1G17420	135	163	150	245	421	289	383	441	306	472	642	458	176	189	183	177	118	167	103	87	111	253	339	279	433	509	355	525	483	591	419	500	405	107	124	141	145	195	162	449	472	487	473	571	458	176	195	169	366
AT1G17430	124	134	191	113	153	130	151	149	110	125	176	122	167	198	178	206	185	186	287	133	233	129	134	92	162	171	163	162	121	242	85	122	96	198	195	217	175	236	205	117	142	79	166	134	119	316	212	151	203
AT1G17440	995	1006	981	959	1188	1080	994	1217	947	1157	1739	1092	812	909	833	1056	938	1066	1122	684	945	1144	1058	868	1006	1144	1091	1324	1365	1497	1065	1306	1018	935	965	969	992	1178	972	1173	1176	1201	1315	1275	1123	1073	855	920	1144
AT1G17450	841	961	874	677	895	928	1044	1152	1017	1199	1471	1014	898	1040	928	975	823	960	1074	546	786	865	918	732	966	1191	1026	1342	1280	1615	956	1151	827	878	818	919	819	1027	903	996	895	908	1282	1132	1025	1250	905	999	1036
AT1G17455	112	125	176	85	84	109	212	206	147	202	246	155	200	225	192	165	153	172	220	144	190	73	84	80	137	177	209	201	224	242	143	173	140	161	196	200	91	132	105	107	84	90	265	174	251	303	252	278	212
AT1G17460	49	47	55	97	65	55	175	299	151	247	399	230	87	117	96	54	49	88	80	29	37	65	51	59	158	172	125	266	290	327	166	155	166	72	119	88	29	48	31	94	69	70	364	306	298	128	119	116	138
AT1G17470	3056	3201	3108	1623	1545	1648	1497	1807	1776	2062	2962	2160	2290	2707	2442	3423	3235	3761	3502	2642	3187	2154	1664	1870	1543	1837	1575	2220	2806	2648	2489	2576	1976	3044	2877	2925	2616	3495	2830	1759	1770	1517	2064	1974	2385	3074	2622	2916	3875
AT1G17480	13	29	44	29	56	40	99	93	43	101	121	83	57	88	62	48	31	45	109	17	65	27	67	40	49	90	61	132	58	121	33	76	79	60	77	77	34	37	20	50	29	20	105	35	45	56	49	30	48
AT1G17490	179	154	168	187	236	227	181	228	151	308	338	238	183	206	182	195	220	186	232	167	185	230	191	164	194	205	216	319	321	339	323	378	319	218	175	224	159	185	147	215	216	178	279	318	348	264	202	264	251
AT1G17500	821	1089	1117	790	1092	890	1180	1429	964	1150	1497	1185	1080	1258	1175	1159	1119	1139	1440	660	1057	908	1029	794	1030	1197	1118	1288	1224	1460	999	1155	1051	1157	1198	1215	922	1176	947	998	1063	951	1382	1157	1186	1951	1469	1472	1354
AT1G17510	75	73	104	105	107	109	109	136	98	171	242	196	119	126	129	119	114	100	162	55	122	90	109	88	98	123	115	224	203	216	187	214	169	132	128	123	81	66	64	81	89	93	187	135	161	135	161	133	96
AT1G17520	447	468	436	254	236	279	218	319	238	252	378	249	372	488	433	444	451	525	550	422	487	299	262	277	262	288	227	305	370	384	320	331	243	401	375	440	461	522	425	282	265	262	350	333	372	616	537	595	547
AT1G17530	976	975	877	359	339	376	308	347	352	412	584	421	623	901	625	814	892	972	827	805	804	460	364	468	348	349	375	507	588	578	505	530	408	631	596	633	901	1130	917	336	404	333	417	413	493	982	847	1029	1015
AT1G17540	0	1	1	1	1	0	0	1	0	4	2	0	0	0	0	1	1	2	3	0	0	0	3	0	0	0	0	0	0	0	0	0	2	1	2	6	0	0	0	1	0	0	0	1	0	0	0	0	0
AT1G17545	0	0	0	0	0	0	0	0	0	0	0	0	0	0	0	0	0	0	0	0	0	0	0	0	0	0	0	0	0	0	0	0	0	0	0	0	0	0	0	0	0	0	0	0	0	0	0	0	0
AT1G17550	601	733	1057	973	1008	1144	839	939	640	1118	1242	952	626	682	606	908	627	805	1188	475	1046	1078	1193	995	777	957	874	1074	1051	1394	880	1337	1029	879	867	870	757	960	727	877	829	830	1007	874	660	720	548	500	657
AT1G17560	22	29	63	101	143	112	109	129	73	142	172	120	88	70	66	64	72	54	139	37	64	91	104	94	64	102	92	160	78	155	105	139	123	156	137	119	42	57	38	103	110	94	164	85	90	56	56	32	51
AT1G17580	2205	2483	2339	1327	1484	1469	1398	1657	1503	1515	2212	1584	1669	2010	1737	2452	2203	2674	2654	1760	2308	1764	1578	1378	1391	1758	1547	1802	1972	2010	1573	1859	1418	2356	2134	2289	2147	2549	2260	1502	1488	1325	1845	1526	1489	2318	1776	1977	2370
AT1G17590	59	70	113	120	117	103	128	208	82	153	199	138	120	102	113	126	100	87	186	30	130	53	158	96	100	138	134	200	163	240	135	181	117	186	172	173	79	107	83	103	118	87	169	134	80	126	89	67	106
AT1G17600	66	63	93	43	111	67	56	76	84	155	200	149	91	142	85	111	95	119	150	66	123	58	71	43	44	51	59	184	95	165	108	163	131	132	154	128	68	67	66	98	61	66	126	165	119	169	153	167	108
AT1G17610	43	63	70	27	49	66	44	40	50	83	121	70	61	107	62	81	42	77	83	51	87	48	42	23	53	55	45	123	51	84	90	110	97	66	57	91	47	51	39	51	54	31	65	96	91	84	69	90	100
AT1G17615	0	0	0	0	0	0	0	0	0	0	0	0	0	2	0	0	0	0	0	0	0	0	0	0	3	0	0	0	3	0	0	0	0	0	0	5	1	0	0	0	1	0	0	1	0	0	1	1	0
AT1G17620	584	572	684	1029	1133	1051	806	972	728	878	1107	873	626	719	664	714	550	656	812	408	682	912	1033	1109	704	895	921	826	908	1084	829	1028	804	806	722	778	636	888	646	1177	1069	1101	923	821	961	618	604	653	484
AT1G17630	58	52	62	52	60	47	68	74	60	146	174	119	57	77	90	75	72	70	69	49	63	60	46	53	45	69	51	106	131	127	100	128	108	102	74	77	44	54	41	55	48	60	157	106	102	97	71	103	80
AT1G17640	177	196	182	88	80	132	97	135	137	93	158	124	116	182	156	189	164	200	239	180	178	134	118	121	113	155	119	95	141	134	103	121	94	161	162	159	158	269	196	110	99	98	144	128	125	234	183	229	242
AT1G17650	523	553	677	427	555	594	625	818	640	997	1226	909	820	1084	851	801	745	852	1298	584	952	571	609	352	677	670	647	1064	915	1151	845	1105	953	1103	1032	1026	494	616	491	407	459	351	891	698	670	823	784	904	943
AT1G17665	48	63	54	7	7	6	279	417	416	555	697	546	417	546	454	95	84	82	101	80	91	10	2	7	325	338	397	628	848	667	507	600	451	195	160	155	12	14	18	7	14	12	837	889	858	701	681	723	537
AT1G17680	803	826	885	535	551	666	599	700	571	696	959	626	699	818	783	932	835	841	962	673	906	648	760	547	673	752	719	829	935	954	726	828	671	836	778	899	693	861	745	533	593	518	820	689	674	1007	824	917	994
AT1G17690	571	641	647	681	699	607	597	793	524	940	1194	868	753	766	781	750	760	712	906	537	631	691	591	602	485	639	492	1014	953	1070	1005	1051	793	744	851	844	494	646	511	882	747	724	995	847	772	805	600	672	759
AT1G17700	47	44	81	57	50	64	50	62	39	54	63	44	43	57	54	78	58	76	63	40	58	63	68	54	34	64	30	54	34	64	25	22	48	73	48	52	56	97	60	39	48	25	52	41	35	65	29	26	71
AT1G17710	8	15	28	6	9	4	2	3	4	25	13	16	14	16	13	9	8	8	16	7	19	15	13	6	8	6	2	16	6	14	16	35	34	14	11	7	9	12	7	4	6	3	5	3	2	6	3	3	14
AT1G17720	1622	1826	1976	1793	1928	1853	1870	2109	1734	2297	3111	2122	1781	2086	1820	1926	1897	1937	2501	1457	2007	1998	2013	1843	1584	2066	1765	2545	2339	2947	2061	2564	1895	2142	2054	2196	1532	2001	1651	1908	1818	1656	2489	2066	2222	2164	1651	1753	2066
AT1G17730	471	526	587	505	579	651	559	623	418	562	659	545	454	628	473	631	476	547	790	409	639	561	620	520	531	632	595	648	710	672	505	712	545	607	573	636	524	645	485	447	503	532	587	487	533	604	529	526	564
AT1G17744	1	4	0	0	8	3	1	3	0	9	6	4	1	3	1	1	3	1	2	1	3	3	1	1	4	2	7	3	6	15	11	20	10	1	1	2	3	0	1	0	1	1	7	8	4	1	3	0	0
AT1G17745	489	617	1247	1083	2155	1548	1674	1742	447	2624	2200	1480	1049	1104	975	1441	743	869	1570	421	1168	788	1540	697	1392	1674	1635	2531	1796	3213	3205	5168	5063	1581	1508	1525	827	1048	782	1132	995	1181	1707	1667	940	1065	729	552	1135
AT1G17750	49	40	110	74	145	97	95	87	53	156	165	116	61	52	40	73	55	68	114	34	67	76	116	55	78	111	83	147	138	194	97	154	114	100	85	82	48	61	37	88	61	71	116	108	56	50	33	27	57
AT1G17760	577	605	742	643	666	704	626	743	501	736	954	659	577	640	629	666	648	637	780	421	621	676	671	591	610	620	638	753	720	904	596	825	678	676	716	669	600	750	654	611	676	666	770	691	625	727	585	637	709
AT1G17770	0	0	0	0	0	0	0	0	0	0	0	0	0	0	0	0	0	0	0	0	0	0	0	0	0	0	0	0	0	0	0	0	0	0	0	0	0	0	0	0	0	0	0	0	0	0	0	0	0
AT1G17780	509	510	507	389	288	408	291	374	291	323	485	297	347	440	398	423	427	456	456	426	446	426	443	374	352	379	391	361	465	486	381	420	341	455	383	426	438	583	445	306	416	337	415	413	439	542	419	485	517
AT1G17790	171	225	248	178	199	230	210	292	232	230	291	244	171	208	191	224	215	212	291	172	228	208	250	189	240	297	255	274	307	331	196	232	199	213	243	221	222	233	242	213	267	228	311	308	270	292	227	210	266
AT1G17800	0	0	0	0	0	0	0	0	0	0	0	0	0	0	0	0	0	0	0	0	0	0	0	0	0	0	0	0	0	0	0	0	0	0	0	0	0	0	0	0	0	0	0	0	0	0	0	0	0
AT1G17810	8	15	10	2	4	3	2	8	10	0	5	3	10	5	7	12	10	13	5	8	19	1	1	7	4	8	9	5	0	2	0	0	0	6	7	1	14	16	16	7	5	3	1	0	8	29	16	22	9
AT1G17820	486	499	433	443	499	511	374	524	491	561	724	537	421	587	483	505	458	544	554	423	489	575	569	507	458	524	478	621	720	732	536	735	527	472	444	461	362	478	446	575	568	548	704	649	535	605	510	561	582
AT1G17830	72	69	78	130	127	113	59	64	47	90	123	84	50	63	63	47	58	46	67	48	67	130	97	107	59	65	49	73	90	65	65	134	74	44	43	52	67	93	78	111	136	115	75	95	89	127	82	134	71
AT1G17840	2907	2640	2141	2965	2785	3313	2856	3205	3530	3004	5059	3784	2000	2258	2079	2244	2041	2535	2127	2112	2120	4406	2757	3158	3053	3692	3196	3175	4421	3562	3536	3818	3001	1861	1950	2177	2239	2444	2174	3135	3153	3160	3508	3495	4441	2086	1721	1987	2600
AT1G17850	445	442	481	432	499	431	712	925	830	846	1104	796	438	600	498	525	524	577	675	333	472	460	456	482	624	665	599	863	709	1013	505	616	510	574	593	602	402	491	424	529	514	465	1135	993	889	589	565	528	733
AT1G17860	2880	3076	4430	1914	2643	3009	3084	3360	1330	2891	2650	1972	2270	2533	2066	3941	2402	2820	3716	1671	3568	2135	3469	1324	3288	3638	4552	2869	3391	3768	2835	3415	2831	3215	3135	2934	3243	3607	3114	2143	2574	2586	3476	4084	2507	3288	2634	2291	3297
AT1G17870	44	75	69	313	133	280	108	134	99	116	121	89	57	79	48	63	57	67	67	38	79	239	189	320	81	151	72	94	90	103	81	122	82	66	71	76	45	82	64	249	139	167	126	129	115	57	60	42	60
AT1G17880	3166	3334	3226	4170	4100	4203	3077	4189	3752	4516	5698	4071	3450	4397	3725	3880	3897	3910	4951	2937	3842	4901	3663	4282	2552	3113	2525	4495	4275	4933	4634	4940	3889	4427	4526	4503	2732	3771	2952	4297	4134	3738	5226	4016	4875	4408	3717	4368	3900
AT1G17890	403	472	514	665	875	734	858	953	636	988	1312	930	597	754	636	595	583	565	882	367	668	740	719	647	668	852	727	964	1117	1167	918	991	796	783	754	781	452	607	442	918	882	805	1129	1022	1086	769	654	674	571
AT1G17910	0	0	0	0	0	0	0	0	0	0	0	0	0	0	0	0	0	0	0	0	0	0	0	0	0	0	0	0	0	0	0	0	0	0	0	0	0	0	0	0	0	0	0	0	0	0	0	0	0
AT1G17920	51	71	97	98	105	114	153	167	90	161	193	115	83	146	129	86	89	105	177	58	113	100	131	86	111	143	119	179	126	195	98	130	99	139	137	142	46	81	49	104	80	72	188	165	149	132	96	79	95
AT1G17930	253	284	270	237	229	271	240	287	241	286	333	254	259	335	265	256	276	302	368	197	274	230	270	199	198	271	264	318	254	360	235	273	231	337	297	289	239	322	278	259	271	236	296	283	283	345	328	342	336
AT1G17940	256	293	257	227	231	258	354	440	333	347	404	319	263	268	267	299	299	286	340	189	293	226	239	249	339	384	384	314	390	422	270	328	234	334	316	304	226	335	266	287	273	286	463	411	416	363	291	329	304
AT1G17950	34	29	62	40	70	61	38	50	22	42	61	44	38	36	40	67	30	34	91	43	94	34	82	21	50	57	70	50	43	65	42	49	65	61	60	66	57	72	43	39	31	38	56	53	11	62	28	31	51
AT1G17960	87	104	134	45	32	57	40	48	34	43	58	30	100	100	93	118	115	122	124	57	127	28	68	27	27	48	68	58	47	116	61	43	41	97	119	75	76	136	75	23	24	24	50	49	34	125	82	75	140
AT1G17970	192	181	200	278	277	367	421	586	628	194	309	199	211	227	230	208	192	229	311	135	249	384	442	416	516	659	663	280	282	285	137	201	158	247	251	256	248	286	231	434	514	409	544	681	527	294	251	283	296
AT1G17980	833	1065	1019	834	879	830	901	1020	790	986	1468	970	988	1227	1047	1091	983	1102	1114	753	1047	848	842	862	883	1189	937	1170	1366	1375	928	1087	798	1013	1007	1033	937	1225	1034	945	936	875	1115	1059	1035	1417	1114	1276	1178
AT1G17990	695	776	795	782	532	496	254	286	337	314	461	459	552	685	588	723	754	1028	677	707	860	678	719	464	546	763	534	607	1516	817	809	696	630	622	441	669	771	1171	1108	635	479	700	319	466	377	906	585	970	541
AT1G18000	716	718	751	490	466	576	436	478	428	673	806	610	473	515	440	638	605	692	709	632	757	710	582	590	568	672	585	736	840	819	510	627	491	480	536	622	681	808	683	435	427	451	562	444	522	588	445	470	541
AT1G18010	0	0	32	56	7	7	7	7	7	0	7	31	19	0	7	44	7	0	19	0	0	7	56	31	0	7	7	31	7	19	0	0	7	130	0	19	44	93	32	19	7	0	0	0	0	19	32	7	44
AT1G18020	467	724	866	501	611	442	226	228	94	413	477	156	648	717	623	744	583	475	833	303	583	212	449	526	279	368	243	401	600	652	321	314	257	728	799	675	693	1200	552	314	390	154	239	331	242	854	968	712	625
AT1G18030	283	289	303	250	198	207	195	192	181	245	313	210	236	354	247	333	258	330	374	216	280	207	194	252	216	289	194	241	342	359	234	262	176	306	277	273	263	360	320	199	230	184	242	209	210	369	361	328	327
AT1G18040	115	150	205	195	246	226	247	287	192	314	351	220	230	241	231	209	194	184	333	139	230	188	228	180	164	212	172	346	208	383	213	246	183	287	289	302	155	188	169	212	192	144	310	193	184	237	185	154	154
AT1G18050	1	2	0	0	0	0	0	0	0	0	0	0	0	0	0	0	0	1	0	0	0	0	0	0	0	0	1	0	0	0	0	1	0	0	0	0	0	0	0	0	0	0	0	0	0	0	0	0	0
AT1G18060	2425	2364	2410	2925	2937	3337	2215	2399	2109	1720	2219	1623	872	1162	943	2149	1904	2071	2380	1700	2447	3246	3329	3144	2405	2850	2331	1750	2317	2044	1873	2456	1906	2010	1775	1930	1995	2317	2000	2337	2705	2481	2226	2041	1968	875	1052	804	1100
AT1G18070	3215	3355	3388	3513	3811	3474	2985	3782	2826	4081	5482	3694	3052	3707	2992	3497	3420	3722	4024	2788	3526	4244	3402	3539	2631	3345	2669	4224	4279	4609	4344	4976	3881	3638	3473	3863	2600	3558	2718	4177	3802	3440	4425	3801	3930	3534	3059	3223	3747
AT1G18080	5590	5935	5766	7355	8342	7952	5884	7745	6550	9075	11311	8794	6871	8641	7221	6900	7456	7169	9867	4995	6900	9560	7600	8396	4531	5878	4372	9230	7955	10405	8989	10173	7700	8547	8560	8637	4507	6620	4788	7885	6961	6161	8990	6250	7860	7522	6178	6771	6831
AT1G18090	144	151	155	237	219	168	177	269	150	292	367	255	114	149	130	158	181	217	264	98	179	217	171	153	132	203	166	311	231	294	243	310	254	247	215	199	105	143	149	246	205	161	321	242	247	128	101	122	163
AT1G18100	5	5	36	21	23	43	30	23	9	13	17	10	19	12	16	29	7	9	32	1	27	21	35	12	40	28	58	48	14	30	14	35	24	52	39	41	9	8	5	7	15	7	12	19	11	3	3	5	11
AT1G18130	0	0	0	0	0	0	0	0	0	0	0	0	0	0	0	0	0	0	3	0	0	0	0	0	0	0	0	0	0	0	0	0	0	1	0	0	0	0	0	0	0	0	0	0	0	0	0	0	0
AT1G18140	147	119	175	139	148	213	206	247	94	243	258	170	183	208	221	192	167	159	334	92	294	149	253	105	165	238	209	317	175	411	255	417	354	343	343	339	148	137	112	89	84	73	158	139	42	71	80	31	118
AT1G18150	522	576	620	1483	1589	1412	1931	2136	1403	1539	1921	1390	746	901	705	733	593	613	925	473	753	1461	1550	1454	1648	2037	1777	1711	1819	1930	1167	1478	1116	844	800	815	546	674	529	1779	1750	1700	2249	1950	1817	739	631	576	777
AT1G18160	1942	2089	2167	1394	1422	1359	1362	1568	1296	1454	1988	1423	1862	2204	1887	2199	1905	2169	2368	1698	2160	1378	1497	1457	1609	1921	1786	1772	2232	2225	1474	1678	1194	2168	1931	2104	1825	2342	2015	1400	1456	1346	1626	1586	1427	2898	2375	2685	2582
AT1G18170	834	777	713	593	513	598	754	848	817	1130	1498	1126	819	937	825	886	749	862	854	638	804	680	573	623	739	725	722	1237	1342	1399	1114	1355	1017	758	701	743	705	836	726	605	602	573	1015	903	1004	968	968	971	1029
AT1G18180	32	63	89	64	65	68	73	105	58	83	100	68	74	73	83	88	87	101	167	50	130	86	111	49	80	105	86	108	63	146	66	111	106	117	117	113	56	72	41	51	67	34	122	58	38	77	81	64	72
AT1G18190	379	396	459	487	553	520	484	622	374	579	746	483	410	477	438	474	457	546	662	327	507	434	555	432	451	532	469	638	543	752	481	598	510	606	538	553	410	493	436	471	512	433	569	515	387	558	452	451	460
AT1G18193	0	0	0	0	0	0	0	0	0	0	0	0	0	0	0	0	0	0	0	0	0	0	0	0	0	0	0	0	0	0	0	0	0	0	0	0	0	0	0	0	0	0	0	0	0	0	0	0	0
AT1G18197	3	2	3	3	5	2	4	3	4	3	8	1	2	3	6	3	6	9	3	3	4	6	7	2	3	10	8	4	8	5	4	2	0	3	5	2	5	9	3	5	6	3	4	4	0	13	6	8	7
AT1G18200	97	79	93	49	38	38	59	62	58	57	74	68	70	94	85	87	76	77	84	53	102	46	69	45	86	105	98	97	131	122	94	85	81	95	84	82	63	116	70	40	69	50	95	102	115	161	170	136	160
AT1G18210	931	960	983	629	956	730	945	1059	771	1532	2095	1521	1328	1875	1339	1197	1170	1157	1302	924	1129	561	756	604	864	1001	933	1875	2411	2139	1679	1844	1617	1351	1369	1364	827	1069	845	610	693	569	1215	1200	1464	1974	1906	1970	1639
AT1G18220	0	0	0	0	0	0	0	0	0	0	0	0	0	0	0	0	0	0	0	0	0	0	0	0	0	0	0	0	0	0	0	0	0	0	0	0	0	0	0	0	0	0	0	0	0	0	0	0	0
AT1G18250	38	77	223	190	321	265	410	470	153	542	518	367	243	342	257	172	180	183	527	61	224	166	320	128	215	268	227	563	192	558	153	353	343	484	444	419	81	124	57	185	118	78	484	197	131	177	122	50	109
AT1G18260	1734	1911	1731	1093	1329	1145	1129	1269	1225	1321	1865	1319	1506	1806	1544	1806	1731	1890	1880	1587	1781	1190	1258	1293	1188	1513	1351	1526	1784	1694	1322	1576	1274	1534	1500	1669	1674	2100	1842	1303	1326	1165	1508	1526	1632	2293	2155	2361	2194
AT1G18265	34	35	44	73	95	136	292	354	230	238	288	227	47	96	66	34	21	62	55	30	55	79	159	78	325	332	391	255	224	280	135	209	130	49	40	43	35	42	33	95	196	124	378	387	255	109	66	66	82
AT1G18270	4916	5467	3934	2103	1936	2558	1980	2229	3154	2039	3132	2351	5755	9248	7133	3943	4281	4356	4707	4500	4498	3442	2464	2428	2462	3241	2842	2603	4043	3188	2887	2945	2473	3848	3462	4027	4465	5449	5281	2559	2921	2298	2491	2770	3680	16392	14358	17924	6301
AT1G18280	11	19	4	6	1	7	7	2	18	2	5	5	11	40	22	7	13	10	3	10	14	11	4	16	3	9	5	6	9	5	9	2	5	7	3	6	9	7	13	0	13	3	6	7	32	60	69	107	12
AT1G18290	34	40	13	18	16	18	13	42	20	17	20	36	18	31	26	27	18	19	32	28	25	30	29	30	25	36	30	27	30	28	23	50	33	28	37	30	30	19	28	15	14	19	31	15	41	28	21	29	37
AT1G18300	160	203	173	124	114	132	131	149	135	80	149	94	89	123	102	171	164	186	172	155	138	131	111	167	103	124	119	116	130	102	110	121	81	173	138	151	178	212	191	148	178	128	132	172	159	151	115	137	153
AT1G18310	0	0	0	0	0	0	0	0	0	0	0	0	0	0	0	0	0	0	0	0	0	0	0	0	0	0	0	0	0	0	0	0	0	0	0	0	0	0	0	0	0	0	0	0	0	0	0	0	0
AT1G18320	24	12	13	21	18	16	4	10	10	33	23	9	22	19	13	14	20	28	20	13	23	19	13	32	4	5	8	17	22	23	14	18	11	14	27	19	15	20	11	32	19	21	33	18	41	17	11	15	19
AT1G18330	1822	1939	956	1539	979	1321	1032	1271	1812	221	516	343	86	155	106	830	1138	1089	570	1086	639	1793	1150	2136	1464	1739	1476	272	637	366	282	197	134	340	294	424	2023	2239	2364	1784	2487	1665	1391	1467	2391	325	330	484	287
AT1G18335	120	159	170	164	162	145	129	193	139	141	177	114	54	71	63	152	173	169	194	105	149	155	190	147	161	201	168	154	188	174	108	114	94	128	144	130	139	204	147	160	165	169	179	203	187	79	66	67	103
AT1G18340	143	164	209	159	213	202	183	190	157	185	259	174	134	169	159	185	227	225	256	152	205	203	159	170	151	178	170	183	188	239	169	179	159	189	204	218	178	208	170	228	201	182	245	208	223	200	139	174	147
AT1G18350	4	2	3	3	3	5	5	3	5	4	5	0	3	4	5	8	4	6	0	1	0	4	2	2	3	5	3	6	5	6	2	12	4	4	2	2	1	5	3	1	7	6	2	4	6	2	3	2	4
AT1G18360	97	102	127	527	560	429	846	820	505	413	457	391	119	178	161	122	107	147	179	79	107	308	406	439	531	673	590	370	403	481	302	408	304	174	146	140	79	119	82	615	642	582	835	693	680	137	142	145	156
AT1G18370	49	90	243	229	350	326	683	777	197	696	733	513	315	378	303	236	191	188	742	95	399	219	450	103	418	451	372	758	303	798	224	368	337	511	587	563	75	184	87	248	128	94	763	276	186	395	190	97	192
AT1G18390	619	710	715	480	674	562	887	1037	840	718	1002	725	690	717	653	806	625	690	563	470	659	503	614	442	990	1056	1255	777	1174	1054	916	925	637	619	709	715	725	730	630	753	851	798	1122	1381	1164	1000	729	732	1035
AT1G18400	87	76	76	145	109	73	98	92	116	137	201	104	180	171	155	114	120	132	97	77	100	76	92	172	58	69	44	145	131	126	245	274	188	194	177	206	88	92	75	185	246	140	151	145	179	87	111	95	233
AT1G18410	8	14	7	9	12	9	19	25	14	16	13	13	11	6	8	9	11	5	21	6	19	12	7	11	14	19	27	30	9	22	19	36	12	16	18	12	12	6	4	16	11	9	24	14	11	12	12	6	12
AT1G18420	31	63	42	25	48	82	72	116	30	59	89	52	50	49	46	65	72	61	94	32	82	52	88	18	75	96	75	57	53	108	80	131	83	77	81	79	55	58	60	43	51	50	69	59	26	42	36	27	67
AT1G18440	299	339	334	314	291	351	327	372	329	417	513	369	264	356	296	321	309	320	408	262	286	353	327	370	342	301	318	412	471	484	455	422	315	345	359	318	225	313	229	310	321	266	429	338	338	321	242	325	309
AT1G18450	1661	1980	1781	1042	1068	1085	896	1062	999	1061	1354	1013	1378	1652	1496	1745	1735	1894	1740	1482	1660	1249	1135	1170	808	903	890	1123	1253	1298	901	998	791	1459	1478	1557	1614	2090	1834	1331	1204	1018	1258	1044	1127	1947	1624	1923	1912
AT1G18460	3738	4270	3404	2368	2187	2636	963	1106	1107	575	915	670	1138	1574	1300	3080	3096	3237	3378	3298	3664	3322	2490	2864	1234	1536	1274	659	827	795	951	995	844	2465	2279	2582	3480	4061	4058	2593	3092	2656	836	822	934	2029	1483	2081	1625
AT1G18470	841	886	910	854	795	946	1153	1448	1216	1029	1369	1039	990	1238	1066	922	766	889	964	709	945	879	953	909	1402	1653	1607	1210	1546	1547	1010	1097	967	855	834	839	823	966	888	868	967	925	1488	1576	1541	1568	1177	1348	1284
AT1G18480	316	355	375	406	477	403	405	522	364	501	634	477	390	479	377	361	357	397	492	295	387	465	372	454	360	438	361	571	677	676	543	585	445	453	437	478	289	444	296	482	481	411	560	519	555	478	386	410	351
AT1G18485	497	514	466	337	344	339	479	616	611	719	1150	648	536	696	625	454	468	507	595	422	511	437	347	351	516	583	466	858	947	939	674	785	619	560	483	519	365	476	435	395	348	335	919	854	890	821	749	919	774
AT1G18486	0	0	0	0	0	0	0	0	0	0	0	0	0	0	0	0	0	0	1	0	0	0	0	1	0	0	0	0	2	0	0	0	0	0	0	0	0	0	0	0	0	0	0	0	0	0	0	0	1
AT1G18490	283	291	267	243	272	282	240	359	260	343	467	321	242	374	286	279	326	306	368	223	343	290	298	225	292	304	307	396	380	455	312	401	338	311	330	294	260	351	294	283	284	311	448	378	388	347	320	337	394
AT1G18500	2372	2667	2290	2019	2297	2325	2084	2487	2721	2785	4367	3050	3535	4459	3912	2847	2700	3117	3128	2420	2773	2879	2343	2248	2258	2719	2361	3307	4102	3978	3257	3713	2656	3004	2985	3157	2241	2807	2497	2592	2547	2180	3094	3046	3601	5797	5262	6219	4158
AT1G18510	0	0	0	0	0	0	0	0	0	0	0	0	0	0	0	0	0	0	0	0	0	0	0	0	1	0	0	0	0	0	0	0	0	0	0	0	0	0	0	0	0	0	0	0	0	0	0	0	0
AT1G18520	0	0	0	0	0	0	0	0	0	0	0	0	0	0	1	0	0	0	0	0	0	0	0	0	0	0	0	0	0	0	0	0	0	0	0	0	0	0	1	0	0	0	0	0	0	0	0	0	0
AT1G18530	0	0	2	0	2	1	2	2	0	1	0	1	0	2	1	0	0	0	2	1	1	0	2	1	0	2	2	3	0	0	0	0	1	1	0	0	0	1	0	0	0	0	0	0	0	1	1	0	0
AT1G18540	3702	3970	4163	7235	7435	6978	5268	7021	5255	8385	10045	7558	5357	6251	5755	4952	5491	5037	7679	3534	5366	7760	6482	6805	3923	4730	3506	8007	6629	9282	8334	9244	7160	7005	7204	6933	3200	4712	3407	7368	6693	5721	8653	6124	6916	5702	4478	4723	4752
AT1G18550	69	114	120	137	142	143	190	264	116	238	276	202	155	171	155	138	132	136	221	76	154	146	173	113	150	159	170	265	188	287	113	181	161	176	156	203	80	131	81	154	151	116	236	155	134	147	94	76	144
AT1G18560	106	126	154	204	201	192	192	200	151	235	310	210	127	131	172	161	127	192	197	100	135	190	188	195	199	184	200	240	240	300	200	218	182	164	137	154	133	164	162	172	204	172	250	226	211	190	151	141	166
AT1G18570	192	400	365	157	430	168	420	303	252	401	556	396	567	574	455	402	293	403	398	210	341	196	231	134	320	435	374	520	703	587	414	524	445	389	410	440	411	549	473	427	439	382	542	924	810	1039	728	694	630
AT1G18580	361	412	429	439	477	457	454	530	429	552	778	543	481	522	451	470	487	490	569	340	454	472	461	452	393	497	375	619	711	710	530	674	572	522	515	540	349	484	383	473	458	431	604	598	599	590	555	537	504
AT1G18590	140	238	519	914	1376	736	910	960	279	1405	1466	981	246	295	279	343	290	311	695	125	447	395	966	684	512	658	537	1379	788	1566	635	892	856	529	512	474	273	345	199	1160	910	954	1299	1028	716	322	191	190	305
AT1G18600	212	267	301	304	378	344	341	443	330	458	601	519	301	381	342	328	267	293	426	228	318	379	361	303	343	443	353	532	555	575	526	578	472	343	361	360	214	291	197	340	372	327	525	409	451	373	293	349	308
AT1G18610	379	429	394	301	283	388	208	266	226	354	517	330	244	354	300	357	420	399	457	273	434	378	354	287	207	234	206	394	360	473	379	543	350	443	401	466	317	429	296	297	237	255	303	293	258	328	319	255	453
AT1G18620	1843	2088	2455	1761	1832	2133	2377	2508	2192	1098	1555	1143	1942	2056	1913	2435	1994	2506	2817	1713	2500	2392	2433	1934	2109	2591	2430	1281	1333	1485	929	1228	967	2469	2352	2405	2524	3055	2547	1717	1950	1644	2073	1713	1763	2781	2115	2415	2179
AT1G18630	136	143	148	166	180	170	163	206	154	224	288	204	209	187	174	177	163	176	250	138	186	194	200	174	124	131	128	227	197	285	271	302	220	253	221	231	112	137	128	188	181	166	248	203	236	200	190	163	139
AT1G18640	333	373	442	438	494	465	517	520	425	540	681	560	594	652	539	490	426	463	732	350	543	396	445	461	450	517	463	543	795	774	545	626	502	543	518	532	326	455	380	486	490	422	569	425	477	767	625	685	640
AT1G18650	286	377	523	434	518	551	494	581	407	475	627	441	355	451	338	458	357	464	599	239	454	596	588	540	403	496	490	517	361	583	367	419	331	453	412	481	360	548	362	433	457	445	548	498	419	369	273	206	391
AT1G18660	1764	1884	1737	1922	1932	2324	1634	2044	1577	2212	3104	1967	1243	1682	1427	1718	1753	1769	1850	1340	1829	2544	2212	1904	1674	2021	1807	2298	2283	2722	2325	2611	1985	1671	1542	1638	1455	1926	1530	1921	2048	1880	2620	2361	2199	1757	1458	1558	1849
AT1G18670	419	458	638	386	470	424	459	563	338	455	542	410	507	508	487	606	474	578	691	365	573	377	446	347	392	470	447	509	352	586	317	455	318	573	588	534	433	692	479	404	385	392	537	353	314	557	385	405	579
AT1G18680	237	238	241	135	74	95	85	104	80	87	164	104	143	202	227	270	265	254	255	246	270	113	113	102	98	133	106	120	164	131	129	148	99	197	183	202	199	284	206	105	95	96	126	105	109	213	223	209	247
AT1G18690	313	364	315	228	206	247	231	299	210	230	294	241	266	370	301	307	333	401	382	326	337	210	208	192	219	292	228	302	348	397	234	231	232	360	326	362	305	454	366	219	193	198	324	217	273	450	369	409	468
AT1G18700	1188	1259	1213	796	796	710	706	963	940	884	1218	851	1097	1360	1203	1238	1215	1320	1415	1032	1258	899	887	752	755	997	862	964	999	1236	793	1005	775	1318	1216	1238	1053	1382	1205	894	939	802	1162	988	1024	1677	1375	1441	1535
AT1G18710	56	84	135	61	43	183	56	78	24	94	75	47	19	30	21	84	17	54	70	60	117	131	171	52	89	71	73	78	51	97	50	97	34	47	67	78	71	65	100	33	48	47	70	48	23	18	14	12	19
AT1G18720	1243	1192	1402	1250	1336	1457	1741	1969	1505	2594	3266	2343	1404	1742	1421	1402	1180	1343	1580	1024	1386	1411	1551	1234	1778	2027	1865	2599	2596	3121	2418	3202	2591	1453	1329	1513	1069	1355	1106	1178	1286	1176	2469	2326	2134	1919	1739	1909	1953
AT1G18730	2235	2396	2533	1984	2084	2544	2913	3519	3022	3723	5330	3591	2443	3119	2661	2567	2238	2697	2745	1877	2690	2671	2643	2095	3352	3743	3522	4117	4278	4860	3739	4738	3496	2711	2566	2693	2080	2531	2179	1879	1978	1846	3810	3735	3915	2966	2945	3029	3435
AT1G18740	491	509	470	733	627	648	507	585	693	387	685	570	388	539	451	440	397	426	412	365	453	862	637	822	578	687	669	436	613	491	437	460	401	396	394	406	456	558	457	862	905	861	629	646	985	587	503	613	544
AT1G18750	208	270	297	143	145	182	97	133	106	114	217	117	139	177	148	216	187	224	223	194	251	183	180	157	105	133	131	144	135	180	170	180	149	203	177	203	232	282	221	148	151	107	157	140	148	187	136	157	235
AT1G18760	0	0	0	0	0	0	0	0	0	0	0	0	0	0	0	0	0	0	0	0	0	0	0	0	0	0	0	0	1	0	0	0	0	0	0	0	0	0	0	0	0	0	0	1	0	0	0	0	0
AT1G18770	0	0	0	0	0	0	0	0	0	0	0	0	0	0	0	0	0	0	0	0	0	0	0	0	0	0	0	0	0	0	0	0	0	0	0	0	0	0	0	0	0	0	0	0	0	0	0	0	0
AT1G18773	401	333	335	67	64	82	42	88	95	40	89	57	123	190	141	312	311	323	257	217	294	69	100	79	71	76	88	75	77	65	49	60	37	217	234	222	331	423	368	64	94	70	52	78	101	184	180	200	289
AT1G18780	0	0	0	0	0	0	0	0	0	0	0	0	0	0	0	0	0	0	0	0	0	0	0	0	0	0	0	0	0	0	0	0	0	0	0	0	0	0	0	0	0	0	0	0	0	0	0	0	0
AT1G18790	0	0	0	0	0	0	0	0	0	0	0	0	0	0	0	0	0	0	0	0	0	0	0	0	0	0	0	0	0	0	0	0	0	0	0	0	0	0	0	0	0	0	0	0	0	0	0	0	0
AT1G18800	666	727	647	1181	1182	1016	754	1065	845	1276	1574	1122	821	953	913	810	690	731	986	557	757	1200	915	1152	565	712	548	1164	966	1370	1243	1248	1011	886	942	956	632	858	752	1323	1353	1206	1352	1112	1197	1109	821	864	740
AT1G18810	1597	1356	1060	622	613	858	474	537	365	213	451	274	222	265	265	853	808	945	902	1032	1095	990	722	694	550	690	593	219	238	262	444	388	337	589	558	638	1429	1281	1411	631	776	883	411	398	398	262	242	318	444
AT1G18830	2	11	4	27	13	20	7	8	11	10	31	14	6	4	2	4	4	3	3	7	5	15	8	27	16	21	12	8	17	6	21	17	10	5	2	4	5	3	8	31	22	35	16	19	29	7	15	8	4
AT1G18835	4	12	13	16	21	31	13	6	7	11	10	3	2	7	4	10	17	5	10	2	8	14	24	5	8	10	15	19	12	5	10	15	17	13	14	8	11	13	8	9	18	14	5	8	6	8	0	2	2
AT1G18840	367	463	708	724	910	768	915	989	598	953	1113	822	679	801	637	766	618	664	1077	399	744	711	831	634	649	814	694	893	684	1119	615	885	725	883	934	906	479	690	488	731	743	603	1022	705	633	766	513	438	666
AT1G18850	354	375	341	388	359	308	261	385	320	482	606	422	329	404	409	332	369	315	390	308	298	352	261	409	194	252	181	444	355	491	389	426	305	373	390	366	335	386	285	543	471	406	517	408	467	506	312	468	387
AT1G18860	125	149	162	91	117	113	120	125	48	128	104	68	97	93	93	164	135	133	125	59	125	97	144	54	127	159	184	89	119	134	135	128	143	116	137	111	138	159	154	100	99	102	146	114	84	187	105	109	211
AT1G18870	52	71	208	548	542	1300	1001	1286	305	650	727	407	75	95	112	170	102	130	437	34	176	473	1107	328	603	865	618	629	311	802	605	1350	971	235	264	325	189	125	172	596	496	534	881	601	249	46	28	29	69
AT1G18871	0	0	0	0	0	0	0	0	0	0	0	0	0	0	0	0	0	0	0	0	0	0	0	0	0	0	0	0	0	0	0	0	0	0	0	0	0	0	0	0	0	0	0	0	0	0	0	0	0
AT1G18880	748	1020	1221	774	889	1007	852	1207	530	1072	1278	869	817	929	830	1234	1034	1052	1283	615	1239	840	1030	690	858	940	890	995	933	1490	663	1090	820	1150	1120	1260	951	1357	1063	784	832	637	1082	890	486	1041	685	624	1290
AT1G18890	896	1077	929	643	797	791	682	673	605	707	927	710	759	963	776	983	918	1014	1040	891	971	869	783	622	712	861	755	825	1012	887	844	985	860	909	880	915	862	1084	833	846	887	870	744	865	933	1160	971	1124	1060
AT1G18900	919	991	893	671	924	738	457	564	465	714	904	650	552	640	652	878	870	874	819	654	865	939	746	707	458	558	438	770	649	985	804	892	696	772	736	772	641	882	754	757	781	701	661	650	560	564	422	496	765
AT1G18910	456	614	603	468	602	517	427	502	294	498	714	470	484	510	441	596	552	555	717	378	616	523	667	379	395	570	517	556	656	689	529	654	538	645	603	620	480	599	512	491	524	448	569	475	499	619	404	480	540
AT1G18940	94	102	88	59	48	71	65	72	56	58	77	57	78	78	68	91	87	81	88	87	84	43	54	73	70	76	67	61	114	78	71	85	55	77	94	122	66	74	87	60	43	52	42	65	60	85	79	77	65
AT1G18950	1158	1231	1329	916	1033	1034	1001	1220	838	1161	1458	1062	1113	1246	1171	1359	1251	1383	1498	1025	1312	1037	1118	894	877	1182	975	1234	1269	1485	984	1229	877	1257	1266	1370	1017	1468	1135	962	1027	890	1391	1120	1035	1586	1264	1221	1443
AT1G18960	1	5	7	2	1	3	3	1	0	7	1	2	4	1	2	4	2	3	1	0	0	0	7	4	1	0	4	0	2	0	2	3	1	2	5	2	3	1	0	0	2	4	5	5	3	2	2	2	3
AT1G18970	133	208	423	139	394	166	394	219	13	344	143	170	203	171	168	383	197	280	232	37	187	62	252	37	190	219	281	200	226	292	363	520	448	373	333	260	233	212	135	124	69	115	249	105	43	163	96	28	276
AT1G18975	1	0	1	0	0	0	0	0	0	2	0	4	0	0	0	1	0	0	0	0	1	1	1	0	0	0	0	0	0	0	0	0	0	1	0	2	0	0	0	0	0	0	0	0	0	2	0	0	0
AT1G18980	197	233	862	326	603	722	801	676	79	434	273	233	323	206	239	681	208	313	753	117	735	257	935	160	657	712	897	508	285	784	451	655	513	682	651	652	327	338	266	236	185	331	525	283	63	150	64	28	215
AT1G18990	6	10	23	4	0	8	8	6	11	3	10	8	7	10	11	15	6	11	19	18	17	17	13	8	9	13	17	11	8	5	5	4	0	9	15	12	25	21	15	5	7	11	5	4	12	7	3	9	18
AT1G19000	6843	7391	7190	7028	5733	7306	4125	4829	4733	4412	6688	4980	4692	5687	4945	6428	5916	6670	7122	6006	6926	9185	6961	8449	4841	5555	4799	5180	6279	6221	5269	6001	4933	5393	5359	5814	7399	8612	7976	6316	6943	6220	5164	5019	5668	7284	5906	7057	7048
AT1G19010	191	206	244	222	190	207	125	168	126	176	215	148	161	250	183	205	204	222	277	177	221	208	152	200	142	186	159	193	199	230	202	207	183	216	183	201	216	236	189	187	199	204	195	168	187	211	161	159	203
AT1G19020	271	366	469	184	440	236	391	262	176	374	442	294	483	426	306	492	316	393	328	206	311	214	280	137	309	447	317	333	729	569	619	648	569	410	327	430	435	475	387	318	353	361	332	538	532	546	480	421	585
AT1G19025	48	88	100	81	61	60	48	84	57	103	127	67	95	72	68	83	85	83	80	59	72	59	74	68	51	79	63	107	110	149	73	93	66	88	96	110	64	79	70	74	85	92	92	85	89	90	101	77	85
AT1G19040	0	0	0	0	0	0	0	0	0	0	0	0	0	0	0	0	0	0	0	0	0	0	0	0	0	0	0	0	0	0	0	0	0	0	0	0	0	0	0	0	0	0	0	0	0	0	0	0	0
AT1G19050	155	141	211	356	256	242	276	363	373	375	520	331	298	234	187	252	197	181	255	89	187	236	220	405	218	252	211	231	308	356	358	369	253	334	341	325	204	232	187	403	523	426	444	479	456	132	116	131	185
AT1G19060	0	0	0	0	0	0	0	0	0	0	0	0	0	0	0	0	0	0	0	0	0	0	0	0	0	0	0	0	0	0	0	0	0	0	0	0	0	0	0	0	0	0	0	0	0	0	0	0	0
AT1G19070	2	17	16	4	2	6	6	3	3	8	12	7	4	12	10	9	7	14	12	8	17	6	7	0	5	15	4	13	9	6	9	10	5	13	13	24	11	10	14	1	3	4	6	6	3	3	5	14	14
AT1G19080	157	171	214	141	151	153	135	162	120	142	207	163	155	184	167	202	215	242	220	129	186	160	132	133	128	166	120	173	168	182	162	172	110	222	226	204	173	211	153	120	127	114	209	165	124	190	150	139	202
AT1G19086	0	0	0	0	0	0	0	0	0	0	0	0	0	0	0	0	0	0	0	0	0	0	0	0	0	0	0	0	0	0	0	0	0	0	0	0	0	0	0	0	0	0	0	0	0	0	0	0	0
AT1G19090	0	0	0	0	0	0	0	0	0	0	0	0	0	0	0	0	0	0	0	0	0	0	0	0	0	0	0	0	0	0	0	0	0	0	0	0	0	0	0	0	0	0	0	0	0	0	0	0	0
AT1G19100	313	340	432	304	299	288	295	347	298	382	496	352	336	354	333	433	374	403	507	255	438	337	369	292	256	345	308	411	346	460	340	402	351	429	437	444	308	395	335	328	347	286	374	378	286	406	295	326	381
AT1G19110	2386	2552	2736	1305	1414	1516	1323	1496	1134	1396	1892	1431	1878	2130	1897	2620	2140	2577	2733	1975	2632	1703	1530	1442	1331	1620	1527	1515	1704	1895	1397	1772	1356	2284	2151	2319	2600	3066	2634	1423	1473	1360	1522	1407	1328	2548	2221	2495	2635
AT1G19115	5	4	8	2	5	3	2	11	2	5	5	5	1	2	8	3	7	6	4	5	1	4	4	3	3	3	3	4	3	4	0	1	4	4	1	2	0	7	5	2	1	2	10	2	1	14	4	4	4
AT1G19120	354	342	409	398	386	412	396	553	387	478	623	415	395	510	429	413	397	427	599	359	443	452	448	386	403	428	414	526	533	603	414	511	457	455	444	477	333	474	326	398	409	419	572	531	513	668	555	632	477
AT1G19130	349	436	435	342	438	383	443	454	336	519	647	516	531	754	585	588	479	633	605	397	577	286	369	336	314	487	373	635	799	637	678	707	645	600	580	562	402	580	419	342	352	249	477	461	485	887	794	818	707
AT1G19140	911	888	830	657	795	893	392	489	408	705	962	662	545	707	527	871	905	935	972	795	972	1018	805	715	403	462	429	721	697	832	974	1078	813	903	777	826	570	776	679	684	712	576	610	549	429	565	554	510	735
AT1G19150	1775	1865	2147	2551	2866	3455	3017	3430	3258	3617	4841	3424	1520	1967	1613	2184	1736	2044	2776	1332	2488	3706	3528	2844	2944	3271	3153	3907	3375	4460	2682	4078	3175	2161	2135	2143	1827	1983	1788	2430	2500	2200	3824	3205	3119	1479	1468	1345	1930
AT1G19160	15	6	9	6	0	3	5	4	3	1	9	4	9	9	6	9	4	11	7	12	9	5	4	4	5	2	4	4	14	5	3	7	4	3	6	8	11	17	7	1	1	6	2	1	8	10	14	17	22
AT1G19170	200	264	279	256	286	270	311	341	286	375	470	343	278	333	282	301	283	308	402	210	329	297	337	268	282	357	346	400	450	424	326	409	315	360	294	368	182	260	234	296	260	271	372	340	297	313	298	294	307
AT1G19180	187	334	528	448	634	631	656	713	332	774	1226	762	416	549	420	391	417	374	496	194	331	438	650	311	641	770	630	883	1014	1208	824	909	830	447	504	518	314	473	377	643	596	584	998	1166	903	679	593	477	414
AT1G19190	23	31	40	63	61	80	88	79	27	71	85	45	56	61	40	43	19	40	51	21	46	55	68	20	42	60	88	86	46	82	76	99	72	49	41	53	44	39	34	47	39	55	72	43	38	46	36	24	41
AT1G19200	34	38	31	23	30	56	45	54	46	48	57	52	31	36	37	55	30	53	49	36	56	51	34	35	58	51	38	60	68	65	55	67	69	46	30	52	40	41	43	35	25	32	62	58	58	31	25	22	37
AT1G19210	0	0	0	0	0	0	0	0	0	0	1	0	0	0	0	0	0	0	3	0	0	0	0	0	0	0	0	0	0	0	0	0	0	0	0	0	0	0	0	1	0	0	0	0	0	0	0	0	0
AT1G19220	662	837	829	608	640	662	607	771	659	584	795	498	690	771	727	782	795	776	976	607	774	719	765	614	637	754	698	689	562	890	437	600	451	838	751	782	704	900	828	593	676	521	705	623	494	928	615	673	806
AT1G19230	123	176	264	118	232	218	222	264	100	210	225	156	168	152	155	255	149	172	326	94	275	144	277	69	189	259	302	221	217	304	236	375	267	256	271	254	177	160	152	86	106	130	185	167	56	133	99	69	135
AT1G19240	137	162	135	110	99	113	118	121	125	121	177	133	166	166	187	181	140	171	156	110	117	116	107	127	99	115	106	175	170	196	172	182	118	154	153	178	127	182	158	122	138	116	165	151	172	249	216	231	198
AT1G19250	45	77	20	42	161	14	96	44	8	82	46	53	41	53	28	46	50	72	7	10	23	26	22	14	30	37	30	29	40	26	52	54	71	48	23	25	101	139	77	60	47	84	52	51	31	84	32	12	99
AT1G19260	0	0	0	0	0	0	0	0	0	0	0	0	0	0	0	0	0	0	0	0	0	0	0	0	0	0	0	0	0	0	0	0	0	0	0	2	0	0	0	0	0	0	0	0	0	0	0	0	0
AT1G19270	163	222	286	252	300	316	412	589	357	356	466	328	280	323	262	263	279	283	360	170	284	223	348	238	511	563	511	436	384	440	304	351	265	331	324	348	214	281	230	370	354	347	585	639	475	410	312	287	327
AT1G19290	234	310	231	236	262	221	231	293	217	383	426	340	277	363	327	264	266	296	354	164	255	246	247	219	198	262	185	315	316	402	298	343	283	296	303	356	218	302	259	270	260	244	400	288	293	429	323	398	345
AT1G19300	95	107	146	160	247	125	174	234	160	362	434	336	124	212	164	172	106	150	183	88	186	127	165	173	211	225	207	399	554	458	393	502	363	189	172	200	109	137	114	179	136	150	289	363	259	189	173	144	186
AT1G19310	91	96	132	219	262	217	389	437	394	358	496	340	194	320	212	143	123	134	138	72	119	187	204	214	443	491	464	372	610	516	293	299	251	126	136	139	159	167	140	277	321	284	436	494	496	464	436	481	299
AT1G19320	0	0	0	8	7	0	2	0	3	1	7	1	0	1	1	1	1	1	0	0	0	0	2	1	8	4	3	6	8	2	0	3	0	2	0	2	1	1	0	4	0	2	2	4	3	0	0	0	1
AT1G19330	160	201	312	323	379	390	375	464	234	437	520	364	258	313	282	300	192	276	302	147	294	315	439	279	331	388	450	470	305	555	261	315	271	269	262	302	219	352	278	307	373	332	503	445	303	352	261	198	295
AT1G19340	58	88	52	111	110	134	105	103	83	148	185	118	92	100	94	86	83	76	74	41	90	120	117	86	76	100	87	146	139	190	121	135	120	80	75	68	60	112	54	98	92	100	130	104	103	88	74	48	107
AT1G19350	4135	4225	4542	2884	2605	3433	1952	2180	1918	3220	4518	3671	3382	4117	3392	5184	4258	5282	4567	3379	4529	3608	3218	3071	1664	1972	1851	3684	3741	4443	3986	4786	4159	4794	4673	4983	3745	4866	3707	2213	2055	1975	2248	1808	2410	3091	2553	2496	5225
AT1G19360	960	1247	1116	739	1099	953	1152	1336	775	1245	1715	1239	1246	1598	1249	1304	1218	1278	1639	932	1325	927	1023	748	1029	1139	1099	1438	1669	1732	1397	1643	1382	1494	1444	1488	919	1323	1036	964	987	901	1307	1185	1073	2042	1674	1614	1517
AT1G19370	187	229	216	214	265	205	1060	1172	1006	826	1093	763	646	727	640	324	288	357	409	225	349	228	219	206	814	979	905	942	1135	1057	675	683	571	462	474	487	145	227	151	317	310	260	1536	1376	1457	836	706	715	691
AT1G19380	170	271	98	98	249	38	68	51	211	67	184	138	245	443	250	149	286	223	140	181	185	73	89	115	62	81	65	116	196	77	106	73	61	205	164	246	248	365	303	241	168	185	100	152	396	601	579	753	349
AT1G19390	0	5	1	2	2	3	3	6	5	3	0	1	1	2	1	2	5	6	3	2	3	3	2	0	1	1	5	1	4	3	7	3	7	0	4	10	3	0	3	1	4	2	1	1	6	5	3	2	2
AT1G19394	5	10	15	7	6	10	3	2	7	3	9	4	8	3	7	12	14	9	12	3	7	4	11	6	5	6	15	6	6	7	2	0	3	9	15	15	7	11	13	5	2	5	3	5	2	21	12	8	10
AT1G19396	143	125	157	39	35	32	32	68	40	40	63	33	116	106	92	165	118	120	105	82	124	48	47	41	40	45	43	68	45	65	24	48	28	103	103	104	130	163	143	34	53	47	46	34	56	138	125	114	144
AT1G19397	55	90	93	30	30	54	52	77	38	55	58	48	76	109	82	72	100	98	81	35	74	33	33	41	46	67	62	61	54	73	50	34	32	98	70	103	72	153	87	33	43	34	60	78	34	113	91	76	106
AT1G19400	1816	1932	1653	1375	1040	1594	1209	1556	1759	798	1452	1007	1419	1824	1593	1827	1497	1913	1830	1808	1940	1821	1525	1683	1522	1891	1812	987	1481	1325	1108	1224	975	1548	1484	1616	1917	2152	2060	1672	1919	1641	1595	2054	2404	2785	2160	2956	2236
AT1G19410	0	0	0	0	0	0	1	0	0	0	0	0	0	0	0	0	0	0	0	0	1	0	0	0	0	0	0	0	0	1	1	0	0	0	1	0	0	0	0	0	0	0	0	0	0	0	0	0	0
AT1G19430	681	827	787	652	674	703	730	909	754	793	1243	845	707	883	783	873	812	892	1008	609	890	821	699	661	762	997	836	922	1094	1080	844	932	739	895	782	968	663	889	720	700	832	673	937	798	952	963	864	952	986
AT1G19440	349	338	495	449	572	463	527	553	413	693	856	669	486	522	491	517	386	460	668	295	525	509	512	325	456	542	425	681	783	848	528	757	619	636	644	645	272	427	277	456	343	324	637	475	526	419	436	397	457
AT1G19450	1085	1044	1239	2873	2809	2571	1636	1673	1353	841	1131	814	506	563	532	1192	1075	1059	1588	757	1513	3149	2482	3114	1797	2336	1618	770	953	952	1339	1603	1148	1532	1357	1321	838	1157	771	2594	2596	2107	1324	1077	1006	204	173	129	473
AT1G19460	0	0	0	0	0	0	0	0	0	0	0	0	0	0	0	0	0	0	0	0	0	0	0	0	0	0	2	1	0	0	0	1	0	0	0	0	0	0	0	0	0	0	0	0	0	0	0	0	0
AT1G19470	0	0	0	0	0	0	0	0	0	0	0	0	0	0	0	1	0	0	0	0	0	0	0	0	0	0	0	0	0	0	0	2	1	0	0	0	0	0	0	1	0	0	0	0	0	0	0	0	0
AT1G19480	183	234	200	210	199	244	221	254	197	203	303	233	190	209	190	235	214	212	260	154	242	214	227	222	207	236	209	285	275	306	226	232	175	227	246	209	160	239	210	209	212	164	239	213	206	250	169	257	249
AT1G19485	755	878	874	552	549	621	465	563	467	588	713	462	566	716	575	907	865	928	922	534	752	573	638	542	476	668	530	671	622	811	547	608	467	847	801	834	755	1063	814	476	445	485	605	487	426	745	616	534	859
AT1G19490	253	273	270	163	193	215	53	59	30	59	64	51	38	39	55	206	213	207	251	223	299	278	187	159	32	71	41	43	43	54	37	68	52	179	159	179	163	215	210	130	130	127	54	22	20	34	24	14	43
AT1G19500	0	0	0	0	2	7	0	0	1	0	1	0	0	0	0	1	0	1	0	3	0	4	6	2	0	1	1	0	0	2	0	0	0	1	0	0	0	6	2	0	2	0	0	0	0	0	0	0	0
AT1G19510	214	309	186	52	23	63	28	34	31	41	99	57	57	69	80	121	108	144	80	227	128	123	69	60	37	42	40	72	49	91	45	71	52	99	91	136	179	177	264	28	49	25	34	36	22	73	33	56	68
AT1G19520	983	1106	1023	1026	1284	941	964	1245	886	1259	1645	1273	1045	1243	1080	1080	1176	1158	1469	945	1083	1081	1001	1071	674	914	726	1452	1185	1664	1191	1451	1061	1239	1302	1285	892	1256	906	1350	1153	1117	1340	957	1086	1481	1154	1335	1093
AT1G19530	1015	1387	224	114	58	204	79	81	1051	30	226	236	777	1772	1227	282	778	687	231	1273	239	508	114	507	108	222	72	175	778	104	401	149	97	265	169	243	906	1049	1100	149	347	166	346	481	3063	7245	7001	10902	1789
AT1G19540	737	585	257	53	34	72	42	39	125	59	62	47	470	865	581	236	324	376	170	672	210	105	43	106	52	71	56	64	131	72	55	56	34	134	135	201	604	865	769	56	73	51	64	51	219	2190	2248	3414	1266
AT1G19550	2	3	2	0	0	1	1	0	1	0	0	0	1	2	2	0	2	2	1	1	0	0	1	0	0	0	1	0	0	0	0	1	0	0	0	2	0	2	0	0	1	0	1	2	2	5	1	5	2
AT1G19565	0	0	0	0	2	0	0	0	1	0	4	0	1	0	3	0	0	0	0	0	1	1	2	1	1	0	0	0	0	0	0	0	0	0	2	1	0	2	0	0	1	1	1	1	0	1	0	1	0
AT1G19570	1969	2246	3351	3908	4820	5192	4924	5474	2469	5862	5675	4366	2984	4281	3053	3214	2445	2756	5088	2196	4195	3401	5449	3700	4343	4986	4531	5364	4179	6579	4281	6600	5955	4046	4030	4236	2193	2838	2330	4403	4585	4448	5658	4348	2875	4910	4681	4282	3132
AT1G19580	557	517	661	663	673	607	595	667	489	675	875	665	533	641	530	613	568	698	783	490	730	662	623	580	499	578	505	780	703	914	724	796	627	697	641	679	518	623	539	719	691	611	757	627	651	705	598	645	653
AT1G19600	2039	2203	2316	1011	913	1185	808	1132	1123	1055	1619	1103	1450	1769	1544	2433	2275	2494	2364	1525	2212	1310	1149	1167	971	1111	952	1118	1270	1363	1024	1117	867	2003	1969	2059	1992	2723	2209	1064	1184	907	1296	1186	1196	1923	1681	1763	2472
AT1G19610	182	561	95	47	154	76	27	34	67	24	87	67	82	146	103	113	660	190	68	113	74	103	121	72	38	96	48	196	123	67	117	80	92	79	49	107	291	370	322	203	306	141	133	204	313	990	548	838	310
AT1G19620	17	17	34	19	20	19	16	23	24	23	37	31	15	34	18	26	23	24	38	9	39	28	32	25	23	13	11	26	26	27	24	17	18	29	36	19	14	32	25	28	23	12	26	14	11	37	13	16	32
AT1G19630	4	1	3	15	31	10	22	28	2	26	6	7	14	6	5	2	5	2	3	1	3	10	19	2	5	8	9	23	2	24	5	17	16	7	5	6	1	2	0	7	8	0	14	7	3	9	1	1	4
AT1G19640	7	3	24	24	43	50	6	15	2	9	9	7	1	3	3	9	7	7	40	5	22	35	44	24	11	7	3	13	3	16	22	26	17	14	20	17	11	12	8	20	19	5	2	0	2	0	1	0	0
AT1G19650	417	435	459	714	841	772	747	905	557	568	675	447	227	249	239	435	401	448	480	279	437	763	877	671	778	960	788	613	609	692	588	688	609	474	402	401	350	534	415	705	837	796	846	895	683	262	155	168	346
AT1G19660	4635	5116	5248	2785	2598	4102	4612	4987	3743	4249	5862	3936	4861	6988	5521	4980	4207	5106	5643	5202	5929	4054	4216	3146	6568	7413	7330	5657	6921	7168	4348	5681	4684	4623	4201	4535	4620	5578	4906	2580	3231	2912	4573	5154	4254	9459	7948	9712	6539
AT1G19670	320	416	940	864	2016	1182	1261	963	590	1579	2028	1521	396	543	345	693	315	465	914	346	838	1112	1215	774	1261	1537	1072	2034	1849	2070	1963	2873	2475	596	566	611	630	575	391	1046	1160	1289	1304	1269	1225	381	490	303	378
AT1G19680	2760	2799	2552	515	428	604	395	546	550	525	875	678	1285	1637	1226	2456	2296	2755	2233	1975	2312	725	578	717	520	661	515	636	845	727	615	700	563	1884	1813	1928	2451	3049	2588	563	574	495	565	592	802	1692	1568	1522	2576
AT1G19690	110	144	146	120	110	120	171	160	107	219	261	202	162	156	144	178	143	163	234	83	136	132	156	98	121	155	133	264	175	261	166	234	182	188	177	170	90	169	121	94	94	97	175	134	136	161	124	122	140
AT1G19700	1806	1871	1843	1759	1775	2677	1040	1328	933	1108	1736	1087	875	1076	901	1688	1516	1661	1816	1477	1967	3069	2515	1807	1415	1602	1383	1292	1310	1478	1568	1966	1500	1441	1309	1465	1568	1820	1678	1695	2011	1799	1193	1431	1051	1005	774	828	1481
[truncated: 25,589 more rows]
[truncated: 5 more columns]
