# Supplementary material for: Photoperiodic patterns in miRNA-mRNA pairs and tRNA fragments revealed by time-course co-sequencing in Arabidopsis
Source: PLoS Genet. 2026 Jul 22;22(7):e1012229. doi: 10.1371/journal.pgen.1012229 (PMC13390833; doi:10.1371/journal.pgen.1012229)
Supplement: S5 Data — (XLSX) [file pgen.1012229.s043.xlsx]

## Sheet: Summary
Data S5: Results of the likelihood ratio test implemented by DESeq2 and clustering results for mRNAs
Clustering Group	Number of mRNAs
C1	487
C2	2041
C3	1700
C4	193
C5	559
C6	155
C7	280
C8	152
C9	1304
C10	589
C11	277
C12	199
C13	428
C14	401
C15	688
C16	128
C17	65
C18	116
C19	1538
C20	1706
C21	541
C22	1362
C23	339
C24	688
Clustering Group	Number of TE copy
C1	6
C2	15
C3	13
C4	4
C5	5
C6	22
Clustering Group	Number of TE family
C1	5
C2	14
C3	10
C4	19

## Sheet: mRNA-Result
DESeq2 mRNA results: rows with no DESeq2 LRT stat, p-values or FDR represent genes that were filtered out due to low expression.
ID	Symbol	Description	DEI-LgD	DEI-EqD	DEI-ShD	rDEI-LgD:ShD	rDEI-EqD:LgD	rDEI-EqD:ShD	DESeq2-BaseMean	DESeq2-LRT-statistic	DESeq2-p	DESeq2-FDR	IHW-weight	Cluster
AT1G01010	NAC001	NAC domain containing protein 1	60.5208	67.3557	64.6901	-0.0961135	0.154369	0.0582553	287.077	55.8554	1.27082e-07	3.75846e-07	0.727252	21
AT1G01020	ARV1	ARV1 family protein	43.631	44.5625	47.8714	-0.133809	0.0304748	-0.103334	201.298	38.2669	0.000138867	0.000234672	0.954717	11
AT1G01030	NGA3	AP2/B3-like transcriptional factor family protein	28.2274	25.1905	25.0398	0.172873	-0.164215	0.00865761	115.661	52.4372	5.18614e-07	8.89099e-07	1.21163	22
AT1G01040	DCL1	dicer-like 1	346.309	336.246	356.7	-0.0426496	-0.0425437	-0.0851933	1552.71	87.341	1.61192e-13	1.03277e-12	0.516806	21
AT1G01050	PPa1	pyrophosphorylase 1	368.487	381.383	389.251	-0.0790882	0.0496266	-0.0294616	1681.98	174.599	5.46422e-31	8.95067e-30	0.516806	22
AT1G01060	LHY	Homeodomain-like superfamily protein	2398.78	2442.32	2386.26	0.00755241	0.0259524	0.0335048	11346.9	239.215	2.41647e-44	6.01703e-43	0.601634	21
AT1G01070	UMAMIT28	nodulin MtN21 /EamA-like transporter family protein	37.863	42.5011	31.2184	0.278389	0.166711	0.445101	162.567	48.277	2.7971e-06	4.71824e-06	1.15128	22
AT1G01080	AT1G01080	RNA-binding (RRM/RBD/RNP motifs) family protein	334.725	354.551	320.813	0.0612428	0.0830174	0.14426	1484.63	233.055	4.6185e-43	1.70419e-41	0.382013	15
AT1G01090	PDH-E1 ALPHA	pyruvate dehydrogenase E1 alpha	1193.7	1188.79	1308.11	-0.132035	-0.00595656	-0.137992	5513.69	72.4106	1.13077e-10	5.4976e-10	0.560166	20
AT1G01100	AT1G01100	60S acidic ribosomal protein family	596.09	625.983	586.109	0.0243614	0.0705933	0.0949547	2674.94	58.1449	4.9065e-08	2.9209e-07	0.364809	12
AT1G01110	IQD18	IQ-domain 18	23.7863	20.6343	20.0216	0.248574	-0.205083	0.0434917	89.9663	21.3537	0.0454348	0.0475124	1.14227	NA
AT1G01120	KCS1	3-ketoacyl-CoA synthase 1	401.522	422.167	325.677	0.302036	0.0723321	0.374369	1716.72	117.542	1.90842e-19	1.80732e-18	0.503473	24
AT1G01130	AT1G01130	CBL-interacting Serine/Threonine-kinase	6.28066	2.05448	2.044	1.61952	-1.61214	0.00737943	9.01417	10.7341	0.55183	0.166024	3.64522	NA
AT1G01140	CIPK9	CBL-interacting protein kinase 9	331.969	405.734	361.967	-0.124809	0.289487	0.164679	1639.8	50.4813	1.14973e-06	5.68614e-06	0.389147	24
AT1G01150	AT1G01150	Homeodomain-like protein with RING/FYVE/PHD-type zinc finger domain-containing protein	5.46136	0.469815	0.237211	4.52502	-3.5391	0.985922	NA	NA	NA	NA	NA	NA
AT1G01160	GIF2	GRF1-interacting factor 2	149.914	139.633	167.237	-0.157764	-0.102493	-0.260257	673.815	235.352	1.53782e-43	5.51436e-42	0.40339	19
AT1G01170	AT1G01170	ozone-responsive stress-like protein (DUF1138)	240.192	264.815	279.923	-0.220842	0.140799	-0.0800424	1159.82	38.1731	0.00014387	0.000549584	0.404216	19
AT1G01180	AT1G01180	S-adenosyl-L-methionine-dependent methyltransferases superfamily protein	126.383	120.967	160.554	-0.345255	-0.0631922	-0.408447	604.158	79.9416	4.23451e-12	3.13904e-11	0.402282	19
AT1G01190	CYP78A8	cytochrome P450%2C family 78%2C subfamily A%2C polypeptide 8	34.4661	21.9094	22.3463	0.625145	-0.653629	-0.0284846	108.438	33.2136	0.000896419	0.00109312	1.22188	9
AT1G01200	RABA3	RAB GTPase homolog A3	12.8617	7.74179	4.18289	1.62051	-0.732345	0.888166	26.3704	38.8147	0.000112894	0.000101385	1.87367	9
AT1G01210	AT1G01210	DNA-directed RNA polymerase%2C subunit M%2C archaeal	61.9595	56.1144	59.0169	0.0701982	-0.142954	-0.0727558	252.965	13.9121	0.306355	0.435238	0.727252	NA
AT1G01220	FKGP	L-fucokinase/GDP-L-fucose pyrophosphorylase	163.779	168.263	148.595	0.140366	0.0389684	0.179335	697.034	65.4958	2.20728e-09	1.46554e-08	0.366038	3
AT1G01225	AT1G01225	NC domain-containing protein-like protein	21.478	14.4455	10.7388	1.00003	-0.572242	0.427787	57.1182	46.7438	5.16269e-06	6.11616e-06	1.61966	9
AT1G01230	AT1G01230	ORMDL family protein	126.743	128.878	132.16	-0.060382	0.0240992	-0.0362829	564.2	20.6646	0.0555129	0.151892	0.40339	NA
AT1G01240	AT1G01240	transmembrane protein	122.667	129.959	133.271	-0.119615	0.0832996	-0.0363152	565.63	105.827	3.98904e-17	4.12328e-16	0.402282	23
AT1G01250	AT1G01250	Integrase-type DNA-binding superfamily protein	18.7875	11.9597	9.16465	1.03562	-0.651587	0.384034	46.5826	157.853	1.43779e-27	5.99107e-27	1.78173	3
AT1G01260	AT1G01260	basic helix-loop-helix (bHLH) DNA-binding superfamily protein	106.543	104.735	106.942	-0.00539994	-0.0246931	-0.0300931	460.993	48.093	3.01128e-06	7.03799e-06	0.815238	3
AT1G01280	CYP703A2	cytochrome P450%2C family 703%2C subfamily A%2C polypeptide 2	9.33333	0	0	NA	NA	NA	NA	NA	NA	NA	NA	NA
AT1G01290	CNX3	cofactor of nitrate reductase and xanthine dehydrogenase 3	63.9185	59.2725	58.3299	0.131996	-0.10887	0.0231257	257.88	40.3561	6.27495e-05	0.000143154	0.725254	21
AT1G01300	AT1G01300	Eukaryotic aspartyl protease family protein	345.518	317.162	254.674	0.44011	-0.123542	0.316568	1319.84	77.6175	1.17265e-11	8.87308e-11	0.382013	2
AT1G01305	AT1G01305	NA	10.3333	0	0	NA	NA	NA	NA	NA	NA	NA	NA	NA
AT1G01310	AT1G01310	CAP (Cysteine-rich secretory proteins%2C Antigen 5%2C and Pathosis-related 1 protein) superfamily protein	10.8431	0.120637	0.125967	6.42759	-6.48997	-0.0623821	NA	NA	NA	NA	NA	NA
AT1G01320	AT1G01320	Tetratricopeptide repeat (TPR)-like superfamily protein	4587.6	4595	4493.22	0.0299904	0.00232365	0.032314	20220.5	69.4658	4.03127e-10	1.75843e-09	0.602177	3
AT1G01335	AT1G01335	auxin-responsive endogenous peptide protein	11.3333	0	0	NA	NA	NA	NA	NA	NA	NA	NA	NA
AT1G01340	CNGC10	cyclic nucleotide gated channel 10	110.021	89.9855	140.84	-0.356282	-0.290009	-0.646291	487.173	166.834	2.11829e-29	3.66106e-28	0.454633	19
AT1G01350	AT1G01350	Zinc finger (CCCH-type/C3HC4-type RING finger) family protein	127.894	120.241	135.365	-0.0819027	-0.089026	-0.170929	551.763	155.158	5.08037e-27	8.81128e-26	0.401919	19
AT1G01355	AT1G01355	Putative endonuclease or glycosyl hydrolase	12.9117	0.533252	0.555272	4.53934	-4.59772	-0.0583788	NA	NA	NA	NA	NA	NA
AT1G01360	RCAR1	regulatory component of ABA receptor 1	100.87	92.548	98.9637	0.0275214	-0.124218	-0.0966969	417.388	75.5665	2.87094e-11	1.75192e-10	0.463859	22
AT1G01370	HTR12	Histone superfamily protein	26.124	13.8414	10.145	1.36461	-0.916381	0.448226	54.7386	30.8299	0.00209112	0.00170825	1.78173	2
AT1G01380	ETC1	Homeodomain-like superfamily protein	16.9292	4.07672	3.60808	2.23021	-2.05404	0.176178	16.8004	13.0653	0.36431	0.198871	1.98255	NA
AT1G01390	AT1G01390	UDP-Glycosyltransferase superfamily protein	59.6018	54.2473	39.7705	0.583656	-0.135803	0.447853	206.732	140.351	5.08867e-24	4.47663e-23	0.687432	9
AT1G01400	AT1G01400	NA	14.0143	0.0227547	0.0259115	9.0791	-9.26652	-0.187427	NA	NA	NA	NA	NA	NA
AT1G01410	PUM22	pumilio 22	14.3333	0	0	NA	NA	NA	NA	NA	NA	NA	NA	NA
AT1G01420	UGT72B3	UDP-glucosyl transferase 72B3	101.572	92.3189	84.554	0.264551	-0.137797	0.126754	393.614	44.1544	1.43737e-05	4.09469e-05	0.618465	3
AT1G01430	TBL25	TRICHOME BIREFRINGENCE-LIKE 25	606.603	619.615	630	-0.0545991	0.0306209	-0.0239781	2771.32	14.774	0.254029	0.710525	0.362827	NA
AT1G01440	AT1G01440	NA	167.707	160.238	172.891	-0.0439173	-0.0657255	-0.109643	727.619	28.8113	0.0042021	0.0146102	0.370507	NA
AT1G01450	AT1G01450	Protein kinase superfamily protein	15.8026	0.0693629	0.109546	7.17248	-7.83178	-0.659302	NA	NA	NA	NA	NA	NA
AT1G01453	AT1G01453	late embryosis abundant hydroxyproline-rich glycoprotein family protein	22.445	7.37035	5.88515	1.93124	-1.60659	0.324653	29.3324	15.6385	0.208362	0.118136	1.98255	NA
AT1G01460	PIPK11	Phosphatidylinositol-4-phosphate 5-kinase%2C core	16.3728	0.109818	0.0129816	10.3006	-7.22004	3.08058	NA	NA	NA	NA	NA	NA
AT1G01470	LEA14	Late embryosis abundant protein	269.785	252.17	256.042	0.0754305	-0.0974157	-0.0219852	1121.56	96.432	2.77502e-15	2.76902e-14	0.370507	2
AT1G01480	ACS2	1-amino-cyclopropane-1-carboxylate synthase 2	23.3256	7.42417	6.98164	1.74027	-1.65161	0.0886648	30.3198	27.0057	0.00771256	0.00532915	1.98255	14
AT1G01490	AT1G01490	Heavy metal transport/detoxification superfamily protein	552.691	608.307	634.704	-0.199612	0.138326	-0.0612858	2672.14	72.1957	1.24103e-10	9.15736e-10	0.362827	20
AT1G01500	AT1G01500	Erythronate-4-phosphate dehydrogenase family protein	97.6862	85.599	93.672	0.0605372	-0.19056	-0.130023	383.846	38.27	0.000138705	0.00044893	0.482741	2
AT1G01510	AN	NAD(P)-binding Rossmann-fold superfamily protein	279.065	246.484	278.189	0.0045364	-0.17911	-0.174574	1171.04	250.191	1.24822e-46	3.98705e-45	0.503473	20
AT1G01520	ASG4	Homeodomain-like superfamily protein	49.9963	32.9295	20.9283	1.25636	-0.602438	0.653925	132.349	157.11	2.03655e-27	1.21973e-26	1.22188	21
AT1G01530	AGL28	AGAMOUS-like 28	18.7436	0.0130258	0.0590129	8.31115	-10.4908	-2.17966	NA	NA	NA	NA	NA	NA
AT1G01540	AT1G01540	Protein kinase superfamily protein	571.344	538.276	638.994	-0.161442	-0.0860141	-0.247456	2582.86	236.599	8.46351e-44	3.39695e-42	0.364155	19
AT1G01550	BPS1	BPS1-like protein (DUF793)	894.247	943.143	1018.15	-0.187208	0.0768027	-0.110406	4245.64	43.598	1.78767e-05	8.32358e-05	0.364809	24
AT1G01560	MPK11	MAP kinase 11	26.8764	6.34544	14.1521	0.925319	-2.08254	-1.15723	41.6685	63.6969	4.74294e-09	9.40657e-09	1.24736	1
AT1G01570	AT1G01570	transferring glycosyl group transferase (DUF604)	34.0664	16.46	13.7798	1.30579	-1.04938	0.256409	65.5089	16.2411	0.18044	0.159626	1.24321	NA
AT1G01580	FRO2	ferric reduction oxidase 2	167.282	249.495	113.612	0.558169	0.576727	1.1349	730.605	45.0075	1.02744e-05	4.84387e-05	0.370507	4
AT1G01590	FRO1	ferric reduction oxidase 1	22.7728	2.49079	1.36535	4.05997	-3.19264	0.867333	8.67933	30.9142	0.00203023	0.000764228	4.03296	15
AT1G01600	CYP86A4	cytochrome P450%2C family 86%2C subfamily A%2C polypeptide 4	53.5769	54.6767	25.2063	1.08783	0.029315	1.11714	164.908	97.7953	1.5033e-15	5.08434e-15	1.15128	9
AT1G01610	GPAT4	glycerol-3-phosphate acyltransferase 4	464.116	455.392	441.149	0.0732192	-0.0273738	0.0458454	1991.86	22.5479	0.0318188	0.142484	0.247599	NA
AT1G01620	PIP1C	plasma membrane intrinsic protein 1C	2457.89	2539.1	2585.6	-0.0730823	0.0468996	-0.0261827	11340.9	222.363	7.67957e-41	2.70087e-39	0.364809	20
AT1G01630	AT1G01630	Sec14p-like phosphatidylinositol transfer family protein	296.044	296.901	285.346	0.0530991	0.0041724	0.0572715	1271.87	79.6108	4.89638e-12	3.80121e-11	0.382013	3
AT1G01640	AT1G01640	BTB/POZ domain-containing protein	71.3498	45.0339	59.0044	0.274086	-0.663899	-0.389813	229.031	96.702	2.45795e-15	1.07768e-14	0.86797	22
AT1G01650	SPPL4	SIGNAL PEPTIDE PEPTIDASE-LIKE 4	186.977	170.54	188.879	-0.0145986	-0.132755	-0.147353	778.979	26.5854	0.00886137	0.0298181	0.366038	NA
AT1G01660	AT1G01660	RING/U-box superfamily protein	30.3903	8.29582	7.80695	1.96078	-1.87316	0.0876259	35.0855	11.3266	0.501158	0.267819	1.98255	NA
AT1G01670	AT1G01670	RING/U-box superfamily protein	30.669	6.72903	7.9444	1.94877	-2.18831	-0.239539	32.6846	10.3193	0.587974	0.331076	1.85934	NA
AT1G01680	PUB54	plant U-box 54	26.3726	2.49573	10.3196	1.35366	-3.40151	-2.04785	23.2086	134.766	6.79793e-23	2.14434e-22	1.85934	1
AT1G01690	PRD3	putative recombination initiation defects 3	48.5704	24.9326	20.0597	1.27578	-0.962042	0.313739	101.83	51.1721	8.68552e-07	1.4434e-06	1.22596	2
AT1G01695	TRM33	Phosphatidylinositol N-acetyglucosaminlytransferase subunit P-like protein	25.7846	1.18071	1.38588	4.21764	-4.44878	-0.231144	5.95557	27.1409	0.00737422	0.00286139	3.64522	3
AT1G01700	ROPGEF2	RHO guanyl-nucleotide exchange factor 2	28.6853	4.19707	2.91188	3.30029	-2.77286	0.527428	16.0867	31.9203	0.00142354	0.00113043	1.87367	2
AT1G01710	AT1G01710	acyl-CoA thioesterase II	194.521	183.39	188.298	0.0469077	-0.0850079	-0.0381002	805.88	50.1725	1.30294e-06	4.80985e-06	0.525396	23
AT1G01715	AT1G01715	NA	33.0477	7.38777	8.44602	1.9682	-2.16134	-0.193134	35.3902	26.5185	0.00905855	0.00620086	1.98255	22
AT1G01720	ATAF1	NAC (No Apical Meristem) domain transcriptional regulator superfamily protein	319.741	372.326	304.081	0.072446	0.219665	0.292111	1449.32	94.9009	5.51785e-15	4.00251e-14	0.503473	16
AT1G01725	AT1G01725	adenylosuccinate synthetase	53.5988	26.5728	37.4073	0.51888	-1.01225	-0.493372	137.881	81.5364	2.10015e-12	5.64505e-12	1.16711	20
AT1G01730	AT1G01730	NA	145.038	119.358	147.143	-0.0207939	-0.281137	-0.301931	576.295	108.141	1.39423e-17	1.13954e-16	0.525396	20
AT1G01740	BSK4	kinase with tetratricopeptide repeat domain-containing protein	62.7904	39.3162	38.1434	0.71911	-0.67542	0.04369	168.142	42.1928	3.09073e-05	6.45559e-05	0.823753	2
AT1G01750	ADF11	actin depolymerizing factor 11	62.875	44.2874	32.3448	0.958954	-0.50559	0.453365	166.772	38.9052	0.000109085	0.000156106	1.15128	5
AT1G01760	AT1G01760	denosine deaminases acting on tRNA	56.5778	26.82	34.4586	0.715373	-1.07693	-0.361558	134.955	191.005	2.33223e-34	1.91542e-33	1.22596	22
AT1G01770	AT1G01770	propionyl-CoA carboxylase	204.699	168.364	226.893	-0.148511	-0.281921	-0.430431	852.657	147.228	2.06781e-25	3.62731e-24	0.366038	19
AT1G01780	PLIM2b	GATA type zinc finger transcription factor family protein	121.558	91.7932	99.7489	0.285274	-0.405186	-0.119913	423.965	82.8251	1.19008e-12	4.59927e-12	0.817484	22
AT1G01790	KEA1	K+ efflux antiporter 1	1343.81	1337.15	1231.25	0.126213	-0.00717385	0.119039	5752.06	90.3247	4.27187e-14	2.63569e-13	0.560166	3
AT1G01800	AT1G01800	NAD(P)-binding Rossmann-fold superfamily protein	358.93	355.608	371.211	-0.0485362	-0.0134158	-0.0619519	1573.05	33.2026	0.00089999	0.00248493	0.516806	20
AT1G01810	AT1G01810	NA	30.6714	2.12514	1.57793	4.28079	-3.85127	0.429521	8.07995	22.403	0.0332438	0.00975161	4.50063	7
AT1G01820	PEX11C	peroxin 11c	408.636	384.729	510.404	-0.320824	-0.0869743	-0.407798	1891.29	77.6376	1.16237e-11	1.33985e-10	0.247599	10
AT1G01830	AT1G01830	ARM repeat superfamily protein	125.341	117.356	88.6671	0.499389	-0.0949628	0.404426	449.201	101.306	3.08824e-16	1.52506e-15	0.815238	9
AT1G01840	AT1G01840	AP2-like ethylene-responsive transcription factor SNZ	33.8419	4.87712	3.27751	3.36813	-2.79471	0.573428	17.7074	56.7021	8.94573e-08	1.02245e-07	1.98255	9
AT1G01860	PFC1	Ribosomal RNA adenine dimethylase family protein	104.185	66.21	78.7388	0.404006	-0.654031	-0.250025	325.868	52.0301	6.12412e-07	1.99592e-06	0.618465	18
AT1G01880	AT1G01880	5'-3' exonuclease family protein	43.5399	13.2146	13.8016	1.65751	-1.72021	-0.0627003	59.3899	21.2049	0.0474595	0.0465772	1.21858	NA
AT1G01900	SBTI1.1	subtilase family protein	71.8842	48.2804	29.0579	1.30674	-0.574237	0.732505	173.74	122.759	1.73932e-20	1.28578e-19	0.687432	3
AT1G01910	AT1G01910	P-loop containing nucleoside triphosphate hydrolases superfamily protein	291.764	279.949	292.43	-0.00329132	-0.0596367	-0.062928	1232.76	37.9698	0.000155315	0.000653688	0.363777	14
AT1G01920	AT1G01920	SET domain-containing protein	132.578	92.2037	114.057	0.217077	-0.523939	-0.306861	457.427	101.994	2.26281e-16	1.12499e-15	0.815238	20
AT1G01930	AT1G01930	zinc finger protein-like protein	140.051	111.073	124.941	0.164713	-0.334445	-0.169732	513.832	83.8457	7.58355e-13	2.9701e-12	0.817484	22
AT1G01940	AT1G01940	Cyclophilin-like peptidyl-prolyl cis-trans isomerase family protein	91.8546	58.8439	62.9823	0.544405	-0.642457	-0.0980526	267.47	70.6947	2.37409e-10	8.74884e-10	0.727518	14
AT1G01950	ARK2	armadillo repeat kinesin 2	176.75	148.085	141.724	0.318627	-0.255285	0.0633421	645.976	33.1584	0.000914421	0.00319663	0.402282	22
AT1G01960	EDA10	SEC7-like guanine nucleotide exchange family protein	953.543	917.702	999.148	-0.0674003	-0.055273	-0.122673	4214.25	88.4699	9.75927e-14	5.87157e-13	0.560166	13
AT1G01970	AT1G01970	Tetratricopeptide repeat (TPR)-like superfamily protein	208.878	183.493	171.318	0.285981	-0.186934	0.0990464	784.967	87.6141	1.42774e-13	1.27717e-12	0.367378	2
AT1G01980	AT1G01980	FAD-binding Berberine family protein	33.9699	0.24804	0.172806	7.61896	-7.09754	0.521425	NA	NA	NA	NA	NA	NA
AT1G01990	AT1G01990	NA	203.239	171.031	200.226	0.0215461	-0.24892	-0.227374	810.55	42.9814	2.27437e-05	0.00010436	0.366038	22
AT1G02000	GAE2	UDP-D-glucuronate 4-epimerase 2	120.521	89.2359	86.9146	0.471619	-0.433594	0.0380253	392.862	25.2946	0.0134869	0.0282754	0.589613	NA
AT1G02010	SEC1A	secretory 1A	115.461	82.4916	84.4188	0.451776	-0.485092	-0.0333159	371.571	34.8316	0.000498111	0.00151181	0.482741	21
AT1G02020	AT1G02020	nitroreductase family protein	137.524	106.78	103.55	0.409356	-0.365047	0.044309	465.625	28.021	0.00549301	0.015517	0.454633	NA
AT1G02030	AT1G02030	C2H2-like zinc finger protein	37.9751	3.28448	2.19346	4.11378	-3.53132	0.582461	11.8572	18.2618	0.107968	0.0327957	4.03296	NA
AT1G02040	AT1G02040	C2H2-type zinc finger family protein	35.8673	0.169308	0.158086	7.82582	-7.72687	0.098942	NA	NA	NA	NA	NA	NA
AT1G02050	LAP6	Chalcone and stilbene synthase family protein	91.6486	45.762	71.8593	0.350938	-1.00196	-0.651026	261.569	231.058	1.20166e-42	2.31533e-41	0.725254	22
AT1G02060	AT1G02060	Tetratricopeptide repeat (TPR)-like superfamily protein	122.974	71.0296	113.365	0.117372	-0.791855	-0.674482	410.465	283.183	1.58122e-53	4.18674e-52	0.815238	22
AT1G02065	SPL8	squamosa promoter binding protein-like 8	45.2438	9.03478	8.32241	2.44265	-2.32416	0.118488	38.3491	8.64872	0.732605	0.40524	1.87367	NA
AT1G02067	AT1G02067	NA	37	0	0	NA	NA	NA	NA	NA	NA	NA	NA	NA
AT1G02070	AT1G02070	zinc ion-binding protein	38.8086	0.955609	1.87688	4.36997	-5.34381	-0.973841	6.41745	28.001	0.00553023	0.00178378	4.50063	19
AT1G02080	AT1G02080	transcription regulator	1161.18	1140.18	1139.95	0.0266195	-0.0263358	0.000283654	5060.63	43.6015	1.7852e-05	5.52769e-05	0.560166	23
AT1G02090	FUS5	Proteasome component (PCI) domain protein	192.839	168.38	154.453	0.320228	-0.19568	0.124548	708.577	59.807	2.44778e-08	1.4843e-07	0.367378	2
AT1G02100	SBI1	Leucine carboxyl methyltransferase	280.59	219.859	304.588	-0.118394	-0.351886	-0.47028	1160.17	289.261	8.41439e-55	3.82371e-53	0.503473	22
AT1G02110	AT1G02110	bZIP domain class transcription factor (DUF630 and DUF632)	232.111	172.916	205.548	0.175339	-0.424745	-0.249405	854.603	356.306	6.55014e-69	6.59519e-67	0.370507	22
AT1G02120	VAD1	GRAM domain family protein	514.054	484.021	573.003	-0.156624	-0.0868481	-0.243472	2291.05	95.2972	4.61914e-15	4.67001e-14	0.359602	20
AT1G02130	RA-5	RAS 5	285.621	255.761	259.26	0.139702	-0.159304	-0.0196021	1132.87	13.3948	0.341006	0.945237	0.363777	NA
AT1G02140	MAGO	mago nashi family protein	479.394	460.903	470.261	0.0277519	-0.0567485	-0.0289966	2036.16	23.422	0.0243494	0.0773592	0.364155	NA
AT1G02145	ALG12	homolog of asparagine-linked glycosylation 12	147.055	109.539	115.609	0.347093	-0.424911	-0.0778186	494.06	28.3636	0.00489263	0.00801838	0.815238	22
AT1G02150	AT1G02150	Tetratricopeptide repeat (TPR)-like superfamily protein	784.837	747.634	811.529	-0.048249	-0.0700601	-0.118309	3429.45	42.5454	2.69518e-05	7.63513e-05	0.602177	19
AT1G02160	AT1G02160	Cox19 family protein (CHCH motif)	110.503	72.0565	82.9457	0.413842	-0.616879	-0.203037	334.549	39.3406	9.24639e-05	0.000252219	0.589613	10
AT1G02170	MC1	metacaspase 1	178.197	138.433	162.224	0.135484	-0.364281	-0.228797	650.672	213.822	4.52492e-39	1.35074e-37	0.402282	19
AT1G02180	AT1G02180	ferredoxin-like protein	54.9702	13.0828	11.6352	2.24015	-2.07098	0.169174	56.5835	12.6106	0.397966	0.260744	1.61966	NA
AT1G02190	AT1G02190	Fatty acid hydroxylase superfamily	42.3528	0.938742	0.403862	6.71245	-5.49558	1.21687	NA	NA	NA	NA	NA	NA
AT1G02205	CER1	Fatty acid hydroxylase superfamily	171.767	170.956	107.423	0.677156	-0.00682603	0.67033	597.098	67.7268	8.50665e-10	5.78408e-09	0.370507	3
AT1G02210	AT1G02210	NAC (No Apical Meristem) domain transcriptional regulator superfamily protein	42.3333	0	0	NA	NA	NA	NA	NA	NA	NA	NA	NA
AT1G02220	NAC003	NAC domain containing protein 3	112.434	79.4673	71.8782	0.645451	-0.500645	0.144806	328.122	6.91096	0.863441	1	0.482741	NA
AT1G02230	NAC004	NAC domain containing protein 4	47.3249	5.11604	7.10564	2.73556	-3.2095	-0.473936	24.3922	24.1366	0.019488	0.012752	1.98255	NA
AT1G02250	NAC005	NAC domain containing protein 5	43.8568	0.581498	0.932616	5.55537	-6.23688	-0.681508	NA	NA	NA	NA	NA	NA
AT1G02260	AT1G02260	Divalent ion symporter	138.734	104.474	104.414	0.410002	-0.40918	0.000822136	447.565	29.2166	0.00365842	0.0105671	0.454633	NA
AT1G02270	AT1G02270	Calcium-binding endonuclease/exonuclease/phosphatase family	148.234	116.012	115.592	0.35884	-0.353601	0.00523906	497.82	93.8718	8.75176e-15	6.79242e-14	0.463859	2
AT1G02280	TOC33	translocon at the outer envelope membrane of chloroplasts 33	605.228	518.723	689.178	-0.187397	-0.222514	-0.409911	2656.07	237.099	6.66109e-44	2.6908e-42	0.362827	22
AT1G02290	AT1G02290	NA	102.592	61.1965	58.9594	0.799131	-0.745404	0.053727	264.372	11.6989	0.470151	0.553715	0.86797	NA
AT1G02300	AT1G02300	Cysteine proteinases superfamily protein	116.282	69.2886	82.7583	0.490653	-0.746938	-0.256285	331.494	54.7712	1.98906e-07	6.7302e-07	0.620729	14
AT1G02305	AT1G02305	Cysteine proteinases superfamily protein	640.177	609.796	773.218	-0.272406	-0.0701423	-0.342548	2949.3	167.185	1.79582e-29	3.86505e-28	0.364809	19
AT1G02310	MAN1	Glycosyl hydrolase superfamily protein	54.7167	10.7021	9.01233	2.60201	-2.35408	0.247927	43.0518	25.3659	0.0131812	0.0136598	1.24736	NA
AT1G02320	AT1G02320	NA	46	0	0	NA	NA	NA	NA	NA	NA	NA	NA	NA
AT1G02330	AT1G02330	integrator complex subunit-like protein	159.792	121.916	118.626	0.429778	-0.39031	0.0394683	526.183	19.5936	0.075175	0.202021	0.402282	NA
AT1G02335	GL22	germin-like protein subfamily 2 member 2	95.5554	61.0093	36.6358	1.38308	-0.647309	0.735774	215.615	40.7334	5.42926e-05	0.000105025	0.86797	4
AT1G02340	HFR1	basic helix-loop-helix (bHLH) DNA-binding superfamily protein	90.7776	40.8326	74.1725	0.291451	-1.15261	-0.861163	245.841	84.9433	4.6672e-13	2.07483e-12	0.727518	20
AT1G02350	AT1G02350	protoporphyrinogen oxidase-like protein	49.5836	2.33062	2.4421	4.34367	-4.41108	-0.0674061	10.5778	21.346	0.0455378	0.0152359	3.8418	NA
AT1G02360	AT1G02360	Chitinase family protein	198.804	184.518	152.274	0.384678	-0.107586	0.277092	720.62	19.6387	0.0742363	0.195758	0.410835	NA
AT1G02370	AT1G02370	Tetratricopeptide repeat (TPR)-like superfamily protein	97.1382	45.8317	57.2532	0.762683	-1.08369	-0.321009	226.481	89.4211	6.39029e-14	3.02593e-13	0.727252	3
AT1G02380	AT1G02380	transmembrane protein	62.8698	13.3754	17.008	1.88615	-2.23279	-0.346635	67.1656	39.9335	7.37593e-05	0.000101817	1.21858	20
AT1G02390	GPAT2	glycerol-3-phosphate acyltransferase 2	58.0795	9.24139	6.59746	3.13805	-2.65185	0.486199	37.1482	68.8458	5.26284e-10	7.18931e-10	1.97596	2
AT1G02400	GA2OX6	gibberellin 2-oxidase 6	83.1228	37.4724	33.3064	1.31944	-1.14942	0.170027	156.092	40.2674	6.49174e-05	0.000155635	0.687432	17
AT1G02405	AT1G02405	proline-rich family protein	50.2045	1.21982	0.80178	5.96847	-5.36308	0.605386	4.30173	17.2421	0.140715	0.0439894	3.8418	NA
AT1G02410	AT1G02410	cytochrome c oxidase assembly protein CtaG / Cox11 family	151.479	114.009	101.6	0.576218	-0.409974	0.166244	472.263	47.4461	3.90123e-06	1.57873e-05	0.454633	24
AT1G02420	AT1G02420	Pentatricopeptide repeat (PPR) superfamily protein	75.6167	27.3822	28.0856	1.42887	-1.46547	-0.0365914	120.505	6.55766	0.885409	0.734665	1.22188	NA
AT1G02430	ARFD1B	ADP-ribosylation factor D1B	52.6796	2.25219	3.10108	4.0864	-4.54784	-0.46144	11.0863	9.67064	0.64483	0.186889	3.7476	NA
AT1G02440	ARFD1A	ADP-ribosylation factor D1A	51.3838	0.436575	0.821487	5.96693	-6.87894	-0.912008	NA	NA	NA	NA	NA	NA
AT1G02450	NIMIN1	NIM1-interacting 1	51.6024	0.741856	1.85341	4.79918	-6.12015	-1.32097	4.70709	60.7218	1.66679e-08	1.01858e-08	4.03296	3
AT1G02460	AT1G02460	Pectin lyase-like superfamily protein	58.1547	7.29399	4.44411	3.70993	-2.99512	0.714813	27.0775	48.7275	2.33408e-06	2.35276e-06	1.98611	2
AT1G02470	AT1G02470	Polyketide cyclase/dehydrase and lipid transport superfamily protein	55.351	6.48779	4.83137	3.51811	-3.09281	0.425294	22.2878	36.3714	0.000282319	0.000230745	1.97596	22
AT1G02475	AT1G02475	Polyketide cyclase/dehydrase and lipid transport superfamily protein	338.3	358.313	299.943	0.173614	0.0829205	0.256534	1401.85	58.3857	4.43722e-08	1.89242e-07	0.516806	3
AT1G02490	AT1G02490	NA	52.5425	0.17718	0.112841	8.86305	-8.21212	0.650928	NA	NA	NA	NA	NA	NA
AT1G02500	SAM1	S-adenosylmethionine synthetase 1	2797.44	3074.78	2849.92	-0.0268139	0.136375	0.109561	12916.1	30.0982	0.00269892	0.00976518	0.364809	24
AT1G02510	TPK4	Outward rectifying potassium channel protein	53	0	0	NA	NA	NA	NA	NA	NA	NA	NA	NA
AT1G02520	ABCB11	P-glycoprotein 11	197.198	129.967	163.279	0.272305	-0.601492	-0.329187	651.543	25.4273	0.012923	0.0388012	0.40339	NA
AT1G02530	ABCB12	P-glycoprotein 12	55.0085	1.21982	1.02147	5.75093	-5.49491	0.25602	5.27678	13.6072	0.326494	0.101785	3.64522	NA
AT1G02540	AT1G02540	NA	54	0	0	NA	NA	NA	NA	NA	NA	NA	NA	NA
AT1G02550	AT1G02550	Plant invertase/pectin methylesterase inhibitor superfamily protein	54.3333	0	0	NA	NA	NA	NA	NA	NA	NA	NA	NA
AT1G02560	CLPP5	nuclear encoded CLP protease 5	1384.01	1515.04	1366.62	0.0182456	0.130501	0.148747	6235.1	25.4161	0.0129697	0.0267038	0.602177	NA
AT1G02570	AT1G02570	transmembrane protein	59.7145	5.55357	5.2387	3.5108	-3.42659	0.0842048	23.2451	18.4728	0.10207	0.0638197	1.87367	NA
AT1G02575	AT1G02575	transmembrane protein	56.5814	1.47125	1.32969	5.41116	-5.26521	0.145954	6.01435	17.023	0.148734	0.0463134	3.8418	NA
AT1G02580	MEA	SET domain-containing protein	58.541	3.13265	4.38999	3.73716	-4.22399	-0.486833	15.3813	18.6114	0.0983475	0.031446	3.8418	NA
AT1G02590	AT1G02590	Aldehyde oxidase/xanthine dehydrogenase%2C molybdopterin binding protein	56	0	0	NA	NA	NA	NA	NA	NA	NA	NA	NA
AT1G02610	AT1G02610	RING/FYVE/PHD zinc finger superfamily protein	119.483	63.7691	103.333	0.209499	-0.905871	-0.696373	349.528	192.23	1.30448e-34	2.21802e-33	0.589613	23
AT1G02620	AT1G02620	Ras-related small GTP-binding family protein	69.3101	8.97347	28.7604	1.26898	-2.94933	-1.68035	75.3103	230.907	1.29163e-42	1.47049e-41	1.24736	20
AT1G02630	AT1G02630	Nucleoside transporter family protein	58.0408	1.48121	0.953167	5.92819	-5.29222	0.635972	5.13713	19.7806	0.0713517	0.0221989	4.03296	NA
AT1G02640	BXL2	beta-xylosidase 2	404.148	407.469	424.333	-0.070311	0.011806	-0.058505	1744.72	502.879	5.40702e-100	1.0741e-97	0.503473	11
AT1G02650	AT1G02650	Tetratricopeptide repeat (TPR)-like superfamily protein	69.944	10.7409	14.4327	2.27686	-2.70308	-0.426226	56.3733	34.1824	0.00063127	0.000768016	1.24736	20
AT1G02660	AT1G02660	alpha/beta-Hydrolases superfamily protein	205.695	125.625	277.906	-0.434088	-0.711388	-1.14548	836.56	187.707	1.11307e-33	2.85765e-32	0.370507	20
AT1G02670	AT1G02670	P-loop containing nucleoside triphosphate hydrolases superfamily protein	70.0734	9.2941	18.3634	1.93203	-2.91448	-0.982449	58.4271	184.279	5.64114e-33	3.00759e-32	1.78173	13
AT1G02680	TAF13	TBP-associated factor 13	107.947	48.7803	60.3101	0.839848	-1.14595	-0.306099	235.068	115.409	5.06737e-19	3.26326e-18	0.727518	19
AT1G02690	IMPA-6	importin alpha	151.139	85.1704	79.8171	0.921105	-0.82745	0.0936545	377.066	34.4156	0.000579882	0.00144498	0.589912	15
AT1G02700	AT1G02700	GATA transcription factor-like protein	60.7342	1.85738	1.18954	5.67404	-5.03116	0.642871	6.62896	14.3386	0.279611	0.0722231	4.50063	NA
AT1G02705	AT1G02705	NA	66.4066	5.94274	5.12909	3.69455	-3.48213	0.212427	26.1628	29.2234	0.00364985	0.00262858	1.97596	11
AT1G02710	AT1G02710	glycine-rich protein	60	0	0	NA	NA	NA	NA	NA	NA	NA	NA	NA
AT1G02720	GATL5	galacturonosyltransferase 5	130.588	70.6881	66.4243	0.975238	-0.885481	0.0897574	307.553	27.3909	0.00678518	0.0178697	0.482741	NA
AT1G02730	CSLD5	cellulose synthase-like D5	271.839	235.839	122.971	1.14443	-0.204946	0.939486	817.04	57.3138	6.9371e-08	4.06508e-07	0.366038	2
AT1G02740	AT1G02740	MRG family protein	113.912	54.3553	59.2449	0.943162	-1.06743	-0.12427	247.682	31.9857	0.00139084	0.00271468	0.727518	13
AT1G02750	AT1G02750	Drought-responsive family protein	138.423	73.9394	98.7248	0.487599	-0.904668	-0.417069	373.577	148.894	9.50289e-26	1.00986e-24	0.620729	22
AT1G02770	AT1G02770	NA	64.5261	3.78225	3.94256	4.03268	-4.09256	-0.0598873	15.9154	27.8639	0.0057912	0.0021657	3.8418	16
AT1G02780	emb2386	Ribosomal protein L19e family protein	2773.06	2872.16	2590.41	0.0982963	0.0506582	0.148954	12084.5	120.668	4.54806e-20	3.72618e-19	0.601634	7
AT1G02790	PGA4	polygalacturonase 4	62.3333	0.0216983	0.0239386	11.3465	-11.4882	-0.141752	NA	NA	NA	NA	NA	NA
AT1G02800	CEL2	cellulase 2	71.7091	9.47852	5.34318	3.74638	-2.91942	0.826962	35.0111	27.2167	0.00719076	0.00500179	1.97596	9
AT1G02810	AT1G02810	Plant invertase/pectin methylesterase inhibitor superfamily	104.775	52.2362	28.6041	1.87301	-1.00418	0.868827	179.159	41.3198	4.33214e-05	8.90032e-05	0.823753	5
AT1G02813	AT1G02813	pectinesterase (Protein of unknown function%2C DUF538)	63.4649	0.278552	0.0978025	9.34187	-7.83187	1.51	NA	NA	NA	NA	NA	NA
AT1G02816	AT1G02816	pectinesterase (Protein of unknown function%2C DUF538)	164.022	122.386	110.833	0.565502	-0.42245	0.143052	496.589	55.7474	1.3289e-07	6.16266e-07	0.454633	11
AT1G02820	LEA3	Late embryosis abundant 3 (LEA3) family protein	130.978	89.3093	47.0604	1.47674	-0.552443	0.924297	311.423	179.419	5.61456e-32	8.45238e-31	0.589912	24
AT1G02830	AT1G02830	Ribosomal L22e protein family	64.4157	0.111201	0.025234	11.3178	-9.1781	2.13973	NA	NA	NA	NA	NA	NA
AT1G02840	SR34	RNA-binding (RRM/RBD/RNP motifs) family protein	785.385	615.07	898.905	-0.194769	-0.352649	-0.547418	3368.73	739.766	1.34553e-150	2.19494e-147	0.247599	22
AT1G02850	BGLU11	beta glucosidase 11	490.141	698.696	527.939	-0.107174	0.511468	0.404294	2422.67	53.7015	3.08933e-07	1.71515e-06	0.364809	15
AT1G02860	NLA	SPX (SYG1/Pho81/XPR1) domain-containing protein	171.679	103.525	144.901	0.244647	-0.729741	-0.485095	532.457	91.9228	2.09316e-14	1.96906e-13	0.370507	20
AT1G02870	AT1G02870	nucleolar-like protein	164.347	92.348	117.797	0.480436	-0.83159	-0.351154	459.548	72.1884	1.24497e-10	5.74306e-10	0.589613	12
AT1G02880	TPK1	thiamin pyrophosphokinase1	166.017	117.895	94.6257	0.811032	-0.493831	0.3172	460.112	79.9205	4.27404e-12	1.59006e-11	0.817484	3
AT1G02890	AT1G02890	AAA-type ATPase family protein	883.112	849.612	896.266	-0.0213299	-0.0557928	-0.0771227	3823.67	106.518	2.91445e-17	3.33981e-16	0.364809	22
AT1G02900	RALF1	rapid alkalinization factor 1	174.615	131.669	108.53	0.68609	-0.407268	0.278822	514.825	38.125	0.000146497	0.000500396	0.454633	4
AT1G02910	LPA1	tetratricopeptide repeat (TPR)-containing protein	427.362	369.084	373.825	0.193096	-0.21151	-0.0184137	1638.53	12.029	0.443353	0.866452	0.516806	NA
AT1G02920	GSTF7	glutathione S-transferase 7	1081.93	970.166	1402.43	-0.374319	-0.157302	-0.531621	5119.3	27.4253	0.00670771	0.0143663	0.602177	NA
AT1G02930	GSTF6	glutathione S-transferase 6	792.136	672.797	1162.83	-0.553823	-0.235578	-0.7894	3870.83	39.9329	7.37759e-05	0.00032117	0.364809	10
AT1G02940	GSTF5	glutathione S-transferase (class phi) 5	70.3165	2.49061	2.371	4.89029	-4.81929	0.0709989	10.2955	12.6402	0.395727	0.121729	3.64522	NA
AT1G02950	GSTF4	glutathione S-transferase F4	96.0226	34.5322	24.197	1.98855	-1.47543	0.513117	127.286	25.7332	0.0117063	0.0129942	1.16711	NA
AT1G02960	AT1G02960	kinetochore protein	170.62	101.11	123.993	0.460524	-0.754851	-0.294327	488.361	345.527	1.23162e-66	5.23027e-65	0.817484	22
AT1G02965	AT1G02965	NA	69.0146	0	0	NA	NA	NA	NA	NA	NA	NA	NA	NA
AT1G02970	WEE1	WEE1-like kinase	82.2431	13.9988	9.11157	3.17412	-2.55459	0.619535	52.3872	84.6237	5.37617e-13	1.41561e-12	1.24321	2
AT1G02980	CUL2	cullin 2	70.5536	0.857378	0.827968	6.413	-6.36265	0.0503568	NA	NA	NA	NA	NA	NA
AT1G02990	AT1G02990	NA	263.058	208.91	194.824	0.43321	-0.332504	0.100706	890.346	44.6519	1.18204e-05	5.53225e-05	0.370507	24
AT1G03000	PEX6	peroxin 6	270.673	209.677	220.499	0.295777	-0.368382	-0.0726053	940.604	50.9018	9.69387e-07	4.65949e-06	0.404216	14
AT1G03010	AT1G03010	Phototropic-responsive NPH3 family protein	80.6371	12.2332	12.0962	2.7369	-2.72064	0.0162575	50.66	25.7665	0.0115805	0.0120919	1.24736	NA
AT1G03020	AT1G03020	Thioredoxin superfamily protein	77.3529	8.29539	3.76706	4.35994	-3.22107	1.13887	27.0645	60.6634	1.70827e-08	2.06708e-08	1.98255	2
AT1G03030	AT1G03030	P-loop containing nucleoside triphosphate hydrolases superfamily protein	146.316	87.457	81.5499	0.843333	-0.742442	0.100891	361.612	39.8122	7.7255e-05	0.000203016	0.618465	22
AT1G03040	AT1G03040	basic helix-loop-helix (bHLH) DNA-binding superfamily protein	307.477	254.005	240.353	0.355321	-0.275619	0.079702	1079.85	43.2728	2.02997e-05	9.41609e-05	0.363777	10
AT1G03050	AT1G03050	ENTH/ANTH/VHS superfamily protein	72.7873	0.825881	0.583412	6.96303	-6.46161	0.50142	NA	NA	NA	NA	NA	NA
AT1G03055	D27	beta-carotene isomerase D27-like protein	103.014	39.3939	28.2339	1.86734	-1.3868	0.480542	147.616	366.802	3.97898e-71	1.95098e-69	0.823753	24
AT1G03060	SPI	BEACH-DOMAIN HOMOLOG A1	947.039	888.135	853.204	0.150533	-0.0926447	0.0578878	3878.89	41.182	4.56861e-05	0.000135412	0.560166	18
AT1G03070	AT1G03070	Bax inhibitor-1 family protein	78.9794	6.78069	4.76199	4.05184	-3.54197	0.509867	25.8792	19.4724	0.0777489	0.0497787	1.85934	NA
AT1G03080	NET1D	kinase interacting (KIP1-like) family protein	853.307	800.14	900.323	-0.0773775	-0.0928129	-0.17019	3685.5	138.158	1.40925e-23	3.31324e-22	0.247599	13
AT1G03090	MCCA	methylcrotonyl-CoA carboxylase alpha chain	973.461	621.597	1831.9	-0.912144	-0.647144	-1.55929	5017.72	222.392	7.57227e-41	3.90474e-39	0.247599	19
AT1G03100	AT1G03100	Pentatricopeptide repeat (PPR) superfamily protein	96.3458	23.6339	18.8374	2.35462	-2.02737	0.327253	95.1213	154.211	7.91705e-27	4.88985e-26	1.14227	15
AT1G03103	AT1G03103	Bifunctional inhibitor/lipid-transfer protein/seed storage 2S albumin superfamily protein	74.3333	0	0	NA	NA	NA	NA	NA	NA	NA	NA	NA
AT1G03106	AT1G03106	NA	76.151	1.05763	1.44997	5.71477	-6.16996	-0.455194	6.08607	9.73817	0.638918	0.181179	3.8418	NA
AT1G03110	TRM82	Transducin/WD40 repeat-like superfamily protein	137.021	61.8117	57.3191	1.25731	-1.14845	0.108865	267.671	84.0513	6.92486e-13	3.04472e-12	0.727518	2
AT1G03120	RAB28	responsive to abscisic acid 28	76.5414	1.49239	0.831504	6.52437	-5.68055	0.843827	5.26257	11.6522	0.473996	0.144101	3.64522	NA
AT1G03130	PSAD-2	photosystem I subunit D-2	2831.8	3091.68	2641.92	0.100128	0.126673	0.226801	12901.6	784.355	3.74363e-160	2.97022e-157	0.601634	1
AT1G03140	AT1G03140	splicing factor Prp18 family protein	339.806	275.056	338.133	0.00711944	-0.304987	-0.297867	1312.28	412.326	9.26857e-81	1.30611e-78	0.389147	20
AT1G03150	AT1G03150	Acyl-CoA N-acyltransferases (NAT) superfamily protein	143.318	70.1438	74.659	0.940835	-1.03083	-0.0899994	315.675	34.3253	0.00059927	0.0014905	0.589613	1
AT1G03160	FZL	FZO-like protein	422.794	369.044	346.878	0.285526	-0.196163	0.0893631	1569.41	188.186	8.8699e-34	1.65506e-32	0.516806	3
AT1G03165	AT1G03165	NA	77.6124	0.779745	0.622173	6.96283	-6.63714	0.325687	NA	NA	NA	NA	NA	NA
AT1G03170	FAF2	FANTASTIC four-like protein (DUF3049)	79.1969	2.17379	2.29261	5.11038	-5.18716	-0.0767793	9.48391	17.4097	0.134825	0.040402	4.03296	NA
AT1G03180	AT1G03180	non-structural protein	87.9728	11.358	9.22378	3.25363	-2.95335	0.300275	45.5047	29.4715	0.00335162	0.00375606	1.24321	9
AT1G03190	UVH6	RAD3-like DNA-binding helicase protein	145.505	70.1646	67.43	1.10961	-1.05225	0.0573526	304.494	12.6861	0.392267	0.645319	0.618465	NA
AT1G03200	AT1G03200	NA	97.1985	16.869	24.2071	2.0055	-2.52656	-0.521055	89.4989	86.7751	2.07228e-13	5.70501e-13	1.22596	20
AT1G03210	AT1G03210	Phenazine biosynthesis PhzC/PhzF protein	163.951	87.643	106.952	0.6163	-0.903555	-0.287255	417.343	197.13	1.27529e-35	2.87283e-34	0.463859	22
AT1G03220	AT1G03220	Eukaryotic aspartyl protease family protein	1386.94	1555.09	1431.68	-0.0458077	0.165096	0.119288	6382.22	23.337	0.0249978	0.049488	0.601634	NA
AT1G03230	AT1G03230	Eukaryotic aspartyl protease family protein	247.972	197.427	144.45	0.779607	-0.328856	0.450751	746.423	55.1502	1.70106e-07	9.62577e-07	0.366038	2
AT1G03240	AT1G03240	NA	80.016	0.65441	0.739347	6.75789	-6.93395	-0.176057	NA	NA	NA	NA	NA	NA
AT1G03250	AT1G03250	R3H domain protein	208.558	145.169	135.935	0.617533	-0.522718	0.0948155	608.309	44.6238	1.19517e-05	5.16937e-05	0.402282	2
AT1G03260	AT1G03260	SNARE associated Golgi protein family	130.19	49.6587	56.9055	1.19398	-1.3905	-0.196522	232.916	44.2239	1.39868e-05	2.88288e-05	0.86797	22
AT1G03270	AT1G03270	CBS domain protein with a domain protein (DUF21)	97.886	17.6945	15.5035	2.65851	-2.4678	0.190707	74.1532	13.1527	0.35804	0.23628	1.61966	NA
AT1G03280	AT1G03280	Transcription factor TFIIE%2C alpha subunit	306.753	238.011	254.075	0.271826	-0.366054	-0.0942275	1066.26	64.1751	3.8717e-09	2.53702e-08	0.363777	20
AT1G03290	AT1G03290	ELKS/Rab6-interacting/CAST family protein	238.66	168.202	196.497	0.280456	-0.504761	-0.224305	775.851	109.013	9.37776e-18	1.08823e-16	0.370507	13
AT1G03300	ATDUF1	at domain protein (DOMAIN OF UNKNOWN FUNCTION 724 1)	113.911	29.7575	36.1048	1.65765	-1.93658	-0.278938	146.233	69.0879	4.74276e-10	1.80927e-09	0.687432	20
AT1G03310	DBE1	debranching enzyme 1	372.046	319.511	233.334	0.673087	-0.219615	0.453472	1238.29	613.046	1.73395e-123	9.10117e-121	0.370507	3
AT1G03320	AT1G03320	NA	83.2487	0.62017	0.652971	6.99427	-7.06862	-0.0743551	NA	NA	NA	NA	NA	NA
AT1G03325	AT1G03325	NA	82.6667	0	0	NA	NA	NA	NA	NA	NA	NA	NA	NA
AT1G03330	LSM2	Small nuclear ribonucleoprotein family protein	196.006	122.105	122.035	0.683606	-0.682781	0.00082485	530.01	118.125	1.4604e-19	1.33349e-18	0.525396	22
AT1G03340	AT1G03340	NA	93.2043	12.9932	10.2054	3.19107	-2.84264	0.348426	48.7214	37.0087	0.000222684	0.000222471	1.61966	15
AT1G03350	AT1G03350	BSD domain-containing protein	336.399	277.628	270.946	0.312166	-0.277017	0.0351492	1191.56	13.7633	0.316077	0.638897	0.503473	NA
AT1G03360	RRP4	ribosomal RNA processing 4	142.188	56.8548	60.1884	1.24024	-1.32244	-0.0822046	260.372	47.1853	4.32943e-06	8.49741e-06	0.962064	12
AT1G03365	AT1G03365	RING/U-box superfamily protein	230.961	154.221	164.64	0.488332	-0.582651	-0.0943191	693.24	55.4316	1.51435e-07	7.69405e-07	0.410835	19
AT1G03370	AT1G03370	C2 calcium/lipid-binding and GRAM domain containing protein	314.253	248.842	273.716	0.199248	-0.336695	-0.137447	1116.74	50.7875	1.01543e-06	3.9489e-06	0.503473	10
AT1G03380	ATG18G	autophagy 18 G-like protein	555.024	514.575	536.561	0.0488064	-0.109168	-0.0603617	2271.85	172.187	1.70344e-30	3.89703e-29	0.359602	20
AT1G03390	AT1G03390	HXXXD-type acyl-transferase family protein	85.4026	0.139816	0.0772599	10.1103	-9.2546	0.855739	NA	NA	NA	NA	NA	NA
AT1G03395	AT1G03395	NA	85.6667	0.0118166	0	NA	-12.8237	NA	NA	NA	NA	NA	NA	NA
AT1G03400	AT1G03400	2-oxoglutarate (2OG) and Fe(II)-dependent oxygenase superfamily protein	232.278	152.403	193.035	0.266986	-0.607963	-0.340976	739.406	91.0524	3.08761e-14	2.59959e-13	0.410835	20
AT1G03410	2A6	2-oxoglutarate (2OG) and Fe(II)-dependent oxygenase superfamily protein	182.213	92.6059	114.492	0.67038	-0.976448	-0.306069	454.342	68.757	5.46738e-10	1.76136e-09	0.815238	18
AT1G03430	AHP5	histidine-containing phosphotransfer factor 5	149.06	68.7933	67.3389	1.14638	-1.11555	0.0308271	295.186	33.8081	0.000723176	0.00215314	0.482741	3
AT1G03440	AT1G03440	Leucine-rich repeat (LRR) family protein	279.114	193.826	169.873	0.7164	-0.526095	0.190304	834.158	93.9336	8.51264e-15	8.30066e-14	0.367378	9
AT1G03445	BSU1	Serine/threonine protein phosphatase family protein	88.6891	1.80569	1.23101	6.17084	-5.61814	0.552706	6.45476	23.7207	0.0221947	0.00773541	3.8418	2
AT1G03457	AT1G03457	RNA-binding (RRM/RBD/RNP motifs) family protein	208.324	101.614	144.958	0.523196	-1.03573	-0.512534	544.465	260.648	8.20158e-49	3.87761e-47	0.370507	19
AT1G03470	NET3A	Kinase interacting (KIP1-like) family protein	130.724	38.3769	53.7074	1.28333	-1.76821	-0.484883	198.728	165.575	3.82978e-29	3.16143e-28	0.954717	19
AT1G03475	LIN2	Coproporphyrinogen III oxidase	1001.98	953.327	886.721	0.176301	-0.0718101	0.104491	4051	119.725	7.01028e-20	6.10984e-19	0.560166	15
AT1G03490	NAC006	NAC domain containing protein 6	88.6667	0	0	NA	NA	NA	NA	NA	NA	NA	NA	NA
AT1G03495	AT1G03495	HXXXD-type acyl-transferase family protein	94.39	5.47389	2.81287	5.06852	-4.108	0.960521	19.9469	91.2638	2.80947e-14	5.15851e-14	1.97596	2
AT1G03510	AT1G03510	Tetratricopeptide repeat (TPR)-like superfamily protein	100.176	9.60959	11.3737	3.13875	-3.38191	-0.24316	47.0946	24.4549	0.0176278	0.0180172	1.24321	NA
AT1G03520	AT1G03520	Core-2/I-branching beta-1%2C6-N-acetylglucosaminyltransferase family protein	165.953	77.1244	105.128	0.658629	-1.10552	-0.446891	388.215	261.867	4.56159e-49	1.31247e-47	0.620729	20
AT1G03530	NAF1	nuclear assembly factor 1	206.824	109.712	122.114	0.760177	-0.914686	-0.154509	518.007	72.1009	1.29302e-10	7.51269e-10	0.463859	12
AT1G03540	AT1G03540	Pentatricopeptide repeat (PPR-like) superfamily protein	106.477	16.2245	16.9231	2.65348	-2.7143	-0.0608141	73.1768	9.72315	0.640234	0.373766	1.78173	NA
AT1G03550	SCAMP4	Secretory carrier membrane protein (SCAMP) family protein	142.772	51.2642	62.7081	1.18699	-1.4777	-0.290701	249.626	81.7772	1.88885e-12	8.05641e-12	0.727252	20
AT1G03560	AT1G03560	Pentatricopeptide repeat (PPR-like) superfamily protein	163.962	75.0701	85.1959	0.944502	-1.12705	-0.182546	347.341	50.3135	1.23062e-06	4.07784e-06	0.589613	19
AT1G03590	AT1G03590	Protein phosphatase 2C family protein	297.108	199.621	260.102	0.19191	-0.573721	-0.381811	1002.04	238.633	3.19365e-44	1.27943e-42	0.370507	20
AT1G03600	PSB27	photosystem II family protein	1669.33	1630.06	1644.56	0.0215736	-0.034345	-0.0127713	7280.24	68.473	6.17664e-10	4.31351e-09	0.364809	23
AT1G03610	AT1G03610	plant/protein (DUF789)	322.179	226.4	342.215	-0.0870385	-0.508991	-0.596029	1209.13	283.916	1.11046e-53	4.73665e-52	0.503473	23
AT1G03620	AT1G03620	ELMO/CED-12 family protein	110.27	17.3251	21.5667	2.35416	-2.6701	-0.315943	84.0465	113.906	1.00753e-18	2.92361e-18	1.61966	11
AT1G03630	POR C	protochlorophyllide oxidoreductase C	1007.21	927.95	797.887	0.336103	-0.118239	0.217863	3924.06	429.7	1.92102e-84	1.9609e-82	0.601634	3
AT1G03650	AT1G03650	Acyl-CoA N-acyltransferases (NAT) superfamily protein	110.132	15.6482	23.4144	2.23377	-2.81517	-0.581403	83.1687	104.824	6.28515e-17	1.50558e-16	1.78173	19
AT1G03660	AT1G03660	Ankyrin-repeat containing protein	100.037	6.9178	7.62885	3.71292	-3.85407	-0.141152	31.7054	21.0501	0.0496511	0.0308953	1.97596	NA
AT1G03670	AT1G03670	ankyrin repeat family protein	93.8314	0.0613095	0.176552	9.05384	-10.5797	-1.52591	NA	NA	NA	NA	NA	NA
AT1G03680	THM1	thioredoxin M-type 1	1543.09	1626.18	1364	0.177984	0.0756675	0.253652	6515.1	100.187	5.11729e-16	3.59103e-15	0.560166	15
AT1G03687	AT1G03687	DTW domain-containing protein	158.294	63.9395	65.6849	1.26898	-1.30783	-0.0388543	287.716	16.8346	0.155924	0.229644	0.727252	NA
AT1G03700	AT1G03700	Uncharacterized protein family (UPF0497)	100.737	8.74329	6.29118	4.00112	-3.52627	0.474845	31.0517	39.7287	7.97584e-05	6.91833e-05	1.97596	3
AT1G03710	AT1G03710	Cystatin/monellin superfamily protein	95.5135	0.743512	0.687895	7.11737	-7.00521	0.112168	NA	NA	NA	NA	NA	NA
AT1G03720	AT1G03720	Cysteine proteinases superfamily protein	95.3333	0	0.0121136	12.9421	NA	NA	NA	NA	NA	NA	NA	NA
AT1G03730	AT1G03730	pyrroline-5-carboxylate reductase	121.774	27.3453	28.6575	2.08722	-2.15484	-0.0676168	122.221	22.3973	0.0333009	0.033614	1.21163	NA
AT1G03740	AT1G03740	Protein kinase superfamily protein	423.239	374.333	438.687	-0.0517177	-0.177153	-0.22887	1697.12	98.3081	1.19347e-15	8.83797e-15	0.516806	14
AT1G03750	SWI2	switch 2	145.462	51.0154	51.9132	1.48647	-1.51164	-0.0251693	226.024	51.1766	8.66969e-07	2.01293e-06	0.86797	20
AT1G03760	AT1G03760	Prefoldin chaperone subunit family protein	169.23	66.5336	104.736	0.692221	-1.34683	-0.654607	365.479	222.821	6.16999e-41	1.64993e-39	0.482741	19
AT1G03770	RING1B	RING 1B	138.345	40.6374	48.63	1.50835	-1.76739	-0.259037	193.963	138.728	1.08165e-23	5.64921e-23	1.15128	19
AT1G03780	TPX2	targeting protein for XKLP2	151.937	58.5543	37.7396	2.00933	-1.37563	0.633697	216.801	40.7208	5.4555e-05	0.000125027	0.727518	14
AT1G03790	SOM	Zinc finger C-x8-C-x5-C-x3-H type family protein	102.34	4.27902	4.2611	4.58601	-4.57995	0.00605619	20.1924	17.1335	0.144645	0.083732	1.98611	NA
AT1G03800	ERF10	ERF domain protein 10	101.166	3.2772	3.81879	4.72747	-4.94812	-0.220652	15.4731	49.5673	1.66408e-06	7.71709e-07	4.50063	22
AT1G03810	AT1G03810	Nucleic acid-binding%2C OB-fold-like protein	98.3333	0	0	NA	NA	NA	NA	NA	NA	NA	NA	NA
AT1G03820	AT1G03820	E6-like protein	152.426	66.7026	29.4188	2.3733	-1.19229	1.181	216.012	76.5393	1.8783e-11	7.49552e-11	0.727252	2
AT1G03830	AT1G03830	guanylate-binding family protein	178.197	75.5661	79.4109	1.16607	-1.23767	-0.0715975	346.064	37.804	0.000165308	0.000418818	0.618465	2
AT1G03840	MGP	C2H2 and C2HC zinc fingers superfamily protein	118.702	18.3898	14.5448	3.02877	-2.69036	0.338407	76.4113	26.9422	0.00787667	0.00840798	1.24736	14
AT1G03850	GRXS13	Glutaredoxin family protein	209.179	126.611	171.491	0.286605	-0.724335	-0.43773	613.034	88.5875	9.26151e-14	7.66999e-13	0.40339	20
AT1G03860	PHB2	prohibitin 2	401.637	304.909	322.205	0.317912	-0.397513	-0.0796006	1374.62	91.7321	2.2793e-14	2.07545e-13	0.382013	10
AT1G03870	FLA9	FASCICLIN-like arabinoogalactan 9	986.078	828.348	951.496	0.0515038	-0.251465	-0.199961	3987.1	85.8255	3.15752e-13	1.82925e-12	0.560166	20
AT1G03880	CRU2	cruciferin 2	100.667	0	0	NA	NA	NA	NA	NA	NA	NA	NA	NA
AT1G03890	AT1G03890	RmlC-like cupins superfamily protein	101	0	0	NA	NA	NA	NA	NA	NA	NA	NA	NA
AT1G03900	ABCI18	non-intrinsic ABC protein 4	547.943	429.083	566.263	-0.0474454	-0.352771	-0.400216	2150.94	146.592	2.78195e-25	4.91927e-24	0.359602	19
AT1G03905	ABCI19	P-loop containing nucleoside triphosphate hydrolases superfamily protein	128.411	27.2778	27.8044	2.20739	-2.23497	-0.0275854	121.034	22.2799	0.0344995	0.0347611	1.21163	NA
AT1G03910	AT1G03910	cactus-binding carboxy-terminal%2C cactin	448.624	350.113	391.981	0.19472	-0.357683	-0.162963	1615.23	209.729	3.18383e-38	7.19073e-37	0.514921	19
AT1G03920	AT1G03920	Protein kinase family protein	116.495	16.0745	12.3643	3.23601	-2.85742	0.378588	62.5549	16.1468	0.184605	0.116582	1.78173	NA
AT1G03930	ADK1	dual specificity kinase 1	297.571	218.805	208.055	0.51627	-0.443588	0.0726821	923.99	34.3498	0.000593944	0.0022976	0.370507	3
AT1G03940	AT1G03940	HXXXD-type acyl-transferase family protein	115.362	11.6969	6.22172	4.21271	-3.30196	0.910743	43.9845	115.037	6.00681e-19	2.28159e-18	1.24736	2
AT1G03950	VPS2.3	vacuolar protein sorting-associated protein 2.3	167.81	75.1588	73.2624	1.19568	-1.15881	0.0368685	316.55	28.2609	0.0050658	0.0112312	0.589613	NA
AT1G03960	AT1G03960	Calcium-binding EF hand family protein	168.058	67.5522	62.4803	1.42749	-1.31489	0.112602	287.835	34.1986	0.000627568	0.0012757	0.727518	3
AT1G03970	GBF4	G-box binding factor 4	218.977	117.509	143.588	0.608838	-0.898005	-0.289167	560.128	64.7851	2.9873e-09	1.93933e-08	0.370507	19
AT1G03980	PCS2	phytochelatin synthase 2	106.722	2.51573	1.99243	5.74319	-5.40674	0.336453	9.91775	27.3549	0.00686731	0.00243263	4.03296	3
AT1G03982	AT1G03982	PAK-box/P21-Rho-binding family protein	104.68	0	0	NA	NA	NA	NA	NA	NA	NA	NA	NA
AT1G03990	AT1G03990	Long-chain fatty alcohol dehydrogenase family protein	105.785	1.34996	0.62788	7.39643	-6.29207	1.10436	3.94787	27.06	0.00757488	0.00285953	3.7476	2
AT1G04000	AT1G04000	NA	177.551	79.0768	65.7267	1.43368	-1.16691	0.266774	323.196	139.185	8.74733e-24	8.83706e-23	0.589613	24
AT1G04010	PSAT1	phospholipid sterol acyl transferase 1	160.756	55.1736	53.4886	1.58757	-1.54282	0.0447487	241.74	11.8981	0.453897	0.636976	0.725254	NA
AT1G04020	BARD1	breast cancer associated RING 1	151.967	49.1633	31.2079	2.28378	-1.62811	0.655672	184.236	82.4059	1.43174e-12	3.9479e-12	1.15128	2
AT1G04030	AT1G04030	eisosome protein	136.944	34.8462	29.4419	2.21764	-1.97451	0.24313	138.547	33.057	0.000948375	0.00122081	1.15128	15
AT1G04040	AT1G04040	HAD superfamily%2C subfamily IIIB acid phosphatase	610.899	513.06	492.024	0.312206	-0.251806	0.0604005	2216.89	46.6459	5.36789e-06	2.65582e-05	0.362827	11
AT1G04050	SUVR1	histone-lysine N-methyltransferase SUVR2-like protein	131.033	22.9999	19.8677	2.72143	-2.51023	0.211199	98.5008	34.4285	0.000577161	0.000725772	1.21163	15
AT1G04070	TOM22-I	translocase of outer membrane 22-I	132.498	28.13	25.8801	2.35606	-2.23579	0.120268	117.111	19.9657	0.0677369	0.0648797	1.22188	NA
AT1G04080	PRP39	Tetratricopeptide repeat (TPR)-like superfamily protein	645.976	527.861	585.27	0.142378	-0.291323	-0.148945	2461.05	82.9607	1.12098e-12	9.48803e-12	0.364809	20
AT1G04090	AT1G04090	vacuolar sorting-associated protein (DUF946)	111.439	4.18548	2.6466	5.39597	-4.73472	0.661251	15.0516	46.8163	5.01569e-06	2.48321e-06	4.03296	9
AT1G04100	IAA10	indoleacetic acid-induced protein 10	129.988	25.5525	23.4018	2.47369	-2.34684	0.126847	105.232	15.73	0.203917	0.181188	1.22596	NA
AT1G04105	AT1G04105	NA	108.667	0.0101782	0.0115515	13.1995	-13.3821	-0.182601	NA	NA	NA	NA	NA	NA
AT1G04110	SDD1	Subtilase family protein	145.91	34.5953	21.7841	2.74373	-2.07643	0.667303	134.407	68.0644	7.36028e-10	1.58253e-09	1.22596	2
AT1G04120	ABCC5	multidrug resistance-associated protein 5	656.408	602.556	487.312	0.429747	-0.123498	0.306249	2419.9	96.9483	2.20037e-15	2.25519e-14	0.362827	9
AT1G04130	TPR2	Tetratricopeptide repeat (TPR)-like superfamily protein	151.184	43.1145	39.0761	1.95195	-1.81006	0.141885	184.495	60.2344	2.04575e-08	6.84145e-08	0.687432	9
AT1G04140	AT1G04140	Transducin family protein / WD-40 repeat family protein	879.852	729.506	860.395	0.0322623	-0.270341	-0.238079	3521.51	134.385	8.11065e-23	1.26169e-21	0.364809	22
AT1G04150	AT1G04150	C2 calcium/lipid-binding plant phosphoribosyltransferase family protein	112.104	1.41216	1.37966	6.34439	-6.3108	0.0335906	6.76108	14.9247	0.245582	0.0639218	4.50063	NA
AT1G04160	XIB	myosin XI B	175.417	69.5768	55.0291	1.67252	-1.33411	0.338411	279.364	61.8355	1.04256e-08	2.58171e-08	0.962064	3
AT1G04170	EIF2 GAMMA	eukaryotic translation initiation factor 2 gamma subunit	662.957	555.012	560.145	0.243115	-0.256395	-0.0132804	2476.55	90.0501	4.82835e-14	4.49952e-13	0.364809	6
AT1G04180	YUC9	YUCCA 9	116.694	6.34437	4.30865	4.75936	-4.20112	0.558239	23.2202	19.6421	0.074167	0.0447897	1.98611	NA
AT1G04190	TPR3	Tetratricopeptide repeat (TPR)-like superfamily protein	245.395	136.411	136.033	0.851154	-0.84715	0.00400411	600.021	85.2624	4.05223e-13	3.21627e-12	0.402282	7
AT1G04200	AT1G04200	dyggve-melchior-clausen syndrome protein	261.135	146.726	149.753	0.80221	-0.831674	-0.0294644	661.271	49.6844	1.5872e-06	8.11088e-06	0.370507	3
AT1G04210	AT1G04210	Leucine-rich repeat protein kinase family protein	546.47	435.432	437.317	0.321463	-0.327694	-0.00623186	1949.47	38.6898	0.000118358	0.000503487	0.364809	9
AT1G04220	KCS2	3-ketoacyl-CoA synthase 2	191.569	104.543	62.5374	1.61508	-0.873776	0.7413	362.466	59.5565	2.71889e-08	1.263e-07	0.482741	9
AT1G04230	AT1G04230	rRNA-processing EFG1-like protein (DUF2361)	163.398	53.379	53.8276	1.60197	-1.61405	-0.0120748	234.86	15.9887	0.191755	0.214635	0.962064	NA
AT1G04240	SHY2	AUX/IAA transcriptional regulator family protein	267.619	135.525	172.737	0.631601	-0.981618	-0.350017	697.595	117.496	1.9487e-19	2.24832e-18	0.410835	23
AT1G04250	AXR3	AUX/IAA transcriptional regulator family protein	395.703	304.433	258.218	0.615828	-0.378295	0.237533	1268.39	173.003	1.15997e-30	1.88126e-29	0.514921	24
AT1G04260	MPI7	CAMV movement protein interacting protein 7	188.628	78.0888	85.1659	1.14719	-1.27235	-0.125159	355.124	55.5585	1.43694e-07	4.94259e-07	0.618465	19
AT1G04270	RPS15	cytosolic ribosomal protein S15	1638.42	1576.34	1447.47	0.178771	-0.0557291	0.123042	6732.07	116.741	2.75416e-19	2.17086e-18	0.601634	7
AT1G04280	AT1G04280	P-loop containing nucleoside triphosphate hydrolases superfamily protein	457.754	356.464	413.283	0.147443	-0.360817	-0.213374	1658.46	148.372	1.21281e-25	2.02593e-24	0.389147	20
AT1G04290	AT1G04290	Thioesterase superfamily protein	199.197	104.62	81.6485	1.2867	-0.929043	0.357658	407.249	51.7155	6.96212e-07	2.36305e-06	0.589613	3
AT1G04300	AT1G04300	TRAF-like superfamily protein	874.533	693.926	982.488	-0.167926	-0.333732	-0.501658	3638.32	647.026	9.48441e-131	3.63518e-128	0.602177	22
AT1G04310	ERS2	ethylene response sensor 2	191.881	76.2804	85.2576	1.17031	-1.33083	-0.160517	353.063	148.68	1.05022e-25	1.11699e-24	0.618465	22
AT1G04330	AT1G04330	NA	120.223	5.00642	4.06822	4.88517	-4.58579	0.299381	20.1383	60.5654	1.78012e-08	2.14771e-08	1.98611	16
AT1G04340	AT1G04340	HR-like lesion-inducing protein-like protein	216.635	105.158	95.5098	1.18155	-1.04271	0.138836	445.137	93.8564	8.8121e-15	3.93812e-14	0.817484	7
AT1G04350	AT1G04350	2-oxoglutarate (2OG) and Fe(II)-dependent oxygenase superfamily protein	512.505	470.373	400.464	0.355894	-0.123762	0.232132	1899.43	158.532	1.0457e-27	2.0988e-26	0.359602	24
AT1G04360	AT1G04360	RING/U-box superfamily protein	149.395	35.6219	31.4861	2.24634	-2.0683	0.178049	147.368	16.2616	0.179546	0.171527	1.1454	NA
AT1G04370	ERF14	Ethylene-responsive element binding factor 14	117.438	0.200196	0.0147341	12.9605	-9.19627	3.76418	NA	NA	NA	NA	NA	NA
AT1G04380	AT1G04380	2-oxoglutarate (2OG) and Fe(II)-dependent oxygenase superfamily protein	118.287	0.628627	0.396579	8.22047	-7.55588	0.664598	NA	NA	NA	NA	NA	NA
AT1G04390	AT1G04390	BTB/POZ domain-containing protein	193.042	76.7612	87.4386	1.14257	-1.33047	-0.187894	357.249	91.7999	2.21127e-14	1.26464e-13	0.618465	19
AT1G04400	CRY2	cryptochrome 2	1049.18	1012.7	1058.5	-0.012748	-0.0510642	-0.0638122	4453.57	47.4523	3.89163e-06	1.29116e-05	0.560166	14
AT1G04410	c-NAD-MDH1	Lactate/malate dehydrogenase family protein	3245.09	3765.97	3347.26	-0.0447196	0.214762	0.170043	15114.6	74.6274	4.32079e-11	2.0198e-10	0.601634	10
AT1G04420	AT1G04420	NAD(P)-linked oxidoreductase superfamily protein	743.351	680.603	657.15	0.177822	-0.12723	0.050592	2908.58	12.902	0.376206	1	0.359602	NA
AT1G04430	AT1G04430	S-adenosyl-L-methionine-dependent methyltransferases superfamily protein	1081.22	769.949	1131.05	-0.065007	-0.489823	-0.55483	4248	143.658	1.09227e-24	1.84414e-23	0.364809	13
AT1G04440	CKL13	casein kinase like 13	538.562	462.177	485.535	0.149535	-0.220666	-0.0711307	2038.75	64.0166	4.14131e-09	3.92419e-08	0.247599	20
AT1G04445	AT1G04445	C2H2-like zinc finger protein	120.715	0.5236	0.932638	7.01608	-7.84893	-0.832852	NA	NA	NA	NA	NA	NA
AT1G04450	RIC3	ROP-interactive CRIB motif-containing protein 3	120.333	0	0	NA	NA	NA	NA	NA	NA	NA	NA	NA
AT1G04455	AT1G04455	NA	120.667	0	0	NA	NA	NA	NA	NA	NA	NA	NA	NA
AT1G04470	AT1G04470	NA	121.08	0.286551	0.201499	9.23097	-8.72295	0.50802	NA	NA	NA	NA	NA	NA
AT1G04480	AT1G04480	Ribosomal protein L14p/L23e family protein	678.161	569.812	540.436	0.327504	-0.251141	0.0763628	2469.61	82.7306	1.24072e-12	1.046e-11	0.364809	22
AT1G04490	AT1G04490	NA	124.617	3.49036	2.64353	5.5589	-5.15799	0.40091	13.4674	17.8826	0.119302	0.0376854	3.8418	NA
AT1G04500	AT1G04500	CCT motif family protein	123.56	1.73328	2.18142	5.8238	-6.15556	-0.331761	8.22674	38.5634	0.000124156	5.34988e-05	4.03296	20
AT1G04510	MAC3A	MOS4-associated complex 3A	479.85	355.137	381.003	0.332782	-0.434207	-0.101425	1624.51	35.0712	0.000456243	0.00130869	0.514921	12
AT1G04520	PDLP2	plasmodesmata-located protein 2	198.602	87.0459	55.5133	1.83898	-1.19003	0.648942	322.872	107.204	2.13441e-17	1.54441e-16	0.589613	24
AT1G04530	TPR4	Tetratricopeptide repeat (TPR)-like superfamily protein	476.837	396.323	358.558	0.411291	-0.266821	0.144471	1680.5	111.884	2.53576e-18	2.89466e-17	0.389147	24
AT1G04540	AT1G04540	Calcium-dependent lipid-binding (CaLB domain) family protein	123.512	0.337247	0.136059	9.8262	-8.51663	1.30958	NA	NA	NA	NA	NA	NA
AT1G04550	IAA12	AUX/IAA transcriptional regulator family protein	263.57	146.169	131.712	1.0008	-0.850548	0.150249	623.549	56.7413	8.80105e-08	4.66966e-07	0.401919	24
AT1G04555	AT1G04555	transmembrane protein	145.82	22.9415	25.8016	2.49865	-2.66815	-0.169499	105.15	26.5372	0.00900299	0.0103662	1.14227	NA
AT1G04560	AT1G04560	AWPM-19-like family protein	124.794	0.746428	0.240042	9.02205	-7.38533	1.63672	NA	NA	NA	NA	NA	NA
AT1G04570	AT1G04570	Major facilitator superfamily protein	129.056	5.37393	3.62975	5.15198	-4.58587	0.566106	19.6025	66.2061	1.63025e-09	2.26225e-09	1.87367	3
AT1G04580	AO4	aldehyde oxidase 4	125.271	0.350117	0.0990001	10.3053	-8.483	1.82234	NA	NA	NA	NA	NA	NA
AT1G04590	AT1G04590	PPR containing-like protein	222.001	102.224	100.876	1.13798	-1.11883	0.0191427	444.806	41.6112	3.87125e-05	0.000138347	0.463859	12
AT1G04600	XIA	myosin XI A	128.955	3.29813	2.35897	5.77256	-5.28907	0.483493	13.0724	34.745	0.000514155	0.000207007	4.03296	9
AT1G04610	YUC3	YUCCA 3	136.463	11.1762	9.0285	3.91788	-3.61	0.307875	44.8004	28.7323	0.00431682	0.00476634	1.24736	5
AT1G04620	HCAR	coenzyme F420 hydrogenase family / dehydrogenase%2C beta subunit family	349.248	234.86	232.575	0.586557	-0.572453	0.0141039	1004.27	88.2477	1.07727e-13	9.69384e-13	0.368494	15
AT1G04625	AT1G04625	Polynucleotidyl transferase%2C ribonuclease H-like superfamily protein	126.667	0	0	NA	NA	NA	NA	NA	NA	NA	NA	NA
AT1G04630	MEE4	GRIM-19 protein	255.795	139.316	128.825	0.989571	-0.876623	0.112948	588.128	45.7689	7.60387e-06	3.63411e-05	0.370507	11
AT1G04635	EMB1687	ribonuclease P family protein / Rpp14 family protein	135.396	9.77355	7.47184	4.17958	-3.79216	0.38742	37.1569	104.597	6.96689e-17	1.50514e-16	1.97596	3
AT1G04640	LIP2	lipoyltransferase 2	324.391	204.487	242.492	0.419796	-0.665722	-0.245927	951.694	86.8451	2.0089e-13	1.61908e-12	0.404216	13
AT1G04645	AT1G04645	Plant self-incompatibility protein S1 family	128	0.0136406	0.0279988	12.1585	-13.196	-1.03746	NA	NA	NA	NA	NA	NA
AT1G04650	AT1G04650	holliday junction resolvase	152.21	27.0518	21.1365	2.84826	-2.49227	0.355984	105.708	163.396	1.06633e-28	6.82831e-28	1.21163	2
AT1G04660	AT1G04660	glycine-rich protein	129.127	0.82079	0.514665	7.97094	-7.29756	0.67338	NA	NA	NA	NA	NA	NA
AT1G04670	AT1G04670	NA	129.059	0	0.0379244	11.7326	NA	NA	NA	NA	NA	NA	NA	NA
AT1G04680	AT1G04680	Pectin lyase-like superfamily protein	406.061	310.8	203.992	0.993186	-0.385712	0.607474	1157.07	84.312	6.17074e-13	5.33343e-12	0.363777	3
AT1G04690	KAB1	potassium channel beta subunit 1	551.997	503.499	441.789	0.321304	-0.132672	0.188632	2021.34	138.781	1.05527e-23	2.49414e-22	0.247599	2
AT1G04700	AT1G04700	PB1 domain-containing protein tyrosine kinase	150.301	24.2069	19.6342	2.93641	-2.63436	0.302047	95.3294	19.2512	0.0826441	0.081564	1.16711	NA
AT1G04710	PKT4	peroxisomal 3-ketoacyl-CoA thiolase 4	231.578	114.141	96.6999	1.25991	-1.02068	0.23923	460.685	142.94	1.52567e-24	1.16584e-23	0.815238	2
AT1G04730	CTF18	P-loop containing nucleoside triphosphate hydrolases superfamily protein	165.302	35.8113	29.9962	2.46225	-2.20662	0.255635	147.795	60.259	2.02476e-08	5.68367e-08	0.823753	2
AT1G04750	VAMP721	vesicle-associated membrane protein 721	462.645	343.169	350.59	0.40012	-0.430987	-0.0308675	1516.12	63.0906	6.13278e-09	3.7045e-08	0.389147	14
AT1G04760	VAMP726	vesicle-associated membrane protein 726	141.624	10.2817	6.8574	4.36826	-3.78391	0.584351	39.5181	31.9545	0.00140631	0.00105895	1.98255	2
AT1G04770	AT1G04770	Tetratricopeptide repeat (TPR)-like superfamily protein	255.409	149.193	94.9837	1.42706	-0.775626	0.651431	544.407	1191.97	9.30383e-248	4.40378e-244	0.40339	3
AT1G04778	AT1G04778	NA	134.429	2.37865	2.40611	5.80399	-5.82055	-0.0165569	10.5468	17.1042	0.14572	0.0434468	4.03296	NA
AT1G04780	AT1G04780	Ankyrin repeat family protein	529.085	407.173	477.09	0.149238	-0.377856	-0.228619	1908.32	117.019	2.42479e-19	3.13592e-18	0.362827	19
AT1G04790	AT1G04790	RING/U-box superfamily protein	316.348	173.486	207.511	0.608322	-0.866693	-0.258371	840.538	390.008	4.93377e-76	4.49271e-74	0.525396	19
AT1G04800	AT1G04800	glycine-rich protein	443.114	337.015	252.43	0.811794	-0.394866	0.416928	1328.42	46.6555	5.34741e-06	1.88825e-05	0.516806	5
AT1G04810	AT1G04810	26S proteasome regulatory complex%2C non-ATPase subcomplex%2C Rpn2/Psmd1 subunit	619.545	476.743	548.121	0.176716	-0.377999	-0.201284	2246.37	251.169	7.80505e-47	3.45218e-45	0.364155	19
AT1G04820	TUA4	tubulin alpha-4 chain	1826.64	1620.23	1406.74	0.37684	-0.172997	0.203843	6927.72	117.953	1.58047e-19	1.2617e-18	0.601634	3
AT1G04830	AT1G04830	Ypt/Rab-GAP domain of gyp1p superfamily protein	245.023	102.065	142.801	0.778912	-1.26343	-0.484518	533.665	283.277	1.51146e-53	7.94909e-52	0.40339	19
AT1G04840	AT1G04840	Tetratricopeptide repeat (TPR)-like superfamily protein	146.279	12.911	12.3084	3.57101	-3.50205	0.0689565	54.9362	38.0679	0.000149682	0.000152464	1.61966	15
AT1G04850	AT1G04850	ubiquitin-associated (UBA)/TS-N domain-containing protein	608.815	499.164	516.229	0.237993	-0.28649	-0.0484972	2207.42	136.861	2.5732e-23	4.14482e-22	0.359602	13
AT1G04860	UBP2	ubiquitin-specific protease 2	445.622	313.193	343.133	0.377055	-0.50877	-0.131716	1436.02	76.1421	2.23372e-11	1.62872e-10	0.389147	19
AT1G04870	PRMT10	protein arginine methyltransferase 10	322.768	175.822	201.675	0.678465	-0.876378	-0.197913	839.683	51.1529	8.75362e-07	4.59164e-06	0.370507	12
AT1G04880	AT1G04880	HMG (high mobility group) box protein with ARID/BRIGHT DNA-binding domain-containing protein	139.705	5.01915	3.31248	5.39832	-4.7988	0.599528	18.7055	36.6361	0.000255859	0.000209423	1.98255	24
AT1G04890	AT1G04890	zein-binding protein (Protein of unknown function%2C DUF593)	136	0	0.0121136	13.4547	NA	NA	NA	NA	NA	NA	NA	NA
AT1G04895	AT1G04895	NA	136.333	0	0	NA	NA	NA	NA	NA	NA	NA	NA	NA
AT1G04900	AT1G04900	NADH dehydrogenase ubiquinone complex I%2C assembly factor-like protein (DUF185)	194.476	57.6826	63.6832	1.61061	-1.75339	-0.142778	264.623	107.477	1.88541e-17	1.11703e-16	0.725254	7
AT1G04910	AT1G04910	O-fucosyltransferase family protein	290.109	156.891	161.314	0.846727	-0.886835	-0.0401076	698.914	26.9565	0.00783943	0.0264757	0.367378	NA
AT1G04920	SPS3F	sucrose phosphate synthase 3F	147.451	9.78428	7.55412	4.28683	-3.91362	0.373201	40.5665	26.3273	0.00964537	0.0065662	1.98611	9
AT1G04930	AT1G04930	hydroxyproline-rich glycoprotein family protein	160.029	24.6808	23.1967	2.78635	-2.69687	0.0894717	104.269	17.232	0.141077	0.128574	1.22596	NA
AT1G04940	Tic20-I	translocon at the inner envelope membrane of chloroplasts 20	421.277	301.939	277.897	0.60022	-0.480511	0.119709	1276.12	95.4874	4.24112e-15	3.02119e-14	0.516806	15
AT1G04945	AT1G04945	HIT-type Zinc finger family protein	189.119	50.3826	58.4736	1.69344	-1.9083	-0.21486	237.817	55.9545	1.21972e-07	3.04588e-07	0.86797	3
AT1G04950	TAFII59	TATA BOX ASSOCIATED FACTOR II 59	342.115	188.442	247.437	0.46742	-0.860364	-0.392943	958.398	573.915	3.92146e-115	1.1769e-112	0.503473	22
AT1G04960	AT1G04960	golgin family A protein (DUF1664)	265.408	146.311	138.949	0.933651	-0.859168	0.0744828	611.386	20.1201	0.0648472	0.175586	0.40339	NA
AT1G04970	AT1G04970	lipid-binding serum glycoprotein family protein	344.218	243.555	225.991	0.607056	-0.499073	0.107983	1004.95	48.5398	2.51696e-06	9.40084e-06	0.503473	11
AT1G04980	PDIL2-2	PDI-like 2-2	238.535	109.017	91.5309	1.38187	-1.12965	0.252225	436.886	230.621	1.48075e-42	4.48573e-41	0.454633	2
AT1G04985	AT1G04985	triacylglycerol lipase-like protein	329.857	183.705	247.966	0.411699	-0.844453	-0.432754	931.355	297.247	1.77711e-56	1.15892e-54	0.368494	19
AT1G04990	AT1G04990	Zinc finger C-x8-C-x5-C-x3-H type family protein	228.464	124.429	78.7902	1.53588	-0.876647	0.65923	422.666	212.371	9.04069e-39	2.365e-37	0.454633	15
AT1G05000	PFA-DSP1	Phosphotyrosine protein phosphatases superfamily protein	223.705	99.9664	63.9291	1.80705	-1.16208	0.644971	361.617	51.3036	8.23348e-07	2.6404e-06	0.620729	11
AT1G05005	AT1G05005	PPR containing protein	141	0	0.0129816	13.4069	NA	NA	NA	NA	NA	NA	NA	NA
AT1G05010	EFE	ethylene-forming enzyme	1819.7	1925.99	2255.01	-0.309434	0.0818955	-0.227539	8803.11	56.8958	8.25413e-08	6.98982e-07	0.247599	18
AT1G05020	AT1G05020	ENTH/ANTH/VHS superfamily protein	152.664	10.1481	14.239	3.42245	-3.91108	-0.488635	53.1209	49.6218	1.62785e-06	1.84653e-06	1.78173	20
AT1G05030	AT1G05030	Major facilitator superfamily protein	230.516	92.7242	96.11	1.26211	-1.31385	-0.0517408	411.108	16.2491	0.180093	0.402528	0.463859	NA
AT1G05035	AT1G05035	NA	142.333	0	0	NA	NA	NA	NA	NA	NA	NA	NA	NA
AT1G05040	AT1G05040	UBA-like domain protein	142.83	0.146938	0.167565	9.73536	-9.92487	-0.189515	NA	NA	NA	NA	NA	NA
AT1G05055	GTF2H2	ral transcription factor II H2	194.751	51.5631	50.3453	1.9517	-1.91722	0.0344801	227.707	25.1806	0.0139899	0.023999	0.727518	NA
AT1G05060	AT1G05060	coiled-coil protein	239.946	105.045	112.084	1.09813	-1.19171	-0.0935743	467.494	39.4542	8.85514e-05	0.000242009	0.589613	16
AT1G05065	CLE20	CLAVATA3/ESR-RELATED 20	151.151	8.61597	8.33639	4.18043	-4.13284	0.0475913	35.9334	24.2661	0.0187103	0.0123105	1.97596	NA
AT1G05070	AT1G05070	transmembrane protein%2C putative (DUF1068)	241.186	103.142	109.041	1.14527	-1.22552	-0.0802475	461.504	39.2409	9.60346e-05	0.000261418	0.589613	24
AT1G05080	AT1G05080	F-box/RNI-like/FBD-like domains-containing protein	144.333	0	0.023665	12.5744	NA	NA	NA	NA	NA	NA	NA	NA
AT1G05085	AT1G05085	NA	144.667	0	0	NA	NA	NA	NA	NA	NA	NA	NA	NA
AT1G05087	AT1G05087	dentin sialophosphoprotein	171.398	27.4729	30.983	2.4678	-2.64127	-0.173467	126.455	28.1285	0.00529745	0.00595067	1.21163	19
AT1G05090	AT1G05090	dentin sialophosphoprotein-like protein	189.145	43.993	48.1594	1.9736	-2.10415	-0.130543	201.409	29.3136	0.00353854	0.00585168	0.823753	20
AT1G05100	MAPKKK18	mitogen-activated protein kinase kinase kinase 18	149.273	4.02892	2.21319	6.07568	-5.21142	0.864264	14.3337	41.7036	3.73539e-05	1.52965e-05	4.50063	9
AT1G05120	AT1G05120	Helicase protein with RING/U-box domain-containing protein	322.943	180.168	201.396	0.681242	-0.841934	-0.160693	827.86	58.776	3.7695e-08	2.01535e-07	0.410835	19
AT1G05136	AT1G05136	NA	146.346	0	0.0119693	13.5778	NA	NA	NA	NA	NA	NA	NA	NA
AT1G05140	AT1G05140	Peptidase M50 family protein	544.484	448.506	393.607	0.468134	-0.279763	0.188371	1839.07	80.8096	2.89168e-12	1.69775e-11	0.516806	3
AT1G05150	AT1G05150	Calcium-binding tetratricopeptide family protein	449.957	322.295	299.151	0.588912	-0.481405	0.107506	1371.37	46.681	5.29329e-06	1.91699e-05	0.503473	11
AT1G05160	CYP88A3	cytochrome P450%2C family 88%2C subfamily A%2C polypeptide 3	238.328	77.6303	112.495	1.08309	-1.61826	-0.535165	419.52	540.178	6.14025e-108	1.63969e-105	0.454633	22
AT1G05170	AT1G05170	Galactosyltransferase family protein	203.676	67.5757	47.4903	2.10057	-1.5917	0.508872	253.398	182.27	1.45871e-32	1.39673e-31	0.962064	24
AT1G05180	AXR1	NAD(P)-binding Rossmann-fold superfamily protein	332.764	193.568	208.512	0.674372	-0.781659	-0.107287	869.292	60.2501	2.03228e-08	1.11584e-07	0.410835	10
AT1G05190	emb2394	Ribosomal protein L6 family	2187.86	2227.52	2141.39	0.0309765	0.0259151	0.0568915	9504.05	11.7919	0.462532	1	0.364809	NA
AT1G05200	GLR3.4	glutamate receptor 3.4	399.743	285.712	242.11	0.72341	-0.484509	0.238902	1160.21	176.071	2.72851e-31	6.27215e-30	0.370507	1
AT1G05205	AT1G05205	hexokinase-1 protein	213.8	73.2657	58.3122	1.87439	-1.54505	0.32934	288.275	34.0861	0.00065377	0.0013273	0.727252	9
AT1G05210	AT1G05210	Transmembrane protein 97%2C Putative	169.273	21.1707	16.3322	3.37356	-2.99921	0.374346	84.1488	76.9342	1.5808e-11	3.8456e-11	1.21858	2
AT1G05220	AT1G05220	Transmembrane protein 97%2C Putative	153.935	4.37778	4.35311	5.14413	-5.13597	0.00815521	19.1106	21.1576	0.0481198	0.031761	1.85934	NA
AT1G05230	HDG2	homeodomain GLABROUS 2	285.098	151.473	130.908	1.1229	-0.912392	0.21051	617.654	51.1196	8.87289e-07	4.65334e-06	0.370507	3
AT1G05240	AT1G05240	Peroxidase superfamily protein	150.333	0.0242766	0	NA	-12.5963	NA	NA	NA	NA	NA	NA	NA
AT1G05250	AT1G05250	Peroxidase superfamily protein	370.532	264.785	193.763	0.935308	-0.48478	0.450529	1001.24	46.8774	4.8952e-06	2.39536e-05	0.368494	5
AT1G05260	RCI3	Peroxidase superfamily protein	329.85	226.711	161.164	1.03328	-0.540957	0.492323	833.107	65.6331	2.08183e-09	1.38626e-08	0.366038	4
AT1G05270	AT1G05270	TraB family protein	349.85	197.094	241.607	0.534077	-0.827854	-0.293777	948.437	151.787	2.45936e-26	4.0997e-25	0.404216	19
AT1G05280	AT1G05280	ERV-F (C)1 provirus ancestral Env polyprotein%2C putative (DUF604)	158.582	6.60703	4.11378	5.26862	-4.58508	0.683537	25.9547	29.2242	0.00364883	0.00261947	1.98255	5
AT1G05290	AT1G05290	CCT motif family protein	152	0.0101782	0	NA	-13.8663	NA	NA	NA	NA	NA	NA	NA
AT1G05291	AT1G05291	GPI inositol-deacylase C%2C putative (DUF1218)	152.359	0	0	NA	NA	NA	NA	NA	NA	NA	NA	NA
AT1G05300	ZIP5	zinc transporter 5	198.643	42.5973	58.6412	1.76019	-2.22134	-0.461154	219.424	43.2447	2.05239e-05	3.77124e-05	0.962064	14
AT1G05310	AT1G05310	Pectin lyase-like superfamily protein	179.049	31.9976	27.923	2.68082	-2.48432	0.196506	128.033	33.7564	0.000736841	0.000967115	1.14227	5
AT1G05320	AT1G05320	myosin heavy chain%2C embryonic smooth protein	338.431	228.929	190.44	0.829523	-0.563964	0.265559	894.81	98.3383	1.17737e-15	8.5871e-15	0.525396	3
AT1G05330	AT1G05330	NA	153.935	0.182439	0.36002	8.74003	-9.72069	-0.980659	NA	NA	NA	NA	NA	NA
AT1G05340	AT1G05340	cysteine-rich TM module stress tolerance protein	248.379	89.9192	132.438	0.907226	-1.46584	-0.558617	474.767	144.937	6.0174e-25	4.69055e-24	0.817484	20
AT1G05350	AT1G05350	NAD(P)-binding Rossmann-fold superfamily protein	275.01	126.986	130.262	1.07806	-1.11482	-0.036756	558.439	35.1933	0.000436232	0.00158516	0.402282	13
AT1G05360	KMS2	vacuole membrane-like protein	238.982	84.8286	80.8291	1.56396	-1.49428	0.0696771	371.326	17.8213	0.121225	0.266228	0.482741	NA
AT1G05370	AT1G05370	Sec14p-like phosphatidylinositol transfer family protein	162.948	8.75698	6.52386	4.64255	-4.21784	0.424708	33.8882	28.5187	0.00464197	0.0032881	1.98255	15
AT1G05380	AT1G05380	Acyl-CoA N-acyltransferase with RING/FYVE/PHD-type zinc finger protein	565.564	386.317	490.332	0.205932	-0.549905	-0.343973	1920.56	219.142	3.57525e-40	1.2268e-38	0.362827	19
AT1G05385	LPA19	photosystem II 11 kDa protein-like protein	271.121	117.385	122.653	1.14436	-1.20768	-0.063328	530.378	36.8407	0.00023709	0.000885728	0.40339	18
AT1G05400	AT1G05400	NA	160.475	4.37233	4.43396	5.17761	-5.1978	-0.0201911	19.7145	16.7657	0.158626	0.0972285	1.85934	NA
AT1G05410	AT1G05410	CDPK adapter%2C putative (DUF1423)	272.596	109.993	141.453	0.946445	-1.30935	-0.362909	551.134	207.598	8.78181e-38	2.48866e-36	0.401919	22
AT1G05420	OFP12	ovate family protein 12	159.861	2.95132	2.94335	5.76321	-5.75931	0.00390027	13.2821	24.0765	0.0198593	0.0069632	3.8418	7
AT1G05430	AT1G05430	NA	274.931	137.879	124.273	1.14556	-0.995667	0.149892	564.224	25.6779	0.0119178	0.0280494	0.525396	NA
AT1G05440	AT1G05440	C-8 sterol isomerase	166.771	9.82373	5.43278	4.94003	-4.08545	0.854581	35.5137	41.6185	3.86036e-05	3.46707e-05	1.97596	2
AT1G05450	AT1G05450	Bifunctional inhibitor/lipid-transfer protein/seed storage 2S albumin superfamily protein	159.534	2.45377	2.35151	6.08413	-6.02272	0.0614138	9.80264	24.9471	0.0150758	0.00537281	3.8418	16
AT1G05460	SDE3	P-loop containing nucleoside triphosphate hydrolases superfamily protein	260.042	107.404	95.0159	1.4525	-1.27569	0.176811	449.461	34.4015	0.000582867	0.00145255	0.589613	3
AT1G05470	CVP2	DNAse I-like superfamily protein	269.128	110.188	113.937	1.24005	-1.28832	-0.0482741	499.485	76.5035	1.90787e-11	9.33408e-11	0.589613	23
AT1G05490	chr31	chromatin remodeling 31	165.587	6.07914	5.27152	4.97322	-4.76758	0.205646	26.895	17.8074	0.121666	0.0712645	1.98611	NA
AT1G05500	NTMC2T2.1	Calcium-dependent lipid-binding (CaLB domain) family protein	459.455	314.312	316.837	0.536186	-0.547729	-0.0115433	1386.07	17.9772	0.116385	0.240401	0.516806	NA
AT1G05510	AT1G05510	naphthalene 1%2C2-dioxygenase subunit alpha (DUF1264)	159.374	0.187244	0.0601416	11.3718	-9.73328	1.63849	NA	NA	NA	NA	NA	NA
AT1G05520	AT1G05520	Sec23/Sec24 protein transport family protein	438.425	290.507	294.609	0.573528	-0.593755	-0.0202265	1280.36	27.0782	0.00752931	0.0189373	0.503473	NA
AT1G05530	UGT75B2	UDP-glucosyl transferase 75B2	167.827	8.39821	5.83489	4.84613	-4.32075	0.525378	32.3751	32.9479	0.000986303	0.000797175	1.87367	5
AT1G05540	AT1G05540	NA	170.563	18.013	7.46297	4.51442	-3.2432	1.27121	51.971	111.895	2.52321e-18	9.48091e-18	1.21858	9
AT1G05550	AT1G05550	NA	161.273	0.774308	0.373967	8.75237	-7.70238	1.05	NA	NA	NA	NA	NA	NA
AT1G05560	UGT75B1	UDP-glucosyltransferase 75B1	594.15	1034.08	362.903	0.71124	0.799448	1.51069	2645.11	447.998	2.51382e-88	5.02818e-86	0.359602	3
AT1G05570	CALS1	callose synthase 1	876.47	757.76	824.159	0.0887815	-0.209962	-0.121181	3400.66	126.01	3.89327e-21	3.40414e-20	0.602177	19
AT1G05575	AT1G05575	transmembrane protein	168.33	7.74368	10.2248	4.04115	-4.44213	-0.400976	36.9404	40.5494	5.82665e-05	5.40188e-05	1.87367	10
AT1G05577	AT1G05577	UPSTREAM OF FLC protein (DUF966)	163.235	1.46455	1.31466	6.95612	-6.80035	0.155764	5.9009	5.26478	0.948545	0.261929	3.8418	NA
AT1G05580	CHX23	cation/H+ exchanger 23	162.346	0	0	NA	NA	NA	NA	NA	NA	NA	NA	NA
AT1G05590	HEXO2	beta-hexosaminidase 2	275.717	110.587	106.24	1.37585	-1.31801	0.0578455	488.39	105.707	4.21078e-17	3.85969e-16	0.454633	2
AT1G05600	EMB3101	Tetratricopeptide repeat (TPR)-like superfamily protein	222.808	55.6074	74.8497	1.57373	-2.00245	-0.428719	286.603	203.5	6.17671e-37	9.44981e-36	0.727518	22
AT1G05610	APS2	ADP-glucose pyrophosphorylase small subunit 2	165.323	2.13748	1.53678	6.74923	-6.27323	0.476003	8.20203	15.6413	0.208221	0.0606781	4.03296	NA
AT1G05615	AT1G05615	B3 domain protein (DUF313)	163.667	0	0	NA	NA	NA	NA	NA	NA	NA	NA	NA
AT1G05620	URH2	uridine-ribohydrolase 2	239.954	84.3758	66.4483	1.85245	-1.50785	0.344597	332.159	38.0331	0.00015166	0.000488516	0.482741	14
AT1G05630	5PTASE13	Endonuclease/exonuclease/phosphatase family protein	263.422	98.369	95.1608	1.46893	-1.4211	0.0478352	433.948	19.4791	0.077603	0.185525	0.454633	NA
AT1G05640	AT1G05640	Ankyrin repeat family protein	182.463	16.6782	14.4949	3.65398	-3.45156	0.202414	71.9583	18.0709	0.113553	0.0739581	1.78173	NA
AT1G05650	AT1G05650	Pectin lyase-like superfamily protein	170.168	3.89445	4.13392	5.36331	-5.4494	-0.0860913	19.9042	30.5548	0.00230234	0.00179718	1.85934	3
AT1G05660	AT1G05660	Pectin lyase-like superfamily protein	181.157	14.4405	11.5036	3.97708	-3.64905	0.32803	61.7043	34.9134	0.000483409	0.00059605	1.24736	5
AT1G05670	AT1G05670	Pentatricopeptide repeat (PPR-like) superfamily protein	215.714	50.6498	46.417	2.21639	-2.09049	0.125904	218.819	31.0709	0.00192154	0.00368535	0.727252	3
AT1G05675	AT1G05675	UDP-Glycosyltransferase superfamily protein	174.242	9.86617	17.3395	3.32896	-4.14246	-0.813498	54.8344	51.6313	7.20534e-07	8.4204e-07	1.78173	1
AT1G05680	UGT74E2	Uridine diphosphate glycosyltransferase 74E2	303.406	241.91	85.3983	1.82897	-0.326781	1.50219	672.088	131.954	2.49995e-22	2.65719e-21	0.525396	9
AT1G05690	BT3	BTB and TAZ domain protein 3	213.886	53.6389	48.739	2.1337	-1.99549	0.138204	226.463	56.9351	8.12022e-08	2.43737e-07	0.727518	21
AT1G05700	AT1G05700	Leucine-rich repeat transmembrane protein kinase protein	203.449	34.7412	28.978	2.81164	-2.54995	0.261687	147.563	19.0583	0.0871303	0.118831	0.823753	NA
AT1G05710	AT1G05710	basic helix-loop-helix (bHLH) DNA-binding superfamily protein	215.068	53.7568	44.582	2.27026	-2.00028	0.269987	213.581	18.5684	0.0994913	0.116374	0.962064	NA
AT1G05720	AT1G05720	selenoprotein family protein	263.84	103.896	111.634	1.24088	-1.34452	-0.10364	460.583	69.3935	4.15865e-10	2.32928e-09	0.463859	10
AT1G05730	AT1G05730	FAM136A-like protein (DUF842)	173.02	5.05375	4.78133	5.17739	-5.09744	0.0799422	22.5618	20.4675	0.0587426	0.0360304	1.98611	NA
AT1G05740	AT1G05740	FAM136A-like protein (DUF842)	168.386	0.0511349	0.0406973	12.0146	-11.6852	0.329375	NA	NA	NA	NA	NA	NA
AT1G05750	PDE247	Tetratricopeptide repeat (TPR)-like superfamily protein	208.106	35.8043	48.2814	2.10778	-2.53912	-0.431335	184.095	86.0077	2.91262e-13	1.38785e-12	0.687432	19
AT1G05760	RTM1	Mannose-binding lectin superfamily protein	178.607	11.9165	8.81968	4.33992	-3.90576	0.434162	44.5751	25.4585	0.0127937	0.0133148	1.24321	NA
AT1G05770	AT1G05770	Mannose-binding lectin superfamily protein	171.936	3.48091	3.02123	5.83059	-5.62626	0.20433	13.4201	18.0924	0.112914	0.0358207	3.8418	NA
AT1G05780	AT1G05780	Vacuolar ATPase assembly integral membrane protein VMA21-like domain-containing protein	190.682	18.7069	25.9584	2.87689	-3.34953	-0.472636	98.043	112.066	2.33327e-18	9.16787e-18	1.16711	10
AT1G05783	AT1G05783	NA	172.024	1.46405	2.25762	6.25166	-6.8765	-0.624843	8.60934	18.051	0.114152	0.036184	3.8418	NA
AT1G05785	AT1G05785	Got1/Sft2-like vescicle transport protein family	204.338	35.4884	34.8056	2.55357	-2.52554	0.0280283	155.089	13.9047	0.306834	0.282774	1.1454	NA
AT1G05790	AT1G05790	lipase class 3 family protein	357.983	186.877	226.328	0.661478	-0.937806	-0.276329	892.394	172.747	1.30868e-30	2.64127e-29	0.410835	19
AT1G05800	DGL	alpha/beta-Hydrolases superfamily protein	171	0.022785	0	NA	-12.8736	NA	NA	NA	NA	NA	NA	NA
AT1G05805	AT1G05805	basic helix-loop-helix (bHLH) DNA-binding superfamily protein	347.731	186.148	223.532	0.637493	-0.901522	-0.264028	873.532	137.037	2.37109e-23	3.71505e-22	0.370507	14
AT1G05810	RABA5E	Rab GTPase-like A5A protein	279.254	88.2537	156.792	0.832723	-1.66185	-0.829124	530.633	259.677	1.30794e-48	5.65143e-47	0.40339	19
AT1G05820	SPPL5	SIGNAL PEPTIDE PEPTIDASE-LIKE 5	188.288	16.7225	17.0117	3.46835	-3.49308	-0.0247361	74.4442	24.5757	0.0169668	0.0123781	1.78173	NA
AT1G05830	ATX2	trithorax-like protein 2	471.823	291.43	332.235	0.50604	-0.695094	-0.189054	1382.96	166.063	3.04462e-29	6.19284e-28	0.382013	20
AT1G05835	AT1G05835	PHD finger protein	200.563	27.4758	24.1327	3.055	-2.86782	0.187176	117.01	16.3565	0.175446	0.157517	1.22596	NA
AT1G05840	AT1G05840	Eukaryotic aspartyl protease family protein	423.007	236.207	346.694	0.287017	-0.840632	-0.553614	1249.32	644.946	2.64073e-130	1.54325e-127	0.370507	22
AT1G05850	POM1	Chitinase family protein	2817.63	2646.76	2906.8	-0.0449523	-0.0902507	-0.135203	12184.5	17.8417	0.120584	0.215709	0.601634	NA
AT1G05860	AT1G05860	INO80 complex subunit D-like protein	229.315	53.8862	57.9886	1.98349	-2.08934	-0.105852	249.689	56.3394	1.03987e-07	3.10358e-07	0.725254	20
AT1G05870	AT1G05870	NA	329.608	174.129	133.591	1.30293	-0.920595	0.382333	697.281	92.7239	1.46297e-14	1.40285e-13	0.367378	21
AT1G05880	ARI12	RING/U-box superfamily protein	178.439	2.75845	4.77362	5.22421	-6.01543	-0.791223	17.7307	19.0443	0.0874639	0.0552014	1.87367	NA
AT1G05890	ARI5	RING/U-box superfamily protein	879.176	606.849	953.261	-0.11672	-0.534814	-0.651534	3428.46	582.237	6.56869e-117	4.25344e-114	0.247599	22
AT1G05894	AT1G05894	NA	177.267	1.98526	2.18803	6.34015	-6.48045	-0.140301	9.75292	9.85119	0.629014	0.187377	3.64522	NA
AT1G05900	NTH2	endonuclease III 2	277.56	118.375	99.7053	1.47706	-1.22943	0.247626	481.493	127.37	2.07905e-21	1.36788e-20	0.817484	21
AT1G05910	AT1G05910	cell division cycle protein 48-related / CDC48-like protein	376.406	216.116	184.044	1.03224	-0.800484	0.231756	889.522	178.67	7.9991e-32	1.33906e-30	0.525396	2
AT1G05920	AT1G05920	B3 domain protein (DUF313)	176	0.0118166	0.0136197	13.6576	-13.8625	-0.204884	NA	NA	NA	NA	NA	NA
AT1G05930	AT1G05930	B3 domain protein (DUF313)	176.333	0	0.0271315	12.666	NA	NA	NA	NA	NA	NA	NA	NA
AT1G05940	CAT9	cationic amino acid transporter 9	371.098	202.296	217.642	0.769842	-0.875333	-0.105491	915.056	39.5611	8.5019e-05	0.000259858	0.525396	18
AT1G05950	AT1G05950	NA	208.361	29.4663	26.9637	2.94999	-2.82194	0.12805	129.541	32.4087	0.00119635	0.00150239	1.16711	6
AT1G05960	AT1G05960	ARM repeat superfamily protein	741.994	558.93	625.135	0.24724	-0.408739	-0.161499	2595.92	129.681	7.15253e-22	1.07752e-20	0.359602	10
AT1G05970	AT1G05970	RNA-binding (RRM/RBD/RNP motifs) family protein	209.757	31.626	40.0925	2.38731	-2.72953	-0.34222	155.814	240.507	1.30045e-44	2.41494e-43	0.823753	19
AT1G05990	AT1G05990	EF hand calcium-binding protein family	181.051	3.66904	2.54245	6.15403	-5.62485	0.529182	13.8139	32.4185	0.00119218	0.000482715	3.8418	5
AT1G06000	AT1G06000	UDP-Glycosyltransferase superfamily protein	370.015	245.231	103.398	1.83938	-0.593444	1.24593	779.623	343.511	3.2787e-66	3.00872e-64	0.367378	2
AT1G06010	AT1G06010	basic leucine zipper/W2 domain protein	213.187	36.0599	37.3883	2.51146	-2.56365	-0.0521903	160.507	58.6553	3.96458e-08	1.08704e-07	0.823753	22
AT1G06020	AT1G06020	pfkB-like carbohydrate kinase family protein	180.084	1.24098	1.07603	7.3868	-7.18104	0.205761	5.05243	9.00368	0.702616	0.202673	3.7476	NA
AT1G06030	AT1G06030	pfkB-like carbohydrate kinase family protein	179.904	0.681886	0.531718	8.40235	-8.04348	0.358869	NA	NA	NA	NA	NA	NA
AT1G06040	STO	B-box zinc finger family protein	1171.86	982.543	1145.52	0.0327951	-0.254203	-0.221408	4823.53	755.445	5.88383e-154	4.10438e-151	0.602177	24
AT1G06045	AT1G06045	NA	180.013	0.0260044	0.0521189	11.754	-12.7571	-1.00305	NA	NA	NA	NA	NA	NA
AT1G06050	AT1G06050	ENHANCED DISEASE RESISTANCE-like protein (DUF1336)	210.949	33.2679	33.7847	2.64245	-2.66469	-0.0222358	147.612	26.191	0.0100854	0.0157121	0.823753	NA
AT1G06060	AT1G06060	LisH and RanBPM domains containing protein	292.529	114.024	133.726	1.1293	-1.35924	-0.229932	539.682	89.6531	5.76275e-14	3.74766e-13	0.525396	20
AT1G06070	AT1G06070	Basic-leucine zipper (bZIP) transcription factor family protein	281.898	101.629	103.32	1.44805	-1.47186	-0.0238077	455.49	10.6687	0.557502	1	0.454633	NA
AT1G06080	ADS1	delta 9 desaturase 1	202.887	26.8753	11.9986	4.07974	-2.91632	1.16341	88.8725	67.0644	1.12963e-09	2.39218e-09	1.22596	9
AT1G06090	AT1G06090	Fatty acid desaturase family protein	240.778	63.5478	45.0304	2.41874	-1.92179	0.496944	245.455	21.2165	0.0472987	0.0753771	0.727252	NA
AT1G06100	AT1G06100	Fatty acid desaturase family protein	192.277	18.878	7.42697	4.69427	-3.3484	1.34586	52.6814	130.474	4.95762e-22	2.28164e-21	1.21858	3
AT1G06110	SKIP16	SKP1/ASK-interacting protein 16	430.047	245.338	299.102	0.52386	-0.809723	-0.285863	1186.91	241.092	9.8237e-45	4.00344e-43	0.370507	22
AT1G06120	AT1G06120	Fatty acid desaturase family protein	197.931	20.108	11.8957	4.05648	-3.29916	0.757324	69.7845	44.0703	1.48564e-05	1.68152e-05	1.61966	4
AT1G06130	GLX2-4	glyoxalase 2-4	331.575	162.908	171.12	0.954331	-1.02528	-0.0709466	718.87	87.2608	1.67038e-13	1.47376e-12	0.370507	19
AT1G06135	AT1G06135	transmembrane protein	183.387	0.0528966	0.159862	10.1639	-11.7594	-1.59558	NA	NA	NA	NA	NA	NA
AT1G06137	AT1G06137	transmembrane protein	183.75	0.101592	0.133739	10.4241	-10.8207	-0.39664	NA	NA	NA	NA	NA	NA
AT1G06140	MEF3	Pentatricopeptide repeat (PPR) superfamily protein	192.91	9.76896	9.12144	4.40252	-4.30358	0.0989439	40.9692	28.3624	0.0048947	0.00364713	1.87367	15
AT1G06143	AT1G06143	basic helix loop helix DNA-binding superfamily protein	203.723	19.6105	21.5464	3.24109	-3.37691	-0.13582	89.661	35.619	0.000372969	0.000479047	1.21163	15
AT1G06148	AT1G06148	NA	185.551	1.12289	1.41274	7.03718	-7.36846	-0.331281	5.17308	25.1626	0.0140711	0.0052907	3.64522	13
AT1G06150	EMB1444	basic helix loop helix (bHLH) DNA-binding superfamily protein	437.298	249.443	288.036	0.602369	-0.809909	-0.20754	1167.82	125.777	4.334e-21	5.55623e-20	0.404216	13
AT1G06160	ORA59	octadecanoid-responsive AP2/ERF 59	203.585	32.0251	28.6767	2.82768	-2.66835	0.159323	114.812	57.9335	5.35885e-08	9.91548e-08	1.22596	3
AT1G06170	AT1G06170	basic helix-loop-helix (bHLH) DNA-binding superfamily protein	186.89	1.67964	0.714676	8.03068	-6.7979	1.23279	5.27813	18.8175	0.0930296	0.0298224	3.8418	NA
AT1G06180	MYB13	myb domain protein 13	232.21	55.6306	47.9433	2.27603	-2.06148	0.214549	220.863	70.0893	3.08219e-10	8.59688e-10	0.962064	15
AT1G06190	RHON1	Rho termination factor	614.319	426.813	470.53	0.384701	-0.525384	-0.140683	1972.15	38.9574	0.00010695	0.00045739	0.364809	10
AT1G06200	AT1G06200	Peptidase S24/S26A/S26B/S26C family protein	442.973	251.98	323.221	0.454699	-0.81391	-0.359211	1242.19	125.797	4.29426e-21	6.10223e-20	0.363777	19
AT1G06210	AT1G06210	ENTH/VHS/GAT family protein	330.239	158.542	141.36	1.22414	-1.05864	0.165497	656.521	119.392	8.17041e-20	9.77937e-19	0.40339	3
AT1G06220	MEE5	Ribosomal protein S5/Elongation factor G/III/V family protein	761.109	589.335	584.62	0.380603	-0.369016	0.0115867	2590.93	74.9916	3.68771e-11	2.8278e-10	0.362827	6
AT1G06225	CLE3	CLAVATA3/ESR-RELATED 3	187.763	0.150236	0.143423	10.3544	-10.2875	0.0669606	NA	NA	NA	NA	NA	NA
AT1G06230	GTE4	global transcription factor group E4	749.839	561.11	642.371	0.223174	-0.418297	-0.195124	2635.29	141.335	3.21967e-24	7.75892e-23	0.247599	20
AT1G06240	AT1G06240	diiron containing four-helix bundle family ferritin protein%2C putative (Protein of unknown function DUF455)	275.171	95.8113	86.8315	1.66404	-1.52206	0.141977	398.763	79.5725	4.97949e-12	2.5347e-11	0.589613	4
AT1G06250	AT1G06250	alpha/beta-Hydrolases superfamily protein	189.167	0.546138	0.683713	8.11205	-8.43618	-0.324124	NA	NA	NA	NA	NA	NA
AT1G06260	AT1G06260	Cysteine proteinases superfamily protein	189.039	0.0862274	0.043034	12.1009	-11.0983	1.00267	NA	NA	NA	NA	NA	NA
AT1G06270	AT1G06270	Pentatricopeptide repeat (PPR) superfamily protein	209.394	22.9674	18.7229	3.48334	-3.18856	0.294785	90.7514	76.4332	1.96733e-11	4.73752e-11	1.22188	2
AT1G06280	LBD2	LOB domain-containing protein 2	189.667	0	0	NA	NA	NA	NA	NA	NA	NA	NA	NA
AT1G06290	ACX3	acyl-CoA oxidase 3	614.356	472.03	423.918	0.535289	-0.380198	0.155092	1953.31	52.3378	5.40112e-07	2.93744e-06	0.364155	9
AT1G06310	ACX6	acyl-CoA oxidase 6	194.289	4.27701	3.16784	5.93856	-5.50546	0.433104	16.631	21.9979	0.0375438	0.0251224	1.85934	NA
AT1G06320	AT1G06320	NA	191.522	0.784392	0.709747	8.07599	-7.93172	0.14427	3.38712	21.6642	0.0414603	0.013302	4.03296	NA
AT1G06330	AT1G06330	Heavy metal transport/detoxification superfamily protein	192.008	1.36436	0.8193	7.87256	-7.1368	0.73576	NA	NA	NA	NA	NA	NA
AT1G06340	AT1G06340	Plant Tudor-like protein	191.717	0.223985	0.229123	9.70864	-9.74136	-0.0327191	NA	NA	NA	NA	NA	NA
AT1G06350	ADS4	Fatty acid desaturase family protein	196.247	4.78325	3.31065	5.88942	-5.35854	0.530879	18.5486	46.2456	6.294e-06	6.43203e-06	1.87367	9
AT1G06360	AT1G06360	Fatty acid desaturase family protein	369.846	194.581	158.742	1.22024	-0.92655	0.293692	783.834	100.083	5.36272e-16	5.66943e-15	0.367378	3
AT1G06380	AT1G06380	Ribosomal protein L1p/L10e family	242.7	50.7801	51.23	2.24411	-2.25684	-0.0127253	226.039	93.0716	1.25224e-14	6.22776e-14	0.725254	3
AT1G06390	GSK1	GSK3/SHAGGY-like protein kinase 1	678.411	491.928	575.14	0.238246	-0.463713	-0.225468	2323.8	256.306	6.6144e-48	4.50303e-46	0.247599	19
AT1G06400	ARA-2	Ras-related small GTP-binding family protein	508.983	324.723	386.003	0.399008	-0.648406	-0.249399	1531.72	168.957	7.8016e-30	1.21969e-28	0.514921	20
AT1G06410	TPS7	trehalose-phosphatase/synthase 7	1355.55	1230.83	1220.1	0.151872	-0.139243	0.0126291	5387.07	14.9958	0.241664	0.673306	0.364809	NA
AT1G06420	AT1G06420	DNA ligase-like protein	201.609	8.04753	5.16092	5.28779	-4.64687	0.640918	30.4188	20.8226	0.053039	0.0345705	1.87367	NA
AT1G06430	FTSH8	FTSH protease 8	1529.07	1516.82	1338.3	0.192248	-0.0116012	0.180647	6336.76	61.7319	1.08915e-08	4.23458e-08	0.601634	21
AT1G06440	AT1G06440	Ubiquitin carboxyl-terminal hydrolase family protein	206.507	13.1196	13.0948	3.97913	-3.97639	0.0027373	56.7547	22.0312	0.0371716	0.0259216	1.78173	NA
AT1G06450	AT1G06450	Polynucleotidyl transferase%2C ribonuclease H-like superfamily protein	214.287	19.659	20.2768	3.40165	-3.44628	-0.044637	88.8802	21.3706	0.0452101	0.0444067	1.22188	NA
AT1G06460	ACD32.1	alpha-crystallin domain 32.1	916.602	835.588	744.906	0.299235	-0.133504	0.165732	3388.43	153.978	8.82817e-27	1.09243e-25	0.560166	15
AT1G06470	AT1G06470	Nucleotide/sugar transporter family protein	322.088	138.694	120.802	1.41481	-1.21555	0.199258	569.486	168.348	1.03899e-29	2.05894e-28	0.401919	2
AT1G06475	AT1G06475	transmembrane protein	200.973	5.51383	4.41285	5.50914	-5.1878	0.321344	22.2318	31.9126	0.00142742	0.00107378	1.98255	15
AT1G06490	CalS7	glucan synthase-like 7	236.354	45.0167	32.6846	2.85427	-2.39242	0.461851	173.985	23.1316	0.0266289	0.0340926	0.954717	NA
AT1G06500	AT1G06500	NA	231.624	38.0208	40.175	2.52741	-2.60692	-0.0795094	168.476	38.0033	0.000153373	0.000258134	0.954717	19
AT1G06510	AT1G06510	forkhead-associated domain protein	319.296	124.883	140.459	1.18475	-1.35431	-0.169567	578.185	38.6667	0.000119397	0.000461544	0.40339	19
AT1G06515	AT1G06515	transmembrane protein%2C putative (DUF3317)	275.83	75.3676	92.066	1.58304	-1.87176	-0.288723	366.487	95.8181	3.65613e-15	2.20145e-14	0.618465	19
AT1G06520	GPAT1	glycerol-3-phosphate acyltransferase 1	225.674	31.5979	32.5855	2.79194	-2.83634	-0.0444027	139.938	26.4292	0.00932834	0.0106354	1.15128	NA
AT1G06530	PMD2	Tropomyosin-like protein	551.508	349.676	412.654	0.418448	-0.657362	-0.238914	1658.99	82.4138	1.4268e-12	8.77109e-12	0.503473	22
AT1G06540	AT1G06540	NA	201.244	3.25649	2.19475	6.51875	-5.94948	0.569263	12.5665	34.99	0.000470037	0.000199138	3.8418	2
AT1G06550	AT1G06550	ATP-dependent caseinolytic (Clp) protease/crotonase family protein	457.408	282.532	220.813	1.05065	-0.695064	0.35559	1117.83	71.0411	2.04436e-10	1.46754e-09	0.368494	2
AT1G06560	AT1G06560	NOL1/NOP2/sun family protein	291.588	86.9343	113.163	1.36552	-1.74593	-0.380408	436.848	217.607	7.43774e-40	1.13788e-38	0.815238	19
AT1G06570	PDS1	4-hydroxyphenylpyruvate dioxygenase	977.779	737.101	1222.5	-0.322254	-0.407645	-0.729899	4189.93	161.283	2.87649e-28	3.5934e-27	0.602177	20
AT1G06580	AT1G06580	Pentatricopeptide repeat (PPR) superfamily protein	215.833	15.8168	17.4951	3.62489	-3.77039	-0.145499	74.4263	63.5984	4.94544e-09	7.61462e-09	1.61966	11
AT1G06590	AT1G06590	anaphase-promoting complex subunit	263.321	62.3399	65.3312	2.01098	-2.0786	-0.0676149	284.156	39.3065	9.3669e-05	0.000176746	0.86797	22
AT1G06620	AT1G06620	2-oxoglutarate (2OG) and Fe(II)-dependent oxygenase superfamily protein	249.78	57.8922	51.2666	2.28457	-2.10922	0.175352	234.603	27.2903	0.00701662	0.0125249	0.727518	NA
AT1G06630	AT1G06630	F-box/RNI-like superfamily protein	290.927	86.9637	116.31	1.32269	-1.74217	-0.419483	438.099	188.835	6.52403e-34	1.07442e-32	0.589613	20
AT1G06640	AT1G06640	2-oxoglutarate (2OG) and Fe(II)-dependent oxygenase superfamily protein	722.024	562.866	489.564	0.56055	-0.359255	0.201295	2328.29	37.7427	0.000169161	0.000707214	0.364809	9
AT1G06645	AT1G06645	2-oxoglutarate (2OG) and Fe(II)-dependent oxygenase superfamily protein	302.706	107.867	114.44	1.40332	-1.48867	-0.085348	480.101	36.3847	0.000280933	0.000725902	0.589613	10
AT1G06650	AT1G06650	2-oxoglutarate (2OG) and Fe(II)-dependent oxygenase superfamily protein	568.74	418.032	434.631	0.387978	-0.444156	-0.0561773	1821.68	23.6177	0.022917	0.0527872	0.514921	NA
AT1G06660	JASON	aspartyl/glutamyl-tRNA(Asn/Gln) amidotransferase subunit	216.288	13.1328	10.5876	4.3525	-4.04171	0.310794	55.2587	31.422	0.00169807	0.00196658	1.24736	14
AT1G06670	NIH	nuclear DEIH-boxhelicase	668.54	462.624	472.591	0.500422	-0.531175	-0.0307522	2082.31	45.0422	1.01347e-05	4.87591e-05	0.362827	12
AT1G06680	PSBP-1	photosystem II subunit P-1	11743.8	12778.3	10408.1	0.1742	0.121795	0.295995	52205.2	417.464	7.5535e-82	1.17217e-79	0.364809	1
AT1G06690	AT1G06690	NAD(P)-linked oxidoreductase superfamily protein	646.281	454.908	440.143	0.554189	-0.506586	0.047603	2000.79	26.3744	0.00949737	0.0319404	0.364809	NA
AT1G06700	AT1G06700	Protein kinase superfamily protein	725.209	455.896	673.696	0.106298	-0.669691	-0.563393	2484.44	599.354	1.45662e-120	7.02663e-118	0.362827	22
AT1G06710	AT1G06710	Tetratricopeptide repeat (TPR)-like superfamily protein	256.167	49.6763	57.1334	2.16468	-2.36646	-0.201776	237.041	44.1027	1.46683e-05	3.01692e-05	0.86797	12
AT1G06720	AT1G06720	P-loop containing nucleoside triphosphate hydrolases superfamily protein	531.562	306.734	355.707	0.579548	-0.793251	-0.213703	1471.27	67.9008	7.89512e-10	5.13824e-09	0.389147	12
AT1G06730	AT1G06730	pfkB-like carbohydrate kinase family protein	303.761	98.4159	104.422	1.54051	-1.62598	-0.0854658	449.357	43.582	1.79884e-05	6.79163e-05	0.454633	22
AT1G06740	MUG3	MuDR family transposase	220.243	17.3501	19.0913	3.52811	-3.66608	-0.137977	78.2731	12.5086	0.405741	0.340284	1.24736	NA
AT1G06750	AT1G06750	P-loop containing nucleoside triphosphate hydrolases superfamily protein	205.444	0.581949	0.7198	8.15693	-8.46364	-0.306705	NA	NA	NA	NA	NA	NA
AT1G06760	AT1G06760	winged-helix DNA-binding transcription factor family protein	943.125	816.61	695.724	0.438934	-0.207802	0.231133	3300.51	43.2918	2.015e-05	5.79628e-05	0.601634	14
AT1G06770	DRIP1	DREB2A-interacting protein 1	270.736	63.8359	73.1892	1.88718	-2.08445	-0.197262	302.148	189.978	3.79546e-34	6.0236e-33	0.620729	19
AT1G06780	GAUT6	galacturonosyltransferase 6	304.249	107.716	95.1099	1.67758	-1.49802	0.179564	446.489	53.225	3.75646e-07	1.6751e-06	0.454633	9
AT1G06790	AT1G06790	RNA polymerase Rpb7 N-terminal domain-containing protein	244.417	37.836	35.2187	2.79493	-2.69152	0.103416	164.437	74.6124	4.34902e-11	1.08521e-10	1.15128	7
AT1G06800	PLA-I{gamma}1	alpha/beta-Hydrolases superfamily protein	291.892	81.8808	105.151	1.47297	-1.83384	-0.360869	406.168	119.179	9.00855e-20	7.43168e-19	0.589613	19
AT1G06810	AT1G06810	endonuclease/glycosyl hydrolase	206.707	0.0251254	0.0861868	11.2278	-13.0062	-1.77832	NA	NA	NA	NA	NA	NA
AT1G06820	CRTISO	carotenoid isomerase	464.015	277.412	256.566	0.85484	-0.742139	0.112701	1174.5	29.369	0.00347183	0.0121976	0.370507	NA
AT1G06830	AT1G06830	Glutaredoxin family protein	235.362	36.7216	22.1254	3.41111	-2.68018	0.730926	126.467	98.4268	1.13137e-15	3.6678e-15	1.21163	5
AT1G06840	AT1G06840	Leucine-rich repeat protein kinase family protein	486.973	278.186	334.25	0.542912	-0.80779	-0.264878	1330.83	107.949	1.52177e-17	1.26136e-16	0.516806	19
AT1G06850	bZIP52	basic leucine-zipper 52	250.246	44.8414	38.4838	2.70103	-2.48045	0.22058	186.585	29.5804	0.00322828	0.0053661	0.823753	9
AT1G06870	Plsp2A	Peptidase S24/S26A/S26B/S26C family protein	324.361	126.693	109.562	1.56586	-1.35627	0.209591	521.586	133.703	1.1126e-22	7.78465e-22	0.817484	2
AT1G06890	AT1G06890	nodulin MtN21 /EamA-like transporter family protein	578.357	384.697	413.041	0.485674	-0.588239	-0.102565	1725.29	59.0123	3.41484e-08	1.93273e-07	0.389147	19
AT1G06900	AT1G06900	Insulinase (Peptidase family M16) family protein	692.643	446.299	538.146	0.364114	-0.6341	-0.269987	2190.85	349.329	1.94313e-67	1.89952e-65	0.364155	22
AT1G06910	TRFL7	TRF-like 7	242.067	33.108	32.2417	2.9084	-2.87015	0.0382502	145.56	12.2565	0.425308	0.459144	0.954717	NA
AT1G06920	OFP4	ovate family protein 4	209.76	0.0464401	0.0279062	12.8759	-12.1411	0.734785	NA	NA	NA	NA	NA	NA
AT1G06923	AT1G06923	transcription repressor OFP17-like protein	214.13	5.30557	3.64904	5.87482	-5.33483	0.53999	19.3994	25.6822	0.0119013	0.00801993	1.98255	5
AT1G06925	AT1G06925	endonuclease/glycosyl hydrolase	210.457	0.0626594	0.0692447	11.5695	-11.7137	-0.144173	NA	NA	NA	NA	NA	NA
AT1G06930	AT1G06930	TPRXL	217.058	6.50101	4.64217	5.54714	-5.06128	0.485864	25.7063	16.6505	0.163225	0.0991538	1.87367	NA
AT1G06950	TIC110	translocon at the inner envelope membrane of chloroplasts 110	1618.15	1372.28	1460.06	0.148323	-0.237775	-0.0894523	6303.42	52.6575	4.73934e-07	1.59804e-06	0.602177	10
AT1G06960	AT1G06960	RNA-binding (RRM/RBD/RNP motifs) family protein	286.428	70.2697	79.7491	1.84463	-2.0272	-0.182564	335.195	78.0959	9.51156e-12	4.74294e-11	0.589912	20
AT1G06970	CHX14	cation/hydrogen exchanger 14	212.196	0.578543	0.404367	9.03552	-8.51876	0.516758	NA	NA	NA	NA	NA	NA
AT1G06980	AT1G06980	6%2C7-dimethyl-8-ribityllumazine synthase	231.363	18.6739	19.6249	3.5594	-3.63107	-0.071665	86.2699	45.903	7.21048e-06	1.10248e-05	1.22188	1
AT1G06990	AT1G06990	GDSL-like Lipase/Acylhydrolase superfamily protein	212.361	0.0462451	0.0220283	13.2349	-12.1649	1.06994	NA	NA	NA	NA	NA	NA
AT1G07000	EXO70B2	exocyst subunit exo70 family protein B2	310.481	98.3217	153.144	1.01962	-1.65892	-0.639308	525.003	161.203	2.9869e-28	5.52517e-27	0.401919	20
AT1G07010	SLP1	Calcineurin-like metallo-phosphoesterase superfamily protein	694.006	529.85	460.089	0.593038	-0.389365	0.203672	2234.59	96.9936	2.15603e-15	3.20072e-14	0.247599	21
AT1G07020	AT1G07020	NA	266.607	51.4163	61.9916	2.10457	-2.37442	-0.269847	246.756	91.7375	2.27376e-14	9.35556e-14	0.86797	19
AT1G07025	AT1G07025	Mitochondrial substrate carrier family protein	213.681	0.0128363	0	NA	-14.0229	NA	NA	NA	NA	NA	NA	NA
AT1G07030	AT1G07030	Mitochondrial substrate carrier family protein	323.875	119.151	120.398	1.42763	-1.44264	-0.0150168	519.495	50.9113	9.65681e-07	4.06857e-06	0.463859	15
AT1G07040	AT1G07040	plant/protein	420.007	195.979	354.212	0.2458	-1.09971	-0.853912	1125.01	174.088	6.95295e-31	1.57217e-29	0.370507	19
AT1G07050	AT1G07050	CCT motif family protein	373.857	181.403	153.137	1.28766	-1.04328	0.24438	708.148	371.748	3.5854e-72	2.84947e-70	0.525396	15
AT1G07060	DFO	NA	215.29	0.415565	0.338426	9.31323	-9.017	0.296231	NA	NA	NA	NA	NA	NA
AT1G07070	AT1G07070	Ribosomal protein L35Ae family protein	292.347	78.6738	70.799	2.04588	-1.89373	0.152155	333.201	97.0747	2.07882e-15	1.61567e-14	0.482741	2
AT1G07080	AT1G07080	Thioredoxin superfamily protein	620.722	454.784	430.131	0.529171	-0.448764	0.0804075	1919.82	24.886	0.0153725	0.050392	0.362827	NA
AT1G07090	LSH6	NA	266.357	53.8849	54.4912	2.28926	-2.30541	-0.0161403	235.5	30.9724	0.00198922	0.00381705	0.725254	17
AT1G07110	F2KP	fructose-2%2C6-bisphosphatase	1682.24	1460.96	1768.66	-0.072277	-0.203465	-0.275742	6999.46	143.11	1.40966e-24	1.44995e-23	0.601634	20
AT1G07120	AT1G07120	CHUP1-like protein	218.288	2.01689	1.60049	7.09158	-6.75796	0.333618	7.97121	9.50821	0.659018	0.186357	3.8418	NA
AT1G07130	STN1	Nucleic acid-binding%2C OB-fold-like protein	235.67	19.3595	20.7763	3.50375	-3.60565	-0.101897	87.5425	21.7998	0.0398259	0.0393073	1.22596	NA
AT1G07135	AT1G07135	glycine-rich protein	253.192	28.1892	48.0766	2.39682	-3.16702	-0.770193	166.905	43.7806	1.66429e-05	2.60969e-05	1.1454	15
AT1G07140	SIRANBP	Pleckstrin homology (PH) domain superfamily protein	1001.5	822.158	832.753	0.266197	-0.28467	-0.0184727	3613.58	24.371	0.0181012	0.0365672	0.602177	NA
AT1G07150	MAPKKK13	mitogen-activated protein kinase kinase kinase 13	252.695	35.8186	39.9059	2.66272	-2.81862	-0.155892	165.935	22.4215	0.0330584	0.0350347	1.15128	NA
AT1G07160	AT1G07160	Protein phosphatase 2C family protein	220.676	2.61053	2.74403	6.32949	-6.40144	-0.0719545	11.5002	20.153	0.0642468	0.0215452	3.7476	NA
AT1G07170	AT1G07170	PHF5-like protein	303.422	75.6432	113.421	1.41964	-2.00404	-0.584404	409.942	400.192	3.44567e-78	3.01574e-76	0.589613	19
AT1G07175	AT1G07175	alternative NAD(P)H dehydrogenase	220.335	1.32157	0.909567	7.9203	-7.3813	0.539006	5.28978	8.23687	0.766357	0.214755	3.8418	NA
AT1G07180	NDA1	alternative NAD(P)H dehydrogenase 1	673.942	541.357	386.704	0.801397	-0.316045	0.485351	2123.62	376.721	3.18806e-73	5.50779e-71	0.247599	21
AT1G07190	AT1G07190	Lon protease	219.667	0	0	NA	NA	NA	NA	NA	NA	NA	NA	NA
AT1G07200	AT1G07200	Double Clp-N motif-containing P-loop nucleoside triphosphate hydrolases superfamily protein	610.661	410.243	432.557	0.497483	-0.573893	-0.0764105	1831.54	388.75	9.10345e-76	1.12473e-73	0.382013	20
AT1G07210	AT1G07210	Ribosomal protein S18	390.067	167.92	188.161	1.05175	-1.21595	-0.164197	780.336	98.3148	1.18987e-15	1.23149e-14	0.366038	12
AT1G07220	AT1G07220	O-glucosyltransferase rumi-like protein (DUF821)	282.299	66.711	67.0019	2.07495	-2.08123	-0.00627686	288.954	36.0245	0.000321063	0.000517016	0.962064	15
AT1G07230	NPC1	non-specific phospholipase C1	492.75	284.572	320.113	0.622274	-0.792065	-0.169791	1309.68	126.186	3.5889e-21	3.66334e-20	0.514921	22
AT1G07240	UGT71C5	UDP-glucosyl transferase 71C5	361.547	145.882	170.699	1.08273	-1.30939	-0.226654	675.967	96.7644	2.39001e-15	2.21287e-14	0.401919	19
AT1G07250	UGT71C4	UDP-glucosyl transferase 71C4	500.316	297.541	286.058	0.806536	-0.749751	0.0567849	1285.55	14.3026	0.281804	0.559286	0.514921	NA
AT1G07260	UGT71C3	UDP-glucosyl transferase 71C3	250.112	33.0233	25.8606	3.27374	-2.92102	0.352726	126.993	33.5759	0.00078658	0.00097309	1.21163	11
AT1G07270	AT1G07270	Cell division control%2C Cdc6	227.701	4.89798	3.54819	6.00391	-5.53881	0.465103	20.1486	38.4859	0.000127846	0.000114145	1.87367	2
AT1G07280	AT1G07280	Tetratricopeptide repeat (TPR)-like superfamily protein	823.516	654.094	664.687	0.309122	-0.3323	-0.0231779	2820.27	48.4397	2.62027e-06	1.35147e-05	0.359602	2
AT1G07290	GONST2	golgi nucleotide sugar transporter 2	233.663	10.7561	11.1612	4.38787	-4.4412	-0.0533352	48.1884	10.3881	0.581955	0.490601	1.21858	NA
AT1G07300	AT1G07300	josephin protein-like protein	240.968	17.526	19.1866	3.65067	-3.78128	-0.130604	81.309	29.7301	0.00306574	0.00345356	1.24321	22
AT1G07310	AT1G07310	Calcium-dependent lipid-binding (CaLB domain) family protein	466.459	232.263	285.93	0.706089	-1.00599	-0.299902	1135.29	78.199	9.09195e-12	6.54769e-11	0.404216	10
AT1G07320	RPL4	ribosomal protein L4	2029.38	1795.9	1928.51	0.07355	-0.176334	-0.102784	8238.82	49.7	1.57723e-06	5.0738e-06	0.601634	22
AT1G07330	AT1G07330	dentin sialophosphoprotein	226.064	2.88021	1.186	7.57449	-6.29442	1.28007	8.44778	26.3711	0.00950769	0.00346499	3.8418	3
AT1G07340	STP2	sugar transporter 2	224.694	0.0128363	0	NA	-14.0954	NA	NA	NA	NA	NA	NA	NA
AT1G07350	SR45a	RNA-binding (RRM/RBD/RNP motifs) family protein	373.941	155.204	146.451	1.35239	-1.26864	0.0837498	674.72	112.2	2.19466e-18	1.87503e-17	0.525396	16
AT1G07360	MAC5A	CCCH-type zinc fingerfamily protein with RNA-binding domain-containing protein	456.077	240.991	241.05	0.919949	-0.920299	-0.00034999	1059.7	46.7633	5.12279e-06	2.29011e-05	0.404216	3
AT1G07370	PCNA1	proliferating cellular nuclear antigen 1	285.072	61.5849	40.8841	2.80172	-2.21068	0.591038	236.885	147.965	1.46597e-25	1.11132e-24	0.86797	2
AT1G07380	AT1G07380	Neutral/alkaline non-lysosomal ceramidase	304.615	95.068	82.2454	1.88898	-1.67996	0.209025	380.037	63.9192	4.31612e-09	1.7651e-08	0.589912	5
AT1G07390	RLP1	receptor like protein 1	274.796	52.83	59.4915	2.20761	-2.37893	-0.171327	243.494	48.4677	2.59098e-06	5.20513e-06	0.962064	21
AT1G07400	AT1G07400	HSP20-like chaperones superfamily protein	233.786	7.61234	9.86222	4.56714	-4.94071	-0.373572	36.6778	58.3702	4.46617e-08	5.51972e-08	1.87367	3
AT1G07410	RABA2b	RAB GTPase homolog A2B	237.81	12.316	9.22882	4.68752	-4.27121	0.416313	47.3743	28.6122	0.00449687	0.00353088	1.78173	5
AT1G07420	SMO2-1	sterol 4-alpha-methyl-oxidase 2-1	404.386	192.846	178.51	1.17973	-1.06829	0.111445	804.088	123.359	1.31979e-20	1.81734e-19	0.366038	14
AT1G07430	HAI2	highly ABA-induced PP2C protein 2	231.596	4.27082	2.72463	6.40941	-5.76095	0.648456	15.9865	47.2474	4.22358e-06	2.10646e-06	4.03296	3
AT1G07440	AT1G07440	NAD(P)-binding Rossmann-fold superfamily protein	404.121	170.811	196.974	1.03678	-1.24239	-0.205604	799.04	44.8143	1.10879e-05	5.24921e-05	0.367378	10
AT1G07450	AT1G07450	NAD(P)-binding Rossmann-fold superfamily protein	251.629	27.171	22.7278	3.46876	-3.21116	0.257604	111.022	31.5518	0.00162198	0.00204733	1.14227	21
AT1G07460	AT1G07460	Concanavalin A-like lectin family protein	228.907	0.299364	0.174033	10.3612	-9.57864	0.78254	NA	NA	NA	NA	NA	NA
AT1G07470	AT1G07470	Transcription factor IIA%2C alpha/beta subunit	400.416	166.455	204.916	0.966468	-1.26636	-0.299896	808.116	407.138	1.16493e-79	1.70766e-77	0.367378	20
AT1G07473	AT1G07473	NA	229.428	0.312706	0.0727129	11.6235	-9.51902	2.10453	NA	NA	NA	NA	NA	NA
AT1G07476	NA	NA	229.667	0	0	NA	NA	NA	NA	NA	NA	NA	NA	NA
AT1G07480	AT1G07480	Transcription factor IIA%2C alpha/beta subunit	418.087	182.636	233.962	0.837527	-1.19483	-0.357305	907.504	284.915	6.85644e-54	4.06422e-52	0.366038	19
AT1G07485	AT1G07485	NA	231.309	1.10574	0.839611	8.10588	-7.70866	0.39722	4.39475	21.6416	0.0417391	0.0120796	4.50063	NA
AT1G07490	RTFL3	ROTUNDIFOLIA like 3	237.852	7.74813	5.99174	5.31094	-4.94007	0.370873	31.7334	37.6645	0.000174203	0.000145281	1.98255	21
AT1G07500	AT1G07500	NA	233.322	2.23855	2.50011	6.54419	-6.70362	-0.159425	11.1307	29.6739	0.00312579	0.00123558	3.7476	21
AT1G07510	ftsh10	FTSH protease 10	470.257	260.692	231.259	1.02394	-0.851104	0.172837	1085.81	130.974	3.9345e-22	4.31474e-21	0.503473	9
AT1G07520	AT1G07520	GRAS family transcription factor	312.703	86.0309	95.8419	1.70607	-1.86187	-0.155803	391.375	82.8918	1.15559e-12	7.44734e-12	0.482741	19
AT1G07530	SCL14	SCARECROW-like 14	565.872	335.988	405.364	0.481257	-0.752065	-0.270808	1608.4	112.706	1.74282e-18	2.00775e-17	0.389147	20
AT1G07540	TRFL2	TRF-like 2	232.361	0.0396978	0.0112922	14.3288	-12.515	1.81373	NA	NA	NA	NA	NA	NA
AT1G07550	AT1G07550	Leucine-rich repeat protein kinase family protein	237.879	7.17284	4.80509	5.62952	-5.05154	0.57798	25.2414	28.4776	0.00470716	0.00354054	1.85934	15
AT1G07560	AT1G07560	Leucine-rich repeat protein kinase family protein	260.615	31.7209	26.845	3.2792	-3.03842	0.24078	127.425	15.9376	0.194111	0.181181	1.16711	NA
AT1G07570	APK1A	Protein kinase superfamily protein	392.542	165.37	177.796	1.14262	-1.24715	-0.104529	761.553	63.974	4.21685e-09	2.70623e-08	0.370507	21
AT1G07590	AT1G07590	Tetratricopeptide repeat (TPR)-like superfamily protein	4977.2	6126.12	4527.33	0.136673	0.299639	0.436313	22947.1	114.944	6.26813e-19	7.89482e-18	0.364809	24
AT1G07600	MT1A	metallothionein 1A	241.713	6.87183	4.68018	5.69059	-5.13646	0.55413	28.3489	21.0618	0.0494828	0.0323825	1.87367	NA
AT1G07610	MT1C	metallothionein 1C	441.867	329.106	160.159	1.4641	-0.425057	1.03905	1021.57	111.376	3.19638e-18	3.87376e-17	0.363777	4
AT1G07615	AT1G07615	GTP-binding protein Obg/CgtA	301.567	61.0245	78.1894	1.94744	-2.30502	-0.357585	307.133	124.047	9.61553e-21	7.98782e-20	0.618465	19
AT1G07620	ATOBGM	GTP-binding protein Obg/CgtA	260.134	33.8344	32.2239	3.01305	-2.94269	0.0703595	136.495	56.9357	8.11828e-08	1.48027e-07	1.22188	21
AT1G07630	PLL5	pol-like 5	410.784	190.289	201.273	1.02923	-1.11019	-0.08096	846.369	50.8995	9.70309e-07	3.62748e-06	0.525396	19
AT1G07640	OBP2	Dof-type zinc finger DNA-binding family protein	458.387	216.621	194.916	1.23372	-1.0814	0.15232	933.596	40.7697	5.35412e-05	0.000233218	0.370507	6
AT1G07645	DSI-1VOC	dessication-induced 1VOC superfamily protein	236.121	0.117673	0.0554946	12.0549	-10.9705	1.08436	NA	NA	NA	NA	NA	NA
AT1G07650	AT1G07650	Leucine-rich repeat transmembrane protein kinase	578.177	323.497	400.272	0.530533	-0.83776	-0.307228	1588.48	112.091	2.30669e-18	2.05305e-17	0.503473	10
AT1G07660	AT1G07660	Histone superfamily protein	323.224	91.2608	83.5501	1.95182	-1.82447	0.127353	387.189	24.7581	0.0160118	0.0332272	0.589912	NA
AT1G07670	ECA4	endomembrane-type CA-ATPase 4	638.548	418.924	373.081	0.775306	-0.608106	0.1672	1765.31	45.6389	8.00574e-06	2.78669e-05	0.514921	2
AT1G07680	AT1G07680	transmembrane protein	237.392	0.05165	0.0496038	12.2245	-12.1662	0.0583173	NA	NA	NA	NA	NA	NA
AT1G07690	AT1G07690	transmembrane protein	238.189	0.365028	0.30907	9.58996	-9.34989	0.240074	NA	NA	NA	NA	NA	NA
AT1G07700	AT1G07700	Thioredoxin superfamily protein	464.457	249.953	262.647	0.822422	-0.893889	-0.0714672	1120.18	148.6	1.09039e-25	1.75952e-24	0.404216	21
AT1G07705	AT1G07705	NOT2 / NOT3 / NOT5 family	360.551	131.653	118.996	1.59929	-1.45347	0.145829	551.847	108.683	1.08991e-17	1.16249e-16	0.402282	3
AT1G07710	AT1G07710	Ankyrin repeat family protein	240.963	2.38245	2.0967	6.84455	-6.66023	0.184325	9.9072	7.1976	0.844284	0.202779	4.50063	NA
AT1G07720	KCS3	3-ketoacyl-CoA synthase 3	456.298	241.826	187.339	1.28433	-0.916008	0.368319	957.611	114.103	9.20574e-19	1.15343e-17	0.363777	2
AT1G07725	EXO70H6	exocyst subunit exo70 family protein H6	240.008	0.71245	0.710713	8.3996	-8.39608	0.00352108	NA	NA	NA	NA	NA	NA
AT1G07730	AT1G07730	Disease resistance-responsive (dirigent-like protein) family protein	243.976	5.98952	1.63723	7.21934	-5.34815	1.87118	17.2871	14.3514	0.278833	0.164577	1.85934	NA
AT1G07740	AT1G07740	Tetratricopeptide repeat (TPR)-like superfamily protein	275.865	36.5155	40.528	2.76697	-2.91738	-0.150412	167.119	23.6274	0.0228481	0.0295062	0.954717	NA
AT1G07745	RAD51D	DNA repair RAD51-like protein	277.706	34.3759	47.6248	2.54378	-3.01409	-0.470315	179.816	269.949	9.32684e-51	1.58503e-49	1.1454	22
AT1G07747	AT1G07747	Bifunctional inhibitor/lipid-transfer protein/seed storage 2S albumin superfamily protein	240.667	0	0	NA	NA	NA	NA	NA	NA	NA	NA	NA
AT1G07750	AT1G07750	RmlC-like cupins superfamily protein	403.952	193.169	159.225	1.34312	-1.06432	0.278796	764.528	48.3744	2.6898e-06	1.35784e-05	0.367378	24
AT1G07770	RPS15A	ribosomal protein S15A	1391.89	1196.42	1185.91	0.231057	-0.218322	0.0127346	5257.52	43.3629	1.95977e-05	5.63927e-05	0.602177	22
AT1G07780	PAI1	phosphoribosylanthranilate isomerase 1	336.171	90.7575	96.3263	1.8032	-1.88911	-0.0859132	417.314	63.1671	5.93736e-09	2.40504e-08	0.589613	12
AT1G07790	HTB1	Histone superfamily protein	432.89	204.055	147.201	1.55621	-1.08504	0.471171	796.664	195.445	2.83846e-35	7.84133e-34	0.370507	2
AT1G07795	AT1G07795	forkhead box protein G1	243.671	1.39376	1.02273	7.89637	-7.44981	0.446559	5.54771	9.85994	0.628247	0.170478	4.03296	NA
AT1G07810	ECA1	ER-type Ca2+-ATPase 1	673.62	445.548	481.663	0.48391	-0.596352	-0.112442	2023.01	150.836	3.83577e-26	7.08292e-25	0.359602	19
AT1G07820	AT1G07820	Histone superfamily protein	511.491	275.83	241.242	1.08423	-0.890927	0.193298	1149.61	69.7553	3.55904e-10	2.50221e-09	0.368494	2
AT1G07830	AT1G07830	ribosomal protein L29 family protein	328.683	74.3622	97.2267	1.75727	-2.14405	-0.386783	382.136	220.655	1.73588e-40	3.75935e-39	0.589912	19
AT1G07840	AT1G07840	Sas10/Utp3/C1D family	359.769	116.221	128.238	1.48825	-1.6302	-0.141952	535.597	44.272	1.37251e-05	5.89928e-05	0.402282	12
AT1G07850	AT1G07850	transferring glycosyl group transferase (DUF604)	244.125	0.161872	0.174029	10.4541	-10.5586	-0.104479	NA	NA	NA	NA	NA	NA
AT1G07860	AT1G07860	Serine/Threonine-kinase RLCKVII protein	244.36	0	0	NA	NA	NA	NA	NA	NA	NA	NA	NA
AT1G07870	AT1G07870	Protein kinase superfamily protein	311.18	70.7255	64.0767	2.27987	-2.13744	0.14243	298.584	22.4899	0.0323827	0.0614776	0.618465	NA
AT1G07880	ATMPK13	Protein kinase superfamily protein	265.092	24.7006	13.4801	4.29759	-3.42387	0.873714	83.4972	63.6608	4.81626e-09	9.57365e-09	1.24321	15
AT1G07885	AT1G07885	NA	245.627	0.465085	0.302222	9.66665	-9.04476	0.621885	NA	NA	NA	NA	NA	NA
AT1G07890	APX1	ascorbate peroxidase 1	2363.87	3057.8	2234.49	0.0812059	0.371341	0.452547	10870.1	507.029	7.06965e-101	1.94745e-98	0.364809	9
AT1G07900	LBD1	LOB domain-containing protein 1	247.561	1.67968	1.29003	7.58424	-7.20345	0.380783	6.63611	35.4756	0.000393214	0.000144488	4.50063	9
AT1G07901	AT1G07901	NA	246.333	0	0	NA	NA	NA	NA	NA	NA	NA	NA	NA
AT1G07902	AT1G07902	NA	247.757	1.13514	1.65035	7.23001	-7.76992	-0.539911	5.71791	23.9032	0.0209664	0.00631411	4.50063	13
AT1G07910	RNL	RNAligase	382.679	140.613	139.543	1.45543	-1.44441	0.0110231	614.682	12.0285	0.443394	1	0.40339	NA
AT1G07920	AT1G07920	GTP binding Elongation factor Tu family protein	4105.43	3813.51	3829.23	0.100479	-0.106413	-0.00593443	17088.8	32.9841	0.000973571	0.00231612	0.602177	8
AT1G07930	AT1G07930	GTP binding Elongation factor Tu family protein	3164.1	2929.81	2864.54	0.143491	-0.11099	0.0325002	12919.6	59.9522	2.30304e-08	8.72073e-08	0.602177	7
AT1G07940	AT1G07940	GTP binding Elongation factor Tu family protein	3262.81	3070.61	2920.52	0.15989	-0.0875863	0.0723035	13345.1	60.169	2.10277e-08	7.9982e-08	0.601634	2
AT1G07950	MED22B	Surfeit locus protein 5 subunit 22 of Mediator complex	312.595	64.7072	71.9407	2.11941	-2.27229	-0.152881	299.301	53.4072	3.48606e-07	1.21326e-06	0.589912	19
AT1G07960	PDIL5-1	PDI-like 5-1	362.102	120.908	123.112	1.55643	-1.58249	-0.0260574	530.742	27.2586	0.00709118	0.0221217	0.402282	NA
AT1G07970	AT1G07970	cytochrome B561%2C amino-terminal protein	369.107	110.161	139.494	1.40384	-1.74443	-0.340587	551.889	275.696	5.84849e-52	2.26767e-50	0.525396	22
AT1G07980	NF-YC10	nuclear factor Y%2C subunit C10	310.116	67.7356	62.2423	2.31684	-2.19482	0.122018	283.27	14.2147	0.287206	0.313361	0.962064	NA
AT1G07985	AT1G07985	Expressed protein	254.974	7.33691	7.08647	5.16914	-5.11903	0.0501054	29.5252	37.886	0.000160288	0.000142657	1.85934	20
AT1G07990	AT1G07990	SIT4 phosphatase-associated family protein	603.095	367.581	385.235	0.646648	-0.714322	-0.0676748	1646.78	74.3707	4.83101e-11	2.60797e-10	0.516806	23
AT1G08000	GATA10	GATA transcription factor 10	308.228	58.1922	57.2584	2.42844	-2.4051	0.0233377	257.223	48.9174	2.16244e-06	5.71898e-06	0.727518	12
AT1G08005	AT1G08005	serine/threonine-protein phosphatase 6 regulatory subunit	251.255	0.408191	0.413943	9.24551	-9.26569	-0.0201877	NA	NA	NA	NA	NA	NA
AT1G08010	GATA11	GATA transcription factor 11	356.502	102.247	102.076	1.80426	-1.80184	0.0024181	460.165	23.5959	0.0230728	0.0344767	0.817484	NA
AT1G08030	TPST	tyrosylprotein sulfotransferase	358.79	115.791	117.33	1.61256	-1.63161	-0.0190484	504.98	25.7924	0.0114833	0.0242835	0.589613	NA
AT1G08035	AT1G08035	NA	252.466	0.982738	1.04725	7.91335	-8.00507	-0.0917222	NA	NA	NA	NA	NA	NA
AT1G08040	AT1G08040	trimethylguanosine synthase (DUF707)	366.185	127.451	109.716	1.7388	-1.52263	0.216169	518.846	77.6031	1.18005e-11	4.27771e-11	0.815238	3
AT1G08050	AT1G08050	Zinc finger (C3HC4-type RING finger) family protein	286.427	36.0561	41.4234	2.78965	-2.98986	-0.200204	165.012	14.7671	0.254419	0.32376	0.823753	NA
AT1G08060	MOM	ATP-dependent helicase family protein	464.337	211.559	216.876	1.0983	-1.13411	-0.0358149	954.667	41.4323	4.14822e-05	0.000186151	0.363777	23
AT1G08065	ACA5	alpha carbonic anhydrase 5	253	0	0	NA	NA	NA	NA	NA	NA	NA	NA	NA
AT1G08070	OTP82	Tetratricopeptide repeat (TPR)-like superfamily protein	267.35	13.5975	17.4963	3.93361	-4.29732	-0.363712	66.6815	39.9784	7.25055e-05	9.8229e-05	1.24321	10
AT1G08080	ACA7	alpha carbonic anhydrase 7	253.73	0.0500119	0.0111931	14.4684	-12.3087	2.15966	NA	NA	NA	NA	NA	NA
AT1G08090	NRT2:1	nitrate transporter 2:1	259.818	4.36669	4.66221	5.80034	-5.89482	-0.0944731	21.6158	65.0159	2.7079e-09	3.51054e-09	1.97596	3
AT1G08100	NRT2.2	nitrate transporter 2.2	254.373	0	0.0135658	14.1947	NA	NA	NA	NA	NA	NA	NA	NA
AT1G08110	AT1G08110	lactoylglutathione lyase family protein / glyoxalase I family protein	775.55	510.574	634.352	0.289937	-0.603098	-0.313162	2500.11	137.653	1.78176e-23	2.89073e-22	0.359602	20
AT1G08120	AT1G08120	TP53-regulating kinase-like protein	255.159	0.238798	0.420789	9.24408	-10.0614	-0.817308	NA	NA	NA	NA	NA	NA
AT1G08125	AT1G08125	S-adenosyl-L-methionine-dependent methyltransferases superfamily protein	343.906	87.2121	101.979	1.75375	-1.97942	-0.225665	413.107	109.446	7.70074e-18	4.14431e-17	0.817484	19
AT1G08130	LIG1	DNA ligase 1	459.789	210.952	188.211	1.28862	-1.12406	0.164558	888.458	157.536	1.66772e-27	3.21668e-26	0.370507	2
AT1G08135	CHX6B	cation/H+ exchanger 6B	256	0	0	NA	NA	NA	NA	NA	NA	NA	NA	NA
AT1G08140	CHX6A	cation/H+ exchanger 6A	256.346	0	0.0241323	13.3748	NA	NA	NA	NA	NA	NA	NA	NA
AT1G08150	ATCHX5	Cation/hydrogen exchanger family protein	256.667	0	0	NA	NA	NA	NA	NA	NA	NA	NA	NA
AT1G08160	AT1G08160	Late embryosis abundant (LEA) hydroxyproline-rich glycoprotein family	307.212	58.7617	41.0408	2.9041	-2.38629	0.517818	220.204	31.9825	0.0013924	0.00271835	0.727252	5
AT1G08165	AT1G08165	NA	260.894	3.78905	2.60872	6.64398	-6.10549	0.538492	14.5116	17.8988	0.118798	0.0358926	4.03296	NA
AT1G08170	AT1G08170	Histone superfamily protein	257.784	0.212228	0.102824	11.2918	-10.2463	1.04543	NA	NA	NA	NA	NA	NA
AT1G08180	AT1G08180	cyclin-dependent kinase inhibitor	281.652	27.5031	24.7664	3.50746	-3.35625	0.151211	112.699	29.5543	0.00325746	0.00388137	1.16711	11
AT1G08190	VPS41	vacuolar protein sorting 41	968.909	780.006	699.547	0.469941	-0.312877	0.157064	3259.26	66.5988	1.37851e-09	6.18294e-09	0.560166	8
AT1G08200	AXS2	UDP-D-apiose/UDP-D-xylose synthase 2	1540.28	1368.36	1256.14	0.294205	-0.17075	0.123455	5801.86	87.8492	1.28608e-13	7.14958e-13	0.602177	3
AT1G08210	AT1G08210	Eukaryotic aspartyl protease family protein	408.939	140.712	186.391	1.13355	-1.53914	-0.405588	715.101	461.793	2.95337e-91	4.35655e-89	0.525396	22
AT1G08220	AT1G08220	ATPase complex subunit	290.666	33.1324	30.9096	3.23324	-3.13305	0.100187	140.385	55.6354	1.39196e-07	2.6353e-07	1.15128	2
AT1G08230	AT1G08230	Transmembrane amino acid transporter family protein	380.491	130.518	149.548	1.34725	-1.54361	-0.196364	608.707	63.5265	5.09844e-09	2.31975e-08	0.525396	22
AT1G08250	ADT6	arogenate dehydratase 6	347.391	110.553	63.9355	2.44187	-1.65182	0.790046	386.228	609.468	1.00767e-122	3.11095e-120	0.618465	9
AT1G08260	TIL1	DNA polymerase epsilon catalytic subunit	429.925	168.76	143.192	1.58614	-1.34911	0.237022	710.264	39.3915	9.06898e-05	0.00038805	0.367378	2
AT1G08270	AT1G08270	vacuolar protein sorting-associated protein	263.896	2.65336	3.49492	6.23856	-6.636	-0.397439	15.1206	41.1913	4.55227e-05	2.14878e-05	3.8418	1
AT1G08280	AT1G08280	Glycosyltransferase family 29 (sialyltransferase) family protein	313.499	57.028	42.9695	2.86708	-2.45872	0.408359	225.315	133.322	1.32757e-22	8.7389e-22	0.86797	9
AT1G08290	WIP3	WIP domain protein 3	271.155	11.3976	6.62577	5.35489	-4.57232	0.782565	40.3943	23.1262	0.0266732	0.0171376	1.98611	NA
AT1G08300	NVL	no vein-like protein	293.534	30.7595	39.8603	2.8805	-3.25442	-0.373921	154.115	69.4182	4.11467e-10	1.57814e-09	0.687432	12
AT1G08310	AT1G08310	alpha/beta-Hydrolases superfamily protein	270.349	9.3219	8.928	4.92034	-4.85805	0.0622877	39.553	22.7382	0.0300327	0.0202158	1.87367	NA
AT1G08315	AT1G08315	ARM repeat superfamily protein	312.49	50.6689	64.9248	2.26697	-2.62464	-0.357668	248.653	54.9293	1.86348e-07	4.58021e-07	0.86797	19
AT1G08320	TGA9	bZIP transcription factor family protein	361.861	110.971	125.769	1.52466	-1.70526	-0.180604	499.853	126.25	3.4855e-21	2.26875e-20	0.815238	19
AT1G08340	AT1G08340	Rho GTPase activating protein with PAK-box/P21-Rho-binding domain-containing protein	291.435	36.5534	29.8018	3.2897	-2.9951	0.294605	139.812	29.3446	0.00350107	0.00686924	0.687432	11
AT1G08350	AT1G08350	Endomembrane protein 70 protein family	321.885	61.2423	58.343	2.46391	-2.39394	0.0699672	263.602	14.4214	0.274609	0.300263	0.962064	NA
AT1G08360	AT1G08360	Ribosomal protein L1p/L10e family	1452.49	1229.92	1179.29	0.300609	-0.239968	0.0606416	5334.18	106.299	3.22015e-17	3.68061e-16	0.364809	12
AT1G08370	DCP1	decapping 1	450.108	197.312	189.55	1.24769	-1.1898	0.0578963	852.609	5.08003	0.955252	1	0.367378	NA
AT1G08380	PSAO	photosystem I subunit O	5501.48	6047.89	4826.29	0.188905	0.136611	0.325515	24260	480.502	3.11572e-95	4.5092e-93	0.602177	1
AT1G08390	AT1G08390	recQ-mediated instability-like protein	281.358	18.7301	17.1255	4.03819	-3.90898	0.129214	78.4565	13.1422	0.358793	0.236693	1.61966	NA
AT1G08400	AT1G08400	RINT-1 / TIP-1 family	309.033	45.6345	44.8712	2.7839	-2.75956	0.0243376	200.478	14.9114	0.24632	0.37284	0.687432	NA
AT1G08410	AT1G08410	P-loop containing nucleoside triphosphate hydrolases superfamily protein	386.708	123.774	128.294	1.59179	-1.64353	-0.05174	555.371	66.9655	1.17848e-09	7.91711e-09	0.370507	3
AT1G08420	BSL2	BRI1 suppressor 1 (BSU1)-like 2	754.815	510.085	506.69	0.575021	-0.565386	0.00963435	2239.51	13.8423	0.31089	1	0.247599	NA
AT1G08430	ALMT1	aluminum-activated malate transporter 1	311.245	66.9118	25.8326	3.59079	-2.21772	1.37307	197.31	19.3661	0.0800673	0.109856	0.823753	NA
AT1G08440	AT1G08440	aluminum activated malate transporter family protein	266.457	0.117242	0.104204	11.3203	-11.1502	0.170077	NA	NA	NA	NA	NA	NA
AT1G08450	CRT3	calreticulin 3	566.196	322.78	371.436	0.608186	-0.81075	-0.202564	1473.28	89.5671	5.98786e-14	5.20747e-13	0.389147	1
AT1G08460	HDA08	histone deacetylase 8	398.602	127.695	175.153	1.18633	-1.64225	-0.455913	655.297	166.805	2.14736e-29	4.17183e-28	0.40339	22
AT1G08465	YAB2	Plant-specific transcription factor YABBY family protein	335.935	71.46	66.7993	2.33028	-2.23297	0.0973029	306.912	11.6291	0.475909	0.77922	0.618465	NA
AT1G08470	SSL3	strictosidine synthase-like 3	376.034	120.463	97.8391	1.94238	-1.64227	0.300105	481.462	112.815	1.65783e-18	1.61048e-17	0.463859	9
AT1G08480	SDH6	succinate dehydrogenase subunit	507.581	276.181	235.145	1.11008	-0.878022	0.232063	1108.48	106.444	3.01402e-17	3.1259e-16	0.404216	7
AT1G08490	CPNIFS	chloroplastic NIFS-like cysteine desulfurase	550.273	316.384	276.001	0.995476	-0.798474	0.197002	1298.22	37.2654	0.000202308	0.00060189	0.516806	9
AT1G08500	ENODL18	early nodulin-like protein 18	290.915	27.3299	17.6364	4.04397	-3.41204	0.631928	98.3286	50.9678	9.43745e-07	1.6751e-06	1.14227	4
AT1G08510	FATB	fatty acyl-ACP thioesterases B	908.29	682.466	654.017	0.473825	-0.412396	0.0614291	2940	20.422	0.059513	0.178018	0.364809	NA
AT1G08520	ALB1	ALBINA 1	1487.78	1236.17	1267.12	0.231602	-0.267278	-0.0356758	5542.64	44.6465	1.18454e-05	3.73976e-05	0.560166	11
AT1G08530	AT1G08530	chitinase-like protein	314.428	51.2813	42.7979	2.87712	-2.61623	0.260894	204.848	111.983	2.42376e-18	1.33531e-17	0.823753	9
AT1G08540	SIG2	RNApolymerase sigma subunit 2	898.886	684.843	630.022	0.512735	-0.392365	0.120371	2883	50.4627	1.15841e-06	6.09622e-06	0.364809	2
AT1G08550	NPQ1	non-photochemical quenching 1	906.81	719.099	686.75	0.401015	-0.33461	0.0664052	3016.36	63.6985	4.73979e-09	3.08164e-08	0.364155	14
AT1G08560	SYP111	syntaxin of plants 111	367.356	103.89	62.5247	2.55468	-1.82211	0.732565	379.077	58.3132	4.57369e-08	1.63711e-07	0.620729	2
AT1G08570	ACHT4	atypical CYS HIS rich thioredoxin 4	893.813	717.01	619.008	0.530014	-0.317978	0.212036	2917.69	88.02	1.19205e-13	1.0947e-12	0.359602	21
AT1G08580	AT1G08580	NA	386.31	123.733	113.297	1.76965	-1.64252	0.127127	521.924	205.654	2.21634e-37	3.08981e-36	0.815238	6
AT1G08590	AT1G08590	Leucine-rich receptor-like protein kinase family protein	348.845	77.772	63.9283	2.44806	-2.16526	0.282796	322.657	30.7445	0.00215459	0.00502095	0.589613	5
AT1G08600	ATRX	P-loop containing nucleoside triphosphate hydrolases superfamily protein	557.987	312.33	279.632	0.996702	-0.837161	0.159541	1301.1	44.6244	1.19488e-05	4.17332e-05	0.503473	3
AT1G08610	AT1G08610	Pentatricopeptide repeat (PPR) superfamily protein	323.92	46.358	59.6045	2.44215	-2.80475	-0.362601	235.129	72.7661	9.69421e-11	2.80498e-10	0.962064	1
AT1G08620	PKDM7D	Transcription factor jumonji (jmj) family protein / zinc finger (C5HC2 type) family protein	539.732	289.822	264.593	1.02847	-0.897074	0.131394	1221.77	61.2186	1.35225e-08	7.66641e-08	0.404216	24
AT1G08630	THA1	threonine aldolase 1	540.567	125.651	763.069	-0.49734	-2.10505	-2.60239	1756.08	89.2095	7.02189e-14	6.18391e-13	0.382013	13
AT1G08640	CJD1	Chloroplast J-like domain 1	620.301	368.99	353.959	0.809387	-0.749386	0.0600003	1587.24	54.0473	2.68001e-07	1.40514e-06	0.389147	3
AT1G08645	AT1G08645	NA	273.72	0.0439894	0.0353349	12.9193	-12.6033	0.316065	NA	NA	NA	NA	NA	NA
AT1G08650	PPCK1	phosphoenolpyruvate carboxylase kinase 1	435.522	192.19	122.642	1.82829	-1.18021	0.64808	700.722	331.937	9.01573e-64	6.75819e-62	0.410835	3
AT1G08660	MGP2	MALE GAMETOPHYTE DEFECTIVE 2	446.237	170.613	192.85	1.21034	-1.38708	-0.176748	791.175	72.0874	1.30061e-10	8.50371e-10	0.410835	10
AT1G08670	AT1G08670	ENTH/VHS family protein	281.951	9.71541	7.43999	5.244	-4.85903	0.384975	36.138	21.1735	0.0478975	0.0316291	1.85934	NA
AT1G08680	ZIGA4	ARF GAP-like zinc finger-containing protein ZIGA4	547.469	276.043	308.88	0.825732	-0.987882	-0.16215	1278.7	136.611	2.88933e-23	3.25722e-22	0.516806	19
AT1G08695	SCRL3	SCR-like 3	275.333	0	0	NA	NA	NA	NA	NA	NA	NA	NA	NA
AT1G08700	PS1	Presenilin-1	437.394	168.953	167.783	1.38234	-1.37231	0.0100259	744.98	28.8017	0.0042159	0.0132804	0.410835	NA
AT1G08710	AT1G08710	F-box family protein	329.23	54.2618	64.0819	2.3611	-2.60108	-0.23998	256.142	74.4816	4.60369e-11	1.36517e-10	0.962064	19
AT1G08720	EDR1	Protein kinase superfamily protein	470.379	202.501	233.366	1.01123	-1.21589	-0.204664	937.445	142.314	2.04125e-24	2.48116e-23	0.503473	19
AT1G08730	XIC	Myosin family protein with Dil domain-containing protein	284.205	7.53064	5.6744	5.64632	-5.23802	0.408305	30.2828	33.5819	0.000784868	0.000646668	1.85934	5
AT1G08750	AT1G08750	Peptidase C13 family	351.012	80.3992	76.2608	2.2025	-2.12627	0.0762378	341.849	6.9226	0.862686	1	0.618465	NA
AT1G08760	AT1G08760	GPI-anchored adhesin-like protein%2C putative (DUF936)	421.018	150.216	151.127	1.47812	-1.48684	-0.00872549	661.442	51.0649	9.07241e-07	4.39081e-06	0.402282	20
AT1G08770	PRA1.E	prenylated RAB acceptor 1.E	346.474	72.8584	78.7423	2.13754	-2.24958	-0.112043	328.976	20.4322	0.0593391	0.108167	0.620729	NA
AT1G08780	AIP3	ABI3-interacting protein 3	348.325	72.809	72.3789	2.26679	-2.25824	0.00854762	317.926	82.1542	1.5998e-12	8.40401e-12	0.589613	2
AT1G08790	AT1G08790	1-phosphatidylinositol-4%2C5-bisphosphate phosphodiesterase epsilon-1%2C putative (DUF1685)	278.333	0	0	NA	NA	NA	NA	NA	NA	NA	NA	NA
AT1G08800	AT1G08800	myosin-binding protein (Protein of unknown function%2C DUF593)	566.492	337.062	334.009	0.762166	-0.74904	0.0131256	1430.57	19.4058	0.0791937	0.218754	0.389147	NA
AT1G08810	MYB60	myb domain protein 60	353.598	85.4973	80.1444	2.14144	-2.04816	0.0932769	358.73	22.7767	0.0296825	0.0592348	0.589613	NA
AT1G08820	VAP27-2	vamp/synaptobrevin-associated protein 27-2	540.656	261.819	312.918	0.788929	-1.04614	-0.25721	1245.55	168.889	8.05566e-30	1.76912e-28	0.363777	19
AT1G08830	CSD1	copper/zinc superoxide dismutase 1	920.884	605.246	890.687	0.0481003	-0.605497	-0.557397	3207.9	92.1144	1.92136e-14	1.83903e-13	0.364809	13
AT1G08840	emb2411	DNA replication helicase	337.421	56.038	52.5391	2.68308	-2.59007	0.0930135	244.782	57.46	6.52767e-08	1.97381e-07	0.727252	2
AT1G08845	AT1G08845	Ribosomal L18p/L5e family protein	306.155	24.0844	29.9617	3.35307	-3.66809	-0.315023	119.324	33.6708	0.000760021	0.000934079	1.22188	1
AT1G08860	BON3	Calcium-dependent phospholipid-binding Copine family protein	281.3	0.523854	0.693905	8.66316	-9.06873	-0.405573	NA	NA	NA	NA	NA	NA
AT1G08880	H2AXA	Histone superfamily protein	559.252	304.623	256.169	1.12641	-0.876475	0.249931	1234.35	99.6712	6.45781e-16	6.8576e-15	0.363777	2
AT1G08890	AT1G08890	Major facilitator superfamily protein	388.595	108.125	114.759	1.75966	-1.84557	-0.0859151	484.743	53.6532	3.15116e-07	1.10135e-06	0.589613	15
AT1G08900	AT1G08900	Major facilitator superfamily protein	409.191	134.215	162.765	1.32998	-1.60823	-0.278247	636.141	97.1296	2.02816e-15	1.8872e-14	0.401919	19
AT1G08910	AT1G08910	zinc ion binding protein	419.883	137.379	144.337	1.54055	-1.61182	-0.0712754	623.602	40.6173	5.67674e-05	0.000227482	0.40339	23
AT1G08920	ESL1	ERD (early response to dehydration) six-like 1	400.166	132.607	111.2	1.84744	-1.59344	0.254005	535.904	17.35	0.136898	0.383892	0.370507	NA
AT1G08930	ERD6	Major facilitator superfamily protein	1616.51	1217.92	2145.93	-0.408727	-0.408454	-0.817181	7007.37	123.231	1.39985e-20	1.18469e-19	0.601634	19
AT1G08940	AT1G08940	Phosphoglycerate mutase family protein	336.316	56.5248	63.8839	2.39629	-2.57286	-0.176567	258.285	45.4581	8.59932e-06	2.14998e-05	0.725254	10
AT1G08960	CAX11	cation exchanger 11	349.442	68.0748	65.6961	2.41117	-2.35986	0.0513125	297.101	55.9075	1.24372e-07	4.50332e-07	0.589912	3
AT1G08970	NF-YC9	nuclear factor Y%2C subunit C9	456.136	185.068	184.047	1.30939	-1.30141	0.00797826	806.512	5.63662	0.933282	1	0.366038	NA
AT1G08980	AMI1	amidase 1	802.201	458.967	695.036	0.206877	-0.805573	-0.598696	2471.42	196.91	1.4159e-35	5.88181e-34	0.247599	19
AT1G08985	AT1G08985	AP2/B3-like transcriptional factor family protein	284.333	0.0364149	0	NA	-12.9308	NA	NA	NA	NA	NA	NA	NA
AT1G08990	PGSIP5	plant glycogenin-like starch initiation protein 5	335.063	61.304	44.8803	2.90028	-2.45038	0.449899	231.571	29.8249	0.0029669	0.00471178	0.86797	5
AT1G09000	NP1	NPK1-related protein kinase 1	314.055	30.917	24.3697	3.68786	-3.34455	0.343312	124.029	41.7392	3.68428e-05	5.59073e-05	1.14227	9
AT1G09010	AT1G09010	glycoside hydrolase family 2 protein	883.881	611.055	698.484	0.339625	-0.532551	-0.192926	2840.16	285.555	5.03608e-54	3.03355e-52	0.362827	19
AT1G09020	SNF4	sucrose nonfermenting-like protein	576.201	318.112	268.467	1.10182	-0.857038	0.244786	1299.66	222.038	8.96798e-41	2.23047e-39	0.516806	3
AT1G09030	NF-YB4	nuclear factor Y%2C subunit B4	286.051	0.0511644	0.0115515	14.5959	-12.4488	2.14706	NA	NA	NA	NA	NA	NA
AT1G09040	AT1G09040	arginine-glutamic acid dipeptide repeat protein	335.642	47.1191	50.9614	2.71945	-2.83254	-0.113094	218.046	50.215	1.2807e-06	2.64865e-06	0.962064	13
AT1G09050	AT1G09050	arginine-glutamic acid dipeptide repeat protein	326.054	38.9303	44.429	2.87554	-3.06615	-0.190611	182.002	46.5174	5.64945e-06	1.51569e-05	0.687432	3
AT1G09060	AT1G09060	JmjC domain protein JMJ24	636.265	354.68	375.858	0.759439	-0.843109	-0.0836703	1615.3	117.45	1.98994e-19	1.88195e-18	0.503473	20
AT1G09070	SRC2	soybean regulated by cold-2	741.007	471.227	543.113	0.448234	-0.653064	-0.204829	2208.99	39.0924	0.000101607	0.000629537	0.247599	23
AT1G09080	BIP3	Heat shock protein 70 (Hsp 70) family protein	293.111	3.23934	13.5452	4.43559	-6.4996	-2.06401	33.4937	81.9284	1.76711e-12	2.85508e-12	1.98255	8
AT1G09090	RBOHB	respiratory burst oxidase-like protein	314.664	32.3928	29.2631	3.42666	-3.28007	0.14659	130.651	24.127	0.0195466	0.0201781	1.22188	NA
AT1G09100	RPT5B	26S proteasome AAA-ATPase subunit RPT5B	411.133	139.299	141.911	1.53462	-1.56142	-0.0267929	597.225	39.1902	9.79044e-05	0.000382888	0.402282	13
AT1G09130	AT1G09130	ATP-dependent caseinolytic (Clp) protease/crotonase family protein	1210.41	1016.62	995.818	0.281537	-0.251707	0.0298298	4362.6	15.3468	0.223018	0.38508	0.601634	NA
AT1G09140	SR30	SERINE-ARGININE PROTEIN 30	648.8	366.365	416.353	0.639966	-0.824494	-0.184528	1701.79	70.6954	2.37329e-10	1.63574e-09	0.382013	20
AT1G09150	AT1G09150	pseudouridine synthase and archaeosine transglycosylase (PUA) domain-containing protein	459.612	176.624	175.289	1.39068	-1.37974	0.0109475	772.937	41.4918	4.05398e-05	0.000179063	0.370507	15
AT1G09155	PP2-B15	phloem protein 2-B15	293.585	5.50472	4.1181	6.15566	-5.73697	0.418691	20.1681	40.4343	6.0896e-05	5.3287e-05	1.98611	24
AT1G09157	AT1G09157	transmembrane protein%2C putative (DUF679)	290.137	0.0750056	0.125924	11.17	-11.9174	-0.747482	NA	NA	NA	NA	NA	NA
AT1G09160	AT1G09160	Protein phosphatase 2C family protein	440.462	154.522	150.916	1.54527	-1.5112	0.0340701	677.928	43.604	1.78347e-05	8.18621e-05	0.370507	9
AT1G09170	AT1G09170	P-loop nucleoside triphosphate hydrolases superfamily protein with CH (Calponin Homology) domain-containing protein	311.527	28.2477	16.5096	4.23798	-3.46315	0.774828	96.0146	48.316	2.75359e-06	4.58567e-06	1.16711	5
AT1G09176	AT1G09176	transmembrane protein	291.372	0.607474	0.507422	9.16546	-8.90582	0.259638	NA	NA	NA	NA	NA	NA
AT1G09180	SARA1A	secretion-associated RAS super family 1	293.535	2.64049	2.12305	7.11125	-6.79658	0.314663	10.5254	46.9022	4.84704e-06	2.51793e-06	3.8418	1
AT1G09190	AT1G09190	Tetratricopeptide repeat (TPR)-like superfamily protein	310.942	19.6487	17.1906	4.17695	-3.98414	0.192809	82.4239	58.8532	3.64977e-08	6.75264e-08	1.24321	15
AT1G09195	AT1G09195	Ppx-GppA phosphatase	351.999	57.3259	74.9548	2.23148	-2.61831	-0.386834	287.939	232.559	5.85842e-43	9.68312e-42	0.86797	22
AT1G09200	AT1G09200	Histone superfamily protein	510.273	230.25	136.792	1.89928	-1.14807	0.75121	851.105	146.613	2.75546e-25	4.77652e-24	0.367378	2
AT1G09210	CRT1b	calreticulin 1b	1055.31	806.403	709.451	0.572895	-0.388098	0.184797	3370.78	183.289	9.00814e-33	1.37924e-31	0.602177	3
AT1G09220	AT1G09220	Pentatricopeptide repeat (PPR) superfamily protein	302.151	10.5743	10.2908	4.87585	-4.83664	0.0392087	44.2487	35.4169	0.000401796	0.000511272	1.21858	15
AT1G09230	AT1G09230	RNA-binding (RRM/RBD/RNP motifs) family protein	383.266	95.1792	102.945	1.89648	-2.00963	-0.113149	431.781	52.1942	5.72734e-07	1.95944e-06	0.589613	20
AT1G09240	NAS3	nicotianamine synthase 3	336.775	55.7635	77.5038	2.11945	-2.59439	-0.474945	265.961	106.683	2.70447e-17	1.58993e-16	0.725254	3
AT1G09245	AT1G09245	Plant self-incompatibility protein S1 family	294	0	0	NA	NA	NA	NA	NA	NA	NA	NA	NA
AT1G09250	AT1G09250	basic helix-loop-helix (bHLH) DNA-binding superfamily protein	401.607	113.941	119.183	1.7526	-1.8175	-0.0649014	511.313	87.4972	1.50384e-13	1.09253e-12	0.454633	21
AT1G09260	AT1G09260	Chaperone DnaJ-domain superfamily protein	294.68	0.0242766	0	NA	-13.5673	NA	NA	NA	NA	NA	NA	NA
AT1G09270	IMPA-4	importin alpha	655.081	386.058	367.274	0.834818	-0.762855	0.0719629	1657.34	20.5576	0.0572456	0.12714	0.503473	NA
AT1G09280	AT1G09280	rhodanese-like domain protein	486.508	161.374	261.257	0.896995	-1.59206	-0.695064	926.921	813.863	1.76079e-166	1.88342e-163	0.503473	22
AT1G09290	AT1G09290	NA	365.047	66.2844	77.3246	2.23908	-2.46134	-0.222259	316.84	74.9561	3.7451e-11	1.79576e-10	0.589613	22
AT1G09300	AT1G09300	Metallopeptidase M24 family protein	359.273	57.8116	66.2301	2.43952	-2.63565	-0.196129	278.894	55.1663	1.68982e-07	4.94167e-07	0.727518	23
AT1G09310	AT1G09310	plant/protein (Protein of unknown function%2C DUF538)	2841.26	2891.38	2392.15	0.248223	0.0252264	0.27345	11675.9	540.886	4.33838e-108	1.45216e-105	0.364809	9
AT1G09320	AT1G09320	at domain-containing protein	373.933	67.2674	97.0907	1.94537	-2.4748	-0.529426	361.776	111.56	2.93969e-18	2.22992e-17	0.589613	19
AT1G09330	AT1G09330	golgi apparatus membrane protein-like protein ECHIDNA protein	434.601	143.936	144.504	1.58858	-1.59427	-0.00568826	632.005	34.931	0.000480311	0.00173173	0.40339	8
AT1G09340	CRB	chloroplast RNA binding protein	4692.68	5003.52	3784.07	0.310471	0.0925311	0.403003	19455.6	178.917	7.11554e-32	2.49416e-30	0.247599	3
AT1G09350	GolS3	galactinol synthase 3	304.302	4.1631	5.87778	5.69409	-6.1917	-0.497613	25.7369	35.0907	0.000452978	0.000360489	1.98255	1
AT1G09360	AT1G09360	Plant invertase/pectin methylesterase inhibitor superfamily protein	298	0	0	NA	NA	NA	NA	NA	NA	NA	NA	NA
AT1G09370	AT1G09370	Plant invertase/pectin methylesterase inhibitor superfamily protein	298.583	0.218	0.101905	11.5167	-10.4196	1.09711	NA	NA	NA	NA	NA	NA
AT1G09380	UMAMIT25	nodulin MtN21 /EamA-like transporter family protein	304.418	4.80453	4.48695	6.08418	-5.98552	0.0986608	22.6472	17.3724	0.136118	0.0841496	1.85934	NA
AT1G09390	AT1G09390	GDSL-like Lipase/Acylhydrolase superfamily protein	374.958	76.795	73.7389	2.34623	-2.28765	0.0585866	340.853	66.2843	1.57672e-09	6.39728e-09	0.618465	1
AT1G09400	AT1G09400	FMN-linked oxidoreductases superfamily protein	299.881	0.447105	0.635465	8.88236	-9.38956	-0.507198	NA	NA	NA	NA	NA	NA
AT1G09410	AT1G09410	pentatricopeptide (PPR) repeat-containing protein	309.009	9.76965	9.29384	5.05523	-4.9832	0.0720323	41.8784	23.5031	0.0237458	0.0170151	1.78173	NA
AT1G09415	NIMIN-3	NIM1-interacting 3	357.277	64.8148	70.1729	2.34805	-2.46265	-0.114592	285.227	31.8797	0.00144418	0.00281212	0.727518	10
AT1G09420	G6PD4	glucose-6-phosphate dehydrogenase 4	393.368	71.7863	167.813	1.22903	-2.4541	-1.22507	496.393	215.121	2.43591e-39	6.50106e-38	0.454633	13
AT1G09430	ACLA-3	ATP-citrate lyase A-3	909.522	582.987	948.78	-0.0609645	-0.641646	-0.70261	3208.44	132.615	1.84163e-22	2.8554e-21	0.359602	20
AT1G09440	AT1G09440	Protein kinase superfamily protein	377.195	83.3875	77.4401	2.28416	-2.17741	0.10675	353.521	13.0342	0.366561	0.602144	0.620729	NA
AT1G09450	Haspin	Protein kinase superfamily protein	317.742	16.2179	11.8052	4.75036	-4.2922	0.458162	64.4676	44.9776	1.03965e-05	1.57005e-05	1.21858	14
AT1G09460	AT1G09460	Carbohydrate-binding X8 domain superfamily protein	372.364	66.1137	89.9225	2.04996	-2.49369	-0.443734	337.058	189.055	5.87588e-34	9.23868e-33	0.620729	19
AT1G09470	AT1G09470	myosin heavy chain%2C cardiac protein	319.188	19.3298	13.5969	4.55305	-4.0455	0.507549	72.7819	41.8995	3.46276e-05	4.84713e-05	1.24736	2
AT1G09480	AT1G09480	NAD(P)-binding Rossmann-fold superfamily protein	330.887	27.8864	38.6557	3.09758	-3.5687	-0.47112	142.284	35.4339	0.000399294	0.000536167	1.15128	19
AT1G09483	AT1G09483	myosin heavy chain%2C cardiac protein	302.843	0.0882419	0.151194	10.968	-11.7448	-0.776863	NA	NA	NA	NA	NA	NA
AT1G09490	AT1G09490	NAD(P)-binding Rossmann-fold superfamily protein	467.512	194.85	167.419	1.48154	-1.26264	0.218898	782.057	40.2991	6.41329e-05	0.000280352	0.366038	16
AT1G09500	AT1G09500	NAD(P)-binding Rossmann-fold superfamily protein	349.69	110.58	40.6212	3.10577	-1.66099	1.44478	289.656	81.9089	1.78242e-12	7.61933e-12	0.727252	2
AT1G09510	AT1G09510	NAD(P)-binding Rossmann-fold superfamily protein	303.692	0.124391	0.0239386	13.631	-11.2535	2.37748	NA	NA	NA	NA	NA	NA
AT1G09520	AT1G09520	NA	382.597	73.7675	93.5434	2.03212	-2.37477	-0.34265	367.812	116.752	2.7402e-19	2.2034e-18	0.589613	22
AT1G09530	PIF3	phytochrome interacting factor 3	416.864	115.711	144.156	1.53194	-1.84905	-0.317107	556.93	83.3415	9.47509e-13	7.33756e-12	0.401919	17
AT1G09540	MYB61	myb domain protein 61	313.666	11.5098	8.13841	5.26834	-4.76829	0.500045	41.8939	27.8249	0.00586773	0.00651425	1.21858	4
AT1G09550	AT1G09550	Pectinacetylesterase family protein	305	0.0139638	0	NA	-14.4148	NA	NA	NA	NA	NA	NA	NA
AT1G09560	GLP5	germin-like protein 5	1221.57	1152.49	945.232	0.37	-0.0839861	0.286014	4437.83	60.2511	2.03144e-08	7.72835e-08	0.602177	22
AT1G09570	PHYA	phytochrome A	1235.85	913.299	1217.4	0.0217059	-0.43635	-0.414644	4589.83	457.052	3.00255e-90	6.17373e-88	0.364809	20
AT1G09575	AT1G09575	calcium uniporter-like protein (DUF607)	324.728	20.1884	22.2131	3.86975	-4.00763	-0.137885	91.7076	118.704	1.12019e-19	4.71216e-19	1.16711	20
AT1G09580	AT1G09580	emp24/gp25L/p24 family/GOLD family protein	349.638	44.1049	38.3517	3.1885	-2.98685	0.20165	184.83	43.6278	1.76691e-05	3.79116e-05	0.823753	2
AT1G09590	AT1G09590	Translation protein SH3-like family protein	928.612	661.088	521.961	0.831134	-0.490233	0.3409	2654.49	238.041	4.24027e-44	1.72227e-42	0.364155	2
AT1G09600	AT1G09600	Protein kinase superfamily protein	312.941	6.86324	3.99878	6.29019	-5.51086	0.77933	24.4442	38.0622	0.000150009	0.000134068	1.85934	9
AT1G09610	GXM3	glucuronoxylan 4-O-methyltransferase-like protein (DUF579)	311.541	4.90253	4.42771	6.13672	-5.98975	0.146968	19.8801	5.00965	0.957656	0.497515	1.97596	NA
AT1G09620	AT1G09620	ATP binding/leucine-tRNA ligases/aminoacyl-tRNA ligase	1707.51	1305.17	1599.48	0.0942859	-0.387655	-0.293369	6421.97	139.704	6.87252e-24	1.63389e-22	0.247599	22
AT1G09625	AT1G09625	transmembrane protein	308	0	0	NA	NA	NA	NA	NA	NA	NA	NA	NA
AT1G09630	RAB11c	RAB GTPase 11C	393.439	88.7861	93.4697	2.07357	-2.14774	-0.0741644	395.138	33.5737	0.000787194	0.00193041	0.589613	10
AT1G09640	AT1G09640	Translation elongation factor EF1B%2C gamma chain	1809.23	1483.05	1762.56	0.0377023	-0.286811	-0.249109	7099.61	53.0212	4.08373e-07	1.4834e-06	0.560166	22
AT1G09645	AT1G09645	transmembrane protein	397.941	93.0066	112.668	1.82048	-2.09715	-0.276673	439.146	87.6188	1.42475e-13	5.8728e-13	0.817484	19
AT1G09650	AT1G09650	F-box and associated interaction domains-containing protein	312.332	3.06915	2.16659	7.17151	-6.6691	0.502412	12.0295	16.6582	0.162914	0.0482034	4.03296	NA
AT1G09660	AT1G09660	RNA-binding KH domain-containing protein	472.836	164.468	169.848	1.4771	-1.52354	-0.046438	739.579	46.7421	5.16624e-06	2.53884e-05	0.366038	22
AT1G09665	AT1G09665	Toll-Interleukin-Resistance (TIR) domain family protein	310	0.0253651	0	NA	-13.5771	NA	NA	NA	NA	NA	NA	NA
AT1G09680	AT1G09680	Pentatricopeptide repeat (PPR) superfamily protein	325.063	15.4775	21.3081	3.93125	-4.39248	-0.461226	76.3668	55.6612	1.37718e-07	1.87512e-07	1.61966	10
AT1G09690	AT1G09690	Translation protein SH3-like family protein	1550.76	1285.92	1154.38	0.425856	-0.270178	0.155678	5435.87	180.415	3.50731e-32	8.53444e-31	0.364809	7
AT1G09700	HYL1	dsRNA-binding domain-like superfamily protein	398.432	79.9962	96.5374	2.04517	-2.31633	-0.271157	393.042	121.57	3.00499e-20	2.54078e-19	0.589613	22
AT1G09710	AT1G09710	Homeodomain-like superfamily protein	378.135	56.5243	79.84	2.24372	-2.74196	-0.498241	303.766	203.287	6.83441e-37	1.22413e-35	0.618465	22
AT1G09720	NET2B	Kinase interacting (KIP1-like) family protein	311.679	0	0	NA	NA	NA	NA	NA	NA	NA	NA	NA
AT1G09730	AT1G09730	Cysteine proteinases superfamily protein	594.894	297.204	324.099	0.876197	-1.00118	-0.124985	1346.87	182.527	1.29172e-32	3.00028e-31	0.389147	20
AT1G09740	AT1G09740	Adenine nucleotide alpha hydrolases-like superfamily protein	482.278	206.217	185.793	1.37617	-1.2257	0.150468	835.101	47.0632	4.54557e-06	1.59089e-05	0.525396	20
AT1G09750	AT1G09750	Eukaryotic aspartyl protease family protein	959.9	608.214	589.912	0.702385	-0.658305	0.0440793	2693.24	43.9266	1.57178e-05	7.46236e-05	0.359602	14
AT1G09760	U2A'	U2 small nuclear ribonucleoprotein A	514.347	205.336	211.354	1.28308	-1.32476	-0.0416755	917.51	35.5496	0.000382637	0.00152537	0.367378	13
AT1G09770	CDC5	cell division cycle 5	1477.11	1033.67	1490.8	-0.013304	-0.515004	-0.528308	5532.86	761.737	2.63864e-155	1.95812e-152	0.602177	22
AT1G09780	iPGAM1	Phosphoglycerate mutase%2C 2%2C3-bisphosphoglycerate-independent	1241.88	1176.58	828.67	0.583652	-0.0779181	0.505734	4293.89	404.769	3.69817e-79	3.26843e-77	0.601634	2
AT1G09790	COBL6	COBRA-like protein 6	314.928	1.69503	0.856615	8.52216	-7.53757	0.984591	4.91688	16.9353	0.152046	0.0407999	4.50063	NA
AT1G09794	AT1G09794	Cox19 family protein (CHCH motif)	330.274	17.0165	16.4604	4.32659	-4.27866	0.0479349	73.0516	22.8105	0.0293785	0.029078	1.24736	NA
AT1G09795	ATP-PRT2	ATP phosphoribosyl transferase 2	679.755	391.827	357.7	0.926264	-0.794798	0.131465	1628.21	141.625	2.81385e-24	3.40341e-23	0.503473	15
AT1G09800	AT1G09800	Pseudouridine synthase family protein	345.766	32.433	31.1817	3.47102	-3.41426	0.0567617	139.815	14.1741	0.289728	0.266745	1.15128	NA
AT1G09810	ECT11	evolutionarily conserved C-terminal region 11	387.811	75.4058	77.9624	2.3145	-2.36261	-0.0481022	334.43	29.3331	0.00351492	0.00758973	0.620729	3
AT1G09812	AT1G09812	multidrug resistance protein	323.177	7.95413	6.02449	5.74534	-5.34447	0.400865	31.9748	19.4116	0.0790688	0.0477902	1.97596	NA
AT1G09815	POLD4	polymerase delta 4	387.539	73.0679	71.8228	2.43183	-2.40703	0.0247948	320.649	13.9364	0.304786	0.52917	0.589613	NA
AT1G09820	AT1G09820	Pentatricopeptide repeat (PPR-like) superfamily protein	354.748	39.0355	35.2797	3.32989	-3.18394	0.14595	167.557	51.7725	6.80234e-07	1.99473e-06	0.687432	9
AT1G09830	PUR2	Glycinamide ribonucleotide (GAR) synthetase	483.96	177.189	167.107	1.53411	-1.4496	0.0845147	760.52	108.339	1.27454e-17	1.32786e-16	0.410835	2
AT1G09840	SK41	shaggy-like protein kinase 41	559.025	250.742	240.755	1.21535	-1.15671	0.0586366	1085.55	5.80366	0.925654	1	0.368494	NA
AT1G09850	XBCP3	xylem bark cysteine peptidase 3	499.341	188.471	193.809	1.36539	-1.40568	-0.0402928	829.618	48.1886	2.89807e-06	1.46252e-05	0.366038	15
AT1G09860	PUP16	purine permease 16	318.302	0.802838	0.80643	8.62463	-8.63107	-0.00644081	NA	NA	NA	NA	NA	NA
AT1G09870	AT1G09870	histidine acid phosphatase family protein	470.899	162.04	163.239	1.52844	-1.53907	-0.0106351	710.144	12.1851	0.430933	1	0.410835	NA
AT1G09880	AT1G09880	Rhamnogalacturonate lyase family protein	321.703	3.91707	2.26547	7.14977	-6.35981	0.789961	13.9194	17.3532	0.136787	0.0409499	4.03296	NA
AT1G09890	AT1G09890	Rhamnogalacturonate lyase family protein	326.752	10.4932	5.99309	5.76875	-4.96067	0.808081	36.1797	22.0288	0.0371988	0.0234138	1.98611	NA
AT1G09900	AT1G09900	Pentatricopeptide repeat (PPR-like) superfamily protein	458.212	138.629	145.063	1.65933	-1.72479	-0.0654522	627.964	76.0196	2.35634e-11	1.79753e-10	0.370507	3
AT1G09910	AT1G09910	Rhamnogalacturonate lyase family protein	456.762	133.843	178.07	1.359	-1.77091	-0.411907	670.81	716.437	1.33479e-145	8.6063e-143	0.525396	19
AT1G09920	AT1G09920	TRAF-type zinc finger-like protein	448.436	144.402	141.35	1.66563	-1.63481	0.0308201	618.018	23.2981	0.0252994	0.0788515	0.370507	NA
AT1G09930	OPT2	oligopeptide transporter 2	320.4	0.259877	0.421493	9.57015	-10.2678	-0.697678	NA	NA	NA	NA	NA	NA
AT1G09932	AT1G09932	Phosphoglycerate mutase family protein	335.931	13.0174	20.0447	4.06687	-4.68965	-0.622776	72.4381	31.5905	0.00159996	0.00186323	1.24321	1
AT1G09935	AT1G09935	Phosphoglycerate mutase family protein	320.68	0	0.100912	11.6338	NA	NA	NA	NA	NA	NA	NA	NA
AT1G09940	HEMA2	Glutamyl-tRNA reductase family protein	545.699	204.821	310.663	0.812753	-1.41374	-0.60099	1102.62	391.938	1.92621e-76	2.50439e-74	0.370507	19
AT1G09950	RAS1	RESPONSE TO ABA AND SALT 1	321.612	0.354945	0.564828	9.15329	-9.82351	-0.670217	NA	NA	NA	NA	NA	NA
AT1G09960	SUT4	sucrose transporter 4	369.371	50.2513	43.5692	3.08369	-2.87784	0.205852	207.526	44.1491	1.44039e-05	3.70751e-05	0.687432	11
AT1G09970	LRR XI-23	Leucine-rich receptor-like protein kinase family protein	1861.19	1730.16	1832.97	0.022043	-0.105317	-0.0832735	7557.9	59.9284	2.32617e-08	8.81434e-08	0.601634	3
AT1G09980	AT1G09980	Putative serine esterase family protein	514.733	203.117	186.398	1.46544	-1.34152	0.123919	861.735	42.2753	2.99332e-05	0.000121565	0.410835	3
AT1G09995	AT1G09995	DNA repair DEAD helicase RAD3/XP-D subfamily protein	342.946	18.1864	22.1583	3.95206	-4.23705	-0.284989	89.8282	40.9706	4.9559e-05	6.94951e-05	1.22188	19
AT1G10000	AT1G10000	Ribonuclease H-like superfamily protein	325.425	2.35397	2.77516	6.87361	-7.11109	-0.237475	11.2025	28.1455	0.00526719	0.00198017	3.8418	20
AT1G10010	AAP8	amino acid permease 8	323.333	0.0128363	0.0233066	13.76	-14.6205	-0.860515	NA	NA	NA	NA	NA	NA
AT1G10020	AT1G10020	formin-like protein (DUF1005)	546.469	208.681	270.035	1.01699	-1.38884	-0.371848	1051.73	126.146	3.65541e-21	3.81035e-20	0.503473	19
AT1G10030	ERG28	ergosterol biosynthesis protein	382.261	56.8756	53.3661	2.84056	-2.74868	0.0918848	248.378	58.1606	4.87454e-08	1.49231e-07	0.727518	7
AT1G10040	AT1G10040	alpha/beta-Hydrolases superfamily protein	342.113	19.124	15.8436	4.4325	-4.16102	0.271481	77.642	18.8394	0.0924793	0.0609839	1.78173	NA
AT1G10050	AT1G10050	glycosyl hydrolase family 10 protein / carbohydrate-binding domain-containing protein	418.132	100.605	98.2545	2.08936	-2.05526	0.0341002	433.864	21.763	0.0402637	0.0988181	0.463859	NA
AT1G10060	BCAT-1	branched-chain amino acid transaminase 1	415.286	96.6815	95.7526	2.11672	-2.10279	0.0139281	418.133	28.2265	0.00512494	0.0145261	0.454633	NA
AT1G10070	BCAT-2	branched-chain amino acid transaminase 2	663.88	135.632	1131.12	-0.768754	-2.29123	-3.05998	2406.35	114.49	7.71455e-19	9.81652e-18	0.359602	13
AT1G10090	AT1G10090	Early-responsive to dehydration stress protein (ERD4)	519.123	210.677	208.98	1.31271	-1.30104	0.0116675	903.158	194.891	3.69129e-35	9.16062e-34	0.410835	2
AT1G10095	AT1G10095	Protein prenylyltransferase superfamily protein	355.521	29.6212	36.0922	3.30017	-3.58523	-0.285058	142.169	118.694	1.12506e-19	5.76127e-19	0.954717	19
AT1G10100	AT1G10100	NA	326.333	0	0	NA	NA	NA	NA	NA	NA	NA	NA	NA
AT1G10110	AT1G10110	F-box family protein	331.3	4.51664	4.08102	6.34306	-6.19674	0.146322	19.7302	14.2083	0.287602	0.159284	1.98611	NA
AT1G10120	AT1G10120	basic helix-loop-helix (bHLH) DNA-binding superfamily protein	436.998	103.005	113.598	1.94369	-2.08491	-0.141213	485.544	85.7844	3.21569e-13	1.77182e-12	0.589613	22
AT1G10130	ECA3	endoplasmic reticulum-type calcium-transporting ATPase 3	606.97	291.461	295.707	1.03745	-1.05832	-0.0208664	1288.46	15.3639	0.222134	0.58247	0.389147	NA
AT1G10140	AT1G10140	Uncharacterized conserved protein UCP031279	420.203	91.5073	151.084	1.47574	-2.19913	-0.723388	503.485	249.688	1.58952e-46	3.139e-45	0.817484	20
AT1G10150	AT1G10150	Carbohydrate-binding protein	495.607	183.307	197.124	1.3301	-1.43494	-0.104841	825.515	60.3399	1.95712e-08	1.07654e-07	0.410835	20
AT1G10155	PP2-A10	phloem protein 2-A10	334.335	6.911	6.06945	5.78358	-5.59626	0.187329	29.3816	55.6494	1.38394e-07	1.6534e-07	1.85934	9
AT1G10170	NFXL1	NF-X-like 1	838.402	489.826	565.455	0.56823	-0.775371	-0.207141	2322.29	105.13	5.47103e-17	8.99747e-16	0.247599	19
AT1G10180	AT1G10180	LOW protein: exocyst complex component-like protein	482.766	155.256	150.061	1.68577	-1.63667	0.0490995	682.145	17.688	0.125496	0.326854	0.402282	NA
AT1G10190	AT1G10190	NEP-interacting protein%2C putative (DUF239)	329.333	0.0236331	0	NA	-13.7665	NA	NA	NA	NA	NA	NA	NA
AT1G10200	WLIM1	GATA type zinc finger transcription factor family protein	711.474	392.691	401.718	0.824629	-0.857416	-0.0327867	1725.83	68.5431	5.99354e-10	4.00685e-09	0.382013	15
AT1G10210	MPK1	mitogen-activated protein kinase 1	392.275	60.819	85.1328	2.20408	-2.68927	-0.485193	312.502	170.383	3.98603e-30	5.52207e-29	0.589912	19
AT1G10220	AT1G10220	ZCF37	334.766	5.25855	5.76233	5.86036	-5.99234	-0.131987	23.251	19.9894	0.0672864	0.0432161	1.87367	NA
AT1G10225	AT1G10225	transmembrane protein	331.565	0.394838	2.63443	6.97566	-9.71382	-2.73816	5.78156	106.621	2.78136e-17	3.20727e-17	3.8418	19
AT1G10230	SK18	E3 ubiquitin ligase SCF complex subunit SKP1/ASK1 family protein	348.449	18.9823	16.2492	4.42251	-4.19822	0.224283	77.8033	50.1373	1.3216e-06	2.13015e-06	1.24736	2
AT1G10240	FRS11	FAR1-related sequence 11	386.358	56.6879	59.0087	2.71094	-2.76882	-0.0578859	254.118	28.1147	0.0053222	0.00742719	0.962064	23
AT1G10250	AT1G10250	paired amphipathic helix Sin3-like protein	331.682	0.0118166	0	NA	-14.7767	NA	NA	NA	NA	NA	NA	NA
AT1G10270	GRP23	glutamine-rich protein 23	441.906	106.036	109.88	2.00781	-2.05918	-0.0513748	484.632	115.673	4.49049e-19	2.59858e-18	0.815238	3
AT1G10280	AT1G10280	Core-2/I-branching beta-1%2C6-N-acetylglucosaminyltransferase family protein	364.358	33.1037	30.2175	3.5919	-3.46029	0.131608	141.289	23.386	0.0246223	0.0363746	0.823753	NA
AT1G10290	ADL6	dynamin-like protein 6	884.182	544.759	582.405	0.602321	-0.698724	-0.0964033	2492.1	39.4401	8.90262e-05	0.000389082	0.359602	23
AT1G10300	AT1G10300	Nucleolar GTP-binding protein	338.231	4.64922	3.66867	6.52661	-6.18488	0.341733	19.6568	24.0636	0.0199394	0.0130047	1.98611	NA
AT1G10310	AT1G10310	NAD(P)-binding Rossmann-fold superfamily protein	411.504	88.4593	77.1851	2.41451	-2.21782	0.19669	361.641	180.334	3.64279e-32	6.72136e-31	0.482741	3
AT1G10320	AT1G10320	Zinc finger C-x8-C-x5-C-x3-H type family protein	424.796	96.7157	99.3442	2.09626	-2.13495	-0.0386861	427.981	18.3139	0.106488	0.195671	0.589613	NA
AT1G10330	AT1G10330	Tetratricopeptide repeat (TPR)-like superfamily protein	345.976	11.717	11.8078	4.87286	-4.884	-0.0111392	52.8378	16.7959	0.157439	0.140092	1.24736	NA
AT1G10340	AT1G10340	Ankyrin repeat family protein	368.565	22.8316	120.796	1.60934	-4.01281	-2.40347	270.849	250.11	1.29803e-46	2.88479e-45	0.727518	19
AT1G10350	AT1G10350	DNAJ heat shock family protein	405.722	76.879	77.9897	2.37914	-2.39983	-0.0206932	335.798	45.0897	9.94662e-06	2.86795e-05	0.620729	1
AT1G10360	GSTU18	glutathione S-transferase TAU 18	537.307	207.03	222.518	1.27183	-1.37591	-0.104078	947.808	114.811	6.66147e-19	8.30453e-18	0.368494	20
AT1G10370	ERD9	Glutathione S-transferase family protein	547.252	249.262	191.871	1.51207	-1.13454	0.377531	985.194	528.092	2.31101e-105	7.11981e-103	0.370507	24
AT1G10380	AT1G10380	Putative membrane lipoprotein	406.775	74.6762	56.6996	2.84282	-2.44551	0.397312	299.308	25.6737	0.0119339	0.0239956	0.620729	NA
AT1G10385	AT1G10385	Vps51/Vps67 family (components of vesicular transport) protein	337.156	2.12325	0.901426	8.54699	-7.311	1.23599	6.07618	39.1654	9.88281e-05	4.30227e-05	4.03296	9
AT1G10390	AT1G10390	Nucleoporin autopeptidase	986.443	660.54	688.757	0.518241	-0.57859	-0.0603492	2972.73	55.4621	1.49539e-07	8.57576e-07	0.362827	20
AT1G10395	AT1G10395	NA	336.667	0	0	NA	NA	NA	NA	NA	NA	NA	NA	NA
AT1G10400	AT1G10400	UDP-Glycosyltransferase superfamily protein	343.085	5.02223	4.27675	6.32591	-6.0941	0.231814	22.2638	22.3539	0.0337391	0.0225697	1.87367	NA
AT1G10410	AT1G10410	CW14 protein (DUF1336)	566.122	268.449	243.927	1.21466	-1.07646	0.138201	1097.26	50.6015	1.09504e-06	5.71818e-06	0.368494	2
AT1G10417	AT1G10417	RUN/FYVE domain protein	341.837	4.37724	4.49134	6.25002	-6.28714	-0.037122	19.0686	13.3739	0.342459	0.187561	1.98255	NA
AT1G10430	PP2A-2	protein phosphatase 2A-2	512.543	176.417	193.675	1.40403	-1.53869	-0.134652	809.479	47.8402	3.33223e-06	1.66321e-05	0.367378	19
AT1G10450	SNL6	paired amphipathic helix Sin3-like protein	600.444	255.234	321.232	0.902415	-1.23421	-0.331792	1252.52	287.512	1.95748e-54	1.18566e-52	0.368494	19
AT1G10455	AT1G10455	B3 DNA-binding domain protein	338.681	0	0	NA	NA	NA	NA	NA	NA	NA	NA	NA
AT1G10460	GLP7	germin-like protein 7	341.916	3.69802	2.57335	7.05385	-6.53074	0.523106	13.6105	21.2999	0.0461576	0.0154347	3.8418	NA
AT1G10470	ARR4	response regulator 4	713.276	421.094	389.995	0.871003	-0.760318	0.110685	1751.52	66.5483	1.40861e-09	7.0063e-09	0.503473	14
AT1G10480	ZFP5	zinc finger protein 5	356.651	18.4855	16.0156	4.47696	-4.27005	0.206912	76.5788	36.2535	0.000294952	0.000380884	1.21858	3
AT1G10490	AT1G10490	GNAT acetyltransferase (DUF699)	531.115	190.844	194.214	1.45137	-1.47663	-0.025257	854.202	72.3184	1.17684e-10	8.62514e-10	0.366038	3
AT1G10500	CPISCA	chloroplast-localized ISCA-like protein	598.075	326.41	275.904	1.11616	-0.87364	0.242522	1281.92	54.7378	2.01665e-07	8.15959e-07	0.514921	3
AT1G10510	emb2004	RNI-like superfamily protein	616.691	282.702	284.459	1.11633	-1.12527	-0.00893725	1256.02	60.0301	2.22897e-08	1.23828e-07	0.404216	22
AT1G10520	Pol{lambda}	DNA polymerase lambda (POLL)	353.303	12.0842	10.305	5.09949	-4.86971	0.229785	50.9642	27.7941	0.00592877	0.00657778	1.21858	9
AT1G10522	PRIN2	Serine/Threonine-kinase	461.214	115.116	111.965	2.04239	-2.00235	0.0400447	515.236	136.612	2.88792e-23	2.07826e-22	0.815238	3
AT1G10530	AT1G10530	D-ribose-binding periplasmic protein	347.814	6.54092	5.62883	5.94934	-5.73268	0.216657	26.9981	27.2772	0.00704725	0.00488921	1.98255	5
AT1G10540	NAT8	nucleobase-ascorbate transporter 8	344.34	3.04558	2.08669	7.36647	-6.82097	0.545502	11.1698	15.958	0.193166	0.0621883	3.64522	NA
AT1G10550	XTH33	xyloglucan:xyloglucosyl transferase 33	362.076	11.6299	27.6348	3.71173	-4.96038	-1.24865	87.7511	95.1879	4.85123e-15	1.56174e-14	1.16711	13
AT1G10560	PUB18	plant U-box 18	352.261	10.0958	8.42224	5.3863	-5.12481	0.261483	41.2251	28.4039	0.00482628	0.00359878	1.87367	5
AT1G10570	OTS2	Cysteine proteinases superfamily protein	469.861	126.512	147.236	1.67411	-1.89296	-0.218858	598.052	61.6657	1.11998e-08	4.95868e-08	0.525396	20
AT1G10580	AT1G10580	Transducin/WD40 repeat-like superfamily protein	569.155	235.795	234.924	1.27663	-1.27129	0.00533706	1031.9	41.2132	4.51387e-05	0.000182578	0.404216	3
AT1G10585	AT1G10585	basic helix-loop-helix (bHLH) DNA-binding superfamily protein	350.67	17.9188	6.17373	5.82783	-4.29057	1.53726	44.9535	195.884	2.30368e-35	1.50343e-34	1.61966	9
AT1G10586	AT1G10586	basic helix-loop-helix (bHLH) DNA-binding superfamily protein	344.041	0.0742644	0	NA	-12.1776	NA	NA	NA	NA	NA	NA	NA
AT1G10588	AT1G10588	Gibberellin-regulated family protein	344.346	0	0.0378633	13.1508	NA	NA	NA	NA	NA	NA	NA	NA
AT1G10590	AT1G10590	Nucleic acid-binding%2C OB-fold-like protein	803.172	441.633	558.313	0.524634	-0.86286	-0.338226	2175.54	142.442	1.9234e-24	3.21531e-23	0.364809	22
AT1G10600	AMSH2	associated molecule with the SH3 domain of STAM 2	480.929	143.349	169.59	1.50377	-1.74629	-0.242522	672.716	103.035	1.41298e-16	1.41234e-15	0.40339	20
AT1G10610	AT1G10610	basic helix-loop-helix (bHLH) DNA-binding superfamily protein	395.087	43.8649	65.1602	2.60011	-3.17103	-0.570923	241.454	272.781	2.38357e-51	6.51631e-50	0.727518	20
AT1G10620	PERK11	Protein kinase superfamily protein	345.68	0.0133089	0.0636069	12.408	-14.6648	-2.25679	NA	NA	NA	NA	NA	NA
AT1G10630	ARFA1F	ADP-ribosylation factor A1F	614.278	273.572	261.819	1.23032	-1.16697	0.0633523	1188.23	52.1446	5.84436e-07	2.86645e-06	0.404216	2
AT1G10640	AT1G10640	Pectin lyase-like superfamily protein	411.944	71.9327	34.6048	3.5734	-2.51773	1.05567	253.615	67.9223	7.82294e-10	2.34106e-09	0.86797	3
AT1G10650	AT1G10650	SBP (S-ribonuclease binding protein) family protein	475.804	152.709	109.792	2.1156	-1.63958	0.476014	585.124	166.245	2.79466e-29	5.41892e-28	0.401919	24
AT1G10657	AT1G10657	transmembrane protein	382.523	36.3092	30.5942	3.64422	-3.39714	0.247077	151.785	61.9891	9.77096e-09	3.3539e-08	0.687432	24
AT1G10660	AT1G10660	transmembrane protein	620.698	266.352	335.076	0.889402	-1.22056	-0.331157	1322.09	157.836	1.44922e-27	2.03344e-26	0.514921	20
AT1G10670	ACLA-1	ATP-citrate lyase A-1	1251.35	978.133	875.492	0.51532	-0.355383	0.159937	4079.29	154.991	5.49327e-27	1.52579e-25	0.247599	2
AT1G10680	PGP10	P-glycoprotein 10	348.925	0.963577	0.335872	10.0208	-8.5003	1.52049	NA	NA	NA	NA	NA	NA
AT1G10690	AT1G10690	cyclin-dependent kinase inhibitor	365.408	17.5643	18.8971	4.27327	-4.37879	-0.105523	79.6047	23.3923	0.0245742	0.0191957	1.61966	NA
AT1G10700	PRS3	phosphoribosyl pyrophosphate (PRPP) synthase 3	458.372	124.122	128.293	1.83707	-1.88476	-0.0476849	537.273	55.5528	1.44037e-07	8.10187e-07	0.370507	10
AT1G10710	PHS1	poor homologous synapsis 1	350.119	0.81767	0.742311	8.88161	-8.74211	0.139496	3.75811	34.5717	0.000547768	0.000219911	4.03296	2
AT1G10715	AT1G10715	EMBRYO SURROUNDING FACTOR-like protein	349.333	0	0	NA	NA	NA	NA	NA	NA	NA	NA	NA
AT1G10717	AT1G10717	EMBRYO SURROUNDING FACTOR-like protein	349.667	0	0	NA	NA	NA	NA	NA	NA	NA	NA	NA
AT1G10720	AT1G10720	BSD domain-containing protein	480.166	141.334	135.654	1.8236	-1.76442	0.0591774	608.122	30.0538	0.00274081	0.00702433	0.525396	23
AT1G10730	AT1G10730	Clathrin adaptor complexes medium subunit family protein	398.968	50.4015	52.6818	2.9209	-2.98474	-0.0638385	225.117	20.8371	0.0528179	0.0834878	0.727518	NA
AT1G10740	AT1G10740	alpha/beta-Hydrolases superfamily protein	696.065	351.204	349.121	0.995492	-0.986912	0.00858011	1586.97	88.249	1.07665e-13	7.15756e-13	0.503473	20
AT1G10745	AT1G10745	maternally expressed family protein	351	0	0	NA	NA	NA	NA	NA	NA	NA	NA	NA
AT1G10747	AT1G10747	maternally expressed family protein	351.333	0	0	NA	NA	NA	NA	NA	NA	NA	NA	NA
AT1G10750	AT1G10750	carboxyl-terminal peptidase%2C putative (DUF239)	371.019	20.2798	16.6612	4.47693	-4.19337	0.283556	82.869	23.7789	0.0217955	0.022008	1.24321	NA
AT1G10760	SEX1	Pyruvate phosphate dikinase%2C PEP/pyruvate binding domain-containing protein	3453.68	3383.46	2892.69	0.255726	-0.0296388	0.226087	13688.2	259.284	1.58008e-48	4.92467e-47	0.560166	15
AT1G10770	AT1G10770	Plant invertase/pectin methylesterase inhibitor superfamily protein	354.204	1.88069	2.72604	7.02163	-7.55717	-0.535541	9.60512	17.4059	0.134956	0.044431	3.64522	NA
AT1G10780	AT1G10780	F-box/RNI-like superfamily protein	375.943	24.1018	17.5874	4.4179	-3.9633	0.454595	94.78	44.2066	1.40821e-05	2.185e-05	1.16711	2
AT1G10790	AT1G10790	hydroxyproline-rich glycoprotein family protein	356.225	3.07466	2.05471	7.43771	-6.85622	0.581492	12.2302	27.8661	0.00578696	0.00227693	3.64522	9
AT1G10800	AT1G10800	voltage-gated hydrogen channel-like protein	356.3	3.29987	2.17201	7.35792	-6.75454	0.603381	12.4079	16.0833	0.18745	0.0589	3.7476	NA
AT1G10810	AT1G10810	NAD(P)-linked oxidoreductase superfamily protein	358.582	5.0861	3.41097	6.71598	-6.1396	0.576379	19.7122	38.1848	0.000143234	0.000120386	1.98611	9
AT1G10820	AT1G10820	NA	459.611	103.846	112.823	2.02635	-2.14597	-0.119617	478.807	97.6052	1.6376e-15	1.33313e-14	0.463859	22
AT1G10830	Z-ISO	15-cis-zeta-carotene isomerase	505.273	175.947	133.783	1.91716	-1.52192	0.39524	679.67	115.189	5.60389e-19	4.9474e-18	0.525396	2
AT1G10840	TIF3H1	translation initiation factor 3 subunit H1	1161.22	761.801	942.861	0.300528	-0.608159	-0.307631	3754.17	121.062	3.79451e-20	3.12212e-19	0.602177	22
AT1G10850	AT1G10850	Leucine-rich repeat protein kinase family protein	497.958	150.944	107.982	2.20524	-1.72201	0.483223	596.168	75.8584	2.52791e-11	1.77754e-10	0.402282	9
AT1G10865	AT1G10865	cytochrome C oxidase assembly factor	470.69	110.874	151.433	1.6361	-2.08586	-0.449762	567.717	52.8378	4.40223e-07	1.69768e-06	0.525396	20
AT1G10870	AGD4	ARF-GAP domain 4	492.031	137.396	133.75	1.87921	-1.84041	0.0388058	605.633	40.1168	6.87677e-05	0.000273131	0.40339	9
AT1G10875	AT1G10875	core-2/I-branching beta-1%2C6-N-acetylglucosaminyltransferase family protein	356	0	0	NA	NA	NA	NA	NA	NA	NA	NA	NA
AT1G10880	AT1G10880	core-2/I-branching beta-1%2C6-n-acetylglucosaminyltransferase family protein	356.333	0.0210273	0	NA	-14.0487	NA	NA	NA	NA	NA	NA	NA
AT1G10890	AT1G10890	arginine/glutamate-rich 1 protein	643.503	264.282	373.905	0.783275	-1.28387	-0.500591	1372.28	343.633	3.09012e-66	2.73581e-64	0.382013	19
AT1G10900	AT1G10900	Phosphatidylinositol-4-phosphate 5-kinase family protein	649.778	321.38	280.574	1.21156	-1.01567	0.195896	1352.88	177.576	1.34078e-31	2.25442e-30	0.516806	24
AT1G10910	EMB3103	Pentatricopeptide repeat (PPR) superfamily protein	627.814	271.103	303.09	1.05059	-1.21149	-0.160906	1256.33	163.396	1.06658e-28	2.00941e-27	0.404216	19
AT1G10920	LOV1	NB-ARC domain-containing disease resistance protein	413.632	63.8593	65.2327	2.66468	-2.69538	-0.0306988	276.053	48.1917	2.8944e-06	5.78587e-06	0.962064	16
AT1G10930	RECQ4A	DNA helicase (RECQl4A)	509.349	145.264	135.934	1.90575	-1.80997	0.0957769	634.926	215.745	1.80883e-39	5.48105e-38	0.402282	2
AT1G10940	SNRK2.4	Protein kinase superfamily protein	703.181	367.841	372.749	0.915691	-0.934813	-0.0191219	1617.9	41.8889	3.47698e-05	0.000112996	0.514921	1
AT1G10950	TMN1	transmembrane nine 1	1325.99	959.966	1076.12	0.301232	-0.466019	-0.164787	4474.05	105.958	3.75876e-17	6.24816e-16	0.247599	19
AT1G10960	FD1	ferredoxin 1	1811.59	1697.38	1099.86	0.719931	-0.0939457	0.625985	6327.37	383.486	1.18292e-74	2.13952e-72	0.247599	24
AT1G10970	ZIP4	zinc transporter	376.24	17.0062	17.2342	4.44831	-4.46752	-0.0192132	76.3801	23.6153	0.0229336	0.0164681	1.78173	NA
AT1G10980	AT1G10980	Lung seven transmembrane receptor family protein	360.096	0.677346	0.457176	9.62142	-9.05427	0.567144	NA	NA	NA	NA	NA	NA
AT1G10990	AT1G10990	transmembrane protein	381.967	21.7313	20.9025	4.1917	-4.1356	0.0560983	94.1065	17.4131	0.134707	0.128923	1.16711	NA
AT1G11000	MLO4	Seven transmembrane MLO family protein	405.065	45.6938	41.8975	3.27322	-3.14808	0.125134	195.807	30.788	0.00212204	0.00262316	1.15128	11
AT1G11020	AT1G11020	RING/FYVE/PHD zinc finger superfamily protein	435.913	80.195	83.6531	2.38155	-2.44246	-0.0609063	356.271	45.9301	7.13326e-06	2.09409e-05	0.618465	20
AT1G11040	AT1G11040	HSP40/DnaJ peptide-binding protein	361.353	0.297292	0.39207	9.84808	-10.2473	-0.399229	NA	NA	NA	NA	NA	NA
AT1G11050	AT1G11050	Protein kinase superfamily protein	464.646	121.222	123.846	1.90758	-1.93848	-0.0309003	519.972	131.129	3.66291e-22	3.44727e-21	0.589613	3
AT1G11060	AT1G11060	WAPL (Wings apart-like protein regulation of heterochromatin) protein	492.96	130.464	142.821	1.78726	-1.91781	-0.130551	602.704	55.7647	1.31945e-07	5.32406e-07	0.525396	20
AT1G11070	AT1G11070	hydroxyproline-rich glycoprotein family protein	371.551	8.99355	16.661	4.47901	-5.36853	-0.889517	53.8813	137.452	1.95621e-23	9.33637e-23	1.24736	23
AT1G11080	scpl31	serine carboxypeptidase-like 31	421.786	90.7596	44.6259	3.24056	-2.21639	1.02417	280.745	31.338	0.00174914	0.00338191	0.725254	11
AT1G11090	AT1G11090	alpha/beta-Hydrolases superfamily protein	413.707	60.1832	51.5181	3.00546	-2.78118	0.224281	241.111	109.328	8.12592e-18	3.72843e-17	0.962064	3
AT1G11100	AT1G11100	SNF2 domain-containing protein / helicase domain-containing protein / zinc finger protein-like protein	389.001	28.1477	26.8376	3.85744	-3.78869	0.068758	119.66	13.2844	0.348713	0.320142	1.14227	NA
AT1G11110	AT1G11110	LisH and RanBPM domains containing protein	363.333	0.0128363	0.0110206	15.0088	-14.7888	0.220023	NA	NA	NA	NA	NA	NA
AT1G11112	AT1G11112	NA	367.174	3.69052	2.49165	7.20322	-6.6365	0.566722	14.1445	37.7614	0.000167975	7.13239e-05	4.03296	2
AT1G11120	AT1G11120	CTTNBP 2 amino-terminal-like protein	375.87	10.8619	8.37153	5.4886	-5.11288	0.37572	45.3427	24.8576	0.0155121	0.015999	1.24321	NA
AT1G11125	AT1G11125	NA	368.941	4.19231	3.53085	6.70723	-6.4595	0.24773	17.9588	30.5989	0.00226716	0.00177119	1.85934	14
AT1G11130	SUB	Leucine-rich repeat protein kinase family protein	521.263	167.146	112.476	2.2124	-1.64091	0.571492	638.348	77.42	1.2784e-11	9.1468e-11	0.40339	2
AT1G11145	AT1G11145	NA	365	0	0	NA	NA	NA	NA	NA	NA	NA	NA	NA
AT1G11160	AT1G11160	Transducin/WD40 repeat-like superfamily protein	386.406	23.7733	15.6252	4.62817	-4.0227	0.605466	88.0353	46.2968	6.16715e-06	1.01183e-05	1.14227	9
AT1G11170	AT1G11170	lysine ketoglutarate reductase trans-splicing-like protein (DUF707)	386.059	25.3328	18.4959	4.38354	-3.92974	0.453801	93.9128	123.391	1.30052e-20	5.7659e-20	1.16711	2
AT1G11180	SCAMP2	Secretory carrier membrane protein (SCAMP) family protein	448.618	80.3129	118.168	1.92464	-2.48178	-0.557142	420.051	100.59	4.26622e-16	2.86519e-15	0.589613	10
AT1G11190	BFN1	bifunctional nuclease i	392.729	36.3575	23.588	4.05741	-3.43321	0.6242	127.319	47.1235	4.43758e-06	6.98222e-06	1.21163	9
AT1G11200	AT1G11200	organic solute transporter ostalpha protein (DUF300)	446.348	89.6135	85.5271	2.38372	-2.31638	0.067334	376.969	44.2546	1.3819e-05	4.99072e-05	0.482741	15
AT1G11210	AT1G11210	cotton fiber protein%2C putative (DUF761)	425.313	66.39	60.3415	2.8173	-2.67949	0.137815	270.854	204.044	4.76814e-37	7.31031e-36	0.727518	15
AT1G11220	AT1G11220	cotton fiber%2C putative (DUF761)	377.602	10.5251	6.17301	5.93475	-5.16496	0.769784	38.9107	34.7699	0.000509498	0.000429049	1.85934	2
AT1G11230	AT1G11230	transmembrane protein%2C putative (DUF761)	367.68	0.0385832	0	NA	-13.2182	NA	NA	NA	NA	NA	NA	NA
AT1G11240	AT1G11240	ribosomal RNA-processing protein	502.97	130.455	149.926	1.74622	-1.94692	-0.200701	617.418	89.2691	6.83794e-14	5.71745e-13	0.40339	22
AT1G11250	SYP125	syntaxin of plants 125	368.505	0.372182	0.223143	10.6895	-9.95146	0.73804	NA	NA	NA	NA	NA	NA
AT1G11260	STP1	sugar transporter 1	3031.91	2053.43	4413.95	-0.541841	-0.562195	-1.10404	13713.9	334.976	2.06351e-64	1.16873e-62	0.560166	20
AT1G11270	AT1G11270	F-box and associated interaction domains-containing protein	399.718	30.0183	33.1006	3.59405	-3.73507	-0.141016	139.219	90.1388	4.64121e-14	2.3419e-13	0.687432	22
AT1G11280	AT1G11280	S-locus lectin protein kinase family protein	548.381	182.455	192.561	1.50986	-1.58764	-0.0777781	828.752	72.9161	9.08387e-11	6.00533e-10	0.410835	23
AT1G11290	CRR22	Pentatricopeptide repeat (PPR) superfamily protein	426.703	53.9192	56.2729	2.92272	-2.98436	-0.0616399	246.243	52.4099	5.24418e-07	1.46744e-06	0.727518	15
AT1G11300	AT1G11300	G-type lectin S-receptor-like Serine/Threonine-kinase	406.333	32.8871	38.2413	3.40946	-3.62707	-0.217609	160.229	21.3044	0.0460963	0.0775579	0.687432	NA
AT1G11303	AT1G11303	G-type lectin S-receptor-like Serine/Threonine-kinase	411.486	42.6411	41.3088	3.31632	-3.27052	0.0457973	185.17	61.7903	1.06264e-08	2.64898e-08	0.954717	5
AT1G11310	MLO2	Seven transmembrane MLO family protein	1101.31	824.881	815.201	0.433986	-0.416956	0.0170301	3491	54.6593	2.083e-07	7.24274e-07	0.602177	15
AT1G11320	AT1G11320	GDSL esterase/lipase	394.122	25.2483	24.6591	3.99845	-3.96439	0.0340647	108.441	26.0728	0.0104821	0.01196	1.14227	NA
AT1G11330	AT1G11330	S-locus lectin protein kinase family protein	488.561	131.064	109.783	2.15388	-1.89827	0.255612	523.387	141.112	3.57093e-24	5.35146e-23	0.401919	2
AT1G11340	AT1G11340	G-type lectin S-receptor-like Serine/Threonine-kinase	419.99	49.857	51.9722	3.01454	-3.07449	-0.0599456	223.437	15.3231	0.224239	0.248107	0.962064	NA
AT1G11350	SD1-13	S-domain-1 13	589.057	221.293	266.51	1.14422	-1.41245	-0.26823	1044.65	47.0075	4.64777e-06	2.08799e-05	0.404216	19
AT1G11360	AT1G11360	Adenine nucleotide alpha hydrolases-like superfamily protein	536.166	162.432	211.778	1.34013	-1.72284	-0.382717	802.675	80.1828	3.8089e-12	2.77561e-11	0.410835	13
AT1G11362	AT1G11362	Plant invertase/pectin methylesterase inhibitor superfamily protein	373.211	0.729511	1.90477	7.61423	-8.99885	-1.38462	4.70054	45.8863	7.25827e-06	3.79708e-06	3.7476	10
AT1G11370	AT1G11370	Pectin lyase-like superfamily protein	373.841	0.602158	1.434	8.02623	-9.27807	-1.25184	4.40395	19.1327	0.0853769	0.0289231	3.64522	NA
AT1G11380	AT1G11380	PLAC8 family protein	470.339	96.0753	128.276	1.87445	-2.29146	-0.417018	479.429	196.388	1.81352e-35	4.13526e-34	0.454633	20
AT1G11390	AT1G11390	Protein kinase superfamily protein	510.929	137.535	145.329	1.8138	-1.89333	-0.0795302	625.074	33.544	0.000795682	0.00280528	0.401919	12
AT1G11400	PYM	partner of Y14-MAGO	560.96	169.434	252.293	1.1528	-1.72717	-0.574372	914.262	350.777	9.61498e-68	9.33298e-66	0.370507	22
AT1G11410	AT1G11410	S-locus lectin protein kinase family protein	516.99	163.738	122.833	2.07344	-1.65875	0.414694	638.568	651.14	1.25194e-131	7.32402e-129	0.40339	9
AT1G11420	DUF2	at domain protein (DOMAIN OF UNKNOWN FUNCTION 724 2)	396.805	21.8604	19.8788	4.31913	-4.18204	0.137091	94.4672	22.2126	0.0352046	0.0374167	1.14227	NA
AT1G11430	MORF9	plastid developmental protein DAG	838.006	494.048	492.232	0.767624	-0.762311	0.00531245	2149.55	66.9908	1.1658e-09	8.06372e-09	0.359602	15
AT1G11440	AT1G11440	NA	432.825	61.5894	55.2326	2.97019	-2.81303	0.157161	256.528	29.9079	0.00288299	0.00542357	0.727518	9
AT1G11450	UMAMIT27	nodulin MtN21 /EamA-like transporter family protein	416.653	46.576	27.6695	3.91248	-3.16119	0.751291	169.021	73.2755	7.77295e-11	1.91419e-10	1.1454	5
AT1G11460	UMAMIT26	nodulin MtN21 /EamA-like transporter family protein	385.097	8.28197	6.45338	5.89902	-5.53911	0.359919	35.3093	52.6881	4.68043e-07	5.33553e-07	1.85934	9
AT1G11470	AT1G11470	Pentatricopeptide repeat (PPR) superfamily protein	376.333	0	0	NA	NA	NA	NA	NA	NA	NA	NA	NA
AT1G11475	NRPB10	RNA polymerases N / 8 kDa subunit	469.892	96.1452	102.853	2.19175	-2.28904	-0.0972968	434.207	60.6084	1.74818e-08	4.9734e-08	0.817484	3
AT1G11480	AT1G11480	eukaryotic translation initiation factor-like protein	848.454	467.214	580.357	0.547896	-0.860752	-0.312856	2263.79	853.332	5.9921e-175	1.07806e-171	0.364809	19
AT1G11490	AT1G11490	zinc finger (C2H2 type) family protein	379.024	1.60958	0.998308	8.56859	-7.87946	0.689131	6.22708	16.9431	0.151748	0.0407247	4.50063	NA
AT1G11500	AT1G11500	transmembrane protein%2C putative (DUF1218)	378.668	1.20522	0.724273	9.03019	-8.2955	0.734689	4.45107	6.25702	0.902576	0.215813	4.50063	NA
AT1G11510	AT1G11510	DNA-binding storekeeper protein-related transcriptional regulator	378.014	0	0.0147341	14.647	NA	NA	NA	NA	NA	NA	NA	NA
AT1G11520	AT1G11520	pliceosome associated protein-like protein	378.333	0	0	NA	NA	NA	NA	NA	NA	NA	NA	NA
AT1G11530	CXXS1	C-terminal cysteine residue is changed to a serine 1	541.673	194.041	203.996	1.40888	-1.48106	-0.0721773	836.57	24.8823	0.0153906	0.049863	0.367378	NA
AT1G11540	AT1G11540	Sulfite exporter TauE/SafE family protein	386.473	8.02443	6.78287	5.83233	-5.58982	0.242502	32.8412	9.14185	0.690769	0.385918	1.85934	NA
AT1G11545	XTH8	xyloglucan endotransglucosylase/hydrolase 8	491.408	114.488	99.8768	2.2987	-2.10173	0.196969	480.159	29.5125	0.00330461	0.0075162	0.589613	5
AT1G11560	AT1G11560	Oligosaccharyltransferase complex/magnesium transporter family protein	379.744	0.173412	0.0222137	14.0613	-11.0966	2.96468	NA	NA	NA	NA	NA	NA
AT1G11570	NTL	NTF2-like protein	382.941	3.24881	2.71109	7.1421	-6.88107	0.261038	13.081	11.4412	0.49153	0.122448	4.50063	NA
AT1G11572	AT1G11572	Plant thionin family protein	380.769	0.278168	0.338284	10.1365	-10.4187	-0.282277	NA	NA	NA	NA	NA	NA
AT1G11580	PMEPCRA	methylesterase PCR A	977.137	579.663	616.276	0.664985	-0.753347	-0.0883624	2665.13	37.6444	0.000175521	0.000732421	0.364809	22
AT1G11590	AT1G11590	Plant invertase/pectin methylesterase inhibitor superfamily	381.032	0	0	NA	NA	NA	NA	NA	NA	NA	NA	NA
AT1G11591	AT1G11591	NA	381.347	0	0	NA	NA	NA	NA	NA	NA	NA	NA	NA
AT1G11593	AT1G11593	Plant invertase/pectin methylesterase inhibitor superfamily protein	381.667	0	0	NA	NA	NA	NA	NA	NA	NA	NA	NA
AT1G11600	CYP77B1	cytochrome P450%2C family 77%2C subfamily B%2C polypeptide 1	457.752	73.1033	51.5536	3.15042	-2.64656	0.503863	294.45	39.4815	8.76371e-05	0.000239603	0.589613	3
AT1G11608	AT1G11608	F-box associated ubiquitination effector family protein	382.333	0.0117245	0.0397941	13.23	-14.993	-1.76302	NA	NA	NA	NA	NA	NA
AT1G11610	CYP71A18	cytochrome P450%2C family 71%2C subfamily A%2C polypeptide 18	382.68	0.012692	0	NA	-14.8799	NA	NA	NA	NA	NA	NA	NA
AT1G11620	AT1G11620	F-box and associated interaction domains-containing protein	383	0	0	NA	NA	NA	NA	NA	NA	NA	NA	NA
AT1G11630	AT1G11630	Tetratricopeptide repeat (TPR)-like superfamily protein	445.37	64.7461	70.0654	2.66823	-2.78214	-0.11391	292.151	13.2937	0.348057	0.572526	0.620729	NA
AT1G11650	RBP45B	RNA-binding (RRM/RBD/RNP motifs) family protein	2064.73	1579.72	2102.59	-0.0262192	-0.38628	-0.412499	7980.17	87.5134	1.49305e-13	1.34248e-12	0.364809	19
AT1G11655	AT1G11655	NA	387.086	3.56967	2.6208	7.2065	-6.76072	0.445783	13.8658	22.5232	0.0320576	0.0114819	3.64522	NA
AT1G11660	AT1G11660	heat shock protein 70 (Hsp 70) family protein	644.297	274.127	290.571	1.14883	-1.23288	-0.0840503	1222.39	94.1118	7.85934e-15	7.60669e-14	0.370507	19
AT1G11670	AT1G11670	MATE efflux family protein	580.433	210.989	179.515	1.69302	-1.45996	0.23306	866.169	56.8427	8.43819e-08	4.39112e-07	0.410835	9
AT1G11680	CYP51G1	CYTOCHROME P450 51G1	956.827	596.857	604.19	0.663256	-0.680873	-0.017617	2642.4	22.0048	0.037466	0.165959	0.247599	NA
AT1G11684	AT1G11684	NA	385.409	0	0.0263763	13.8349	NA	NA	NA	NA	NA	NA	NA	NA
AT1G11690	AT1G11690	BRANCHLESS TRICHOME-like protein	386.096	0.399296	0.144863	11.3801	-9.91729	1.46276	NA	NA	NA	NA	NA	NA
AT1G11700	AT1G11700	senescence regulator (Protein of unknown function%2C DUF584)	447.233	68.8076	44.2602	3.33694	-2.70039	0.636557	260.213	328.536	4.68977e-63	1.48381e-61	0.962064	24
AT1G11710	AT1G11710	Pentatricopeptide repeat (PPR) superfamily protein	410.296	24.3403	23.0655	4.15286	-4.07525	0.0776099	106.633	27.264	0.00707843	0.0077319	1.22596	9
AT1G11720	SS3	starch synthase 3	920.41	561.622	531.64	0.791827	-0.712677	0.0791491	2427.86	133.924	1.00413e-22	1.57697e-21	0.359602	24
AT1G11730	AT1G11730	Galactosyltransferase family protein	395.076	7.89531	5.59935	6.14073	-5.64499	0.495736	31.4861	15.8332	0.198994	0.113195	1.98255	NA
AT1G11740	AT1G11740	ankyrin repeat family protein	397.552	9.58253	11.9766	5.05286	-5.37459	-0.321737	47.1616	46.8651	4.91911e-06	5.8388e-06	1.61966	19
AT1G11750	CLPP6	CLP protease proteolytic subunit 6	947.892	611.856	551.165	0.782238	-0.63153	0.150707	2555.13	22.5154	0.0321331	0.101568	0.359602	NA
AT1G11755	LEW1	Undecaprenyl pyrophosphate synthetase family protein	453.361	65.9272	74.7374	2.60076	-2.78171	-0.180955	305.549	47.4029	3.96922e-06	1.25182e-05	0.589912	10
AT1G11760	MED32	mediator of RNA polymerase II transcription subunit-like protein	420.935	32.8158	35.0989	3.5841	-3.68113	-0.0970363	149.611	37.6613	0.000174411	0.000335261	0.823753	22
AT1G11765	AT1G11765	Plant self-incompatibility protein S1 family	388.667	0	0	NA	NA	NA	NA	NA	NA	NA	NA	NA
AT1G11770	AT1G11770	FAD-binding Berberine family protein	389	0	0	NA	NA	NA	NA	NA	NA	NA	NA	NA
AT1G11780	AT1G11780	oxidoreductase%2C 2OG-Fe(II) oxygenase family protein	455.775	69.7465	66.7342	2.77182	-2.70813	0.0636933	299.702	58.9592	3.49152e-08	1.26571e-07	0.618465	7
AT1G11785	AT1G11785	transmembrane protein	390.031	0.397516	0.563331	9.43539	-9.93836	-0.502971	NA	NA	NA	NA	NA	NA
AT1G11790	ADT1	arogenate dehydratase 1	516.918	139.778	110.088	2.23128	-1.8868	0.344485	554.069	345.352	1.3409e-66	1.14683e-64	0.401919	2
AT1G11800	AT1G11800	endonuclease/exonuclease/phosphatase family protein	431.833	45.5331	43.0451	3.32656	-3.24549	0.0810688	192.805	30.7303	0.0021653	0.00366734	0.823753	3
AT1G11810	AT1G11810	F-box associated ubiquitination effector family protein	390.68	0.0786893	0.0121603	14.9715	-12.2775	2.69398	NA	NA	NA	NA	NA	NA
AT1G11820	AT1G11820	O-Glycosyl hydrolases family 17 protein	763.738	354.582	415.588	0.877925	-1.10696	-0.229035	1710.08	69.5648	3.86312e-10	1.95489e-09	0.516806	20
AT1G11840	GLX1	glyoxalase/bleomycin resistance protein/dioxygenase superfamily protein	1584.08	1428.16	1002.26	0.660393	-0.149491	0.510901	5333.85	108.788	1.03904e-17	7.49126e-17	0.601634	3
AT1G11850	AT1G11850	transmembrane protein	433.635	46.6929	28.0558	3.95011	-3.21521	0.734903	172.691	57.1993	7.27543e-08	1.94424e-07	0.823753	9
AT1G11860	AT1G11860	Glycine cleavage T-protein family	6279.2	6597.24	5149.28	0.286211	0.0712826	0.357494	25930.7	204.858	3.23685e-37	1.44283e-35	0.247599	9
AT1G11870	SRS	Seryl-tRNA synthetase	589.372	196.014	211.671	1.47736	-1.58822	-0.110866	902.986	49.612	1.63428e-06	8.43819e-06	0.366038	20
AT1G11880	AT1G11880	transferases%2C transferring hexosyl groups	418.991	28.0832	27.7138	3.91825	-3.89914	0.0191026	121.859	7.39794	0.830235	0.695822	1.21163	NA
AT1G11890	SEC22	Synaptobrevin family protein	574.703	187.824	184.85	1.63646	-1.61344	0.0230209	822.848	72.6401	1.02381e-10	6.74399e-10	0.410835	3
AT1G11900	AT1G11900	Tetratricopeptide repeat (TPR)-like superfamily protein	408.376	16.5315	16.0976	4.66498	-4.62661	0.0383734	70.6325	5.43597	0.941812	0.540695	1.78173	NA
AT1G11905	AT1G11905	B-cell receptor-associated protein 31-like protein	452.88	61.5778	63.5184	2.83388	-2.87865	-0.0447635	273.958	35.4617	0.000395227	0.000630169	0.962064	22
AT1G11910	APA1	aspartic proteinase A1	3485.7	3502.74	3370.77	0.048372	0.00703412	0.0554061	14801.2	65.7987	1.93982e-09	8.01537e-09	0.602177	20
AT1G11915	AT1G11915	wall-associated receptor kinase galacturonan-binding protein	397.994	3.79354	2.67659	7.21621	-6.71306	0.503151	14.7887	16.6359	0.163816	0.0437392	4.50063	NA
AT1G11920	AT1G11920	Pectin lyase-like superfamily protein	395.471	0.954542	1.01275	8.60915	-8.69455	-0.0853996	NA	NA	NA	NA	NA	NA
AT1G11925	AT1G11925	Stigma-specific Stig1 family protein	395.224	0.135843	0.285403	10.4355	-11.5065	-1.07106	NA	NA	NA	NA	NA	NA
AT1G11930	AT1G11930	Putative pyridoxal phosphate-dependent enzyme%2C YBL036C type	673.127	288.211	320.699	1.06966	-1.22375	-0.154096	1320.85	97.1278	2.02979e-15	1.98324e-14	0.382013	18
AT1G11940	AT1G11940	Core-2/I-branching beta-1%2C6-N-acetylglucosaminyltransferase family protein	418.756	27.4767	20.9084	4.32396	-3.92983	0.394128	105.612	50.4632	1.1582e-06	2.04316e-06	1.14227	2
AT1G11950	AT1G11950	Transcription factor jumonji (jmjC) domain-containing protein	455.803	58.1225	59.3019	2.94226	-2.97124	-0.0289828	260.595	41.9156	3.44115e-05	6.80464e-05	0.86797	13
AT1G11960	AT1G11960	ERD (early-responsive to dehydration stress) family protein	462.094	73.076	67.745	2.77	-2.66072	0.109283	305.026	64.5259	3.33549e-09	1.37831e-08	0.589912	15
AT1G11970	AT1G11970	Ubiquitin-like superfamily protein	396.667	0	0	NA	NA	NA	NA	NA	NA	NA	NA	NA
AT1G11980	RUB3	ubiquitin-related protein 3	397	0	0	NA	NA	NA	NA	NA	NA	NA	NA	NA
AT1G11990	AT1G11990	O-fucosyltransferase family protein	399.047	2.67311	1.16993	8.41399	-7.22189	1.19209	7.98911	42.7188	2.51941e-05	1.0476e-05	4.50063	4
AT1G12000	AT1G12000	Phosphofructokinase family protein	941.065	590.635	444.35	1.0826	-0.672027	0.410569	2317.45	123.458	1.26104e-20	1.75476e-19	0.362827	2
AT1G12010	AT1G12010	2-oxoglutarate (2OG) and Fe(II)-dependent oxygenase superfamily protein	489.489	68.6829	154.813	1.66074	-2.83325	-1.17251	474.498	319.436	3.86096e-61	1.35888e-59	0.815238	20
AT1G12020	AT1G12020	NA	463.933	61.8773	68.558	2.75852	-2.90644	-0.147916	292.131	40.7859	5.32077e-05	0.000148965	0.589912	22
AT1G12030	AT1G12030	phosphoenolpyruvate carboxylase%2C putative (DUF506)	406.912	8.83988	3.22607	6.9788	-5.52455	1.45425	29.8985	98.0903	1.31644e-15	2.80416e-15	1.85934	9
AT1G12040	LRX1	leucine-rich repeat/extensin 1	518.363	136.596	108.66	2.25415	-1.92405	0.330096	539.596	31.0123	0.00196151	0.00659091	0.402282	5
AT1G12050	AT1G12050	fumarylacetoacetase	622.817	266.885	238.085	1.38733	-1.22259	0.164747	1074.71	94.723	5.97589e-15	5.93337e-14	0.363777	2
AT1G12060	BAG5	BCL-2-associated athano 5	413.022	15.3722	11.9674	5.10904	-4.74782	0.361215	59.8243	41.7078	3.72927e-05	4.06008e-05	1.61966	9
AT1G12064	AT1G12064	transmembrane protein	400.214	0.180197	0.051133	12.9342	-11.117	1.81725	NA	NA	NA	NA	NA	NA
AT1G12070	AT1G12070	Immunoglobulin E-set superfamily protein	402.224	2.28066	1.70482	7.88224	-7.4624	0.419833	8.75495	28.347	0.00492027	0.00195111	3.64522	11
AT1G12080	AT1G12080	Vacuolar calcium-binding protein-like protein	647.47	244.608	275.426	1.23315	-1.40434	-0.171192	1130.77	257.777	3.26102e-48	1.11873e-46	0.503473	22
AT1G12090	ELP	extensin-like protein	2628.3	2267.96	2210.98	0.24944	-0.212737	0.0367033	9960.79	154.899	5.73522e-27	1.0901e-25	0.364809	2
AT1G12100	AT1G12100	Bifunctional inhibitor/lipid-transfer protein/seed storage 2S albumin superfamily protein	402.54	1.08144	1.33057	8.24095	-8.54004	-0.299092	NA	NA	NA	NA	NA	NA
AT1G12110	NRT1.1	nitrate transporter 1.1	1164.78	900.835	588.073	0.985992	-0.370725	0.615267	3310.49	57.8818	5.4755e-08	3.2442e-07	0.364809	5
AT1G12120	AT1G12120	NA	780.802	391.91	461.287	0.759293	-0.994437	-0.235143	1837.08	123.845	1.05517e-20	1.37626e-19	0.389147	18
AT1G12130	AT1G12130	Flavin-binding monooxygenase family protein	404.422	1.85086	2.4271	7.38049	-7.77152	-0.391035	9.50003	12.3686	0.416548	0.104911	4.50063	NA
AT1G12140	FMO GS-OX5	flavin-monooxygenase glucosinolate S-oxygenase 5	601.827	236.446	206.958	1.54001	-1.34784	0.192172	949.819	133.046	1.50857e-22	2.29474e-21	0.368494	2
AT1G12150	AT1G12150	weak chloroplast movement under blue light protein (DUF827)	409.355	7.83675	5.38461	6.24837	-5.70695	0.541412	29.1115	23.5662	0.0232859	0.0160535	1.85934	NA
AT1G12160	AT1G12160	Flavin-binding monooxygenase family protein	434.575	34.7492	32.9867	3.71965	-3.64455	0.0750952	145.352	79.2728	5.67925e-12	1.80235e-11	0.954717	11
AT1G12170	AT1G12170	F-box family protein	403.667	0	0	NA	NA	NA	NA	NA	NA	NA	NA	NA
AT1G12180	AT1G12180	14.7 kDa heat shock-like protein	404.019	0.0130258	0.0129816	14.9257	-14.9208	0.00490437	NA	NA	NA	NA	NA	NA
AT1G12190	AT1G12190	F-box and associated interaction domains-containing protein	404.347	0.024969	0.0110142	15.1639	-13.9832	1.18078	NA	NA	NA	NA	NA	NA
AT1G12200	FMO	Flavin-binding monooxygenase family protein	541.767	147.986	137.856	1.97451	-1.87221	0.102298	617.454	15.7191	0.204441	0.563676	0.370507	NA
AT1G12210	RFL1	RPS5-like 1	430.051	33.1113	26.6178	4.01405	-3.69911	0.314931	124.145	87.5576	1.46405e-13	4.11854e-13	1.21163	2
AT1G12211	AT1G12211	NA	405.796	0.391898	0.46085	9.78224	-10.0161	-0.233818	NA	NA	NA	NA	NA	NA
AT1G12220	RPS5	Disease resistance protein (CC-NBS-LRR class) family	506.767	101.015	139.841	1.85754	-2.32675	-0.469208	511.748	122.04	2.42085e-20	1.50053e-19	0.817484	19
AT1G12230	AT1G12230	Aldolase superfamily protein	971.68	553.604	649.452	0.581257	-0.811626	-0.230369	2648.71	120.11	5.87513e-20	7.84022e-19	0.364155	20
AT1G12240	ATBETAFRUCT4	Glycosyl hydrolases family 32 protein	2121.61	1495.39	2277.84	-0.102509	-0.504635	-0.607144	8300.89	302.49	1.40908e-57	5.8491e-56	0.601634	20
AT1G12244	AT1G12244	Polynucleotidyl transferase%2C ribonuclease H-like superfamily protein	451.568	52.428	43.0214	3.39182	-3.10653	0.285281	209.214	39.978	7.25172e-05	0.000163864	0.727518	21
AT1G12250	AT1G12250	Pentapeptide repeat-containing protein	717.576	343.889	324.28	1.14589	-1.06119	0.0847049	1464.03	26.4753	0.00918814	0.0223785	0.514921	NA
AT1G12260	NAC007	NAC 007	423.222	18.5211	15.6367	4.75841	-4.51418	0.244232	73.5469	16.4693	0.170674	0.151558	1.24321	NA
AT1G12270	Hop1	stress-inducible protein	703.158	299.135	328.397	1.09841	-1.23305	-0.134642	1369.66	70.4723	2.61308e-10	1.37463e-09	0.503473	8
AT1G12280	SUMM2	LRR and NB-ARC domains-containing disease resistance protein	492.592	99.6321	67.3602	2.87042	-2.30571	0.564713	369.413	72.758	9.72828e-11	4.52052e-10	0.589912	11
AT1G12290	AT1G12290	Disease resistance protein (CC-NBS-LRR class) family	441.734	33.3807	37.4368	3.56065	-3.72609	-0.165445	154.831	37.6127	0.00017762	0.000296742	0.954717	19
AT1G12300	AT1G12300	Tetratricopeptide repeat (TPR)-like superfamily protein	438.491	30.169	28.7177	3.93253	-3.86141	0.0711249	131.578	23.033	0.0274474	0.0277012	1.22596	NA
AT1G12310	AT1G12310	Calcium-binding EF-hand family protein	692.391	290.232	293.298	1.23922	-1.25438	-0.0151604	1287	48.2619	2.81403e-06	1.02364e-05	0.514921	11
AT1G12320	AT1G12320	ankyrin repeat/KH domain protein (DUF1442)	439.584	35.4613	31.6989	3.79363	-3.63182	0.161812	145.969	43.8642	1.61068e-05	2.53018e-05	1.1454	3
AT1G12330	AT1G12330	cyclin-dependent kinase-like protein	518.057	107.069	102.793	2.33336	-2.27457	0.0587943	471.741	39.5176	8.64383e-05	0.000302863	0.454633	9
AT1G12340	AT1G12340	Cornichon family protein	410.735	0.866037	0.66267	9.2757	-8.88956	0.386137	NA	NA	NA	NA	NA	NA
AT1G12350	COAB	4-phospho-panto-thenoylcysteine synthetase	499.45	92.5781	95.5433	2.38612	-2.4316	-0.0454826	412.798	34.5131	0.000559611	0.00102643	0.815238	20
AT1G12360	KEU	Sec1/munc18-like (SM) proteins superfamily	876.347	458.138	593.358	0.562601	-0.93572	-0.373119	2261.8	613.195	1.61099e-123	1.25371e-120	0.247599	19
AT1G12370	PHR1	photolyase 1	469.207	59.7116	48.887	3.2627	-2.97414	0.288558	249.813	141.311	3.25641e-24	2.30269e-23	0.86797	21
AT1G12380	AT1G12380	NA	453.856	41.5033	28.736	3.9813	-3.45094	0.530366	165.06	37.5107	0.000184548	0.000307593	0.954717	9
AT1G12390	AT1G12390	Cornichon family protein	510.1	102.98	116.855	2.12606	-2.30842	-0.182361	473.074	238.405	3.56194e-44	1.14221e-42	0.463859	19
AT1G12400	AT1G12400	Nucleotide excision repair%2C TFIIH%2C subunit TTDA	431.92	24.0745	22.6054	4.25602	-4.16518	0.090837	98.7402	25.6083	0.0121895	0.0135048	1.16711	NA
AT1G12410	CLP2	CLP protease proteolytic subunit 2	1112.01	706.111	784.321	0.50365	-0.655201	-0.151551	3264.04	56.1021	1.1474e-07	9.60009e-07	0.247599	19
AT1G12411	AT1G12411	NA	412.667	0	0	NA	NA	NA	NA	NA	NA	NA	NA	NA
AT1G12420	ACR8	ACT domain repeat 8	472.581	72.3454	52.9674	3.15738	-2.70759	0.449796	271.728	154.249	7.77705e-27	5.68594e-26	0.962064	22
AT1G12430	ARK3	armadillo repeat kinesin 3	623.958	211.34	209.835	1.57219	-1.56188	0.0103105	935.51	70.3663	2.73531e-10	1.77613e-09	0.404216	11
AT1G12440	AT1G12440	A20/AN1-like zinc finger family protein	1277.79	760.667	1225.12	0.0607226	-0.748311	-0.687589	4292.17	144.91	6.09522e-25	6.84649e-24	0.560166	19
AT1G12450	AT1G12450	SNARE associated Golgi protein family	460.979	49.6766	51.9357	3.1499	-3.21406	-0.0641592	221.566	61.4389	1.23237e-08	3.98446e-08	0.725254	11
AT1G12460	AT1G12460	Leucine-rich repeat protein kinase family protein	523.511	104.526	106.761	2.29383	-2.32435	-0.0305215	476.515	14.6725	0.259838	0.454431	0.589613	NA
AT1G12470	AT1G12470	zinc ion binding protein	698.87	301.01	299.685	1.22158	-1.21522	0.00636211	1311.79	48.242	2.83658e-06	1.03148e-05	0.514921	3
AT1G12480	OZS1	C4-dicarboxylate transporter/malic acid transport protein	442.509	31.8459	23.6774	4.22412	-3.79653	0.427592	121.582	91.3387	2.7171e-14	8.33836e-14	1.16711	2
AT1G12490	AT1G12490	F-box associated ubiquitination effector family protein	415.528	0.221642	0.172726	11.2322	-10.8725	0.359746	NA	NA	NA	NA	NA	NA
AT1G12500	AT1G12500	Nucleotide-sugar transporter family protein	684.815	287.037	259.195	1.40168	-1.25448	0.147199	1216.49	24.8306	0.0156465	0.0377116	0.503473	NA
AT1G12520	CCS	copper chaperone for SOD1	744.618	286.193	499.993	0.574591	-1.37951	-0.80492	1699.29	77.2294	1.3895e-11	1.0283e-10	0.389147	20
AT1G12530	AT1G12530	NA	479.268	71.2944	66.4631	2.85021	-2.74897	0.101235	297.314	29.1197	0.00378185	0.0081303	0.620729	3
AT1G12540	AT1G12540	basic helix-loop-helix (bHLH) DNA-binding superfamily protein	416.667	0	0	NA	NA	NA	NA	NA	NA	NA	NA	NA
AT1G12550	HPR3	D-isomer specific 2-hydroxyacid dehydrogenase family protein	434.153	21.3679	13.2455	5.03463	-4.34469	0.689938	76.3493	125.8	4.28929e-21	1.2978e-20	1.78173	9
AT1G12560	EXPA7	expansin A7	457.085	49.1597	36.8553	3.63252	-3.21692	0.415604	185.917	26.299	0.0097352	0.017996	0.687432	NA
AT1G12570	AT1G12570	Glucose-methanol-choline (GMC) oxidoreductase family protein	428.012	19.2489	9.63837	5.47272	-4.47481	0.997912	57.226	82.7989	1.20392e-12	2.39374e-12	1.61966	9
AT1G12580	PEPKR1	phosphoenolpyruvate carboxylase-related kinase 1	803.784	364.185	448.879	0.840483	-1.14214	-0.301653	1807.79	321.287	1.57441e-61	8.83759e-60	0.516806	20
AT1G12600	AT1G12600	UDP-N-acetylglucosamine (UAA) transporter family	420.849	2.72707	2.67338	7.29849	-7.26981	0.0286816	11.5831	20.9173	0.051605	0.0175409	3.7476	NA
AT1G12610	DDF1	Integrase-type DNA-binding superfamily protein	418.695	0.10509	0.0366974	13.4779	-11.9601	1.51788	NA	NA	NA	NA	NA	NA
AT1G12615	AT1G12615	pentatricopeptide (PPR) repeat protein	419	0	0	NA	NA	NA	NA	NA	NA	NA	NA	NA
AT1G12620	AT1G12620	Pentatricopeptide repeat (PPR) superfamily protein	461.266	42.4276	42.4991	3.44009	-3.44253	-0.00243115	188.507	12.9822	0.370333	0.338284	1.1454	NA
AT1G12630	AT1G12630	Integrase-type DNA-binding superfamily protein	421.316	1.60292	1.60585	8.03542	-8.03806	-0.00263612	7.26346	10.1745	0.600653	0.163527	4.03296	NA
AT1G12640	LPLAT1	MBOAT (membrane bound O-acyl transferase) family protein	693.046	297.302	312.784	1.14778	-1.22102	-0.0732379	1316.16	104.704	6.63795e-17	5.32456e-16	0.514921	22
AT1G12650	AT1G12650	rRNA biosis RRP36-like protein	544.475	127.758	145.154	1.90728	-2.09146	-0.184177	588.771	64.4307	3.4733e-09	2.07103e-08	0.402282	12
AT1G12660	AT1G12660	thionin-like protein	420.667	0.0128363	0	NA	-15.0002	NA	NA	NA	NA	NA	NA	NA
AT1G12663	AT1G12663	thionin-like protein	421.032	0.0624581	0.07138	12.5261	-12.7188	-0.19263	NA	NA	NA	NA	NA	NA
AT1G12665	AT1G12665	thionin-like protein	421.363	0.025384	0.0416625	13.304	-14.0189	-0.714827	NA	NA	NA	NA	NA	NA
AT1G12672	AT1G12672	thionin-like protein	421.694	0.0133089	0.0135658	14.9239	-14.9515	-0.0275805	NA	NA	NA	NA	NA	NA
AT1G12680	PEPKR2	phosphoenolpyruvate carboxylase-related kinase 2	556.2	142.345	153.079	1.86133	-1.96621	-0.104879	642.382	79.1624	5.96091e-12	4.73459e-11	0.370507	23
AT1G12700	RPF1	RNA processing FACTOR	451.689	28.3256	30.3601	3.89508	-3.99515	-0.100071	131.093	20.066	0.0658468	0.0659483	1.16711	NA
AT1G12710	PP2-A12	phloem protein 2-A12	478.27	58.783	52.5831	3.18516	-3.02435	0.160801	245.151	44.4068	1.30171e-05	3.18552e-05	0.727518	14
AT1G12730	AT1G12730	GPI transamidase subunit PIG-U	469.31	47.178	50.9798	3.20254	-3.31436	-0.111811	212.612	62.4706	7.97243e-09	2.60951e-08	0.727518	14
AT1G12740	CYP87A2	cytochrome P450%2C family 87%2C subfamily A%2C polypeptide 2	482.478	65.6148	55.4821	3.12037	-2.87837	0.242	267.658	49.2389	1.89976e-06	5.07016e-06	0.725254	2
AT1G12750	RBL6	RHOMBOID-like protein 6	521.993	102.148	109.854	2.24844	-2.35336	-0.104925	460.813	47.0176	4.62913e-06	1.85913e-05	0.454633	3
AT1G12760	AT1G12760	Zinc finger%2C C3HC4 type (RING finger) family protein	741.269	342.466	373.692	0.988146	-1.11404	-0.125891	1541.63	32.6122	0.00111244	0.00311203	0.503473	19
AT1G12770	EMB1586	P-loop containing nucleoside triphosphate hydrolases superfamily protein	742.286	323.554	352.96	1.07247	-1.19797	-0.125501	1472.58	43.139	2.1388e-05	7.26689e-05	0.503473	15
AT1G12775	AT1G12775	Pentatricopeptide repeat (PPR) superfamily protein	443.972	21.7194	19.4252	4.51446	-4.35341	0.161053	89.3208	10.3774	0.582889	0.522657	1.14227	NA
AT1G12780	UGE1	UDP-D-glucose/UDP-D-galactose 4-epimerase 1	989.315	536.688	1013.66	-0.0350793	-0.882346	-0.917425	3176.65	219.749	2.67564e-40	9.21865e-39	0.364155	19
AT1G12790	AT1G12790	DNA ligase-like protein	461.569	34.4171	57.8574	2.99597	-3.74535	-0.749375	192.891	279.28	1.03908e-52	3.15889e-51	0.687432	19
AT1G12800	AT1G12800	Nucleic acid-binding%2C OB-fold-like protein	1745.27	1406.25	1202.71	0.537164	-0.311593	0.225571	5862.87	342.659	4.95761e-66	2.98845e-64	0.560166	1
AT1G12805	AT1G12805	nucleotide binding protein	426.081	0.059056	0	NA	-12.8168	NA	NA	NA	NA	NA	NA	NA
AT1G12810	AT1G12810	proline-rich family protein	539.772	120.389	130.061	2.05316	-2.16464	-0.111479	542.286	59.4981	2.78623e-08	1.19315e-07	0.525396	19
AT1G12820	AFB3	auxin signaling F-box 3	721.507	299.257	315.621	1.19282	-1.26963	-0.0768077	1357.81	147.204	2.0913e-25	3.5194e-24	0.382013	21
AT1G12830	AT1G12830	nucleolin	507.14	83.3282	88.534	2.51808	-2.60551	-0.0874281	375.252	15.9278	0.194564	0.344704	0.589912	NA
AT1G12840	DET3	vacuolar ATP synthase subunit C (VATC) / V-ATPase C subunit / vacuolar proton pump C subunit (DET3)	1228.44	858.917	861.911	0.511217	-0.516237	-0.00501933	3733.18	20.481	0.0585165	0.117491	0.560166	NA
AT1G12845	AT1G12845	transmembrane protein	456.303	26.9128	20.7919	4.4559	-4.08363	0.372271	111.243	66.6482	1.34969e-09	2.84906e-09	1.22188	2
AT1G12850	AT1G12850	Phosphoglycerate mutase family protein	649.444	232.527	220.094	1.56109	-1.48181	0.0792818	1000.24	10.1916	0.599155	1	0.368494	NA
AT1G12855	AT1G12855	F-box family protein	428.586	0.279448	0.259055	10.6921	-10.5828	0.109325	NA	NA	NA	NA	NA	NA
AT1G12860	SCRM2	basic helix-loop-helix (bHLH) DNA-binding superfamily protein	660.043	231.186	226.583	1.54252	-1.5135	0.02902	1021.95	83.4547	9.01308e-13	6.9504e-12	0.404216	1
AT1G12870	AT1G12870	F-box and associated interaction domains-containing protein	429.014	0.0232039	0.0603838	12.7946	-14.1744	-1.37979	NA	NA	NA	NA	NA	NA
AT1G12880	NUDT12	nudix hydrolase homolog 12	445.792	16.6701	15.3045	4.86435	-4.74104	0.123308	71.8416	13.4897	0.334472	0.221724	1.61966	NA
AT1G12890	AT1G12890	Integrase-type DNA-binding superfamily protein	429.895	0.231022	0.255152	10.7184	-10.8617	-0.143327	NA	NA	NA	NA	NA	NA
AT1G12900	GAPA-2	glyceraldehyde 3-phosphate dehydrogenase A subunit 2	7966.98	8233.97	6585.08	0.274831	0.0475566	0.322387	33452.9	142.166	2.18754e-24	2.23224e-23	0.602177	24
AT1G12910	ATAN11	Transducin/WD40 repeat-like superfamily protein	660.951	219.904	287.979	1.19858	-1.58767	-0.389093	1102.29	380.946	4.07492e-74	4.87936e-72	0.368494	19
AT1G12920	ERF1-2	eukaryotic release factor 1-2	1170.52	699.124	873.521	0.422238	-0.743532	-0.321294	3455.87	154.549	6.75745e-27	7.84585e-26	0.602177	22
AT1G12930	AT1G12930	ARM repeat superfamily protein	612.154	177.935	205.503	1.57473	-1.78254	-0.207809	840.587	353.737	2.28297e-68	2.2507e-66	0.370507	22
AT1G12940	NRT2.5	nitrate transporter2.5	432.317	0.502868	1.17155	8.52753	-9.74769	-1.22016	3.84846	15.4086	0.219846	0.0702129	3.64522	NA
AT1G12950	RSH2	root hair specific 2	458.843	32.676	23.2888	4.30029	-3.81169	0.488594	122.55	22.257	0.0347385	0.0369555	1.14227	NA
AT1G12960	AT1G12960	Ribosomal protein L18e/L15 superfamily protein	432	0	0	NA	NA	NA	NA	NA	NA	NA	NA	NA
AT1G12970	PIRL3	plant intracellular ras group-related LRR 3	493.811	60.7476	73.894	2.74043	-3.02306	-0.282631	292.215	99.6524	6.51255e-16	5.25008e-15	0.482741	20
AT1G12980	ESR1	Integrase-type DNA-binding superfamily protein	433.292	0.460826	0.535021	9.66153	-9.8769	-0.215373	NA	NA	NA	NA	NA	NA
AT1G12990	AT1G12990	beta-1%2C4-N-acetylglucosaminyltransferase family protein	526.726	87.0466	101.066	2.38176	-2.59719	-0.215437	419.581	51.6243	7.22576e-07	2.44787e-06	0.589613	1
AT1G13000	AT1G13000	transmembrane protein%2C putative (DUF707)	549.458	125.612	144.356	1.92837	-2.12903	-0.200659	573.59	69.8473	3.42075e-10	1.7119e-09	0.525396	14
AT1G13020	EIF4B2	eukaryotic initiation factor 4B2	666.136	242.666	224.365	1.56997	-1.45685	0.113126	1038.16	28.4621	0.00473208	0.0163476	0.370507	NA
AT1G13030	AT1G13030	sphere organelles protein-like protein	498.479	59.5981	70.8623	2.81444	-3.0642	-0.249751	289.724	81.3533	2.27649e-12	9.65845e-12	0.727252	12
AT1G13040	AT1G13040	Pentatricopeptide repeat (PPR-like) superfamily protein	457.772	22.0966	25.6169	4.15946	-4.37274	-0.213277	105.527	29.2623	0.0036014	0.00412313	1.21163	10
AT1G13050	AT1G13050	proline-rich receptor-like kinase	449.601	14.5562	14.4591	4.9586	-4.94894	0.00966267	64.6167	11.0363	0.525812	0.445406	1.21858	NA
AT1G13060	PBE1	20S proteasome beta subunit E1	885.61	471.434	462.245	0.938012	-0.909616	0.0283962	2045.32	98.1808	1.26389e-15	1.30943e-14	0.364809	2
AT1G13080	CYP71B2	cytochrome P450%2C family 71%2C subfamily B%2C polypeptide 2	669.073	261.356	255.02	1.39156	-1.35615	0.0354058	1154.12	132.457	1.98105e-22	2.20732e-21	0.503473	21
AT1G13090	CYP71B28	cytochrome P450%2C family 71%2C subfamily B%2C polypeptide 28	678.141	250.991	231.763	1.54894	-1.43395	0.114987	1071.46	100.982	3.57407e-16	3.47833e-15	0.404216	2
AT1G13100	CYP71B29	cytochrome P450%2C family 71%2C subfamily B%2C polypeptide 29	535.24	96.9346	115.876	2.2076	-2.4651	-0.257499	467.698	47.6301	3.62455e-06	1.47244e-05	0.454633	21
AT1G13110	CYP71B7	cytochrome P450%2C family 71 subfamily B%2C polypeptide 7	1140.41	779.73	844.236	0.433836	-0.548508	-0.114671	3458.08	166.533	2.44115e-29	3.19129e-28	0.602177	3
AT1G13120	GLE1	nucleoporin GLE1-like protein	557.107	120.888	121.713	2.19447	-2.20429	-0.00981736	538.048	35.4895	0.000391194	0.00110901	0.525396	2
AT1G13130	AT1G13130	Cellulase (glycosyl hydrolase family 5) protein	442.421	7.8581	4.02825	6.77912	-5.8151	0.964026	25.5231	33.1466	0.000918322	0.000745563	1.87367	5
AT1G13140	CYP86C3	cytochrome P450%2C family 86%2C subfamily C%2C polypeptide 3	437.379	0.035896	0.0379956	13.4908	-13.5728	-0.0820107	NA	NA	NA	NA	NA	NA
AT1G13143	AT1G13143	NA	438.909	1.23129	1.51269	8.18066	-8.47761	-0.296944	6.02705	9.02375	0.700901	0.207472	3.64522	NA
AT1G13150	CYP86C4	cytochrome P450%2C family 86%2C subfamily C%2C polypeptide 4	438	0.024682	0.0660124	12.6959	-14.1152	-1.41928	NA	NA	NA	NA	NA	NA
AT1G13160	AT1G13160	ARM repeat superfamily protein	631.298	195.058	197.216	1.67854	-1.69441	-0.0158717	867.816	100.754	3.96168e-16	2.98305e-15	0.525396	12
AT1G13170	ORP1D	OSBP(oxysterol binding protein)-related protein 1D	596.938	164.121	137.804	2.11497	-1.86283	0.252142	676.708	36.5395	0.000265221	0.000988732	0.401919	2
AT1G13180	DIS1	Actin-like ATPase superfamily protein	488.096	51.6906	53.2604	3.19603	-3.23919	-0.0431608	227.492	24.5639	0.0170303	0.0222098	0.962064	NA
AT1G13190	AT1G13190	RNA-binding (RRM/RBD/RNP motifs) family protein	740.35	311.803	384.763	0.944236	-1.24757	-0.303335	1494.07	121.385	3.27216e-20	3.14633e-19	0.514921	20
AT1G13195	AT1G13195	RING/U-box superfamily protein	476.743	43.6979	38.1555	3.64325	-3.44758	0.195671	175.748	23.4438	0.0241861	0.0357861	0.823753	NA
AT1G13200	AT1G13200	F-box and associated interaction domains-containing protein	440.04	0.0763165	0.0894327	12.2645	-12.4934	-0.228807	NA	NA	NA	NA	NA	NA
AT1G13210	ACA.l	autoinhibited Ca2+/ATPase II	740.982	353.9	390.913	0.922592	-1.0661	-0.143505	1545.83	92.3428	1.73487e-14	1.19371e-13	0.514921	15
AT1G13220	LINC2	nuclear matrix constituent protein-like protein	623.809	190.481	197.063	1.66245	-1.71146	-0.0490106	846.725	16.184	0.182951	0.506544	0.370507	NA
AT1G13230	AT1G13230	Leucine-rich repeat (LRR) family protein	442.564	1.86007	1.88433	7.87569	-7.89438	-0.0186975	8.03489	11.8382	0.45876	0.139723	3.64522	NA
AT1G13245	RTFL17	ROTUNDIFOLIA like 17	760.024	330.613	430.335	0.820584	-1.2009	-0.380317	1653.3	94.1306	7.79343e-15	5.47699e-14	0.514921	23
AT1G13250	GATL3	galacturonosyltransferase-like 3	520.798	79.3459	80.3348	2.69663	-2.7145	-0.0178703	353.918	36.1927	0.000301677	0.000742276	0.618465	3
AT1G13260	RAV1	related to ABI3/VP1 1	684.729	274.849	340.281	1.0088	-1.31689	-0.308088	1290.08	39.7028	8.05488e-05	0.000251646	0.514921	1
AT1G13270	MAP1C	methionine aminopeptidase 1B	743.311	337.076	308.132	1.27042	-1.14089	0.129527	1378.32	84.9398	4.67426e-13	3.81546e-12	0.389147	15
AT1G13280	AOC4	allene oxide cyclase 4	549.161	120.531	94.6549	2.53648	-2.18782	0.34866	473.612	44.4224	1.2937e-05	2.8419e-05	0.815238	2
AT1G13290	DOT5	C2H2-like zinc finger protein	443	0.025384	0	NA	-14.0911	NA	NA	NA	NA	NA	NA	NA
AT1G13300	HRS1	myb-like transcription factor family protein	566.928	158.836	139.166	2.02636	-1.83563	0.190729	625.794	73.8576	6.03771e-11	4.46874e-10	0.370507	20
AT1G13310	AT1G13310	Endosomal targeting BRO1-like domain-containing protein	445.738	1.99574	2.49578	7.48056	-7.80313	-0.322567	9.81294	33.6482	0.000766281	0.000316958	3.8418	17
AT1G13320	PP2AA3	protein phosphatase 2A subunit A3	826.237	394.274	424.984	0.959148	-1.06736	-0.108211	1790.62	25.7716	0.0115611	0.0361809	0.389147	NA
AT1G13330	AHP2	Tat-binding protein 1(Tbp-1)-interacting protein (TBPIP)	454.168	10.7573	9.2456	5.61831	-5.39984	0.218473	43.6892	38.988	0.000105714	0.000109406	1.61966	2
AT1G13340	AT1G13340	Regulator of Vps4 activity in the MVB pathway protein	476.055	38.0387	51.6788	3.20349	-3.64559	-0.442103	181.17	54.0273	2.70214e-07	4.98891e-07	1.15128	20
AT1G13350	AT1G13350	Protein kinase superfamily protein	652.39	214.545	230.728	1.49954	-1.60446	-0.104917	974.522	63.466	5.23102e-09	2.47807e-08	0.503473	20
AT1G13360	AT1G13360	NA	783.002	371.853	360.013	1.12097	-1.07428	0.0466861	1595.35	95.1556	4.92214e-15	3.50442e-14	0.514921	9
AT1G13370	AT1G13370	Histone superfamily protein	446.791	1.66469	0.767031	9.1861	-8.06821	1.11789	5.14815	29.4049	0.00342933	0.00138553	3.64522	9
AT1G13380	AT1G13380	sodium/hydrogen exchanger (DUF1218)	595.218	137.794	175.02	1.7659	-2.11091	-0.34501	692.044	150.156	5.27093e-26	9.47607e-25	0.367378	22
AT1G13390	AT1G13390	translocase subunit seca	594.854	147.06	179.664	1.72723	-2.01613	-0.288892	707.853	54.2099	2.50657e-07	1.39744e-06	0.366038	10
AT1G13400	NUB	C2H2 and C2HC zinc fingers superfamily protein	448.596	1.30362	1.28237	8.45046	-8.42675	0.0237105	6.66287	13.2395	0.351874	0.106338	3.7476	NA
AT1G13410	AT1G13410	Tetratricopeptide repeat (TPR)-like superfamily protein	462.67	16.0986	15.5626	4.89383	-4.84498	0.0488548	69.7317	53.9085	2.83746e-07	4.95243e-07	1.21858	15
AT1G13420	ST4B	sulfotransferase 4B	548.312	107.11	86.0743	2.67134	-2.3559	0.315438	435.947	28.4592	0.00473666	0.00777662	0.815238	5
AT1G13430	ST4C	sulfotransferase 4C	453.906	8.44626	4.1259	6.78154	-5.74794	1.0336	27.4982	82.0334	1.68724e-12	2.72487e-12	1.98611	6
AT1G13440	GAPC2	glyceraldehyde-3-phosphate dehydrogenase C2	6358.09	7137.06	5885.13	0.111519	0.166736	0.278255	28210.9	331.042	1.39133e-63	7.62674e-62	0.560166	24
AT1G13450	GT-1	Homeodomain-like superfamily protein	684.973	229.172	318.955	1.10269	-1.57962	-0.476923	1188.93	481.704	1.72929e-95	4.16009e-93	0.363777	22
AT1G13460	AT1G13460	Protein phosphatase 2A regulatory B subunit family protein	545.632	112.256	102.612	2.41073	-2.28113	0.129597	461.755	83.1959	1.01042e-12	3.93522e-12	0.815238	3
AT1G13470	AT1G13470	NA	451.739	1.62458	10.1353	5.47803	-8.11928	-2.64124	21.5336	59.7881	2.46729e-08	3.13785e-08	1.85934	8
AT1G13480	AT1G13480	NA	462.053	9.95105	12.2346	5.23902	-5.53707	-0.298046	51.5017	11.1155	0.51905	0.439916	1.21858	NA
AT1G13485	AT1G13485	NA	449.667	0	0	NA	NA	NA	NA	NA	NA	NA	NA	NA
AT1G13490	AT1G13490	NA	450.732	0.516448	0.834327	9.07744	-9.76943	-0.69199	3.08517	18.5874	0.0989852	0.0302079	4.03296	NA
AT1G13500	AT1G13500	NA	456.524	7.12805	7.22946	5.98066	-6.00104	-0.0203805	31.0484	30.8577	0.00207086	0.0016135	1.87367	17
AT1G13510	AT1G13510	NA	473.935	23.9822	23.1897	4.35313	-4.30466	0.0484753	104.757	31.0379	0.00194397	0.00243172	1.14227	5
AT1G13520	AT1G13520	NA	490.068	35.4741	45.6643	3.42384	-3.78814	-0.364299	179.497	12.5489	0.402661	0.501638	0.823753	NA
AT1G13530	AT1G13530	NA	468.463	14.3732	24.2726	4.27053	-5.02648	-0.755948	84.1565	72.3712	1.15025e-10	1.99919e-10	1.61966	20
AT1G13540	AT1G13540	NA	457.327	4.63584	6.1738	6.21092	-6.62425	-0.413328	24.6618	15.186	0.231421	0.137314	1.87367	NA
AT1G13550	AT1G13550	NA	455.441	2.78341	4.41269	6.68946	-7.35427	-0.664805	15.972	27.3739	0.00682373	0.00259291	3.7476	1
AT1G13560	AAPT1	aminoalcoholphosphotransferase 1	898.424	461.138	483.239	0.89466	-0.962197	-0.0675372	2067.61	18.243	0.108508	0.312823	0.364155	NA
AT1G13570	AT1G13570	F-box/RNI-like superfamily protein	565.394	106.588	135.579	2.06013	-2.40721	-0.347085	531.328	551.105	2.87649e-110	7.18682e-108	0.525396	22
AT1G13580	LAG13	LAG1 longevity assurance-like protein	502.853	54.1215	46.9936	3.4196	-3.21586	0.203738	223.882	70.1149	3.04831e-10	8.50783e-10	0.962064	9
AT1G13590	PSK1	phytosulfokine 1	464.286	13.0475	11.7631	5.30267	-5.15317	0.149495	52.7836	20.6845	0.0551963	0.037597	1.78173	NA
AT1G13600	bZIP58	basic leucine-zipper 58	463.499	10.3787	10.2928	5.49287	-5.48088	0.0119907	46.1015	16.4262	0.172485	0.109462	1.78173	NA
AT1G13605	AT1G13605	defensin-like protein	454	0.0286625	0.0143405	14.9503	-13.9512	0.999073	NA	NA	NA	NA	NA	NA
AT1G13607	AT1G13607	Defensin-like (DEFL) family protein	454.333	0	0	NA	NA	NA	NA	NA	NA	NA	NA	NA
AT1G13608	AT1G13608	Defensin-like (DEFL) family protein	454.771	0.0383804	0.0110206	15.3326	-13.5325	1.80017	NA	NA	NA	NA	NA	NA
AT1G13609	AT1G13609	Defensin-like (DEFL) family protein	455.028	0.0257687	0	NA	-14.108	NA	NA	NA	NA	NA	NA	NA
AT1G13610	AT1G13610	alpha/beta-Hydrolases superfamily protein	456.429	2.26283	1.17243	8.60474	-7.65612	0.948621	6.57626	38.2218	0.000141249	6.65835e-05	3.64522	4
AT1G13620	RGF2	root meristem growth factor-like protein	457.321	1.89365	1.55584	8.19937	-7.91589	0.283482	7.28977	16.2327	0.180807	0.0556258	3.8418	NA
AT1G13630	AT1G13630	Tetratricopeptide repeat (TPR)-like superfamily protein	486.717	28.0913	32.7904	3.89174	-4.11489	-0.223148	137.006	36.665	0.000253126	0.000327459	1.22596	12
AT1G13635	AT1G13635	DNA glycosylase superfamily protein	465.305	10.87	8.27878	5.81262	-5.41976	0.392857	41.5084	23.1207	0.0267186	0.018986	1.78173	NA
AT1G13640	AT1G13640	Phosphatidylinositol 3- and 4-kinase family protein	1378.11	758.681	1121	0.297904	-0.861121	-0.563217	4190.95	271.258	4.96496e-51	1.72049e-49	0.560166	22
AT1G13650	AT1G13650	NA	617.316	154.091	154.371	1.99961	-2.00223	-0.00261634	709.19	405.485	2.6082e-79	3.77921e-77	0.366038	24
AT1G13670	AT1G13670	NA	527.091	66.5386	74.3748	2.82517	-2.98579	-0.160622	309.78	74.8934	3.84873e-11	2.23505e-10	0.482741	10
AT1G13680	AT1G13680	PLC-like phosphodiesterases superfamily protein	457.945	0.187399	0.174383	11.3587	-11.2548	0.103849	NA	NA	NA	NA	NA	NA
AT1G13690	ATE1	ATPase E1	549.441	83.632	103.628	2.40655	-2.71584	-0.309285	415.743	77.839	1.06433e-11	3.85904e-11	0.817484	19
AT1G13700	PGL1	6-phosphogluconolactonase 1	528.036	61.857	112.242	2.23403	-3.09363	-0.859601	367.926	121.105	3.72031e-20	2.9752e-19	0.620729	20
AT1G13710	CYP78A5	cytochrome P450%2C family 78%2C subfamily A%2C polypeptide 5	515.113	44.8215	51.6952	3.31678	-3.52262	-0.205839	229.182	49.5695	1.66257e-06	4.46014e-06	0.725254	23
AT1G13730	AT1G13730	Nuclear transport factor 2 (NTF2) family protein with RNA binding (RRM-RBD-RNP motifs) domain-containing protein	659.139	205.417	195.217	1.7555	-1.68203	0.0734732	894.041	133.149	1.43806e-22	2.2045e-21	0.366038	9
AT1G13740	AFP2	ABI five binding protein 2	519.61	68.6537	56.6756	3.19663	-2.92002	0.27661	275.513	176.116	2.6714e-31	2.4119e-30	0.962064	22
AT1G13750	AT1G13750	Purple acid phosphatases superfamily protein	488.315	30.053	27.7534	4.13707	-4.02223	0.114844	127.11	21.6958	0.0410746	0.0424028	1.16711	NA
AT1G13755	AT1G13755	Defensin-like (DEFL) family protein	460	0	0	NA	NA	NA	NA	NA	NA	NA	NA	NA
AT1G13760	AT1G13760	NA	460.333	0	0	NA	NA	NA	NA	NA	NA	NA	NA	NA
AT1G13770	RUS3	root UVB sensitive protein (Protein of unknown function%2C DUF647)	523.529	67.0242	65.856	2.99088	-2.96552	0.0253672	290.439	5.71524	0.929751	1	0.86797	NA
AT1G13780	AT1G13780	F-box/RNI-like/FBD-like domains-containing protein	495.235	36.5434	37.3452	3.72912	-3.76043	-0.0313104	160.794	28.7844	0.00424086	0.00693618	0.823753	20
AT1G13790	FDM4	XH/XS domain-containing protein	485.771	25.5774	24.3788	4.31658	-4.24734	0.0692427	109.067	56.6405	9.17741e-08	1.66219e-07	1.22596	2
AT1G13800	FAC19	Tetratricopeptide repeat (TPR)-like superfamily protein	474.12	11.1598	11.5432	5.36013	-5.40887	-0.048742	51.9736	43.7497	1.68455e-05	1.89755e-05	1.61966	3
AT1G13805	AT1G13805	NA	462	0	0	NA	NA	NA	NA	NA	NA	NA	NA	NA
AT1G13810	AT1G13810	Restriction endonuclease%2C type II-like superfamily protein	513.019	53.0281	58.2075	3.13973	-3.27418	-0.134448	242.58	41.7337	3.69223e-05	8.60518e-05	0.727518	8
AT1G13820	AT1G13820	alpha/beta-Hydrolases superfamily protein	729.208	289.193	266.454	1.45244	-1.3343	0.118144	1231.69	43.0193	2.24108e-05	0.000102286	0.368494	16
AT1G13825	AT1G13825	NA	463.094	0.0658004	0.0621482	12.8633	-12.7809	0.0823841	NA	NA	NA	NA	NA	NA
AT1G13830	AT1G13830	Carbohydrate-binding X8 domain superfamily protein	487.336	26.8978	22.992	4.40572	-4.17936	0.226359	109.369	22.8249	0.0292501	0.0308255	1.16711	NA
AT1G13860	QUL1	QUASIMODO2 LIKE 1	545.829	86.8913	75.0108	2.86328	-2.65116	0.212114	359.58	60.4607	1.86019e-08	7.23979e-08	0.589912	2
AT1G13870	DRL1	KTI12-like%2C chromatin associated protein	551.194	89.2915	96.8313	2.50902	-2.62597	-0.11695	405.936	18.0108	0.115363	0.268746	0.454633	NA
AT1G13880	AT1G13880	ELM2 domain-containing protein	627.573	172.458	169.518	1.88834	-1.86354	0.0248022	754.86	14.4331	0.273908	0.533607	0.525396	NA
AT1G13890	SNAP30	soluble N-ethylmaleimide-sensitive factor adaptor protein 30	464.667	0	0.0115515	15.2958	NA	NA	NA	NA	NA	NA	NA	NA
AT1G13900	PAP2	Purple acid phosphatases superfamily protein	655.413	207.058	181.771	1.85028	-1.66237	0.187914	858.953	44.5583	1.22638e-05	5.79788e-05	0.366038	9
AT1G13910	AT1G13910	Leucine-rich repeat (LRR) family protein	490.351	27.423	23.9107	4.35809	-4.16035	0.197732	113.171	33.5732	0.00078734	0.00103053	1.14227	9
AT1G13920	AT1G13920	Remorin family protein	480.776	17.3068	13.0073	5.20797	-4.79595	0.412019	66.8016	22.8061	0.0294183	0.029742	1.21858	NA
AT1G13930	AT1G13930	oleosin-B3-like protein	3751.67	3585.24	3152.14	0.251205	-0.0654651	0.18574	14686.9	481.943	1.53834e-95	3.72128e-93	0.364809	2
AT1G13940	AT1G13940	T-box transcription factor%2C putative (DUF863)	633.228	167.437	184.471	1.77933	-1.91911	-0.139776	776.271	162.979	1.29749e-28	2.39464e-27	0.410835	20
AT1G13950	ELF5A-1	eukaryotic elongation factor 5A-1	509.136	46.6528	45.3086	3.4902	-3.44802	0.0421805	199.794	16.8117	0.156821	0.179115	0.954717	NA
AT1G13960	WRKY4	WRKY DNA-binding protein 4	697.86	239.437	288.517	1.27428	-1.54329	-0.26901	1135.12	125.956	3.99045e-21	4.15025e-20	0.503473	22
AT1G13970	AT1G13970	beta-hexosaminidase (DUF1336)	506.296	42.8207	31.7801	3.99379	-3.5636	0.430186	167.277	39.3008	9.38742e-05	0.00022105	0.687432	9
AT1G13980	GN	sec7 domain-containing protein	1010.58	520.332	607.491	0.734255	-0.957685	-0.22343	2496.19	446.216	6.00717e-88	1.15876e-85	0.364155	22
AT1G13990	AT1G13990	plant/protein	640.803	267.254	218.823	1.55012	-1.26167	0.288452	974.636	62.7711	7.02106e-09	4.45187e-08	0.368494	3
AT1G14000	VIK	VH1-interacting kinase	802.546	379.293	355.228	1.17584	-1.08127	0.0945659	1589.18	51.4777	7.67037e-07	2.93913e-06	0.516806	3
AT1G14010	AT1G14010	emp24/gp25L/p24 family/GOLD family protein	596.536	133.621	141.911	2.07163	-2.15846	-0.0868366	595.931	65.3556	2.34316e-09	1.53274e-08	0.370507	3
AT1G14020	AT1G14020	O-fucosyltransferase family protein	557.019	95.364	80.266	2.79487	-2.54621	0.248656	391.1	116.409	3.20666e-19	2.56631e-18	0.589613	9
AT1G14030	LSMT-L	Rubisco methyltransferase family protein	689.566	237.938	204.931	1.75055	-1.5351	0.215446	980.398	204.253	4.31613e-37	1.28773e-35	0.370507	3
AT1G14040	AT1G14040	EXS (ERD1/XPR1/SYG1) family protein	534.09	71.7907	63.9663	3.0617	-2.89522	0.166484	294.976	33.0009	0.00096769	0.00234839	0.589912	10
AT1G14048	AT1G14048	GCK domain-containing protein	470.014	0	0	NA	NA	NA	NA	NA	NA	NA	NA	NA
AT1G14060	AT1G14060	GCK domain-containing protein	534.719	61.2698	71.4714	2.90334	-3.12553	-0.222191	292.358	55.6243	1.39838e-07	4.81484e-07	0.618465	3
AT1G14080	FUT6	fucosyltransferase 6	503.502	33.1045	26.8498	4.22902	-3.9269	0.302119	137.185	28.6591	0.0044258	0.00530941	1.14227	5
AT1G14100	FUT8	fucosyltransferase 8	471.147	0.198618	0.193139	11.2523	-11.212	0.0403519	NA	NA	NA	NA	NA	NA
AT1G14110	FUT9	fucosyltransferase 9	471.333	0	0	NA	NA	NA	NA	NA	NA	NA	NA	NA
AT1G14120	AT1G14120	2-oxoglutarate (2OG) and Fe(II)-dependent oxygenase superfamily protein	602.108	156.988	113.326	2.40955	-1.93937	0.470175	594.339	73.2892	7.72686e-11	5.67375e-10	0.370507	9
AT1G14130	AT1G14130	2-oxoglutarate (2OG) and Fe(II)-dependent oxygenase superfamily protein	532.069	91.1152	62.8194	3.08233	-2.54585	0.536482	314.982	175.396	3.75216e-31	5.43547e-30	0.589613	3
AT1G14140	UCP3	Mitochondrial substrate carrier family protein	536.715	64.2187	72.9204	2.87976	-3.06309	-0.183329	299.641	89.2558	6.87847e-14	3.78562e-13	0.620729	19
AT1G14150	PnsL2	PsbQ-like 2	901.239	469.054	419.635	1.10277	-0.942155	0.160619	1935.03	51.1301	8.83526e-07	4.76882e-06	0.359602	2
AT1G14160	AT1G14160	Uncharacterized protein family (UPF0497)	491.293	22.1916	15.5981	4.97714	-4.4685	0.508639	82.9865	46.5684	5.53607e-06	5.96956e-06	1.78173	9
AT1G14170	AT1G14170	RNA-binding KH domain-containing protein	576.774	106.711	122.273	2.2379	-2.4343	-0.196398	489.683	69.2369	4.44845e-10	2.48575e-09	0.463859	10
AT1G14180	AT1G14180	RING/U-box superfamily protein	505.523	30.2359	25.0989	4.33208	-4.06344	0.26864	127.966	70.3184	2.79236e-10	6.18228e-10	1.22596	2
AT1G14185	AT1G14185	Glucose-methanol-choline (GMC) oxidoreductase family protein	512.721	46.9347	42.5886	3.58964	-3.44945	0.140188	190.798	59.7353	2.52246e-08	7.03428e-08	0.823753	24
AT1G14190	AT1G14190	Glucose-methanol-choline (GMC) oxidoreductase family protein	493.249	19.3262	17.9458	4.7806	-4.67369	0.106914	83.1379	9.45789	0.663402	0.423884	1.61966	NA
AT1G14200	AT1G14200	RING/U-box superfamily protein	527.7	62.4976	64.6081	3.02993	-3.07784	-0.0479142	269.217	50.5118	1.13562e-06	3.09321e-06	0.725254	16
AT1G14205	AT1G14205	Ribosomal L18p/L5e family protein	487.026	11.9375	12.8235	5.24714	-5.35042	-0.10328	54.4462	14.3736	0.277489	0.24285	1.21858	NA
AT1G14210	AT1G14210	Ribonuclease T2 family protein	624.456	140.306	158.817	1.97523	-2.15402	-0.178787	665.401	39.3654	9.15956e-05	0.000358413	0.40339	22
AT1G14220	AT1G14220	Ribonuclease T2 family protein	491.14	16.648	13.4367	5.19188	-4.88271	0.30917	67.2358	16.8784	0.154228	0.107763	1.61966	NA
AT1G14230	AT1G14230	GDA1/CD39 nucleoside phosphatase family protein	599.245	137.209	135.798	2.14168	-2.12677	0.0149131	587.935	25.0672	0.0145075	0.0433761	0.402282	NA
AT1G14240	AT1G14240	GDA1/CD39 nucleoside phosphatase family protein	523.815	58.7199	39.3528	3.73452	-3.15714	0.577382	214.246	22.9301	0.0283253	0.0465772	0.727252	NA
AT1G14250	AT1G14250	GDA1/CD39 nucleoside phosphatase family protein	565.429	113.553	56.8058	3.31524	-2.31598	0.999254	380.281	77.4788	1.24597e-11	6.16469e-11	0.589912	3
AT1G14260	AT1G14260	RING/FYVE/PHD zinc finger superfamily protein	481.988	6.38012	4.56088	6.72354	-6.23927	0.484273	23.5263	14.7687	0.254329	0.142701	1.97596	NA
AT1G14270	AT1G14270	CAAX amino terminal protease family protein	719.862	262.676	235.032	1.61487	-1.45444	0.160426	1095.39	68.8908	5.16204e-10	3.58718e-09	0.368494	2
AT1G14280	PKS2	phytochrome kinase substrate 2	751.992	271.29	327.087	1.20104	-1.47088	-0.269839	1340.81	168.829	8.28758e-30	1.70334e-28	0.389147	20
AT1G14290	SBH2	sphingoid base hydroxylase 2	634.403	167.234	181.911	1.80216	-1.92353	-0.121366	754.442	294.389	7.07152e-56	4.52855e-54	0.366038	20
AT1G14300	AT1G14300	ARM repeat superfamily protein	580.982	90.0155	126.247	2.20225	-2.69025	-0.487998	475.985	83.3439	9.46513e-13	5.05493e-12	0.589613	12
AT1G14310	AT1G14310	Haloacid dehalogenase-like hydrolase (HAD) superfamily protein	531.601	56.3203	59.1499	3.1679	-3.23862	-0.0707196	250.318	14.8159	0.251658	0.360743	0.727252	NA
AT1G14315	AT1G14315	F-box and associated interaction domains-containing protein	479.03	0.0393673	0.0356005	13.7159	-13.5708	0.145101	NA	NA	NA	NA	NA	NA
AT1G14320	SAC52	Ribosomal protein L16p/L10e family protein	2537.27	2135.39	2001.59	0.342135	-0.248781	0.0933542	9168.6	91.5934	2.42499e-14	2.30689e-13	0.364809	7
AT1G14330	AT1G14330	Galactose oxidase/kelch repeat superfamily protein	577.486	98.2868	110.847	2.38121	-2.55472	-0.173504	458.473	52.2768	5.53737e-07	1.38298e-06	0.817484	20
AT1G14340	AT1G14340	RNA-binding (RRM/RBD/RNP motifs) family protein	534.672	68.2243	60.7677	3.13728	-2.9703	0.166982	271.884	41.2459	4.45733e-05	0.000103031	0.727252	4
AT1G14345	AT1G14345	NAD(P)-linked oxidoreductase superfamily protein	971.145	536.86	427.688	1.18313	-0.85514	0.327989	2168.62	179.146	6.38703e-32	1.54004e-30	0.364155	9
AT1G14350	FLP	Duplicated homeodomain-like superfamily protein	579.64	110.582	78.4443	2.88542	-2.39005	0.49537	425.287	110.127	5.64784e-18	4.20978e-17	0.589613	9
AT1G14360	UTR3	UDP-galactose transporter 3	572.388	102.306	90.5497	2.66021	-2.4841	0.176108	417.736	144.341	7.94634e-25	8.44709e-24	0.589613	2
AT1G14370	APK2A	protein kinase 2A	545.416	67.4856	87.354	2.64241	-3.01471	-0.372295	325.812	92.3575	1.72349e-14	1.03987e-13	0.589613	1
AT1G14380	IQD28	IQ-domain 28	720.664	265.246	251.298	1.51992	-1.442	0.0779291	1120.09	25.1714	0.0140311	0.0418539	0.404216	NA
AT1G14390	AT1G14390	Leucine-rich repeat protein kinase family protein	497.972	17.8189	12.5412	5.31132	-4.80458	0.506739	67.9591	22.5616	0.0316872	0.0223069	1.78173	NA
AT1G14400	UBC1	ubiquitin carrier protein 1	1098.61	613.758	730.19	0.589332	-0.839933	-0.250602	2927.11	182.574	1.26367e-32	3.12781e-31	0.364809	20
AT1G14410	WHY1	ssDNA-binding transcriptional regulator	584.417	107.95	92.225	2.66377	-2.43663	0.227139	443.467	105.247	5.18783e-17	2.6779e-16	0.815238	2
AT1G14420	AT59	Pectate lyase family protein	485.169	1.53783	2.57054	7.56027	-8.30145	-0.741172	9.29872	38.5721	0.000123748	5.87031e-05	3.64522	13
AT1G14430	AT1G14430	glyoxal oxidase-related protein	516.679	37.1795	26.234	4.29976	-3.79669	0.50307	142.385	51.3505	8.07796e-07	2.35276e-06	0.687432	9
AT1G14440	HB31	homeobox protein 31	544.612	60.0172	52.8139	3.36624	-3.18178	0.184458	256.327	54.4971	2.22705e-07	5.43462e-07	0.86797	3
AT1G14450	AT1G14450	NADH dehydrogenase (ubiquinone)s	716.598	267.031	237.449	1.59355	-1.42416	0.16939	1090.73	32.8502	0.00102152	0.00353499	0.404216	7
AT1G14453	AT1G14453	NA	484.805	0.58994	0.448054	10.0795	-9.68262	0.396894	NA	NA	NA	NA	NA	NA
AT1G14455	AT1G14455	NA	486.053	1.24427	1.42297	8.41606	-8.60967	-0.193615	6.03965	26.8413	0.00814408	0.00299136	3.8418	3
AT1G14460	AT1G14460	AAA-type ATPase family protein	604.925	126.527	102.309	2.56382	-2.25731	0.306512	514.707	37.8555	0.000162138	0.000430471	0.589613	2
AT1G14470	AT1G14470	Pentatricopeptide repeat (PPR) superfamily protein	496.912	9.39558	14.2289	5.1261	-5.72486	-0.598766	52.2022	85.8582	3.1122e-13	5.88493e-13	1.78173	10
AT1G14480	AT1G14480	Ankyrin repeat family protein	499.703	13.039	16.7685	4.89725	-5.26017	-0.362923	65.1813	34.6895	0.000524694	0.0006466	1.24321	10
AT1G14490	AT1G14490	Putative AT-hook DNA-binding family protein	491.471	5.36894	4.43083	6.79339	-6.51633	0.277062	22.9604	14.7216	0.257014	0.144131	1.97596	NA
AT1G14500	AT1G14500	Ankyrin repeat family protein	487.197	0.660097	0.592624	9.68317	-9.52761	0.155561	NA	NA	NA	NA	NA	NA
AT1G14510	AL7	alfin-like 7	768.218	274.704	339.022	1.18014	-1.48364	-0.303502	1333.19	269.931	9.40678e-51	3.50723e-49	0.514921	19
AT1G14520	MIOX1	myo-inositol oxygenase 1	528.505	31.9603	32.0983	4.04135	-4.04756	-0.006218	156.014	71.4828	1.68927e-10	4.05921e-10	1.1454	13
AT1G14530	THH1	tobamovirus multiplication-like protein (DUF1084)	520.505	34.9262	30.9151	4.07353	-3.89753	0.175998	145.728	32.1529	0.00131057	0.00228152	0.823753	10
AT1G14540	PER4	Peroxidase superfamily protein	549.189	47.6422	73.5532	2.90044	-3.52699	-0.626549	277.482	19.188	0.0840922	0.109536	0.86797	NA
AT1G14550	AT1G14550	Peroxidase superfamily protein	492.903	3.5831	5.54923	6.47287	-7.10395	-0.63108	20.7219	33.5324	0.000799043	0.000618969	1.98255	17
AT1G14560	AT1G14560	Mitochondrial substrate carrier family protein	565.849	87.0689	76.8111	2.88103	-2.70019	0.180843	359.974	29.137	0.0037595	0.00848238	0.589912	24
AT1G14570	AT1G14570	UBX domain-containing protein	788.384	311.104	336.709	1.2274	-1.3415	-0.114104	1410	188.802	6.62467e-34	1.27177e-32	0.503473	20
AT1G14580	AT1G14580	C2H2-like zinc finger protein	604.114	127.082	126.495	2.25575	-2.24907	0.00667783	552.887	56.5305	9.60628e-08	5.05982e-07	0.40339	3
AT1G14590	AT1G14590	Nucleotide-diphospho-sugar transferase family protein	535.372	45.0708	49.2541	3.44223	-3.57028	-0.128049	207.574	39.2429	9.59602e-05	0.000138846	1.1454	10
AT1G14600	AT1G14600	Homeodomain-like superfamily protein	505.969	17.1998	15.6523	5.0146	-4.87859	0.136016	72.685	31.2283	0.00181808	0.00209806	1.24736	3
AT1G14610	TWN2	valyl-tRNA synthetase / valine-tRNA ligase (VALRS)	1469.18	990.16	1008.6	0.542654	-0.569278	-0.0266249	4420.71	26.6844	0.00857705	0.0181074	0.601634	NA
AT1G14620	DECOY	decoy	591.432	97.4869	104.668	2.49839	-2.60093	-0.102539	448.676	42.1679	3.12064e-05	8.95245e-05	0.589613	10
AT1G14630	AT1G14630	XRI1-like protein	505.91	15.7624	9.91533	5.67308	-5.00432	0.668753	59.5565	46.8861	4.87817e-06	5.79127e-06	1.61966	9
AT1G14640	AT1G14640	SWAP (Suppressor-of-White-APricot)/surp domain-containing protein	519.599	27.7233	33.184	3.96884	-4.22823	-0.259392	132.862	51.0092	9.28018e-07	1.54347e-06	1.22188	22
AT1G14642	AT1G14642	NA	491.546	0.155459	0.18902	11.3446	-11.6266	-0.282004	NA	NA	NA	NA	NA	NA
AT1G14650	AT1G14650	SWAP (Suppressor-of-White-APricot)/surp domain-containing protein / ubiquitin family protein	996.375	481	623.454	0.676407	-1.05065	-0.374245	2403.12	314.309	4.62425e-60	3.50832e-58	0.362827	19
AT1G14660	NHX8	Na+/H+ exchanger 8	525.695	34.1274	35.9734	3.86922	-3.94522	-0.0760018	154.139	16.1407	0.184875	0.175415	1.15128	NA
AT1G14670	AT1G14670	Endomembrane protein 70 protein family	1248.57	737.437	843.269	0.566208	-0.759681	-0.193473	3469.15	90.0773	4.77019e-14	4.44821e-13	0.364809	13
AT1G14680	AT1G14680	early endosome antigen	502.646	9.73386	12.1194	5.37416	-5.69039	-0.316232	47.0793	55.477	1.48619e-07	2.65803e-07	1.21858	19
AT1G14685	BPC2	basic pentacysteine 2	724.335	231.832	254.791	1.50734	-1.64358	-0.136234	1063.49	108.53	1.16809e-17	9.99758e-17	0.503473	14
AT1G14686	AT1G14686	ENTH/ANTH/VHS superfamily protein	493.673	0.277603	0.20473	11.2356	-10.7963	0.439303	NA	NA	NA	NA	NA	NA
AT1G14687	HB32	homeobox protein 32	499.198	5.35691	5.6115	6.47508	-6.54207	-0.0669846	24.5447	9.25427	0.681072	0.358237	1.98255	NA
AT1G14688	AT1G14688	E3 ubiquitin ligase	494.028	0.0357715	0.0356837	13.757	-13.7535	0.00354227	NA	NA	NA	NA	NA	NA
AT1G14690	MAP65-7	microtubule-associated protein 65-7	790.369	293.729	339.692	1.2183	-1.42804	-0.209743	1389.39	258.975	1.83304e-48	6.32486e-47	0.503473	20
AT1G14700	PAP3	purple acid phosphatase 3	590.464	111.219	85.4899	2.78802	-2.40845	0.379571	436.496	132.407	2.02717e-22	2.44508e-21	0.463859	24
AT1G14710	AT1G14710	hydroxyproline-rich glycoprotein family protein	847.566	338.775	358.371	1.24187	-1.323	-0.0811273	1555.92	34.2046	0.000626204	0.00176689	0.514921	12
AT1G14720	XTH28	xyloglucan endotransglucosylase/hydrolase 28	837.103	356.555	356.515	1.23144	-1.23128	0.000164227	1553.27	49.0986	2.01023e-06	9.8698e-06	0.382013	15
AT1G14730	AT1G14730	Cytochrome b561/ferric reductase transmembrane protein family	560.491	73.168	58.8684	3.25113	-2.93741	0.31372	292.884	27.5267	0.00648443	0.0135564	0.618465	NA
AT1G14740	TTA1	class I heat shock protein%2C putative (DUF1423)	1363.05	718.618	1263.62	0.109283	-0.923547	-0.814264	4292.5	620.02	5.61211e-125	1.88213e-122	0.602177	22
AT1G14750	SDS	Cyclin family protein	501.468	5.35955	3.87206	7.01691	-6.5479	0.46901	21.0618	15.9947	0.191477	0.109552	1.97596	NA
AT1G14755	AT1G14755	S locus-related glycoprotein 1 (SLR1) binding pollen coat protein family	496.667	0	0.0220283	14.4606	NA	NA	NA	NA	NA	NA	NA	NA
AT1G14760	KNATM	KNOX meinox protein	501.143	3.97091	3.97092	6.9796	-6.97961	-5.36301e-06	18.1179	16.9644	0.150942	0.0921514	1.87367	NA
AT1G14770	AT1G14770	RING/FYVE/PHD zinc finger superfamily protein	538.794	40.8537	44.8131	3.58774	-3.72119	-0.133454	189.122	57.1407	7.45515e-08	1.45167e-07	1.1454	20
AT1G14780	AT1G14780	MAC/Perforin domain-containing protein	549.015	54.4527	72.8841	2.91317	-3.33377	-0.420601	268.96	104.948	5.94118e-17	2.60186e-16	0.962064	20
AT1G14790	RDR1	RNA-dependent RNA polymerase 1	575.738	75.8831	82.513	2.80272	-2.92356	-0.120844	350.442	29.6676	0.00313262	0.00862509	0.482741	10
AT1G14800	AT1G14800	Nucleic acid-binding%2C OB-fold-like protein	498.333	0	0	NA	NA	NA	NA	NA	NA	NA	NA	NA
AT1G14810	AT1G14810	semialdehyde dehydrogenase family protein	958.894	455.976	509.953	0.911008	-1.07241	-0.161404	2110.75	86.2636	2.60016e-13	2.30258e-12	0.364155	12
AT1G14820	AT1G14820	Sec14p-like phosphatidylinositol transfer family protein	595.993	104.632	101.577	2.55272	-2.50998	0.0427459	447.629	37.5798	0.000179829	0.000348525	0.815238	10
AT1G14830	DL1C	DYNAMIN-like 1C	995.737	504.319	517.72	0.943593	-0.981427	-0.0378337	2257.21	48.0513	3.06207e-06	2.23802e-05	0.247599	20
AT1G14840	MAP70-4	microtubule-associated proteins 70-4	687.125	186.886	184.627	1.89596	-1.87841	0.0175472	832.156	88.39	1.01124e-13	9.17955e-13	0.366038	24
AT1G14850	NUP155	nucleoporin 155	878.286	343.357	420.813	1.06151	-1.35498	-0.293468	1700.33	253.893	2.10849e-47	9.03165e-46	0.389147	19
AT1G14860	NUDT18	nudix hydrolase homolog 18	565.765	72.41	94.1889	2.58657	-2.96594	-0.379367	345.254	143.92	9.66615e-25	1.02334e-23	0.589912	19
AT1G14870	PCR2	PLANT CADMIUM RESISTANCE 2	921.262	420.619	510.494	0.851717	-1.1311	-0.27938	2003.62	28.0421	0.0054541	0.0272727	0.247599	NA
AT1G14880	PCR1	PLANT CADMIUM RESISTANCE 1	505.061	6.01599	64.1619	2.97667	-6.39151	-3.41484	110.506	65.5857	2.12433e-09	4.62539e-09	1.16711	10
AT1G14890	AT1G14890	Plant invertase/pectin methylesterase inhibitor superfamily protein	601.848	89.656	124.891	2.26873	-2.74693	-0.478202	472.899	91.4968	2.5319e-14	1.94138e-13	0.454633	19
AT1G14900	HMGA	high mobility group A	696.741	179.488	181.278	1.94242	-1.95673	-0.0143149	820.155	66.901	1.21145e-09	8.12896e-09	0.370507	13
AT1G14910	AT1G14910	ENTH/ANTH/VHS superfamily protein	758.511	249.527	296.511	1.35508	-1.60397	-0.24889	1191.14	196.426	1.78171e-35	4.96072e-34	0.370507	19
AT1G14920	GAI	GRAS family transcription factor family protein	762.194	252.32	271.382	1.48983	-1.5949	-0.105068	1164.16	75.1949	3.37528e-11	2.59005e-10	0.363777	14
AT1G14930	AT1G14930	Polyketide cyclase/dehydrase and lipid transport superfamily protein	502.831	0.147897	0.0757615	12.6963	-11.7313	0.965059	NA	NA	NA	NA	NA	NA
AT1G14940	AT1G14940	Polyketide cyclase/dehydrase and lipid transport superfamily protein	503.013	0	0	NA	NA	NA	NA	NA	NA	NA	NA	NA
AT1G14950	AT1G14950	Polyketide cyclase/dehydrase and lipid transport superfamily protein	503.346	0.0383918	0.0454158	13.4361	-13.6785	-0.242394	NA	NA	NA	NA	NA	NA
AT1G14960	AT1G14960	Polyketide cyclase/dehydrase and lipid transport superfamily protein	638.878	164.282	125.504	2.34781	-1.95937	0.38844	630.66	60.6129	1.74491e-08	1.06451e-07	0.370507	5
AT1G14970	AT1G14970	O-fucosyltransferase family protein	533.881	28.9162	25.9152	4.36465	-4.20657	0.15808	124.389	23.4039	0.0244865	0.0251427	1.21163	NA
AT1G14980	CPN10	chaperonin 10	842.747	363.606	303.235	1.47466	-1.21272	0.261939	1481.88	264.293	1.4195e-49	6.62742e-48	0.389147	2
AT1G14990	AT1G14990	transmembrane protein	537.176	36.1671	31.4777	4.09299	-3.89265	0.200346	147.713	102.677	1.66154e-16	8.23079e-16	0.823753	2
AT1G15000	scpl50	serine carboxypeptidase-like 50	575.934	69.5027	65.5678	3.13484	-3.05076	0.0840796	301.686	15.3673	0.221963	0.390662	0.589912	NA
AT1G15010	AT1G15010	mediator of RNA polymerase II transcription subunit	510.877	6.13253	17.1915	4.89321	-6.38035	-1.48714	43.5914	174.854	4.84356e-31	3.35207e-30	1.24736	19
AT1G15015	AT1G15015	F-box family protein	505.667	0	0	NA	NA	NA	NA	NA	NA	NA	NA	NA
AT1G15020	QSOX1	quiescin-sulfhydryl oxidase 1	649.808	137.953	184.295	1.818	-2.23584	-0.41784	698.335	454.435	1.07963e-89	2.19675e-87	0.366038	22
AT1G15030	AT1G15030	NA	684.247	201.528	187.518	1.86749	-1.76354	0.10395	845.589	35.6903	0.000363282	0.00145789	0.366038	21
AT1G15040	GAT1_2.1	Class I glutamine amidotransferase-like superfamily protein	720.086	114.912	695.12	0.0509067	-2.64764	-2.59673	1550.35	99.8207	6.03684e-16	6.1203e-15	0.382013	13
AT1G15050	IAA34	indole-3-acetic acid inducible 34	509.994	1.70306	6.67918	6.25467	-8.22621	-1.97154	17.9065	71.1844	1.92166e-10	2.69551e-10	1.98611	13
AT1G15060	AT1G15060	alpha/beta hydrolase family protein	669.538	173.018	158.679	2.07705	-1.95224	0.124809	738.56	68.401	6.37051e-10	4.43019e-09	0.366038	21
AT1G15080	LPP2	lipid phosphate phosphatase 2	535.592	29.5989	24.809	4.4322	-4.17752	0.254679	121.828	94.979	5.32777e-15	1.71117e-14	1.16711	14
AT1G15085	AT1G15085	NA	508	0	0	NA	NA	NA	NA	NA	NA	NA	NA	NA
AT1G15100	RHA2A	RING-H2 finger A2A	607.839	103.615	92.0413	2.72334	-2.55246	0.170881	438.862	95.4831	4.24946e-15	1.94733e-14	0.815238	21
AT1G15110	PSS1	phosphatidyl serine synthase family protein	593.768	87.3444	87.234	2.76694	-2.76511	0.00182458	386.059	16.8019	0.157204	0.281571	0.589613	NA
AT1G15120	AT1G15120	Ubiquinol-cytochrome C reductase hinge protein	802.666	334.7	292.846	1.45466	-1.26193	0.192727	1357.6	137.878	1.60516e-23	1.82472e-22	0.516806	7
AT1G15125	AT1G15125	S-adenosyl-L-methionine-dependent methyltransferases superfamily protein	766.601	331.665	455.402	0.751336	-1.20875	-0.457411	1513.64	46.6599	5.33811e-06	1.89154e-05	0.514921	15
AT1G15130	AT1G15130	Endosomal targeting BRO1-like domain-containing protein	1007.24	510.172	592.581	0.76532	-0.981351	-0.216031	2383.39	112.353	2.04707e-18	2.50993e-17	0.364155	19
AT1G15140	AT1G15140	FAD/NAD(P)-binding oxidoreductase	881.79	386.306	338.94	1.37941	-1.19069	0.188714	1621.11	129.79	6.80004e-22	9.66058e-21	0.382013	15
AT1G15150	AT1G15150	MATE efflux family protein	511.533	0.974465	0.808468	9.30542	-9.036	0.26942	4.26785	22.8725	0.0288277	0.0101286	3.7476	NA
AT1G15160	AT1G15160	MATE efflux family protein	510.718	0.0815013	0.0266013	14.2287	-12.6134	1.61533	NA	NA	NA	NA	NA	NA
AT1G15165	AT1G15165	RING/FYVE/PHD zinc finger superfamily protein	519.49	8.44353	9.01774	5.84819	-5.9431	-0.0949193	38.5325	16.4835	0.17008	0.103055	1.87367	NA
AT1G15170	AT1G15170	MATE efflux family protein	607.73	98.008	136.097	2.15879	-2.63246	-0.473664	490.344	134.681	7.07371e-23	8.71536e-22	0.463859	19
AT1G15180	AT1G15180	MATE efflux family protein	755.437	238.95	291.952	1.37158	-1.6606	-0.289022	1162.82	211.683	1.25454e-38	2.94843e-37	0.503473	20
AT1G15190	AT1G15190	Fasciclin-like arabinogalactan family protein	512.953	1.06819	0.713353	9.48999	-8.90752	0.582479	4.03612	16.8231	0.156372	0.0509781	3.64522	NA
AT1G15200	AT1G15200	protein-protein interaction regulator family protein	797.981	267.513	321.997	1.30931	-1.57674	-0.267437	1303.25	195.635	2.59326e-35	6.95497e-34	0.382013	19
AT1G15210	ABCG35	pleiotropic drug resistance 7	945.491	455.506	375.352	1.33282	-1.05359	0.279227	1864.28	27.0595	0.00757629	0.0246986	0.382013	NA
AT1G15215	SHH1	SAWADEE HOMEODOMAIN protein	539.435	30.1506	27.1561	4.3121	-4.16119	0.150909	124.231	11.9484	0.449832	0.382535	1.22188	NA
AT1G15220	CCMH	cytochrome c biosis protein family	551.521	38.0534	47.4407	3.53922	-3.85732	-0.318097	184	81.9638	1.73979e-12	7.85977e-12	0.687432	19
AT1G15230	AT1G15230	NA	609.89	101.12	119.287	2.35411	-2.59248	-0.238369	471.871	150.97	3.60325e-26	4.11655e-25	0.589613	19
AT1G15240	AT1G15240	phox (PX) domain-containing protein	804.827	286.814	328.521	1.29269	-1.48856	-0.195872	1352.08	265.52	7.86692e-50	2.83966e-48	0.514921	20
AT1G15250	AT1G15250	Zinc-binding ribosomal protein family protein	592.283	76.3162	85.7954	2.78731	-2.95623	-0.168912	356.781	42.0617	3.2519e-05	0.000112736	0.482741	12
AT1G15260	AT1G15260	LOW protein: ATP-dependent RNA helicase-like protein	717.499	210.848	208.444	1.78332	-1.76677	0.0165459	925.866	55.3322	1.57786e-07	9.00505e-07	0.363777	3
AT1G15270	AT1G15270	Translation machinery associated TMA7	973.623	535.754	458.589	1.08616	-0.861793	0.224369	2148.44	103.837	9.83007e-17	1.0934e-15	0.364809	9
AT1G15280	AT1G15280	CASC3/Barentsz eIF4AIII binding protein	910.144	394.733	434.76	1.06587	-1.20522	-0.139342	1824.36	127.717	1.77164e-21	1.83642e-20	0.514921	20
AT1G15290	AT1G15290	Tetratricopeptide repeat (TPR)-like superfamily protein	1991.82	1503.63	1620.72	0.297452	-0.405644	-0.108192	6934.61	104.709	6.62331e-17	4.55733e-16	0.602177	21
AT1G15310	ATHSRP54A	signal recognition particle 54 kDa subunit	557.49	43.7128	40.451	3.7847	-3.67282	0.111882	185.129	31.9072	0.00143014	0.00181094	1.1454	3
AT1G15320	AT1G15320	seed dormancy control protein	516.488	0.253749	0.213195	11.2423	-10.9911	0.251228	NA	NA	NA	NA	NA	NA
AT1G15330	AT1G15330	Cystathionine beta-synthase (CBS) protein	526.68	7.02589	21.9704	4.58329	-6.2281	-1.64481	58.0382	420.197	1.98939e-82	9.33074e-81	1.24736	19
AT1G15340	MBD10	methyl-CPG-binding domain 10	1415.76	909.38	1016.96	0.477318	-0.638619	-0.161301	4211.66	48.0741	3.03416e-06	1.01493e-05	0.560166	23
AT1G15350	AT1G15350	DUF4050 family protein	730.998	190.713	295.062	1.30885	-1.93847	-0.629618	1056.23	319.704	3.39079e-61	2.38733e-59	0.404216	19
AT1G15360	SHN1	Integrase-type DNA-binding superfamily protein	517.834	0.342652	0.0972426	12.3786	-10.5615	1.81708	NA	NA	NA	NA	NA	NA
AT1G15370	AT1G15370	SNARE-like superfamily protein	694.506	182.57	203.266	1.77262	-1.92753	-0.154916	834.43	65.6236	2.09021e-09	1.24484e-08	0.410835	8
AT1G15380	GLYI4	Lactoylglutathione lyase / glyoxalase I family protein	898.115	311.715	614.88	0.546595	-1.52667	-0.980076	1957.14	283.704	1.23006e-53	7.27894e-52	0.359602	20
AT1G15385	AT1G15385	cotton fiber protein	521.108	2.32627	1.88285	8.11252	-7.80742	0.305102	9.83993	13.4373	0.33807	0.100088	3.8418	NA
AT1G15390	PDF1A	peptide deformylase 1A	652.723	141.225	135.571	2.26743	-2.20847	0.0589529	610.546	17.1002	0.145866	0.292446	0.525396	NA
AT1G15400	AT1G15400	NA	865.964	324.366	458.872	0.916216	-1.41668	-0.500468	1696.93	168.639	9.06146e-30	1.89141e-28	0.382013	22
AT1G15410	AT1G15410	aspartate-glutamate racemase family	643.868	136.884	129.894	2.30943	-2.23381	0.0756215	582.073	104.99	5.82957e-17	5.97135e-16	0.402282	11
AT1G15415	AT1G15415	late embryosis abundant-like protein	522.961	6.29998	3.63805	7.1674	-6.37521	0.792183	18.9592	47.6595	3.58226e-06	3.56224e-06	1.97596	15
AT1G15420	AT1G15420	WD repeat protein	640.472	109.076	130.942	2.29021	-2.5538	-0.263593	535.254	63.2392	5.75859e-09	3.36696e-08	0.40339	12
AT1G15430	AT1G15430	NA	566.132	46.1631	51.9216	3.44673	-3.61633	-0.169595	212.81	58.7702	3.77867e-08	1.16964e-07	0.727252	13
AT1G15440	PWP2	periodic tryptophan protein 2	725.052	188.511	214.322	1.75831	-1.94344	-0.185134	900.865	62.5457	7.72338e-09	4.91092e-08	0.366038	12
AT1G15460	BOR4	HCO3- transporter family	534.595	15.6887	11.1772	5.57982	-5.09065	0.48917	59.1677	30.4082	0.00242307	0.00275543	1.24736	5
AT1G15470	AT1G15470	Transducin/WD40 repeat-like superfamily protein	590.223	77.327	67.5335	3.12758	-2.93221	0.195369	314.778	96.8506	2.29922e-15	1.40156e-14	0.618465	2
AT1G15480	AT1G15480	Tetratricopeptide repeat (TPR)-like superfamily protein	596.367	61.5099	83.9597	2.82843	-3.27731	-0.448878	325.269	124.765	6.90747e-21	5.77775e-20	0.618465	3
AT1G15490	AT1G15490	alpha/beta-Hydrolases superfamily protein	595.203	75.4496	72.918	3.02903	-2.9798	0.0492381	327.318	10.9297	0.53495	0.915266	0.589613	NA
AT1G15500	ATNTT2	TLC ATP/ADP transporter	2359.05	1692.93	2204.23	0.097935	-0.478688	-0.380753	8639.2	140.069	5.8011e-24	5.78923e-23	0.602177	20
AT1G15510	ECB2	Tetratricopeptide repeat (TPR)-like superfamily protein	638.756	105.107	143.559	2.15362	-2.6034	-0.449784	542.44	60.8649	1.56941e-08	6.86637e-08	0.525396	18
AT1G15520	ABCG40	pleiotropic drug resistance 12	534.395	13.28	8.48046	5.97762	-5.33058	0.647043	47.1431	55.7216	1.34321e-07	1.67328e-07	1.78173	9
AT1G15530	AT1G15530	Concanavalin A-like lectin protein kinase family protein	620.537	96.1971	118.106	2.39343	-2.68945	-0.296021	464.207	60.9137	1.53751e-08	6.01987e-08	0.589613	10
AT1G15540	AT1G15540	2-oxoglutarate-dependent dioxygenase-like protein	524.526	1.32937	0.376745	10.4432	-8.62412	1.81909	3.06754	21.5211	0.0432509	0.0148544	3.7476	NA
AT1G15550	GA3OX1	gibberellin 3-oxidase 1	546.721	22.5994	21.7407	4.65233	-4.59645	0.0558861	98.2707	21.8539	0.0391908	0.0391422	1.21163	NA
AT1G15570	CYCA2%3B3	CYCLIN A2%3B3	585.65	61.5284	47.4852	3.62449	-3.25072	0.373773	247.271	33.4518	0.000822642	0.00139536	0.86797	15
AT1G15580	IAA5	indole-3-acetic acid inducible 5	526.396	1.33036	1.1582	8.82811	-8.62818	0.19993	5.85654	22.364	0.0336374	0.0117084	3.7476	NA
AT1G15590	AT1G15590	E3 ubiquitin-protein ligase	525.333	0	0	NA	NA	NA	NA	NA	NA	NA	NA	NA
AT1G15600	AT1G15600	transmembrane protein	525.667	0	0.0371562	13.7883	NA	NA	NA	NA	NA	NA	NA	NA
AT1G15610	AT1G15610	transmembrane protein	526	0.0118166	0	NA	-15.442	NA	NA	NA	NA	NA	NA	NA
AT1G15620	AT1G15620	transmembrane protein	526.4	0.0858764	0.0358491	13.8419	-12.5816	1.26033	NA	NA	NA	NA	NA	NA
AT1G15625	AT1G15625	E3 ubiquitin-protein ligase	531.459	5.62289	3.18562	7.38224	-6.5625	0.819738	19.927	18.3563	0.105293	0.0622121	1.98611	NA
AT1G15630	AT1G15630	transmembrane protein	528.019	0.960202	0.806863	9.35405	-9.10304	0.251015	4.01906	18.1847	0.110197	0.0334257	4.03296	NA
AT1G15640	AT1G15640	transmembrane protein	530.006	2.64358	2.33625	7.82567	-7.64737	0.178303	11.1695	16.706	0.160995	0.0510426	3.7476	NA
AT1G15660	CENP-C	centromere protein C	622.991	96.2097	86.2949	2.85186	-2.69496	0.156907	408.855	43.9608	1.55084e-05	3.3791e-05	0.815238	2
AT1G15670	AT1G15670	Galactose oxidase/kelch repeat superfamily protein	694.908	157.5	280.688	1.30786	-2.14147	-0.833611	914.945	99.7973	6.10074e-16	5.76287e-15	0.410835	19
AT1G15680	AT1G15680	F-box family protein	528.333	0	0	NA	NA	NA	NA	NA	NA	NA	NA	NA
AT1G15690	AVP1	Inorganic H pyrophosphatase family protein	7144.54	5979.23	7096.08	0.00981869	-0.256881	-0.247062	28963.9	177.221	1.58527e-31	5.4664e-30	0.247599	14
AT1G15700	ATPC2	ATPase%2C F1 complex%2C gamma subunit protein	577.782	44.358	54.9654	3.39393	-3.70326	-0.30933	222.061	66.9468	1.18795e-09	3.17317e-09	0.962064	20
AT1G15710	AT1G15710	prephenate dehydrogenase family protein	645.261	124.272	113.108	2.51219	-2.37639	0.1358	522.985	139.597	7.22453e-24	8.19535e-23	0.525396	3
AT1G15720	TRFL5	TRF-like 5	547.646	17.2773	17.1797	4.99447	-4.9863	0.00816936	77.9917	10.7807	0.547803	0.452908	1.24736	NA
AT1G15730	AT1G15730	Cobalamin biosynthesis CobW-like protein	798.377	284.471	295.966	1.43164	-1.48879	-0.0571451	1269.27	33.9628	0.000683702	0.00250616	0.389147	20
AT1G15740	AT1G15740	Leucine-rich repeat family protein	1113.15	668.624	733.918	0.600962	-0.735385	-0.134423	2984.29	260.569	8.51812e-49	5.99141e-47	0.247599	20
AT1G15750	TPL	Transducin family protein / WD-40 repeat family protein	2261.88	1637.81	1922.17	0.234783	-0.465751	-0.230967	7936.84	253.656	2.36302e-47	1.566e-45	0.247599	20
AT1G15757	AT1G15757	Molecular chaperone Hsp40/DnaJ family protein	531	0	0	NA	NA	NA	NA	NA	NA	NA	NA	NA
AT1G15760	AT1G15760	Sterile alpha motif (SAM) domain-containing protein	539.602	8.82908	4.35996	6.95144	-5.93349	1.01795	31.2367	82.3661	1.4571e-12	2.36828e-12	1.98255	9
AT1G15770	AT1G15770	mediator of RNA polymerase II transcription subunit	531.681	0	0	NA	NA	NA	NA	NA	NA	NA	NA	NA
AT1G15772	AT1G15772	mediator of RNA polymerase II transcription subunit	532.631	0.70103	0.912679	9.18881	-9.56944	-0.380632	NA	NA	NA	NA	NA	NA
AT1G15780	NRB4	mediator of RNA polymerase II transcription subunit 15a-like protein	915.752	410.158	376.749	1.28135	-1.15878	0.122576	1737.43	108.015	1.47689e-17	1.25684e-16	0.503473	3
AT1G15790	AT1G15790	mediator of RNA polymerase II transcription subunit 15a-like protein	544.85	13.5902	21.6517	4.65331	-5.32522	-0.671909	70.7647	117.233	2.19819e-19	6.61987e-19	1.61966	19
AT1G15800	AT1G15800	NA	564.363	31.4116	41.679	3.75923	-4.16725	-0.408021	154.284	142.967	1.50684e-24	1.35886e-23	0.687432	19
AT1G15810	AT1G15810	S15/NS1%2C RNA-binding protein	713.482	188.561	184.039	1.95486	-1.91985	0.0350176	817.103	99.3661	7.40993e-16	7.77856e-15	0.366038	15
AT1G15820	LHCB6	light harvesting complex photosystem II subunit 6	7504.73	7680.14	5805.87	0.370288	0.0333333	0.403621	31092.8	501.11	1.28642e-99	2.25389e-97	0.560166	1
AT1G15825	AT1G15825	hydroxyproline-rich glycoprotein family protein	534.571	0.67636	0.508875	10.0369	-9.62637	0.410479	NA	NA	NA	NA	NA	NA
AT1G15830	AT1G15830	NA	569.477	40.6956	42.9708	3.72821	-3.80669	-0.0784818	182.531	101.871	2.39265e-16	1.40365e-15	0.687432	21
AT1G15840	AT1G15840	NA	534.865	0.175332	0.336733	10.6334	-11.5749	-0.941513	NA	NA	NA	NA	NA	NA
AT1G15850	AT1G15850	Transducin/WD40 repeat-like superfamily protein	535	0	0	NA	NA	NA	NA	NA	NA	NA	NA	NA
AT1G15860	AT1G15860	defective in cullin neddylation protein (DUF298)	686.618	172.979	165.255	2.05481	-1.98891	0.0658986	729.59	21.6417	0.0417375	0.127043	0.367378	NA
AT1G15870	AT1G15870	Mitochondrial glycoprotein family protein	543.421	6.2406	7.07798	6.26259	-6.44424	-0.181654	31.0131	35.4826	0.000392194	0.000315454	1.97596	7
AT1G15880	GOS11	golgi snare 11	776.87	222.798	332.892	1.22262	-1.80194	-0.57932	1199.2	298.292	1.07214e-56	6.98582e-55	0.370507	22
AT1G15885	AT1G15885	NA	557.036	20.3487	26.3401	4.40244	-4.77476	-0.372321	100.446	62.6725	7.32015e-09	1.52079e-08	1.16711	22
AT1G15890	AT1G15890	Disease resistance protein (CC-NBS-LRR class) family	571.912	39.1144	51.284	3.47921	-3.87002	-0.390809	187.015	87.8891	1.26348e-13	4.49952e-13	0.954717	10
AT1G15900	AT1G15900	transmembrane protein	540.093	2.86406	3.92541	7.10422	-7.559	-0.454779	14.6895	31.1836	0.00184687	0.000749282	3.7476	13
AT1G15910	FDM1	XH/XS domain-containing protein	755.302	194.657	244.849	1.62516	-1.95612	-0.330955	982.708	283.452	1.38911e-53	7.30546e-52	0.404216	22
AT1G15920	AT1G15920	Polynucleotidyl transferase%2C ribonuclease H-like superfamily protein	684.428	149.195	179.546	1.93054	-2.1977	-0.267153	712.401	211.395	1.43928e-38	4.60198e-37	0.367378	22
AT1G15930	AT1G15930	Ribosomal protein L7Ae/L30e/S12e/Gadd45 family protein	1474.78	928.988	970.607	0.603538	-0.666766	-0.0632273	4227.72	59.0489	3.36285e-08	2.94812e-07	0.247599	22
AT1G15940	AT1G15940	Tudor/PWWP/MBT superfamily protein	791.827	247.556	273.299	1.53471	-1.67743	-0.142722	1150.38	35.7096	0.000360709	0.00106871	0.503473	22
AT1G15950	CCR1	cinnamoyl coa reductase 1	1289.85	825.95	742.818	0.796121	-0.643074	0.153047	3503.32	171.254	2.6445e-30	3.61711e-29	0.602177	21
AT1G15960	NRAMP6	NRAMP metal ion transporter 6	574.773	35.5643	33.1025	4.11798	-4.01449	0.103492	157.802	28.1672	0.0052288	0.00845063	0.823753	22
AT1G15970	AT1G15970	DNA glycosylase superfamily protein	602.025	69.326	58.9082	3.35328	-3.11835	0.234929	282.73	72.1099	1.28798e-10	4.84461e-10	0.727252	3
AT1G15980	PnsB1	NDH-dependent cyclic electron flow 1	1691.69	1273.82	993.995	0.767158	-0.409306	0.357851	5069.42	237.627	5.17194e-44	1.36851e-42	0.560166	3
AT1G15990	CNGC7	cyclic nucleotide gated channel 7	540.091	0.083146	0.0942982	12.4837	-12.6653	-0.181582	NA	NA	NA	NA	NA	NA
AT1G16000	AT1G16000	GAG1At protein	584.925	43.2997	44.3241	3.72209	-3.75582	-0.033734	194.284	42.1342	3.16168e-05	6.59839e-05	0.823753	2
AT1G16010	MGT2	magnesium transporter 2	749.654	229.695	220.742	1.76386	-1.70651	0.0573551	979.566	16.1195	0.185822	0.523143	0.363777	NA
AT1G16020	AT1G16020	vacuolar fusion protein (DUF1712)	665.535	132.9	117.593	2.50071	-2.32418	0.176534	554.777	189.582	4.57881e-34	8.52937e-33	0.525396	2
AT1G16022	AT1G16022	transmembrane protein	544.621	4.01677	2.67056	7.67197	-7.08307	0.588895	14.5317	16.8887	0.153833	0.045693	4.03296	NA
AT1G16025	AT1G16025	NA	541.667	0	0	NA	NA	NA	NA	NA	NA	NA	NA	NA
AT1G16030	Hsp70b	heat shock protein 70B	577.335	34.3907	45.9792	3.65036	-4.06932	-0.418964	173.369	71.4696	1.69894e-10	4.0803e-10	1.1454	20
AT1G16040	AT1G16040	phosphatidylinositol-glycan biosynthesis class F-like protein	590.528	51.6635	49.479	3.57712	-3.51479	0.0623305	220.96	23.061	0.0272129	0.0345461	0.962064	NA
AT1G16060	ADAP	ARIA-interacting double AP2 domain protein	576.119	37.5814	28.926	4.31593	-3.93828	0.37765	145.989	78.6573	7.43821e-12	2.34165e-11	0.954717	3
AT1G16070	TLP8	tubby like protein 8	551.588	8.83092	5.63995	6.61176	-5.96488	0.646882	33.733	27.7303	0.00605705	0.00446984	1.87367	2
AT1G16080	AT1G16080	nuclear protein	1088.24	621.402	477.23	1.18923	-0.808394	0.380841	2424.2	164.112	7.61896e-29	1.59571e-27	0.364809	4
AT1G16090	WAKL7	wall associated kinase-like 7	563.254	18.9367	20.3714	4.78917	-4.89453	-0.105363	87.9005	81.0868	2.55972e-12	6.59307e-12	1.21163	3
AT1G16110	WAKL6	wall associated kinase-like 6	590.85	40.7759	75.6847	2.96472	-3.857	-0.892285	247.146	110.115	5.67971e-18	3.45345e-17	0.727518	18
AT1G16120	WAKL1	wall associated kinase-like 1	559.915	18.6826	19.1144	4.87247	-4.90544	-0.0329654	79.0202	21.7533	0.04038	0.0393031	1.24321	NA
AT1G16130	WAKL2	wall associated kinase-like 2	599.576	48.0646	98.451	2.60647	-3.6409	-1.03443	304.19	131.373	3.27175e-22	3.08729e-21	0.589613	13
AT1G16150	WAKL4	wall associated kinase-like 4	572.32	24.6626	28.3994	4.33289	-4.53643	-0.203535	120.061	30.843	0.00208151	0.00245321	1.21163	20
AT1G16160	WAKL5	wall associated kinase-like 5	552.312	6.21155	6.16983	6.48411	-6.47439	0.00972342	28.8517	8.08215	0.778678	0.4063	1.98611	NA
AT1G16170	AT1G16170	ephrin-A3 protein	638.213	98.3067	113.01	2.49759	-2.69868	-0.201091	453.997	84.7119	5.17036e-13	3.54978e-12	0.463859	22
AT1G16180	AT1G16180	Serinc-domain containing serine and sphingolipid biosynthesis protein	1361.62	956.466	888.044	0.61662	-0.509538	0.107081	3944.93	58.6024	4.05325e-08	2.42649e-07	0.364809	13
AT1G16190	RAD23A	Rad23 UV excision repair protein family	649.298	104.987	96.9779	2.74315	-2.62866	0.114489	450.24	49.2978	1.8552e-06	6.04293e-06	0.589613	2
AT1G16210	AT1G16210	coiled-coil protein	856.08	342.7	354.832	1.27061	-1.3208	-0.0501925	1495.16	58.4135	4.38608e-08	1.87805e-07	0.514921	13
AT1G16220	AT1G16220	Protein phosphatase 2C family protein	572.839	29.4792	19.129	4.9043	-4.28036	0.62394	108.831	53.035	4.0607e-07	6.94565e-07	1.22596	2
AT1G16225	AT1G16225	Target SNARE coiled-coil domain protein	547.75	0.491521	0.249653	11.0994	-10.122	0.977327	NA	NA	NA	NA	NA	NA
AT1G16230	AT1G16230	Target SNARE coiled-coil domain protein	547.857	0.231693	0.243522	11.1355	-11.2074	-0.0718321	NA	NA	NA	NA	NA	NA
AT1G16240	SYP51	syntaxin of plants 51	938.97	366.255	540.458	0.796896	-1.35823	-0.561335	1948.07	187.489	1.23415e-33	3.20491e-32	0.364809	20
AT1G16250	AT1G16250	Galactose oxidase/kelch repeat superfamily protein	629.801	82.4617	111.146	2.50244	-2.9331	-0.43066	415.668	175.066	4.3828e-31	4.60686e-30	0.815238	22
AT1G16260	AT1G16260	Wall-associated kinase family protein	734.736	177.294	246.823	1.57375	-2.05108	-0.47733	931.114	241.042	1.0066e-44	3.04066e-43	0.503473	20
AT1G16270	AT1G16270	kinase superfamily with octicosapeptide/Phox/Bem1p domain-containing protein	823.174	281.75	265.556	1.63218	-1.54678	0.0854	1220.69	35.2416	0.000428556	0.00168507	0.370507	9
AT1G16280	RH36	RNA helicase 36	619.47	72.154	72.1176	3.10261	-3.10188	0.000728071	317.508	78.6131	7.58374e-12	3.81153e-11	0.589912	15
AT1G16290	AT1G16290	transglycosylase	549.746	0.138612	0.075202	12.8357	-11.9535	0.882214	NA	NA	NA	NA	NA	NA
AT1G16300	GAPCP-2	glyceraldehyde-3-phosphate dehydrogenase of plastid 2	594.62	48.2891	41.9263	3.82604	-3.6222	0.203842	199.154	32.9018	0.00100278	0.0015373	0.954717	9
AT1G16310	AT1G16310	Cation efflux family protein	584.454	38.3306	27.8832	4.38962	-3.93052	0.459101	147.783	57.6049	6.14523e-08	1.6568e-07	0.823753	3
AT1G16320	AT1G16320	plant/protein (DUF2358)	1100.52	574.88	631.431	0.801491	-0.936855	-0.135365	2630.87	27.8427	0.00583277	0.0202025	0.364155	NA
AT1G16330	CYCB3%3B1	cyclin b3%3B1	567.467	18.3939	10.8846	5.70417	-4.94724	0.756933	65.7496	34.7282	0.00051733	0.000650221	1.21858	2
AT1G16340	ATKDSA2	Aldolase superfamily protein	619.687	71.9396	69.309	3.16042	-3.10668	0.0537431	308.92	10.3871	0.582038	0.994541	0.589613	NA
AT1G16350	AT1G16350	Aldolase-type TIM barrel family protein	874.721	325.809	331.945	1.39788	-1.4248	-0.0269195	1453.73	66.5148	1.42887e-09	6.92621e-09	0.516806	2
AT1G16360	AT1G16360	LEM3 (ligand-effect modulator 3) family protein / CDC50 family protein	552.539	0.823072	0.943484	9.19386	-9.39084	-0.19698	3.34683	16.216	0.181541	0.0558295	3.8418	NA
AT1G16370	2026-10-06	organic cation/carnitine transporter 6	583.853	33.6067	33.6569	4.11663	-4.11878	-0.00215336	148.136	26.0387	0.0105992	0.0164634	0.823753	NA
AT1G16380	ATCHX1	Cation/hydrogen exchanger family protein	552.667	0	0.0370372	13.8651	NA	NA	NA	NA	NA	NA	NA	NA
AT1G16390	2026-10-03	organic cation/carnitine transporter 3	655.825	87.8201	123.528	2.40847	-2.90069	-0.492219	472.165	58.2882	4.62167e-08	1.26725e-07	0.817484	23
AT1G16400	CYP79F2	cytochrome P450%2C family 79%2C subfamily F%2C polypeptide 2	658.364	121.081	84.8299	2.95624	-2.44291	0.513329	454.373	54.2453	2.47032e-07	8.71083e-07	0.589613	9
AT1G16410	CYP79F1	cytochrome p450 79f1	1049.38	491.104	335.974	1.64312	-1.09544	0.547677	1969.89	113.294	1.33244e-18	2.4043e-17	0.247599	3
AT1G16420	MC8	metacaspase 8	560.219	8.89982	10.6332	5.71935	-5.97607	-0.256724	39.7544	40.6751	5.55206e-05	5.1947e-05	1.85934	1
AT1G16430	AT1G16430	Surfeit locus protein 5 subunit 22 of Mediator complex	567.372	13.8363	11.177	5.66569	-5.35777	0.307925	56.2117	34.1194	0.000645896	0.000612617	1.61966	2
AT1G16440	RSH3	root hair specific 3	564.482	12.3634	9.19686	5.93964	-5.51277	0.426867	46.3311	27.4957	0.006552	0.00707196	1.24736	5
AT1G16445	AT1G16445	S-adenosyl-L-methionine-dependent methyltransferases superfamily protein	574.523	20.9181	24.396	4.55765	-4.77954	-0.221898	96.0762	23.766	0.0218835	0.0223851	1.22596	NA
AT1G16460	RDH2	rhodanese homologue 2	848.526	298.296	339.022	1.32358	-1.50821	-0.184634	1386.09	36.0282	0.000320628	0.00122098	0.389147	18
AT1G16470	PAB1	proteasome subunit PAB1	817.646	286.505	259.233	1.65723	-1.51292	0.144311	1191.01	155.144	5.11338e-27	7.11512e-26	0.503473	2
AT1G16480	AT1G16480	Tetratricopeptide repeat (TPR)-like superfamily protein	583.203	26.794	28.7395	4.34289	-4.44402	-0.101126	122.216	35.8835	0.000338257	0.000452516	1.16711	15
AT1G16490	MYB58	myb domain protein 58	559.16	3.31041	2.27414	7.94179	-7.40011	0.541687	12.2662	31.1709	0.0018552	0.000632173	4.50063	9
AT1G16500	AT1G16500	filamentous hemagglutinin transporter	587.2	30.8426	22.6087	4.6989	-4.25086	0.448043	123.504	95.8119	3.66633e-15	1.21684e-14	1.14227	6
AT1G16510	AT1G16510	SAUR-like auxin-responsive protein family	576.645	22.3243	19.3893	4.89435	-4.691	0.203352	91.2922	16.3489	0.175772	0.168584	1.14227	NA
AT1G16515	AT1G16515	transmembrane protein	559.293	3.25809	2.55079	7.77652	-7.42344	0.353082	12.4241	25.9336	0.0109684	0.00396745	3.8418	4
AT1G16520	AT1G16520	interactor of constitutive active ROPs protein	648.396	92.8169	80.5563	3.00881	-2.80442	0.20439	387.386	18.9138	0.0906304	0.168409	0.589613	NA
AT1G16530	ASL9	ASYMMETRIC LEAVES 2-like 9	565.356	8.25701	5.38979	6.71279	-6.0974	0.615391	30.6702	34.5083	0.000560599	0.000443458	1.97596	9
AT1G16540	ABA3	molybdenum cofactor sulfurase (LOS5) (ABA3)	632.883	79.2672	81.4964	2.95713	-2.99714	-0.0400136	348.87	39.8022	7.75513e-05	0.000213147	0.589912	3
AT1G16560	AT1G16560	Per1-like family protein	810.108	258.707	269.052	1.59023	-1.64679	-0.056565	1153.72	96.7578	2.39713e-15	2.44511e-14	0.363777	10
AT1G16570	AT1G16570	UDP-Glycosyltransferase superfamily protein	651.457	91.6817	105.749	2.62303	-2.82896	-0.205937	431.625	137.162	2.23795e-23	1.61194e-22	0.817484	19
AT1G16590	REV7	DNA-binding HORMA family protein	577.463	18.456	18.9838	4.92689	-4.96757	-0.0406766	82.1634	25.8283	0.0113506	0.00847968	1.78173	22
AT1G16610	SR45	arginine/serine-rich 45	842.734	272.794	303.24	1.47462	-1.62727	-0.15265	1275.26	32.74	0.00106267	0.00290587	0.516806	8
AT1G16630	AT1G16630	transmembrane protein	601.819	44.4738	25.4964	4.56096	-3.7583	0.802658	160.755	45.3052	9.13518e-06	1.75165e-05	0.954717	2
AT1G16640	AT1G16640	AP2/B3-like transcriptional factor family protein	566.106	6.07817	4.16854	7.08538	-6.54129	0.544093	23.0637	29.3197	0.00353122	0.00253951	1.98255	2
AT1G16650	AT1G16650	S-adenosyl-L-methionine-dependent methyltransferases superfamily protein	598.714	39.899	43.5004	3.78277	-3.90744	-0.124678	179.367	30.909	0.00203396	0.00251957	1.15128	14
AT1G16670	AT1G16670	Protein kinase superfamily protein	636.488	75.7073	90.1284	2.82008	-3.07163	-0.251549	359.667	85.5559	3.55832e-13	2.37482e-12	0.482741	1
AT1G16680	AT1G16680	Chaperone DnaJ-domain superfamily protein	732.982	171.254	176.759	2.05199	-2.09764	-0.0456426	772.103	37.5258	0.00018351	0.000761475	0.366038	20
AT1G16690	AT1G16690	Enhancer of polycomb-like transcription factor protein	601.441	40.0969	39.7575	3.91912	-3.90686	0.0122619	176.926	17.4583	0.133156	0.129785	1.1454	NA
AT1G16700	AT1G16700	Alpha-helical ferredoxin	791.591	251.317	226.431	1.80568	-1.65525	0.150435	1043.77	85.0932	4.36745e-13	3.44253e-12	0.404216	7
AT1G16705	AT1G16705	p300/CBP acetyltransferase-related protein-like protein	562.752	0.658596	0.371514	10.5649	-9.73889	0.825976	NA	NA	NA	NA	NA	NA
AT1G16710	HAC12	histone acetyltransferase of the CBP family 12	919.36	383.103	374.619	1.29521	-1.2629	0.0323084	1658.37	55.8185	1.2904e-07	5.2961e-07	0.516806	23
AT1G16720	HCF173	high chlorophyll fluorescence phenotype 173	2616.31	2184.9	2053.39	0.349522	-0.259967	0.0895557	9482.98	84.5365	5.58758e-13	7.03228e-12	0.247599	20
AT1G16730	UP6	NA	599.795	45.4561	33.2923	4.17121	-3.72192	0.449286	175.957	230.185	1.82444e-42	2.66156e-41	0.954717	24
AT1G16740	AT1G16740	Ribosomal protein L20	651.423	101.001	85.6517	2.92704	-2.68922	0.237818	404.887	165.776	3.4852e-29	5.96106e-28	0.454633	2
AT1G16750	AT1G16750	GPI-anchored adhesin-like protein%2C putative (Protein of unknown function%2C DUF547)	621.447	59.854	50.9867	3.60744	-3.37611	0.231328	248.361	63.9682	4.22727e-09	1.4148e-08	0.727252	15
AT1G16760	AT1G16760	kinase with adenine nucleotide alpha hydrolases-like domain-containing protein	564.373	0.063989	0.0265294	14.3768	-13.1065	1.27023	NA	NA	NA	NA	NA	NA
AT1G16770	AT1G16770	NA	565.886	0.800326	1.56082	8.50207	-9.46571	-0.963641	5.35471	27.4823	0.00658132	0.00244645	3.8418	21
AT1G16780	VHP2%3B2	Inorganic H pyrophosphatase family protein	634.478	70.8584	64.6624	3.29457	-3.16256	0.132013	302.905	57.6222	6.10131e-08	2.26327e-07	0.589912	3
AT1G16790	AT1G16790	ribosomal protein-like protein	600.126	36.8665	35.5865	4.07586	-4.02488	0.0509813	158.446	20.6968	0.0550006	0.0563951	1.15128	NA
AT1G16800	AT1G16800	P-loop containing nucleoside triphosphate hydrolases superfamily protein	674.405	107.102	102.656	2.7158	-2.65464	0.061159	473.186	31.4337	0.00169107	0.0029222	0.817484	23
AT1G16810	AT1G16810	7-dehydrocholesterol reductase-like protein	775.37	215.525	253.082	1.61528	-1.84703	-0.231752	1011.95	63.3586	5.47466e-09	2.59025e-08	0.503473	19
AT1G16820	AT1G16820	vacuolar ATP synthase catalytic subunit-related / V-ATPase-related / vacuolar proton pump-like protein	577.117	11.2912	14.3313	5.33163	-5.67559	-0.343966	56.0323	62.2023	8.92958e-09	1.22683e-08	1.78173	19
AT1G16825	AT1G16825	Reticulon family protein	586.324	18.7093	20.2987	4.85224	-4.96987	-0.117634	87.0268	25.7406	0.0116783	0.0124211	1.22188	NA
AT1G16830	AT1G16830	Pentatricopeptide repeat (PPR) superfamily protein	581.078	12.8824	13.7973	5.39628	-5.49526	-0.0989846	60.5607	54.2608	2.4546e-07	4.31126e-07	1.21858	3
AT1G16840	AT1G16840	NA	759.142	212.154	214.301	1.82473	-1.83926	-0.0145245	918.503	19.3022	0.0814907	0.235148	0.370507	NA
AT1G16850	AT1G16850	transmembrane protein	574.194	6.52992	4.03207	7.15387	-6.45833	0.695544	24.8998	54.3628	2.35373e-07	2.73554e-07	1.87367	2
AT1G16860	AT1G16860	Ubiquitin-specific protease family C19-related protein	825.366	276.037	237.654	1.79617	-1.58017	0.216003	1139.58	89.7103	5.61797e-14	5.13325e-13	0.370507	2
AT1G16870	AT1G16870	mitochondrial 28S ribosomal protein S29-like protein	734.994	166.895	175.512	2.06617	-2.1388	-0.0726302	754.153	42.9064	2.34192e-05	0.000106086	0.370507	10
AT1G16880	ACR11	uridylyltransferase-like protein	3101.33	2808.35	2376.22	0.384215	-0.143161	0.241054	11365.4	125.628	4.64181e-21	9.60364e-20	0.247599	15
AT1G16890	UBC36	ubiquitin-conjugating enzyme 36	1006.15	467.126	485.226	1.05212	-1.10697	-0.054844	2067.79	151.405	2.9403e-26	5.38595e-25	0.364809	20
AT1G16900	EBS3	Alg9-like mannosyltransferase family	669.124	110.1	100.569	2.73409	-2.60345	0.130633	458.509	110.947	3.88754e-18	3.77301e-17	0.454633	2
AT1G16905	AT1G16905	Curculin-like (mannose-binding) lectin family protein	577.009	6.31821	4.49446	7.0043	-6.51293	0.49137	26.7371	23.1493	0.0264849	0.017105	1.97596	NA
AT1G16910	LSH8	LIGHT-DEPENDENT SHORT HYPOCOTYLS-like protein (DUF640)	570.323	0.368897	0.515689	10.1111	-10.5943	-0.483285	NA	NA	NA	NA	NA	NA
AT1G16916	AT1G16916	transmembrane protein	598.765	29.3376	32.3972	4.20805	-4.35117	-0.143117	134.087	46.5993	5.46841e-06	8.52139e-06	1.21163	19
AT1G16920	RABA1b	RAB GTPase homolog A1B	726.114	143.972	160.138	2.18088	-2.33441	-0.153534	681.646	125.979	3.94941e-21	3.94305e-20	0.525396	22
AT1G16930	AT1G16930	F-box/RNI-like/FBD-like domains-containing protein	613.305	42.6387	45.7706	3.74411	-3.84637	-0.102256	195.087	33.6067	0.000777849	0.00139049	0.823753	20
AT1G16940	AT1G16940	F-box/RNI-like/FBD-like domains-containing protein	571.333	0	0	NA	NA	NA	NA	NA	NA	NA	NA	NA
AT1G16945	AT1G16945	F-box/FBD/LRR protein	571.667	0	0	NA	NA	NA	NA	NA	NA	NA	NA	NA
AT1G16950	AT1G16950	transmembrane protein	572	0.0765177	0.0262233	14.4129	-12.8679	1.54494	NA	NA	NA	NA	NA	NA
AT1G16960	AT1G16960	Ubiquitin domain-containing protein	605.355	36.1291	31.7837	4.25142	-4.06655	0.184875	148.449	18.4972	0.101407	0.162036	0.687432	NA
AT1G16970	KU70	ATP-dependent DNA helicase 2 subunit Ku70-like protein	671.104	105.622	98.3855	2.77002	-2.66763	0.10239	448.426	49.5398	1.68262e-06	4.02666e-06	0.817484	9
AT1G16980	TPS2	trehalose-6-phosphate synthase	573.013	0.0128363	0	NA	-15.4461	NA	NA	NA	NA	NA	NA	NA
AT1G17000	NA	NA	573.333	0	0	NA	NA	NA	NA	NA	NA	NA	NA	NA
AT1G17010	AT1G17010	2-oxoglutarate (2OG) and Fe(II)-dependent oxygenase superfamily protein	573.718	0.0371829	0.0534778	13.3891	-13.9134	-0.524301	NA	NA	NA	NA	NA	NA
AT1G17020	SRG1	senescence-related 1	598.158	32.4648	23.6042	4.66341	-4.20358	0.459833	117.889	34.8576	0.000493395	0.000660796	1.14227	5
AT1G17030	AT1G17030	NA	580.094	8.38003	5.39123	6.74953	-6.11319	0.636342	28.766	25.1236	0.0142477	0.00953667	1.97596	6
AT1G17040	SHA	SH2 domain protein A	616.771	44.6527	42.459	3.86059	-3.78792	0.0726764	192.507	15.1883	0.231298	0.217189	1.1454	NA
AT1G17050	SPS2	solanesyl diphosphate synthase 2	888.44	365.774	292.151	1.60456	-1.28032	0.324236	1465.22	187.925	1.00367e-33	1.86338e-32	0.516806	24
AT1G17060	CYP72C1	cytochrome p450 72c1	632.431	57.3559	64.858	3.28555	-3.4629	-0.177342	267.061	144.215	8.4263e-25	5.54469e-24	0.962064	22
AT1G17065	AT1G17065	NA	575.667	0	0.0112922	15.6376	NA	NA	NA	NA	NA	NA	NA	NA
AT1G17070	STIPL1	GC-rich sequence DNA-binding factor-like protein with Tuftelin interacting domain-containing protein	678.993	104.404	103.771	2.71	-2.70122	0.00878245	462.324	24.7923	0.0158382	0.0412028	0.463859	NA
AT1G17080	AT1G17080	Ribosomal protein L18ae family	761.885	217.568	206.076	1.88639	-1.80811	0.0782859	902.965	34.8929	0.000487057	0.00191744	0.367378	15
AT1G17090	AT1G17090	transmembrane protein	590.169	17.0859	11.0321	5.74134	-5.11025	0.631094	61.2113	92.5586	1.57526e-14	3.56372e-14	1.61966	4
AT1G17100	HBP1	SOUL heme-binding family protein	1179.24	726.849	527.407	1.16087	-0.698127	0.462738	2708.56	250.42	1.11808e-46	7.19597e-45	0.247599	15
AT1G17110	UBP15	ubiquitin-specific protease 15	876.569	314.314	319.778	1.4548	-1.47966	-0.0248634	1385.87	19.3537	0.0803429	0.174399	0.503473	NA
AT1G17120	CAT8	cationic amino acid transporter 8	819.869	222.159	283.323	1.53295	-1.8838	-0.350856	1122.51	188.146	9.03996e-34	2.13604e-32	0.404216	22
AT1G17130	AT1G17130	coiled-coil protein (DUF572)	755.112	191.678	179.435	2.07323	-1.97801	0.0952188	812.644	54.3884	2.32897e-07	1.1658e-06	0.410835	3
AT1G17140	ICR1	interactor of constitutive active rops 1	724.26	161.006	123.303	2.5543	-2.1694	0.384906	634.189	85.9445	2.99536e-13	2.39162e-12	0.40339	9
AT1G17145	AT1G17145	RING/U-box superfamily protein	678.213	93.2397	131.097	2.3711	-2.86272	-0.491617	481.811	278.4	1.58863e-52	4.04915e-51	0.817484	19
AT1G17147	AT1G17147	VQ motif-containing protein	600.274	24.3115	29.6224	4.34086	-4.62591	-0.285048	112.436	86.413	2.4335e-13	7.13291e-13	1.14227	14
AT1G17150	AT1G17150	Pectin lyase-like superfamily protein	579.333	0	0	NA	NA	NA	NA	NA	NA	NA	NA	NA
AT1G17160	AT1G17160	pfkB-like carbohydrate kinase family protein	693.189	114.964	136.819	2.34098	-2.59206	-0.251083	546.205	99.7401	6.26007e-16	6.03131e-15	0.402282	22
AT1G17170	GSTU24	glutathione S-transferase TAU 24	773.886	411.377	154.183	2.32748	-0.91166	1.41582	1103.78	126.069	3.78901e-21	5.40019e-20	0.363777	3
AT1G17180	GSTU25	glutathione S-transferase TAU 25	663.15	102.069	55.244	3.58545	-2.69979	0.885655	348.814	16.0657	0.188244	0.333974	0.589912	NA
AT1G17190	GSTU26	glutathione S-transferase tau 26	730.418	172.946	142.143	2.36138	-2.0784	0.282978	685.309	68.8277	5.30391e-10	3.38114e-09	0.402282	3
AT1G17200	AT1G17200	Uncharacterized protein family (UPF0497)	791.761	210.532	232.666	1.76681	-1.91103	-0.144221	975.224	35.2577	0.000426036	0.00170474	0.363777	20
AT1G17210	ILP1	IAP-like protein 1	1319.21	718.662	851.769	0.631144	-0.876292	-0.245148	3465.27	232.309	6.60303e-43	1.55227e-41	0.601634	20
AT1G17220	FUG1	Translation initiation factor 2%2C small GTP-binding protein	3938.49	3590.94	3204.75	0.29743	-0.13328	0.16415	15118.9	119.126	9.23163e-20	7.45508e-19	0.602177	1
AT1G17230	AT1G17230	Leucine-rich receptor-like protein kinase family protein	680.847	96.0093	111.541	2.60975	-2.82608	-0.216332	455.535	61.1383	1.39877e-08	7.06691e-08	0.454633	19
AT1G17235	RTFL11	ROTUNDIFOLIA like 11	582.923	0.366254	0.591728	9.94416	-10.6362	-0.69209	NA	NA	NA	NA	NA	NA
AT1G17240	RLP2	receptor like protein 2	593.056	10.4115	11.6416	5.6708	-5.83191	-0.161111	48.7964	22.8337	0.0291717	0.0225735	1.61966	NA
AT1G17250	RLP3	receptor like protein 3	601.606	20.239	24.2886	4.63047	-4.89361	-0.263142	94.661	27.3412	0.00689858	0.00790277	1.16711	17
AT1G17260	AHA10	autoinhibited H	590.618	7.70232	6.72716	6.45608	-6.26079	0.195294	32.344	19.1218	0.0856303	0.0512181	1.98611	NA
AT1G17270	AT1G17270	O-fucosyltransferase family protein	625.583	41.9949	44.3511	3.81816	-3.89692	-0.0787563	191.244	33.2214	0.000893905	0.00158596	0.823753	20
AT1G17280	UBC34	ubiquitin-conjugating enzyme 34	779.678	216.404	223.27	1.80409	-1.84915	-0.0450646	947.805	25.1945	0.0139277	0.0453052	0.368494	NA
AT1G17285	AT1G17285	transmembrane protein	589.263	4.78444	3.9403	7.22446	-6.94442	0.280043	20.0139	37.5858	0.000179423	0.000149189	1.98611	5
AT1G17290	AlaAT1	alanine aminotransferas	1460.83	995.782	1214.66	0.266239	-0.552889	-0.28665	4587.77	64.4237	3.48352e-09	1.50874e-08	0.560166	3
AT1G17300	AT1G17300	NA	594.28	9.57632	9.69284	5.93808	-5.95553	-0.0174477	42.0377	46.5499	5.57676e-06	8.47405e-06	1.24321	13
AT1G17310	AT1G17310	MADS-box transcription factor family protein	586.446	1.07713	1.10772	9.04826	-9.08867	-0.0404064	4.85218	10.4899	0.573067	0.163771	3.8418	NA
AT1G17330	AT1G17330	Metal-dependent phosphohydrolase	656.96	71.5633	83.6175	2.97393	-3.19851	-0.224585	337.153	71.2796	1.84429e-10	8.02356e-10	0.618465	19
AT1G17340	AT1G17340	Phosphoinositide phosphatase family protein	800.224	231.831	260.625	1.61843	-1.78733	-0.168899	1059.46	88.8231	8.33988e-14	7.66005e-13	0.363777	20
AT1G17345	AT1G17345	SAUR-like auxin-responsive protein family	589.908	2.77938	6.61147	6.47937	-7.72958	-1.25021	19.2121	91.1993	2.89164e-14	5.30113e-14	1.97596	13
AT1G17350	AT1G17350	NADH:ubiquinone oxidoreductase intermediate-associated protein 30	630.566	42.8989	47.813	3.72117	-3.87763	-0.156461	199.761	64.9862	2.74235e-09	5.99078e-09	1.15128	11
AT1G17360	AT1G17360	LOW protein: protein phosphatase 1 regulatory subunit-like protein	929.145	397.385	321.86	1.52947	-1.22537	0.304105	1597.8	307.461	1.27226e-58	6.47192e-57	0.516806	24
AT1G17370	UBP1B	oligouridylate binding protein 1B	955.959	377.868	388.841	1.29777	-1.33906	-0.0412975	1694.41	46.1456	6.54894e-06	2.29005e-05	0.516806	24
AT1G17380	JAZ5	jasmonate-zim-domain protein 5	593.482	6.17316	6.38157	6.53915	-6.58705	-0.0479028	27.1681	16.7673	0.158561	0.0913873	1.98611	NA
AT1G17400	AT1G17400	NA	589.943	1.97089	1.91665	8.26585	-8.22559	0.0402595	8.77011	9.114	0.693163	0.205351	3.64522	NA
AT1G17410	AT1G17410	Nucleoside diphosphate kinase family protein	628.912	35.1961	59.0664	3.41245	-4.15937	-0.746924	203.395	256.814	5.18229e-48	7.80687e-47	1.15128	19
AT1G17420	LOX3	lipoxygenase 3	653.015	70.7015	70.8665	3.20394	-3.2073	-0.00336313	303.891	255.63	9.1514e-48	2.51644e-46	0.618465	3
AT1G17430	AT1G17430	alpha/beta-Hydrolases superfamily protein	623.714	35.82	40.0514	3.96096	-4.12205	-0.161088	163.823	72.0086	1.3457e-10	3.88406e-10	0.954717	20
AT1G17440	EER4	Transcription initiation factor TFIID subunit A	824.526	240.951	248.569	1.72992	-1.77483	-0.0449088	1079.33	92.2113	1.83993e-14	1.76696e-13	0.363777	3
AT1G17450	AT1G17450	B-block binding subunit of TFIIIC	810.42	219.247	227.715	1.83144	-1.88611	-0.0546744	993.366	62.1821	9.00604e-09	5.62193e-08	0.370507	14
AT1G17455	ELF4-L4	ELF4-like 4	626.952	36.4617	40.9086	3.93788	-4.1039	-0.166023	167.959	78.6104	7.59282e-12	2.0027e-11	1.1454	10
AT1G17460	TRFL3	TRF-like 3	619.424	29.209	27.0527	4.51708	-4.40644	0.11064	124.21	76.2844	2.09933e-11	5.02733e-11	1.22596	2
AT1G17470	DRG1	developmentally regulated G-protein 1	1126.94	549.093	632.183	0.833995	-1.03729	-0.203293	2574.76	86.1172	2.77462e-13	2.48246e-12	0.359602	22
AT1G17480	IQD7	IQ-domain 7	604.541	14.6227	9.89808	5.93255	-5.36956	0.562988	55.3158	26.8142	0.00821735	0.00625589	1.78173	2
AT1G17490	AT1G17490	epidermal patterning factor-like protein	638.469	53.596	51.5693	3.63003	-3.57442	0.0556108	225.19	55.5003	1.47197e-07	4.33073e-07	0.727252	15
AT1G17500	AT1G17500	ATPase E1-E2 type family protein / haloacid dehalogenase-like hydrolase family protein	842.911	244.959	277.806	1.6013	-1.78284	-0.18154	1150.35	113.789	1.06256e-18	1.30946e-17	0.368494	13
AT1G17510	AT1G17510	NA	619.969	30.8576	24.6572	4.65211	-4.3285	0.323616	122.322	75.262	3.27812e-11	7.84542e-11	1.21163	2
AT1G17520	AT1G17520	Homeodomain-like/winged-helix DNA-binding family protein	671.548	78.4396	101.478	2.72633	-3.09784	-0.371511	388.276	212.508	8.46656e-39	2.09415e-37	0.482741	19
AT1G17530	TIM23-1	translocase of inner mitochondrial membrane 23	727.827	125.943	172.332	2.07841	-2.53082	-0.452412	650.884	156.489	2.72374e-27	4.78755e-26	0.401919	22
AT1G17540	AT1G17540	kinase with adenine nucleotide alpha hydrolases-like domain-containing protein	593.164	0.162559	0.137474	12.0751	-11.8332	0.241805	NA	NA	NA	NA	NA	NA
AT1G17545	AT1G17545	Protein phosphatase 2C family protein	593.333	0	0	NA	NA	NA	NA	NA	NA	NA	NA	NA
AT1G17550	HAB2	homology to ABI2	787.024	219.505	175.662	2.16361	-1.84215	0.321456	873.21	76.9071	1.59963e-11	1.23507e-10	0.370507	24
AT1G17560	HLL	Ribosomal protein L14p/L23e family protein	614.696	23.2403	16.8578	5.18838	-4.72517	0.463209	89.1048	89.926	5.10306e-14	1.5349e-13	1.16711	2
AT1G17580	MYA1	myosin 1	1007.63	419.607	462.704	1.1228	-1.26386	-0.141052	1939.89	142.831	1.60485e-24	2.70294e-23	0.362827	20
AT1G17590	NF-YA8	nuclear factor Y%2C subunit A8	621.631	30.4597	25.4157	4.61227	-4.35109	0.261179	121.74	16.6338	0.163898	0.148377	1.22188	NA
AT1G17600	AT1G17600	Disease resistance protein (TIR-NBS-LRR class) family	616.994	23.3985	24.7545	4.63949	-4.72077	-0.0812761	102.594	49.7343	1.55552e-06	2.55924e-06	1.21163	10
AT1G17610	AT1G17610	Disease resistance protein (TIR-NBS class)	609.404	15.275	15.3544	5.31067	-5.31815	-0.00747992	66.0546	19.1958	0.0839127	0.0794748	1.21858	NA
AT1G17615	AT1G17615	Disease resistance protein (TIR-NBS class)	595.692	0.0743481	0.129017	12.1728	-12.968	-0.795192	NA	NA	NA	NA	NA	NA
AT1G17620	AT1G17620	Late embryosis abundant (LEA) hydroxyproline-rich glycoprotein family	777.156	186.883	176.132	2.14155	-2.05607	0.0854809	810.791	107.791	1.63495e-17	1.33139e-16	0.525396	3
AT1G17630	AT1G17630	Pentatricopeptide repeat (PPR-like) superfamily protein	613.836	17.7128	17.4828	5.13384	-5.11499	0.0188515	77.7792	56.9042	8.2252e-08	1.46992e-07	1.24736	15
AT1G17640	AT1G17640	RNA-binding (RRM/RBD/RNP motifs) family protein	628.5	31.9497	39.2964	3.99944	-4.29804	-0.298596	154.353	109.591	7.21058e-18	3.85988e-17	0.823753	20
AT1G17650	GLYR2	glyoxylate reductase 2	766.183	188.731	157.627	2.28117	-2.02135	0.259816	755.545	77.6762	1.14293e-11	9.01452e-11	0.366038	10
AT1G17665	AT1G17665	CA-responsive protein	658.743	65.8039	80.1739	3.03851	-3.32347	-0.284959	298.137	270.18	8.34377e-51	2.72179e-49	0.589613	15
AT1G17680	AT1G17680	tetratricopeptide repeat (TPR)-containing protein	762.748	173.358	181.474	2.07145	-2.13745	-0.0660068	774.757	101.119	3.3595e-16	3.59399e-15	0.367378	22
AT1G17690	NOF1	U3 small nucleolar RNA-associated protein	763.875	168.938	166.738	2.19576	-2.17685	0.0189107	742.127	76.2063	2.1721e-11	1.66258e-10	0.370507	7
AT1G17700	PRA1.F1	prenylated RAB acceptor 1.F1	610.832	11.3825	12.42	5.62004	-5.74588	-0.125844	54.4913	33.6426	0.000767828	0.000925131	1.24736	21
AT1G17710	PEPC1	Pyridoxal phosphate phosphatase-related protein	601.219	3.02873	1.58171	8.57027	-7.63303	0.937233	10.3714	36.7622	0.000244129	0.000109202	3.7476	22
AT1G17720	ATB BETA	Protein phosphatase 2A%2C regulatory subunit PR55	1043.89	463.562	440.06	1.24619	-1.17113	0.0750636	2000.47	62.7459	7.09621e-09	4.6031e-08	0.359602	3
AT1G17730	VPS46.1	vacuolar protein sorting 46.1	722.897	133.299	123.502	2.54926	-2.43913	0.110132	565.486	19.9516	0.0680071	0.183866	0.402282	NA
AT1G17744	AT1G17744	NA	600.282	1.09806	0.556132	10.076	-9.09454	0.981463	3.28474	27.6941	0.00613105	0.00234241	3.7476	3
AT1G17745	PGDH	D-3-phosphoglycerate dehydrogenase	895.928	437.956	246.552	1.86149	-1.0326	0.828893	1425.96	81.3513	2.27849e-12	1.80687e-11	0.382013	9
AT1G17750	PEPR2	PEP1 receptor 2	619.473	22.1743	14.919	5.37582	-4.80408	0.571741	82.762	75.1492	3.44312e-11	5.65602e-11	1.78173	2
AT1G17760	CSTF77	Tetratricopeptide repeat (TPR)-like superfamily protein	750.048	149.52	153.707	2.2868	-2.32665	-0.0398493	674.199	24.7503	0.0160517	0.0514519	0.370507	NA
AT1G17770	SUVH7	histone-lysine N-methyltransferase%2C H3 lysine-9 specific SUVH3-like protein	601	0	0	NA	NA	NA	NA	NA	NA	NA	NA	NA
AT1G17780	AT1G17780	transmembrane protein	690.129	92.4307	102.966	2.7447	-2.90042	-0.155724	424.696	58.3491	4.50557e-08	1.23779e-07	0.817484	20
AT1G17790	AT1G17790	DNA-binding bromodomain-containing protein	651.257	53.4091	56.2043	3.53447	-3.60807	-0.0735955	237.245	22.4448	0.0328272	0.04118	0.962064	NA
AT1G17800	ENODL22	early nodulin-like protein 22	602	0	0	NA	NA	NA	NA	NA	NA	NA	NA	NA
AT1G17810	BETA-TIP	beta-tonoplast intrinsic protein	603.858	1.20736	2.4361	7.95349	-8.96621	-1.01272	7.82065	80.1116	3.92984e-12	3.11506e-12	4.03296	20
AT1G17820	AT1G17820	testis-expressed sequence 2-like protein (DUF2404)	715.332	121.958	122.203	2.54933	-2.55223	-0.00290178	529.846	20.0777	0.06563	0.17802	0.402282	NA
AT1G17830	AT1G17830	NA	620.654	16.3069	20.3213	4.93272	-5.25023	-0.317508	81.4651	61.4962	1.20297e-08	2.31366e-08	1.24321	3
AT1G17840	ABCG11	white-brown complex-like protein	1244.79	672.596	604.397	1.04233	-0.888091	0.154243	2860.74	43.8377	1.62747e-05	7.62456e-05	0.364155	3
AT1G17850	AT1G17850	Rhodanese/Cell cycle control phosphatase superfamily protein	741.653	131.407	141.695	2.38796	-2.49671	-0.108749	607.594	107.287	2.0559e-17	2.34682e-16	0.370507	14
AT1G17860	KTI5	NA	1217.13	686.069	705.509	0.786742	-0.827052	-0.0403101	2988.11	19.9488	0.0680604	0.204441	0.359602	NA
AT1G17870	EGY3	ethylene-dependent gravitropism-deficient and yellow-green-like 3	629.446	25.0319	22.0358	4.83616	-4.65224	0.183922	108.012	28.0464	0.0054463	0.00605893	1.22188	9
AT1G17880	BTF3	basic transcription factor 3	1488.48	897.914	903.038	0.720977	-0.729187	-0.00821026	3982.41	58.3495	4.50493e-08	1.78005e-07	0.560166	2
AT1G17890	GER2	NAD(P)-binding Rossmann-fold superfamily protein	769.18	175.285	165.945	2.21262	-2.13361	0.0790018	745.853	149.727	6.44158e-26	8.1232e-25	0.525396	2
AT1G17910	AT1G17910	Wall-associated kinase family protein	605.333	0	0	NA	NA	NA	NA	NA	NA	NA	NA	NA
AT1G17920	HDG12	homeodomain GLABROUS 12	631.253	27.4552	22.491	4.8108	-4.52307	0.287732	110.781	53.3485	3.57097e-07	6.57253e-07	1.14227	2
AT1G17930	AT1G17930	Aminotransferase-like%2C plant mobile domain family protein	666.661	60.1103	66.6041	3.32327	-3.47127	-0.148	278.543	52.6984	4.66076e-07	1.31115e-06	0.727252	20
AT1G17940	AT1G17940	Endosomal targeting BRO1-like domain-containing protein	673.943	68.1955	72.8605	3.20942	-3.30488	-0.0954599	309.933	17.3005	0.138639	0.302002	0.482741	NA
AT1G17950	MYB52	myb domain protein 52	616.724	12.5347	10.6228	5.85939	-5.62062	0.238767	49.0174	15.6073	0.209891	0.187072	1.21858	NA
AT1G17960	AT1G17960	Threonyl-tRNA synthetase	623.533	15.7123	19.1461	5.02534	-5.3105	-0.285162	76.6663	63.5583	5.03021e-09	7.73871e-09	1.61966	22
AT1G17970	AT1G17970	RING/U-box superfamily protein	672.614	72.8586	80.4558	3.06351	-3.20661	-0.143097	326.922	71.2127	1.89833e-10	8.63512e-10	0.589613	1
AT1G17980	PAPS1	poly(A) polymerase 1	831.269	225.31	247.129	1.75005	-1.8834	-0.13335	1036.3	94.4648	6.70933e-15	5.99305e-14	0.404216	19
AT1G17990	AT1G17990	FMN-linked oxidoreductases superfamily protein	734.969	161.246	162.516	2.1771	-2.18842	-0.0113176	676.787	55.7726	1.31512e-07	6.84188e-07	0.40339	20
AT1G18000	AT1G18000	Major facilitator superfamily protein	737.661	142.466	127.94	2.52749	-2.37234	0.155158	597.474	67.4752	9.47479e-10	5.93174e-09	0.401919	21
AT1G18010	AT1G18010	Major facilitator superfamily protein	611.902	3.98992	5.4642	6.80715	-7.2608	-0.453649	18.581	15.215	0.229891	0.12949	1.98255	NA
AT1G18020	AT1G18020	FMN-linked oxidoreductases superfamily protein	722.558	102.521	132.324	2.44904	-2.81719	-0.368153	524.114	65.8806	1.87322e-09	1.13952e-08	0.40339	22
AT1G18030	AT1G18030	Protein phosphatase 2C family protein	666.184	58.3776	65.3112	3.35052	-3.51243	-0.161915	269.654	63.0766	6.16936e-09	1.5531e-08	0.962064	20
AT1G18040	CDKD1%3B3	cyclin-dependent kinase D1%3B3	660.539	51.2435	45.1539	3.87072	-3.6882	0.182518	217.248	34.9407	0.000478601	0.000988732	0.725254	9
AT1G18050	AT1G18050	SWAP/surp RNA-binding domain protein	610.039	0.0362099	0	NA	-14.0402	NA	NA	NA	NA	NA	NA	NA
AT1G18060	AT1G18060	microbial collagenase	1082.64	523.05	409.801	1.40156	-1.04954	0.352025	2111.55	244.698	1.74289e-45	7.44032e-44	0.362827	24
AT1G18070	AT1G18070	Translation elongation factor EF1A/initiation factor IF2gamma family protein	1404.67	829.719	806.685	0.800154	-0.759534	0.0406191	3608.99	55.4262	1.51772e-07	5.34647e-07	0.601634	2
AT1G18080	ATARCA	Transducin/WD40 repeat-like superfamily protein	2293.92	1731.31	1538.59	0.576203	-0.40595	0.170252	7321.97	90.0911	4.74079e-14	2.91636e-13	0.560166	7
AT1G18090	AT1G18090	5'-3' exonuclease family protein	654.658	47.7399	40.0868	4.02954	-3.77747	0.252068	194.138	113.377	1.28267e-18	7.16874e-18	0.823753	2
AT1G18100	E12A11	PEBP (phosphatidylethanolamine-binding protein) family protein	615.891	6.4175	2.60003	7.888	-6.58452	1.30348	19.2221	53.9527	2.78635e-07	3.04597e-07	1.98255	9
AT1G18130	AT1G18130	Class II aaRS and biotin synthetases superfamily protein	612	0.0455015	0	NA	-13.7153	NA	NA	NA	NA	NA	NA	NA
AT1G18140	LAC1	laccase 1	653.677	56.4072	26.7322	4.61193	-3.53463	1.0773	180.651	113.284	1.33826e-18	6.46904e-18	0.954717	5
AT1G18150	ATMPK8	Protein kinase superfamily protein	878.539	289.323	243.471	1.85136	-1.60242	0.248933	1180.35	448.803	1.69571e-88	3.04874e-86	0.404216	2
AT1G18160	AT1G18160	Protein kinase superfamily protein	1005	404.329	461.902	1.12153	-1.31359	-0.192056	1877.44	329.255	3.31064e-63	4.00615e-61	0.247599	20
AT1G18170	AT1G18170	FKBP-like peptidyl-prolyl cis-trans isomerase family protein	802.823	197.599	193.613	2.05191	-2.02251	0.0294034	858.429	24.5294	0.0172171	0.0549699	0.370507	NA
AT1G18180	AT1G18180	3-oxo-5-alpha-steroid 4-dehydrogenase (DUF1295)	630.499	22.0427	15.0629	5.38742	-4.83812	0.549302	79.2196	32.9212	0.000995811	0.0011849	1.24736	4
AT1G18190	GC2	golgin Putative 2	723.858	117.857	108.53	2.73761	-2.61867	0.118941	498.588	19.7927	0.0711095	0.134272	0.589613	NA
AT1G18193	AT1G18193	NA	614.333	0	0	NA	NA	NA	NA	NA	NA	NA	NA	NA
AT1G18197	AT1G18197	GCK domain protein	615.47	1.05488	1.25663	8.93598	-9.18847	-0.252487	NA	NA	NA	NA	NA	NA
AT1G18200	RABA6b	Rab GTPase-like A1I protein	630.751	19.1026	24.7592	4.67104	-5.04523	-0.374191	88.2048	105.95	3.7722e-17	1.33153e-16	1.21163	10
AT1G18210	AT1G18210	Calcium-binding EF-hand family protein	878.491	287.008	281.443	1.64219	-1.61393	0.028253	1224.3	30.4871	0.0023573	0.00634438	0.503473	10
AT1G18220	PUP9	purine permease 9	615.667	0	0	NA	NA	NA	NA	NA	NA	NA	NA	NA
AT1G18250	ATLP-1	Pathosis-related thaumatin superfamily protein	678.324	65.6791	35.3661	4.26154	-3.36847	0.893069	234.702	45.6316	8.02875e-06	1.69498e-05	0.86797	9
AT1G18260	EBS5	HCP-like superfamily protein	953.765	336.363	410.058	1.21781	-1.50361	-0.285806	1618.77	122.023	2.44045e-20	2.42108e-19	0.503473	19
AT1G18265	AT1G18265	zein-binding protein (Protein of unknown function%2C DUF593)	646.597	35.412	26.3322	4.61797	-4.19056	0.427409	134.844	78.3711	8.43168e-12	2.22366e-11	1.14227	2
AT1G18270	AT1G18270	ketose-bisphosphate aldolase class-II family protein	1507.2	751.574	1381.65	0.125472	-1.00388	-0.87841	4511.56	306.699	1.83942e-58	7.98684e-57	0.601634	20
AT1G18280	AT1G18280	Bifunctional inhibitor/lipid-transfer protein/seed storage 2S albumin superfamily protein	619.771	1.6528	4.68145	7.04864	-8.55068	-1.50204	13.1272	55.5408	1.44752e-07	8.8064e-08	3.7476	13
AT1G18290	AT1G18290	DUF4228 domain protein	623.059	6.70959	5.57729	6.80366	-6.537	0.266658	26.4503	9.68972	0.64316	0.357989	1.87367	NA
AT1G18300	NUDT4	nudix hydrolase homolog 4	648.313	29.7123	37.1979	4.1234	-4.44756	-0.32416	145.954	38.8289	0.000112286	0.000220679	0.823753	20
AT1G18310	AT1G18310	glycosyl hydrolase family 81 protein	618.333	0	0	NA	NA	NA	NA	NA	NA	NA	NA	NA
AT1G18320	NA	NA	622.403	3.83365	4.42318	7.13662	-7.34299	-0.206364	17.9841	33.8937	0.000701077	0.000576367	1.87367	12
AT1G18330	EPR1	Homeodomain-like superfamily protein	833.271	199.769	293.399	1.50592	-2.06046	-0.554536	1095.18	49.4836	1.7212e-06	8.06576e-06	0.404216	23
AT1G18335	AT1G18335	Acyl-CoA N-acyltransferases (NAT) superfamily protein	649.894	33.8733	32.5636	4.31887	-4.26198	0.05689	145.493	89.1099	7.34025e-14	2.65679e-13	0.954717	24
AT1G18340	AT1G18340	basal transcription factor complex subunit-like protein	660.72	41.7362	44.2103	3.90159	-3.98467	-0.083083	188.917	14.1782	0.289474	0.266537	1.15128	NA
AT1G18350	MKK7	MAP kinase kinase 7	620.876	0.804539	0.857413	9.5001	-9.59193	-0.0918278	NA	NA	NA	NA	NA	NA
AT1G18360	AT1G18360	alpha/beta-Hydrolases superfamily protein	699.241	74.6209	70.9968	3.29996	-3.22814	0.0718245	333.021	177.404	1.45416e-31	2.04909e-30	0.618465	2
AT1G18370	HIK	ATP binding microtubule motor family protein	702.83	88.8103	51.6613	3.76602	-2.98438	0.781645	319.539	42.7307	2.50773e-05	6.92384e-05	0.620729	2
AT1G18390	AT1G18390	Serine/Threonine kinase family catalytic domain protein	785.644	173.369	200.636	1.96929	-2.18003	-0.210739	805.002	58.1677	4.86008e-08	2.85201e-07	0.370507	14
AT1G18400	BEE1	BR enhanced expression 1	648.73	29.7256	33.8756	4.2593	-4.44784	-0.188541	134.426	51.3736	8.00225e-07	1.42838e-06	1.14227	7
AT1G18410	AT1G18410	P-loop containing nucleoside triphosphate hydrolases superfamily protein	624.373	3.69693	2.51679	7.95468	-7.39993	0.554744	13.0242	26.1156	0.0103369	0.00374918	3.8418	9
AT1G18420	AT1G18420	aluminum activated malate transporter family protein	634.947	16.4436	11.873	5.74088	-5.27104	0.469836	60.5636	23.8411	0.0213772	0.0220205	1.21858	NA
AT1G18440	AT1G18440	Peptidyl-tRNA hydrolase family protein	698.748	80.841	68.9594	3.34095	-3.11161	0.229341	335.462	35.6873	0.000363689	0.000926851	0.589613	3
AT1G18450	ARP4	actin-related protein 4	928.669	276.423	364.384	1.3497	-1.74828	-0.398582	1420.34	265.501	7.93801e-50	2.86279e-48	0.514921	20
AT1G18460	AT1G18460	alpha/beta-Hydrolases superfamily protein	1077.65	456.959	538.921	0.999749	-1.23776	-0.238008	2210.54	233.303	4.102e-43	1.59211e-41	0.364155	20
AT1G18470	AT1G18470	Transmembrane Fragile-X-F-associated protein	854.773	246.514	258.224	1.72692	-1.79387	-0.0669517	1092.5	53.3612	3.55241e-07	1.93488e-06	0.370507	14
AT1G18480	SLP2	Calcineurin-like metallo-phosphoesterase superfamily protein	718.669	103.112	96.2064	2.90112	-2.80111	0.100012	436.111	56.1769	1.11236e-07	5.09317e-07	0.463859	2
AT1G18485	AT1G18485	Pentatricopeptide repeat (PPR) superfamily protein	748.364	129.538	138.813	2.4306	-2.53036	-0.09976	579.446	28.9286	0.00403725	0.0130009	0.402282	NA
AT1G18486	AT1G18486	transmembrane protein	624.333	0.0462149	0.0121136	15.6534	-13.7217	1.93173	NA	NA	NA	NA	NA	NA
AT1G18490	AT1G18490	2-aminoethanethiol dioxygenase%2C putative (DUF1637)	692.212	72.3392	75.8886	3.18926	-3.25837	-0.0691068	319.853	22.5604	0.0316987	0.0602632	0.618465	NA
AT1G18500	MAML-4	methylthioalkylmalate synthase-like 4	1273.98	654.976	781.571	0.704893	-0.959827	-0.254934	3091.71	93.597	9.89776e-15	9.72755e-14	0.362827	13
AT1G18510	TET16	tetraspanin	625.333	0.0139638	0	NA	-15.4506	NA	NA	NA	NA	NA	NA	NA
AT1G18520	TET11	tetraspanin11	625.682	0	0.0266013	14.5216	NA	NA	NA	NA	NA	NA	NA	NA
AT1G18530	AT1G18530	EF hand calcium-binding protein family	626.185	0.20103	0.0489369	13.6434	-11.605	2.03842	NA	NA	NA	NA	NA	NA
AT1G18540	AT1G18540	Ribosomal protein L6 family protein	2009.53	1444.9	1239.05	0.697622	-0.475886	0.221736	5997.63	223.898	3.68765e-41	8.60397e-40	0.560166	2
AT1G18550	AT1G18550	ATP binding microtubule motor family protein	662.935	36.9105	30.0662	4.46265	-4.16676	0.295888	151.431	47.5382	3.76033e-06	8.61498e-06	0.823753	2
AT1G18560	AT1G18560	BED zinc finger and hAT dimerization domain-containing protein	666.448	42.5065	39.1261	4.09029	-3.97074	0.119553	179.533	36.8716	0.000234371	0.000527726	0.687432	3
AT1G18570	MYB51	myb domain protein 51	711.364	85.7052	134.767	2.40012	-3.05313	-0.653015	455.579	97.1722	1.98963e-15	9.31643e-15	0.815238	10
AT1G18580	GAUT11	galacturonosyltransferase 11	736.796	114.893	114.316	2.68824	-2.68098	0.00726173	501.265	26.6684	0.00862242	0.0236865	0.454633	NA
AT1G18590	SOT17	sulfotransferase 17	775.536	151.268	125.355	2.62918	-2.35809	0.271089	621.817	82.6049	1.31147e-12	7.75659e-12	0.525396	3
AT1G18600	RBL12	RHOMBOID-like protein 12	708.747	90.5786	75.2591	3.23533	-2.96803	0.267303	362.824	134.617	7.2864e-23	7.08224e-22	0.589912	2
AT1G18610	AT1G18610	Galactose oxidase/kelch repeat superfamily protein	704.214	80.7507	77.3431	3.18667	-3.12447	0.0622027	347.548	33.7789	0.000730857	0.0017987	0.589613	22
AT1G18620	TRM3	LONGIFOLIA protein	1074.28	442.915	511.714	1.06996	-1.27827	-0.208308	2099.37	710.875	2.07111e-144	1.83774e-141	0.364155	23
AT1G18630	GR-RBP6	glycine-rich RNA-binding protein 6	670.205	45.2446	39.7219	4.07659	-3.88879	0.187809	185.379	138.643	1.12527e-23	5.86863e-23	1.15128	7
AT1G18640	PSP	3-phosphoserine phosphatase	742.412	118.466	117.292	2.66211	-2.64775	0.0143623	514.488	51.6877	7.04156e-07	3.00305e-06	0.463859	14
AT1G18650	PDCB3	plasmodesmata callose-binding protein 3	731.079	102.512	94.3116	2.95452	-2.83424	0.120285	442.191	34.8238	0.000499537	0.000921428	0.815238	9
AT1G18660	AT1G18660	zinc finger (C3HC4-type RING finger) family protein	1049.15	448.167	420.525	1.31895	-1.22711	0.0918444	1916.42	127.084	2.37237e-21	4.98367e-20	0.247599	24
AT1G18670	IBS1	Protein kinase superfamily protein	738.697	103.507	109.741	2.75088	-2.83526	-0.084378	477.859	51.8348	6.63172e-07	1.64964e-06	0.815238	20
AT1G18680	AT1G18680	HNH endonuclease domain-containing protein	667.57	35.6786	43.5447	3.93835	-4.22579	-0.287437	173.166	93.9486	8.45581e-15	2.71633e-14	1.15128	22
AT1G18690	XXT4	Galactosyl transferase GMA12/MNN10 family protein	694.47	64.6315	77.8998	3.15622	-3.4256	-0.269382	307.485	100.952	3.62261e-16	2.44216e-15	0.589613	22
AT1G18700	AT1G18700	DNAJ heat shock N-terminal domain-containing protein	865.981	228.746	277.447	1.64212	-1.92059	-0.278466	1103.58	218.583	4.66907e-40	1.57283e-38	0.368494	19
AT1G18710	MYB47	myb domain protein 47	646.37	17.4222	10.1695	5.99003	-5.21336	0.77667	62.4084	43.4863	1.86748e-05	1.91159e-05	1.78173	5
AT1G18720	AT1G18720	ER membrane protein%2C putative (DUF962)	1004.24	422.219	368.808	1.44517	-1.25005	0.195122	1711.06	192.392	1.20794e-34	3.15199e-33	0.382013	2
AT1G18730	PnsB4	NDH dependent flow 6	1273.29	718.188	644.275	0.982807	-0.826124	0.156684	2959.89	54.8354	1.93708e-07	1.10974e-06	0.359602	15
AT1G18740	AT1G18740	ROH1%2C putative (DUF793)	754.123	118.884	142.069	2.40821	-2.66525	-0.257039	573.984	26.299	0.0097351	0.0297337	0.40339	NA
AT1G18750	AGL65	AGAMOUS-like 65	671.46	38.823	43.516	3.94768	-4.11232	-0.164634	179.641	55.6835	1.36455e-07	4.25245e-07	0.687432	20
AT1G18760	AT1G18760	Zinc finger%2C C3HC4 type (RING finger) family protein	633.667	0.0108189	0.0123457	15.6474	-15.8379	-0.190455	NA	NA	NA	NA	NA	NA
AT1G18770	AT1G18770	RING/U-box superfamily protein	634	0	0	NA	NA	NA	NA	NA	NA	NA	NA	NA
AT1G18773	AT1G18773	acyl thioesterase-like protein	671.093	30.0142	50.0804	3.74419	-4.48279	-0.738601	177.85	245.736	1.05939e-45	1.74706e-44	0.954717	20
AT1G18780	AT1G18780	RING/U-box superfamily protein	634.667	0	0	NA	NA	NA	NA	NA	NA	NA	NA	NA
AT1G18790	RKD1	RWP-RK domain-containing protein	635	0	0	NA	NA	NA	NA	NA	NA	NA	NA	NA
AT1G18800	NRP2	NAP1-related protein 2	849.622	208.572	224.59	1.91953	-2.02627	-0.106746	961.569	105.076	5.60819e-17	6.3402e-16	0.363777	2
AT1G18810	AT1G18810	phytochrome kinase substrate-like protein	778.82	142.505	158.436	2.29739	-2.45028	-0.152881	676.572	44.9909	1.03421e-05	4.49178e-05	0.40339	20
AT1G18830	AT1G18830	Transducin/WD40 repeat-like superfamily protein	638.303	2.54498	2.96346	7.75081	-7.97044	-0.219626	11.5447	22.7556	0.0298737	0.00881176	4.50063	3
AT1G18835	MIF3	mini zinc finger	638.806	2.55424	1.87351	8.41349	-7.96634	0.447152	10.2336	23.3458	0.0249297	0.00743618	4.50063	24
AT1G18840	IQD30	IQ-domain 30	805.908	171.389	148.757	2.43765	-2.23334	0.204311	721.596	31.9942	0.00138663	0.00465666	0.410835	2
AT1G18850	AT1G18850	NA	722.025	75.6843	95.6747	2.91584	-3.25398	-0.338143	382.04	64.265	3.72668e-09	1.85876e-08	0.482741	12
AT1G18860	WRKY61	WRKY DNA-binding protein 61	662.922	27.37	32.5533	4.34797	-4.59817	-0.250209	128.164	60.7527	1.64526e-08	3.18257e-08	1.22188	20
AT1G18870	ICS2	isochorismate synthase 2	736.95	121.512	61.0289	3.594	-2.60047	0.993537	412.614	122.553	1.91231e-20	1.64065e-19	0.589613	3
AT1G18871	AT1G18871	NA	638	0	0	NA	NA	NA	NA	NA	NA	NA	NA	NA
AT1G18880	NRT1.9	Major facilitator superfamily protein	852.9	217.325	220.217	1.95345	-1.97252	-0.0190717	969.332	21.1032	0.0488897	0.109757	0.503473	NA
AT1G18890	CDPK1	calcium-dependent protein kinase 1	822.082	195.046	218.21	1.91356	-2.07546	-0.161902	892.334	52.6107	4.83085e-07	2.59737e-06	0.370507	20
AT1G18900	AT1G18900	Pentatricopeptide repeat (PPR) superfamily protein	803.966	165.087	157.957	2.3476	-2.28391	0.0636983	730.069	51.2104	8.55151e-07	4.06827e-06	0.410835	21
AT1G18910	AT1G18910	zinc ion binding protein	754.736	125.366	121.402	2.63618	-2.58983	0.0463509	538.889	10.2106	0.597488	1	0.401919	NA
AT1G18940	AT1G18940	Nodulin-like / Major Facilitator Superfamily protein	656.26	16.8828	16.368	5.32531	-5.28064	0.0446758	74.2493	14.7588	0.254895	0.157496	1.78173	NA
AT1G18950	AT1G18950	DDT domain superfamily	899.141	257.745	280.952	1.67822	-1.8026	-0.124377	1187.02	158.088	1.28738e-27	1.84997e-26	0.503473	19
AT1G18960	AT1G18960	myb-like HTH transcriptional regulator family protein	640.948	0.444625	0.533942	10.2293	-10.4934	-0.264094	NA	NA	NA	NA	NA	NA
AT1G18970	GLP4	germin-like protein 4	692.074	55.7206	44.5779	3.95653	-3.63464	0.321884	223.04	14.4806	0.271078	0.32719	0.86797	NA
AT1G18975	AT1G18975	NA	641.119	0.0496024	0.0596347	13.3922	-13.6579	-0.265744	NA	NA	NA	NA	NA	NA
AT1G18980	AT1G18980	RmlC-like cupins superfamily protein	735.17	123.909	65.5615	3.48716	-2.5688	0.918355	417.206	25.6763	0.0119239	0.0185483	0.815238	NA
AT1G18990	AT1G18990	myosin-binding protein%2C putative (Protein of unknown function%2C DUF593)	643.593	2.50416	2.70339	7.89524	-8.00568	-0.110441	10.7616	28.8844	0.00409863	0.0015976	3.7476	20
AT1G19000	AT1G19000	Homeodomain-like superfamily protein	1953.82	1382.59	1514.32	0.367623	-0.498925	-0.131302	6312.66	59.9433	2.31175e-08	9.38879e-08	0.560166	21
AT1G19010	AT1G19010	NA	685.032	43.9954	45.9131	3.89919	-3.96075	-0.0615549	197.474	14.2002	0.288104	0.364371	0.823753	NA
AT1G19020	AT1G19020	CDP-diacylglycerol-glycerol-3-phosphate 3-phosphatidyltransferase	721.256	87.2898	109.42	2.72063	-3.04663	-0.325997	417.448	56.5219	9.64053e-08	4.52751e-07	0.454633	10
AT1G19025	AT1G19025	DNA repair metallo-beta-lactamase family protein	660.49	17.9814	19.5704	5.07679	-5.19896	-0.122167	81.7521	13.4948	0.334123	0.283639	1.24321	NA
AT1G19040	AT1G19040	NAC (No Apical Meristem) domain transcriptional regulator superfamily protein	643.333	0	0	NA	NA	NA	NA	NA	NA	NA	NA	NA
AT1G19050	ARR7	response regulator 7	706.492	59.2473	65.7591	3.42541	-3.57585	-0.15044	278.211	86.3147	2.54195e-13	1.15545e-12	0.725254	3
AT1G19060	AT1G19060	NA	644	0	0	NA	NA	NA	NA	NA	NA	NA	NA	NA
AT1G19070	AT1G19070	F-box family protein	646	2.03908	2.20708	8.19325	-8.30747	-0.114221	9.05052	9.48035	0.661446	0.17889	4.03296	NA
AT1G19080	TTN10	GINS complex protein	682.255	37.4183	40.5132	4.07385	-4.18849	-0.114646	172.169	37.0835	0.000216549	0.000412129	0.823753	20
AT1G19086	AT1G19086	NA	645	0	0	NA	NA	NA	NA	NA	NA	NA	NA	NA
AT1G19090	NA	NA	645.333	0	0	NA	NA	NA	NA	NA	NA	NA	NA	NA
AT1G19100	DMS11	Histidine kinase-%2C DNA gyrase B-%2C and HSP90-like ATPase family protein	724.603	82.4107	82.2496	3.13911	-3.13629	0.0028227	360.801	7.0404	0.854932	1	0.482741	NA
AT1G19110	AT1G19110	inter-alpha-trypsin inhibitor heavy chain-like protein	1060.52	411.195	498.602	1.08881	-1.36688	-0.278064	1983.63	434.698	1.67174e-85	3.0323e-83	0.359602	22
AT1G19115	AT1G19115	NA	647.359	0.715264	0.892541	9.50243	-9.82187	-0.319443	3.85503	12.0907	0.438421	0.110075	4.50063	NA
AT1G19120	LSM1A	Small nuclear ribonucleoprotein family protein	743.021	102.385	106.662	2.80036	-2.8594	-0.0590365	453.02	66.5666	1.3976e-09	5.96225e-09	0.589613	14
AT1G19130	AT1G19130	RmlC-like jelly roll fold protein	756.096	118.735	125.416	2.59185	-2.67082	-0.078974	521.62	58.599	4.05902e-08	1.92771e-07	0.463859	13
AT1G19140	AT1G19140	ubiquinone biosynthesis COQ9-like protein	807.316	177.27	148.743	2.44031	-2.18719	0.253126	724.82	61.8204	1.04922e-08	6.57285e-08	0.367378	21
AT1G19150	Lhca6	PSI type II chlorophyll a/b-binding protein (Lhca2*1)	1239.75	662.937	494.477	1.32607	-0.903104	0.422969	2587.8	299.804	5.16332e-57	3.45876e-55	0.364155	9
AT1G19160	AT1G19160	F-box family protein	649.353	1.35885	2.15863	8.23274	-8.90048	-0.667733	7.30569	18.6679	0.0968653	0.0325699	3.64522	NA
AT1G19170	AT1G19170	Pectin lyase-like superfamily protein	716.348	75.1108	66.2459	3.43476	-3.25357	0.181189	309.714	32.958	0.000982739	0.0023828	0.589912	9
AT1G19180	JAZ1	jasmonate-zim-domain protein 1	770.965	139.333	133.882	2.5257	-2.46812	0.0575731	583.364	63.2254	5.79236e-09	3.39796e-08	0.401919	2
AT1G19190	AT1G19190	alpha/beta-Hydrolases superfamily protein	661.014	12.766	10.0341	6.0417	-5.6943	0.347399	51.3428	29.4937	0.00332608	0.00290262	1.61966	3
AT1G19200	AT1G19200	cyclin-dependent kinase%2C putative (DUF581)	658.584	11.3486	9.10845	6.17602	-5.85878	0.317243	44.5316	29.1556	0.0037356	0.00295996	1.78173	9
AT1G19210	AT1G19210	Integrase-type DNA-binding superfamily protein	649.676	0.0328095	0.0135658	15.5475	-14.2733	1.27414	NA	NA	NA	NA	NA	NA
AT1G19220	ARF19	auxin response factor 19	808.278	155.188	163.931	2.30177	-2.38084	-0.0790738	712.714	139.916	6.22848e-24	1.0073e-22	0.367378	23
AT1G19230	AT1G19230	Riboflavin synthase-like superfamily protein	692.305	52.1092	32.9401	4.39349	-3.7318	0.661694	186.769	37.6788	0.000173271	0.000242482	1.15128	5
AT1G19240	AT1G19240	transmembrane protein	682.499	31.3053	39.1319	4.12441	-4.44635	-0.32194	151.982	81.8902	1.79711e-12	4.92192e-12	1.15128	19
AT1G19250	FMO1	flavin-dependent monooxygenase 1	663.074	7.62153	17.075	5.27921	-6.44295	-1.16373	57.0858	59.069	3.33468e-08	6.30486e-08	1.21858	17
AT1G19260	AT1G19260	TTF-type zinc finger protein with HAT dimerization domain-containing protein	651.333	0	0.0255176	14.6396	NA	NA	NA	NA	NA	NA	NA	NA
AT1G19270	DA1	DA1	723.512	78.1111	80.5007	3.16794	-3.21142	-0.0434728	341.167	23.9637	0.0205734	0.0420366	0.589912	NA
AT1G19290	AT1G19290	Pentatricopeptide repeat (PPR) superfamily protein	716.484	61.0712	71.0561	3.3339	-3.55237	-0.218467	291.993	47.0496	4.57044e-06	1.43306e-05	0.589912	12
AT1G19300	PARVUS	Nucleotide-diphospho-sugar transferases superfamily protein	695.947	57.4327	40.7848	4.09287	-3.59903	0.49384	207.618	127.094	2.36121e-21	1.74038e-20	0.725254	2
AT1G19310	AT1G19310	RING/U-box superfamily protein	710.69	61.7581	67.845	3.38891	-3.52452	-0.135615	277.443	48.2916	2.78069e-06	5.56678e-06	0.962064	15
AT1G19320	AT1G19320	Pathosis-related thaumatin superfamily protein	653.432	0.485477	0.293156	11.1222	-10.3944	0.727735	NA	NA	NA	NA	NA	NA
AT1G19330	AT1G19330	histone deacetylase complex subunit	725.624	72.8404	73.1105	3.31107	-3.31641	-0.00534129	323.035	17.0191	0.148879	0.254777	0.620729	NA
AT1G19340	AT1G19340	Methyltransferase MT-A70 family protein	676.692	22.8416	21.0532	5.00639	-4.88876	0.117624	99.28	64.2629	3.72987e-09	7.59087e-09	1.22596	3
AT1G19350	BES1	Brassinosteroid signaling positive regulator (BZR1) family protein	1441.43	833.227	801.854	0.846089	-0.790718	0.0553708	3608.17	80.8973	2.78227e-12	1.51275e-11	0.560166	22
AT1G19360	RRA3	Nucleotide-diphospho-sugar transferase family protein	920.714	286.92	295.514	1.63953	-1.6821	-0.0425772	1256.42	57.1896	7.30501e-08	4.2473e-07	0.368494	10
AT1G19370	AT1G19370	membrane protein	784.617	130.202	135.065	2.53834	-2.59123	-0.0528989	577.418	241.753	7.15843e-45	2.7067e-43	0.40339	15
AT1G19380	AT1G19380	sugar%2C putative (DUF1195)	695.51	27.6805	75.4504	3.20447	-4.65113	-1.44666	219.702	69.2363	4.44962e-10	1.61114e-09	0.727252	19
AT1G19390	AT1G19390	Wall-associated kinase family protein	655.895	0.686402	0.766792	9.74042	-9.9002	-0.159781	NA	NA	NA	NA	NA	NA
AT1G19394	AT1G19394	NA	657.328	1.57072	2.15029	8.25594	-8.70904	-0.453102	8.13556	45.01	1.02643e-05	4.4385e-06	4.50063	20
AT1G19396	AT1G19396	NA	674.701	14.6484	23.7068	4.83087	-5.52544	-0.694563	85.5167	227.561	6.40056e-42	7.16739e-41	1.22188	22
AT1G19397	AT1G19397	transmembrane protein	671.206	12.8381	19.0862	5.13615	-5.70826	-0.572103	70.0896	78.9784	6.46178e-12	1.22184e-11	1.61966	22
AT1G19400	AT1G19400	Erythronate-4-phosphate dehydrogenase family protein	994.442	348.815	471.742	1.07589	-1.51143	-0.435538	1739.05	125.345	5.28792e-21	5.44403e-20	0.503473	23
AT1G19410	AT1G19410	FBD / Leucine Rich Repeat domains containing protein	657.014	0.0486511	0	NA	-13.7212	NA	NA	NA	NA	NA	NA	NA
AT1G19430	AT1G19430	S-adenosyl-L-methionine-dependent methyltransferases superfamily protein	837.24	190.282	193.293	2.11485	-2.1375	-0.0226481	838.933	14.4124	0.275151	0.53595	0.525396	NA
AT1G19440	KCS4	3-ketoacyl-CoA synthase 4	773.291	124.798	96.2163	3.00666	-2.63142	0.375243	494.974	86.138	2.74908e-13	1.95778e-12	0.454633	2
AT1G19450	AT1G19450	Major facilitator superfamily protein	964.094	363.684	244.957	1.97664	-1.40649	0.570155	1374.95	585.3	1.458e-117	4.61008e-115	0.514921	24
AT1G19460	AT1G19460	Galactose oxidase/kelch repeat superfamily protein	658.333	0.0491217	0	NA	-13.7102	NA	NA	NA	NA	NA	NA	NA
AT1G19470	AT1G19470	Galactose oxidase/kelch repeat superfamily protein	658.679	0.0355312	0.0245864	14.7094	-14.1782	0.531228	NA	NA	NA	NA	NA	NA
AT1G19480	AT1G19480	DNA glycosylase superfamily protein	708.131	51.2029	49.3842	3.8419	-3.78972	0.0521761	222.456	13.4885	0.334554	0.473252	0.727252	NA
AT1G19485	AT1G19485	Transducin/WD40 repeat-like superfamily protein	806.461	147.338	160.013	2.33341	-2.45248	-0.119063	680.071	170.81	3.26021e-30	5.0751e-29	0.525396	22
AT1G19490	AT1G19490	Basic-leucine zipper (bZIP) transcription factor family protein	689.261	29.9741	23.1451	4.89627	-4.52326	0.37301	125.878	52.5307	4.9915e-07	8.50336e-07	1.22188	21
AT1G19500	AT1G19500	NA	660.155	0.269654	0.121522	12.4074	-11.2575	1.14989	NA	NA	NA	NA	NA	NA
AT1G19510	RL5	RAD-like 5	680.969	19.3292	19.1396	5.15295	-5.13873	0.014224	89.6139	20.1035	0.0651524	0.0666161	1.14227	NA
AT1G19520	NFD5	pentatricopeptide (PPR) repeat-containing protein	915.094	254.21	262.241	1.80303	-1.8479	-0.0448738	1144.06	35.7294	0.000358082	0.00142147	0.370507	12
AT1G19530	AT1G19530	DNA polymerase epsilon catalytic subunit A	790.916	78.753	497.599	0.668541	-3.32812	-2.65958	1075	76.6115	1.82005e-11	1.39953e-10	0.370507	13
AT1G19540	AT1G19540	NmrA-like negative transcriptional regulator family protein	723.731	33.3539	191.871	1.91531	-4.43953	-2.52421	441.489	189.945	3.85535e-34	6.4265e-33	0.589613	19
AT1G19550	AT1G19550	Glutathione S-transferase family protein	661.898	0.0879416	0.351172	10.8802	-12.8778	-1.99756	NA	NA	NA	NA	NA	NA
AT1G19565	AT1G19565	NA	662.141	0.103969	0.110593	12.5477	-12.6368	-0.0891052	NA	NA	NA	NA	NA	NA
AT1G19570	DHAR1	dehydroascorbate reductase	1533.64	1005.09	845.289	0.859447	-0.609635	0.249812	4003.78	47.0925	4.49279e-06	1.38258e-05	0.602177	2
AT1G19580	GAMMA CA1	gamma carbonic anhydrase 1	801.784	148.125	144.396	2.47318	-2.4364	0.0367864	639.825	26.9977	0.00773301	0.0259309	0.370507	NA
AT1G19600	AT1G19600	pfkB-like carbohydrate kinase family protein	1007.07	322.48	429.489	1.22947	-1.64288	-0.413412	1651.03	343.085	4.03246e-66	2.65177e-64	0.516806	22
AT1G19610	PDF1.4	defensin-like protein	696.966	21.4394	79.8908	3.12499	-5.02275	-1.89777	206.478	105.995	3.69659e-17	1.37263e-16	1.15128	21
AT1G19620	AT1G19620	transmembrane protein	668.852	5.48424	5.06393	7.04528	-6.93025	0.115034	23.1674	8.39315	0.753702	0.3945	1.98255	NA
AT1G19630	CYP722A1	cytochrome P450%2C family 722%2C subfamily A%2C polypeptide 1	666.514	1.94649	0.982082	9.40658	-8.41962	0.986956	8.98854	23.3805	0.0246639	0.00897603	3.64522	3
AT1G19640	JMT	jasmonic acid carboxyl methyltransferase	667.261	4.05043	1.6959	8.62005	-7.36403	1.25602	12.9124	74.4519	4.66358e-11	3.79475e-11	3.64522	24
AT1G19650	AT1G19650	Sec14p-like phosphatidylinositol transfer family protein	784.476	138.255	114.937	2.77089	-2.5044	0.266488	557.84	360.25	9.62879e-70	9.19872e-68	0.401919	9
AT1G19660	AT1G19660	Wound-responsive family protein	1703.28	1211.3	1223.8	0.476948	-0.491758	-0.0148108	5147.04	148.18	1.32622e-25	1.44366e-24	0.601634	13
AT1G19670	CLH1	chlorophyllase 1	872.342	291.702	161.985	2.42903	-1.5804	0.848635	967.527	183.79	7.10803e-33	1.61704e-31	0.404216	3
AT1G19680	AT1G19680	RING/U-box superfamily protein	959.317	260.335	398.526	1.26733	-1.88164	-0.614306	1446.73	309.544	4.64232e-59	2.39421e-57	0.516806	22
AT1G19690	AT1G19690	NAD(P)-binding Rossmann-fold superfamily protein	700.906	37.3119	30.1877	4.53719	-4.23151	0.305673	150.903	28.3536	0.00490935	0.00581306	1.15128	6
[truncated: 25,590 more rows]

## Sheet: TE-Copy-Result
DESeq2 TE-copy results: rows with no DESeq2 LRT stat, p-values or FDR represent TEs that were filtered out due to low expression.
ID	Family	Superfamily	Order	DEI-LgD	DEI-EqD	DEI-ShD	rDEI-LgD:ShD	rDEI-EqD:LgD	rDEI-EqD:ShD	DESeq2-BaseMean	DESeq2-LRT-statistic	DESeq2-p	DESeq2-FDR	IHW-weight	Cluster
AT1TE00025	ATREP3	Helitron	RC	0.333333	0	0	NA	NA	NA	NA	NA	NA	NA	NA	NA
AT1TE00150	SIMPLEHAT1	HAT	DNA	0.666667	0	0	NA	NA	NA	NA	NA	NA	NA	NA	NA
AT1TE00825	ATHPOGON3	Pogo	DNA	1	0	0	NA	NA	NA	NA	NA	NA	NA	NA	NA
AT1TE00840	AT9NMU1	MuDR	DNA	1.33333	21.3965	29.2639	-4.45601	4.00427	-0.451745	NA	NA	NA	NA	NA	NA
AT1TE01370	ARNOLDY1	MuDR	DNA	1.66667	0	11.6169	-2.80119	NA	#NAME?	NA	NA	NA	NA	NA	NA
AT1TE01615	ATREP3	Helitron	RC	2	0	0	NA	NA	NA	NA	NA	NA	NA	NA	NA
AT1TE01665	ATMU3N1	MuDR	DNA	158.799	246.412	120.001	0.404161	0.633871	1.03803	NA	NA	NA	NA	NA	NA
AT1TE01750	ATREP2	Helitron	RC	2.66667	0	0	NA	NA	NA	NA	NA	NA	NA	NA	NA
AT1TE01810	ATTIRTA1	Tc1	DNA	3	0	0	NA	NA	NA	NA	NA	NA	NA	NA	NA
AT1TE01910	ATREP2	Helitron	RC	3.33333	0	0	NA	NA	NA	NA	NA	NA	NA	NA	NA
AT1TE02060	RP1_AT	RP1_AT	DNA	3.66667	0	0	NA	NA	NA	NA	NA	NA	NA	NA	NA
AT1TE02080	ARNOLDY1	MuDR	DNA	4	0	0	NA	NA	NA	NA	NA	NA	NA	NA	NA
AT1TE02265	ATREP1	Helitron	RC	4.33333	77.8896	0	NA	4.16788	Inf	NA	NA	NA	NA	NA	NA
AT1TE02465	ATREP5	Helitron	RC	4.66667	35.9707	9.81733	-1.07294	2.94636	1.87342	NA	NA	NA	NA	NA	NA
AT1TE02540	ATREP15	Helitron	RC	5	0	52.1697	-3.38321	NA	#NAME?	NA	NA	NA	NA	NA	NA
AT1TE02770	SADHU	SADHU	Unassigned	84912	95365.9	80205.4	0.0822682	0.167506	0.249774	367.188	60.6358	1.72819e-08	9.26311e-08	1	6
AT1TE02980	ATREP15	Helitron	RC	5.66667	0	0	NA	NA	NA	NA	NA	NA	NA	NA	NA
AT1TE03785	ATREP11A	Helitron	RC	6	0	0	NA	NA	NA	NA	NA	NA	NA	NA	NA
AT1TE03900	ATREP10D	Helitron	RC	2008.38	2495.66	1746.01	0.201965	0.313392	0.515357	8.74246	29.4263	0.00340419	0.00712752	1	5
AT1TE04165	ATREP7	Helitron	RC	6.66667	12.2173	0	NA	0.873893	Inf	NA	NA	NA	NA	NA	NA
AT1TE04830	ATDNATA1	Mariner	DNA	7	0	0	NA	NA	NA	NA	NA	NA	NA	NA	NA
AT1TE05280	ATREP16	MuDR	DNA	7.33333	0	34.548	-2.23606	NA	#NAME?	NA	NA	NA	NA	NA	NA
AT1TE05585	ATREP11	Helitron	RC	23.1319	0	0	NA	NA	NA	NA	NA	NA	NA	NA	NA
AT1TE06340	ATREP15	Helitron	RC	8	0	0	NA	NA	NA	NA	NA	NA	NA	NA	NA
AT1TE06480	ATREP3	Helitron	RC	8.33333	0	0	NA	NA	NA	NA	NA	NA	NA	NA	NA
AT1TE07050	ATCOPIA58	Copia	LTR	208.148	175.862	378.068	-0.861036	-0.243167	-1.1042	NA	NA	NA	NA	NA	NA
AT1TE07620	ATREP3	Helitron	RC	9	34.5504	0	NA	1.94071	Inf	NA	NA	NA	NA	NA	NA
AT1TE07625	ATTIRTA1	Tc1	DNA	9.33333	0	0	NA	NA	NA	NA	NA	NA	NA	NA	NA
AT1TE08050	ATREP1	Helitron	RC	153.94	67.4766	72.2177	1.09195	-1.18991	-0.0979634	NA	NA	NA	NA	NA	NA
AT1TE08240	TAG2	HAT	DNA	26.2929	34.3522	0	NA	0.385733	Inf	NA	NA	NA	NA	NA	NA
AT1TE08420	ATREP2	Helitron	RC	54.487	0	0	NA	NA	NA	NA	NA	NA	NA	NA	NA
AT1TE08660	ATLANTYS3	Gypsy	LTR	119.221	141.25	67.936	0.811389	0.244611	1.056	NA	NA	NA	NA	NA	NA
AT1TE09080	VANDAL14	MuDR	DNA	131.37	66.3427	25.0122	2.39294	-0.98563	1.40731	NA	NA	NA	NA	NA	NA
AT1TE09700	ATREP2	Helitron	RC	11.3333	0	0	NA	NA	NA	NA	NA	NA	NA	NA	NA
AT1TE09820	ATREP6	Helitron	RC	11.6667	0	0	NA	NA	NA	NA	NA	NA	NA	NA	NA
AT1TE09970	ATREP3	Helitron	RC	12	0	0	NA	NA	NA	NA	NA	NA	NA	NA	NA
AT1TE10560	ATREP1	Helitron	RC	12.3333	0	0	NA	NA	NA	NA	NA	NA	NA	NA	NA
AT1TE10935	ATCOPIA78	Copia	LTR	28.6548	9.25031	27.0216	0.0846662	-1.6312	-1.54654	NA	NA	NA	NA	NA	NA
AT1TE11110	ATREP3	Helitron	RC	41.112	0	0	NA	NA	NA	NA	NA	NA	NA	NA	NA
AT1TE11380	HELITRONY1E	Helitron	RC	13.3333	0	0	NA	NA	NA	NA	NA	NA	NA	NA	NA
AT1TE11535	BRODYAGA1	MuDR	DNA	13.6667	0	0	NA	NA	NA	NA	NA	NA	NA	NA	NA
AT1TE11565	HELITRONY1A	Helitron	RC	14	0	0	NA	NA	NA	NA	NA	NA	NA	NA	NA
AT1TE12230	HELITRONY1E	Helitron	RC	14.3333	17.2752	0	NA	0.26933	Inf	NA	NA	NA	NA	NA	NA
AT1TE12275	ATREP10D	Helitron	RC	110.509	0	77.0686	0.519954	NA	#NAME?	NA	NA	NA	NA	NA	NA
AT1TE12295	ATCOPIA78	Copia	LTR	28.1807	50.6758	56.3621	-1.00001	0.846588	-0.153427	NA	NA	NA	NA	NA	NA
AT1TE12430	ARNOLDY1	MuDR	DNA	15.3333	0	0	NA	NA	NA	NA	NA	NA	NA	NA	NA
AT1TE13310	HELITRONY3	Helitron	RC	15.6667	15.9122	0	NA	0.0224391	Inf	NA	NA	NA	NA	NA	NA
AT1TE13365	AT9NMU1	MuDR	DNA	16	0	0	NA	NA	NA	NA	NA	NA	NA	NA	NA
AT1TE13375	ARNOLDY1	MuDR	DNA	16.3333	12.8191	13.6078	0.26339	-0.349521	-0.0861309	NA	NA	NA	NA	NA	NA
AT1TE13690	ATMU3N1	MuDR	DNA	16.6667	0	0	NA	NA	NA	NA	NA	NA	NA	NA	NA
AT1TE13965	HELITRONY1B	Helitron	RC	17	0	0	NA	NA	NA	NA	NA	NA	NA	NA	NA
AT1TE14085	ATMU4	MuDR	DNA	28.6847	17.1856	9.30759	1.6238	-0.739082	0.884722	NA	NA	NA	NA	NA	NA
AT1TE14315	META1	Copia	LTR	17.6667	27.8839	0	NA	0.658401	Inf	NA	NA	NA	NA	NA	NA
AT1TE14865	ATREP2	Helitron	RC	18	0	0	NA	NA	NA	NA	NA	NA	NA	NA	NA
AT1TE15445	ATREP2	Helitron	RC	18.3333	0	10.5314	0.799778	NA	#NAME?	NA	NA	NA	NA	NA	NA
AT1TE15510	ATREP3	Helitron	RC	18.6667	0	14.1454	0.400126	NA	#NAME?	NA	NA	NA	NA	NA	NA
AT1TE16810	HELITRONY1E	Helitron	RC	19	0	14.6319	0.376879	NA	#NAME?	NA	NA	NA	NA	NA	NA
AT1TE17415	BRODYAGA2	MuDR	DNA	451.12	676.751	822.861	-0.867139	0.585114	-0.282025	NA	NA	NA	NA	NA	NA
AT1TE17555	ATREP1	Helitron	RC	19.6667	11.8424	11.516	0.772113	-0.731795	0.0403176	NA	NA	NA	NA	NA	NA
AT1TE17875	ATREP2A	Helitron	RC	20	34.5504	0	NA	0.788704	Inf	NA	NA	NA	NA	NA	NA
AT1TE18285	ATREP13	Helitron	RC	20.3333	0	0	NA	NA	NA	NA	NA	NA	NA	NA	NA
AT1TE18295	ATREP10B	Helitron	RC	20.6667	0	33.1623	-0.682239	NA	#NAME?	NA	NA	NA	NA	NA	NA
AT1TE18370	TAG2	HAT	DNA	21	11.8424	0	NA	-0.826432	Inf	NA	NA	NA	NA	NA	NA
AT1TE18955	ATREP2	Helitron	RC	21.3333	0	0	NA	NA	NA	NA	NA	NA	NA	NA	NA
AT1TE19085	ATTIRX1C	ATTIRX1C	DNA	50.5704	0	10.3701	2.28587	NA	#NAME?	NA	NA	NA	NA	NA	NA
AT1TE19090	ATREP2	Helitron	RC	22	0	0	NA	NA	NA	NA	NA	NA	NA	NA	NA
AT1TE19130	ATMU3	MuDR	DNA	202.108	42.8239	0	NA	-2.23864	Inf	NA	NA	NA	NA	NA	NA
AT1TE19285	SIMPLEHAT2	HAT	DNA	22.6667	0	0	NA	NA	NA	NA	NA	NA	NA	NA	NA
AT1TE19430	ATCOPIA64	Copia	LTR	95.905	74.9283	70.3477	0.447101	-0.356095	0.091006	NA	NA	NA	NA	NA	NA
AT1TE19635	ATREP13	Helitron	RC	23.3333	0	0	NA	NA	NA	NA	NA	NA	NA	NA	NA
AT1TE19910	VANDAL2N1	MuDR	DNA	38.1006	0	0	NA	NA	NA	NA	NA	NA	NA	NA	NA
AT1TE20110	ATREP2	Helitron	RC	24	0	0	NA	NA	NA	NA	NA	NA	NA	NA	NA
AT1TE20165	ATREP1	Helitron	RC	24.3333	0	0	NA	NA	NA	NA	NA	NA	NA	NA	NA
AT1TE20180	ATREP10D	Helitron	RC	24.6667	0	0	NA	NA	NA	NA	NA	NA	NA	NA	NA
AT1TE20195	ARNOLDY2	MuDR	DNA	25	0	0	NA	NA	NA	NA	NA	NA	NA	NA	NA
AT1TE20315	TAG2	HAT	DNA	25.3333	0	17.714	0.51615	NA	#NAME?	NA	NA	NA	NA	NA	NA
AT1TE20410	ATCOPIA58	Copia	LTR	25.6667	0	0	NA	NA	NA	NA	NA	NA	NA	NA	NA
AT1TE20745	ATREP14	Helitron	RC	26	0	0	NA	NA	NA	NA	NA	NA	NA	NA	NA
AT1TE20755	ATREP6	Helitron	RC	26.3333	11.8424	13.7611	0.936295	-1.15293	-0.216638	NA	NA	NA	NA	NA	NA
AT1TE20925	SIMPLEHAT2	HAT	DNA	26.6667	0	0	NA	NA	NA	NA	NA	NA	NA	NA	NA
AT1TE21130	ATREP1	Helitron	RC	27	0	0	NA	NA	NA	NA	NA	NA	NA	NA	NA
AT1TE21210	META1	Copia	LTR	27.3333	0	0	NA	NA	NA	NA	NA	NA	NA	NA	NA
AT1TE21515	ATREP10A	Helitron	RC	27.6667	12.8202	0	NA	-1.10973	Inf	NA	NA	NA	NA	NA	NA
AT1TE21710	META1	Copia	LTR	71.649	0	23.2338	1.62472	NA	#NAME?	NA	NA	NA	NA	NA	NA
AT1TE21790	ATREP3	Helitron	RC	28.3333	0	0	NA	NA	NA	NA	NA	NA	NA	NA	NA
AT1TE21805	SIMPLEHAT1	HAT	DNA	44.1319	0	10.8864	2.01929	NA	#NAME?	NA	NA	NA	NA	NA	NA
AT1TE22695	ATMU6N1	MuDR	DNA	29	0	0	NA	NA	NA	NA	NA	NA	NA	NA	NA
AT1TE22720	ATREP11	Helitron	RC	29.3333	0	0	NA	NA	NA	NA	NA	NA	NA	NA	NA
AT1TE22750	ATREP3	Helitron	RC	29.6667	0	10.5314	1.49415	NA	#NAME?	NA	NA	NA	NA	NA	NA
AT1TE23065	ATREP7	Helitron	RC	30	0	0	NA	NA	NA	NA	NA	NA	NA	NA	NA
AT1TE23390	RP1_AT	RP1_AT	DNA	30.3333	0	0	NA	NA	NA	NA	NA	NA	NA	NA	NA
AT1TE23395	RP1_AT	RP1_AT	DNA	30.6667	0	0	NA	NA	NA	NA	NA	NA	NA	NA	NA
AT1TE23420	VANDAL1N1	MuDR	DNA	95.9695	64.97	82.3718	0.220425	-0.562804	-0.342378	NA	NA	NA	NA	NA	NA
AT1TE23505	ATREP5	Helitron	RC	31.3333	0	0	NA	NA	NA	NA	NA	NA	NA	NA	NA
AT1TE23740	VANDAL14	MuDR	DNA	112.623	27.7043	25.1131	2.16499	-2.02332	0.141669	NA	NA	NA	NA	NA	NA
AT1TE24850	ATCOPIA78	Copia	LTR	127.18	64.0023	284.226	-1.16017	-0.990677	-2.15085	NA	NA	NA	NA	NA	NA
AT1TE24855	HELITRONY3	Helitron	RC	32.3333	0	0	NA	NA	NA	NA	NA	NA	NA	NA	NA
AT1TE24955	AT9NMU1	MuDR	DNA	32.6667	0	0	NA	NA	NA	NA	NA	NA	NA	NA	NA
AT1TE25210	ATREP7	Helitron	RC	33	0	14.3283	1.2036	NA	#NAME?	NA	NA	NA	NA	NA	NA
AT1TE25655	ATHPOGON3	Pogo	DNA	6138.93	6225.47	6895.87	-0.167744	0.0201958	-0.147549	26.8191	15.0276	0.239932	0.312144	1	NA
AT1TE25685	SIMPLEHAT2	HAT	DNA	33.6667	0	0	NA	NA	NA	NA	NA	NA	NA	NA	NA
AT1TE26105	HELITRONY3	Helitron	RC	34	0	0	NA	NA	NA	NA	NA	NA	NA	NA	NA
AT1TE26120	ATREP3	Helitron	RC	34.3333	0	0	NA	NA	NA	NA	NA	NA	NA	NA	NA
AT1TE26305	ATREP7	Helitron	RC	45.7051	0	0	NA	NA	NA	NA	NA	NA	NA	NA	NA
AT1TE26370	ATREP2A	Helitron	RC	35	0	0	NA	NA	NA	NA	NA	NA	NA	NA	NA
AT1TE26515	ATREP8	Helitron	RC	35.3333	9.25031	0	NA	-1.93346	Inf	NA	NA	NA	NA	NA	NA
AT1TE26535	HELITRONY3	Helitron	RC	51.8566	9.25031	0	NA	-2.48695	Inf	NA	NA	NA	NA	NA	NA
AT1TE26625	SIMPLEHAT2	HAT	DNA	36	0	0	NA	NA	NA	NA	NA	NA	NA	NA	NA
AT1TE26665	HELITRONY3	Helitron	RC	36.3333	15.9122	0	NA	-1.19116	Inf	NA	NA	NA	NA	NA	NA
AT1TE26675	SIMPLEGUY1	Harbinger	DNA	36.6667	0	0	NA	NA	NA	NA	NA	NA	NA	NA	NA
AT1TE26710	ATREP10D	Helitron	RC	37	0	0	NA	NA	NA	NA	NA	NA	NA	NA	NA
AT1TE26735	ATREP3	Helitron	RC	37.3333	15.9122	9.30759	2.00398	-1.23033	0.773657	NA	NA	NA	NA	NA	NA
AT1TE27030	HELITRONY3	Helitron	RC	37.6667	10.6983	0	NA	-1.81591	Inf	NA	NA	NA	NA	NA	NA
AT1TE27295	VANDAL6	MuDR	DNA	125.717	165.792	68.444	0.877178	0.399203	1.27638	NA	NA	NA	NA	NA	NA
AT1TE27390	HELITRONY1D	Helitron	RC	38.3333	0	0	NA	NA	NA	NA	NA	NA	NA	NA	NA
AT1TE27395	ATREP3	Helitron	RC	38.6667	0	11.6169	1.73487	NA	#NAME?	NA	NA	NA	NA	NA	NA
AT1TE27550	ATREP1	Helitron	RC	54.9881	0	0	NA	NA	NA	NA	NA	NA	NA	NA	NA
AT1TE27665	ATREP7	Helitron	RC	39.3333	0	0	NA	NA	NA	NA	NA	NA	NA	NA	NA
AT1TE27830	ATREP1	Helitron	RC	39.6667	0	0	NA	NA	NA	NA	NA	NA	NA	NA	NA
AT1TE27915	ATHPOGON1	Pogo	DNA	40	12.8191	0	NA	-1.6417	Inf	NA	NA	NA	NA	NA	NA
AT1TE28175	TA11	L1	LINE	53.7918	12.8202	36.4047	0.56326	-2.06896	-1.5057	NA	NA	NA	NA	NA	NA
AT1TE28370	VANDAL5	MuDR	DNA	52.0181	10.6983	17.714	1.55413	-2.28164	-0.727511	NA	NA	NA	NA	NA	NA
AT1TE28830	Unassigned	Unassigned	Unassigned	3071.51	2721.67	2919.81	0.0730713	-0.174453	-0.101382	12.2245	14.2209	0.286822	0.352607	1	NA
AT1TE29060	VANDAL2	MuDR	DNA	101.422	30.718	41.2833	1.29674	-1.72321	-0.426475	NA	NA	NA	NA	NA	NA
AT1TE29415	ATREP9	Helitron	RC	41.6667	0	0	NA	NA	NA	NA	NA	NA	NA	NA	NA
AT1TE29605	ATMUN1	MuDR	DNA	42	0	0	NA	NA	NA	NA	NA	NA	NA	NA	NA
AT1TE30185	ATREP11A	Helitron	RC	55.2409	0	0	NA	NA	NA	NA	NA	NA	NA	NA	NA
AT1TE30195	ATCOPIA16	Copia	LTR	42.6667	19.6793	13.6078	1.64868	-1.11643	0.532253	NA	NA	NA	NA	NA	NA
AT1TE30230	HELITRONY3A	Helitron	RC	43	0	0	NA	NA	NA	NA	NA	NA	NA	NA	NA
AT1TE30240	ATREP1	Helitron	RC	43.3333	0	0	NA	NA	NA	NA	NA	NA	NA	NA	NA
AT1TE30365	ATREP1	Helitron	RC	43.6667	0	0	NA	NA	NA	NA	NA	NA	NA	NA	NA
AT1TE30550	ATCOPIA3	Copia	LTR	7898.71	8249.98	8280.74	-0.0681437	0.0627732	-0.00537052	34.3674	16.8671	0.154664	0.21366	1	NA
AT1TE30770	HELITRONY3	Helitron	RC	44.3333	0	17.293	1.3582	NA	#NAME?	NA	NA	NA	NA	NA	NA
AT1TE31190	VANDAL2	MuDR	DNA	155.251	119.854	239.184	-0.623524	-0.373317	-0.996841	NA	NA	NA	NA	NA	NA
AT1TE31590	ATREP3	Helitron	RC	45	0	0	NA	NA	NA	NA	NA	NA	NA	NA	NA
AT1TE31750	ATREP13	Helitron	RC	45.3333	0	0	NA	NA	NA	NA	NA	NA	NA	NA	NA
AT1TE31775	ATREP3	Helitron	RC	216.885	431.54	307.046	-0.50152	0.992561	0.491041	NA	NA	NA	NA	NA	NA
AT1TE31930	ATCOPIA95	Copia	LTR	64.0936	0	0	NA	NA	NA	NA	NA	NA	NA	NA	NA
AT1TE31985	ATREP2A	Helitron	RC	46.3333	0	0	NA	NA	NA	NA	NA	NA	NA	NA	NA
AT1TE32275	ATHPOGON3	Pogo	DNA	46.6667	0	0	NA	NA	NA	NA	NA	NA	NA	NA	NA
AT1TE32325	ATREP2	Helitron	RC	47	0	0	NA	NA	NA	NA	NA	NA	NA	NA	NA
AT1TE32785	ATREP11A	Helitron	RC	47.3333	0	0	NA	NA	NA	NA	NA	NA	NA	NA	NA
AT1TE32995	ATREP3	Helitron	RC	47.6667	0	0	NA	NA	NA	NA	NA	NA	NA	NA	NA
AT1TE33075	ATREP1	Helitron	RC	48	11.3498	0	NA	-2.08036	Inf	NA	NA	NA	NA	NA	NA
AT1TE33340	ATHPOGON3	Pogo	DNA	64.3215	0	0	NA	NA	NA	NA	NA	NA	NA	NA	NA
AT1TE33905	ATHPOGON3	Pogo	DNA	48.6667	0	0	NA	NA	NA	NA	NA	NA	NA	NA	NA
AT1TE33955	BOMZH2	MuDR	DNA	49	0	0	NA	NA	NA	NA	NA	NA	NA	NA	NA
AT1TE34015	HELITRONY3	Helitron	RC	65.3215	0	0	NA	NA	NA	NA	NA	NA	NA	NA	NA
AT1TE34170	ATREP6	Helitron	RC	49.6667	0	0	NA	NA	NA	NA	NA	NA	NA	NA	NA
AT1TE34215	ATREP1	Helitron	RC	50	17.077	0	NA	-1.54987	Inf	NA	NA	NA	NA	NA	NA
AT1TE34255	ATREP2	Helitron	RC	50.3333	33.7584	23.6631	1.08887	-0.57627	0.512605	NA	NA	NA	NA	NA	NA
AT1TE34260	ATREP1	Helitron	RC	50.6667	0	0	NA	NA	NA	NA	NA	NA	NA	NA	NA
AT1TE34300	ATREP13	Helitron	RC	51	12.8191	0	NA	-1.9922	Inf	NA	NA	NA	NA	NA	NA
AT1TE34335	ATCOPIA26	Copia	LTR	153.791	123.387	45.4725	1.7579	-0.317782	1.44012	NA	NA	NA	NA	NA	NA
AT1TE34345	ATCOPIA83	Copia	LTR	51.6667	0	0	NA	NA	NA	NA	NA	NA	NA	NA	NA
AT1TE34580	ATCOPIA73	Copia	LTR	84.8471	0	0	NA	NA	NA	NA	NA	NA	NA	NA	NA
AT1TE34895	AT9NMU1	MuDR	DNA	52.3333	17.077	0	NA	-1.61567	Inf	NA	NA	NA	NA	NA	NA
AT1TE35020	HELITRON1	Helitron	RC	614.505	738.543	513.659	0.258614	0.265258	0.523872	NA	NA	NA	NA	NA	NA
AT1TE35060	ATREP2	Helitron	RC	53	0	0	NA	NA	NA	NA	NA	NA	NA	NA	NA
AT1TE35250	SIMPLEHAT1	HAT	DNA	53.3333	0	0	NA	NA	NA	NA	NA	NA	NA	NA	NA
AT1TE35255	ATCOPIA15	Copia	LTR	53.6667	0	0	NA	NA	NA	NA	NA	NA	NA	NA	NA
AT1TE35280	SIMPLEGUY1	Harbinger	DNA	54	0	0	NA	NA	NA	NA	NA	NA	NA	NA	NA
AT1TE35290	RP1_AT	RP1_AT	DNA	54.3333	0	0	NA	NA	NA	NA	NA	NA	NA	NA	NA
AT1TE35305	VANDAL8	MuDR	DNA	64.8182	10.6983	60.8756	0.0905341	-2.59902	-2.50849	NA	NA	NA	NA	NA	NA
AT1TE35415	SADHU	SADHU	Unassigned	133942	136689	147728	-0.141335	0.0292859	-0.112049	597.161	30.4366	0.00239922	0.0051031	1	3
AT1TE35530	ATTIR16T3A	ATTIR16T3A	DNA	55.3333	0	0	NA	NA	NA	NA	NA	NA	NA	NA	NA
AT1TE35575	ATTIR16T3A	ATTIR16T3A	DNA	55.6667	0	0	NA	NA	NA	NA	NA	NA	NA	NA	NA
AT1TE35590	ATHPOGON1	Pogo	DNA	56	11.3498	0	NA	-2.30276	Inf	NA	NA	NA	NA	NA	NA
AT1TE35680	VANDAL2N1	MuDR	DNA	56.3333	29.403	0	NA	-0.938027	Inf	NA	NA	NA	NA	NA	NA
AT1TE35720	ATLINEIII	L1	LINE	213.197	137.677	103.687	1.03995	-0.630894	0.409053	NA	NA	NA	NA	NA	NA
AT1TE35820	HELITRONY1D	Helitron	RC	57	0	0	NA	NA	NA	NA	NA	NA	NA	NA	NA
AT1TE35855	ATLINE2	L1	LINE	57.3333	12.8202	0	NA	-2.16095	Inf	NA	NA	NA	NA	NA	NA
AT1TE35955	ATHPOGON2	Pogo	DNA	57.6667	0	0	NA	NA	NA	NA	NA	NA	NA	NA	NA
AT1TE36035	ATCOPIA51	Copia	LTR	76.0936	0	0	NA	NA	NA	NA	NA	NA	NA	NA	NA
AT1TE36060	HELITRONY1C	Helitron	RC	58.3333	0	14.1454	2.04398	NA	#NAME?	NA	NA	NA	NA	NA	NA
AT1TE36120	ATREP2A	Helitron	RC	58.6667	0	0	NA	NA	NA	NA	NA	NA	NA	NA	NA
AT1TE36130	ATCOPIA50	Copia	LTR	100.553	25.8391	87.7047	0.197236	-1.96034	-1.7631	NA	NA	NA	NA	NA	NA
AT1TE36135	ATMUN1	MuDR	DNA	59.3333	0	0	NA	NA	NA	NA	NA	NA	NA	NA	NA
AT1TE36215	RathE1_cons	RathE1_cons	RathE1_cons	59.6667	0	0	NA	NA	NA	NA	NA	NA	NA	NA	NA
AT1TE36255	HELITRON2	Helitron	RC	60	0	0	NA	NA	NA	NA	NA	NA	NA	NA	NA
AT1TE36505	ATREP15	Helitron	RC	60.3333	0	0	NA	NA	NA	NA	NA	NA	NA	NA	NA
AT1TE36510	HELITRONY3	Helitron	RC	60.6667	0	0	NA	NA	NA	NA	NA	NA	NA	NA	NA
AT1TE36530	ATREP15	Helitron	RC	61	0	0	NA	NA	NA	NA	NA	NA	NA	NA	NA
AT1TE36550	ATREP7	Helitron	RC	72.3717	0	0	NA	NA	NA	NA	NA	NA	NA	NA	NA
AT1TE36570	ATENSPM3	En-Spm	DNA	1048.11	946.741	965.63	0.118253	-0.146754	-0.028501	NA	NA	NA	NA	NA	NA
AT1TE36605	TAG2	HAT	DNA	40439.9	44099.9	42474.5	-0.0708178	0.124997	0.0541789	180.917	8.96661	0.705779	0.750591	1	NA
AT1TE36715	ATREP10	Helitron	RC	83.7913	28.6347	28.6566	1.54793	-1.54903	-0.00110104	NA	NA	NA	NA	NA	NA
AT1TE36890	ATREP5	Helitron	RC	610.828	798.255	912.861	-0.57963	0.386084	-0.193547	NA	NA	NA	NA	NA	NA
AT1TE36945	ATTIRX1C	ATTIRX1C	DNA	63	15.1043	0	NA	-2.06039	Inf	NA	NA	NA	NA	NA	NA
AT1TE36960	HELITRONY3	Helitron	RC	63.3333	0	0	NA	NA	NA	NA	NA	NA	NA	NA	NA
AT1TE37175	HELITRONY3	Helitron	RC	63.6667	0	0	NA	NA	NA	NA	NA	NA	NA	NA	NA
AT1TE37275	ATREP11	Helitron	RC	64	0	0	NA	NA	NA	NA	NA	NA	NA	NA	NA
AT1TE37305	ATREP11	Helitron	RC	64.3333	0	0	NA	NA	NA	NA	NA	NA	NA	NA	NA
AT1TE37710	ATREP10C	Helitron	RC	64.6667	0	0	NA	NA	NA	NA	NA	NA	NA	NA	NA
AT1TE37770	BRODYAGA1A	MuDR	DNA	81.1899	15.1043	0	NA	-2.42634	Inf	NA	NA	NA	NA	NA	NA
AT1TE37790	ATREP1	Helitron	RC	65.3333	11.6678	0	NA	-2.48529	Inf	NA	NA	NA	NA	NA	NA
AT1TE37890	ATREP3	Helitron	RC	65.6667	0	0	NA	NA	NA	NA	NA	NA	NA	NA	NA
AT1TE37925	ATREP5	Helitron	RC	66	0	0	NA	NA	NA	NA	NA	NA	NA	NA	NA
AT1TE37975	ATREP4	Helitron	RC	66.3333	0	0	NA	NA	NA	NA	NA	NA	NA	NA	NA
AT1TE38015	ATREP2	Helitron	RC	66.6667	0	0	NA	NA	NA	NA	NA	NA	NA	NA	NA
AT1TE38035	ATREP3	Helitron	RC	67	0	0	NA	NA	NA	NA	NA	NA	NA	NA	NA
AT1TE38090	VANDAL2N1	MuDR	DNA	67.3333	15.9122	0	NA	-2.08118	Inf	NA	NA	NA	NA	NA	NA
AT1TE38195	ATREP15	Helitron	RC	67.6667	0	0	NA	NA	NA	NA	NA	NA	NA	NA	NA
AT1TE38210	ATCOPIA31	Copia	LTR	80.7138	22.0694	0	NA	-1.87076	Inf	NA	NA	NA	NA	NA	NA
AT1TE38245	ATREP2	Helitron	RC	68.3333	0	0	NA	NA	NA	NA	NA	NA	NA	NA	NA
AT1TE38260	ATREP3	Helitron	RC	68.6667	0	0	NA	NA	NA	NA	NA	NA	NA	NA	NA
AT1TE38530	ARNOLD2	MuDR	DNA	80.3514	17.1856	0	NA	-2.22512	Inf	NA	NA	NA	NA	NA	NA
AT1TE38580	ATLINEIII	L1	LINE	153.322	102.806	217.471	-0.504256	-0.576638	-1.08089	NA	NA	NA	NA	NA	NA
AT1TE38705	TNAT2A	TNAT2A	DNA	69.6667	0	0	NA	NA	NA	NA	NA	NA	NA	NA	NA
AT1TE38755	HELITRON2	Helitron	RC	70	0	19.6347	1.83395	NA	#NAME?	NA	NA	NA	NA	NA	NA
AT1TE38775	ATREP4	Helitron	RC	70.3333	0	46.203	0.606223	NA	#NAME?	NA	NA	NA	NA	NA	NA
AT1TE38820	ATREP13	Helitron	RC	1218.7	1042.73	738.365	0.722934	-0.224969	0.497965	4.25429	32.7438	0.00106121	0.00245175	1	1
AT1TE38835	ATREP15	Helitron	RC	71	0	0	NA	NA	NA	NA	NA	NA	NA	NA	NA
AT1TE38915	ATTIR16T3A	ATTIR16T3A	DNA	71.3333	0	0	NA	NA	NA	NA	NA	NA	NA	NA	NA
AT1TE38940	ATENSPM1A	En-Spm	DNA	83.0181	0	0	NA	NA	NA	NA	NA	NA	NA	NA	NA
AT1TE39225	ATREP2	Helitron	RC	72	0	0	NA	NA	NA	NA	NA	NA	NA	NA	NA
AT1TE39360	ATREP14	Helitron	RC	72.3333	0	0	NA	NA	NA	NA	NA	NA	NA	NA	NA
AT1TE39515	ATENSPM10	En-Spm	DNA	72.6667	34.4887	12.2874	2.56411	-1.07517	1.48894	NA	NA	NA	NA	NA	NA
AT1TE39535	ATREP2A	Helitron	RC	73	0	0	NA	NA	NA	NA	NA	NA	NA	NA	NA
AT1TE39755	ATREP2	Helitron	RC	73.3333	0	0	NA	NA	NA	NA	NA	NA	NA	NA	NA
AT1TE39820	ATREP11	Helitron	RC	11202.5	7968.44	18823.5	-0.748721	-0.491446	-1.24017	53.8585	116.912	2.54696e-19	2.62533e-18	1	3
AT1TE39875	ATREP3	Helitron	RC	74	15.9122	0	NA	-2.21739	Inf	NA	NA	NA	NA	NA	NA
AT1TE39880	ATCOPIA35	Copia	LTR	287.969	205.765	608.268	-1.0788	-0.484918	-1.56371	NA	NA	NA	NA	NA	NA
AT1TE39915	VANDAL18NA	MuDR	DNA	74.6667	0	0	NA	NA	NA	NA	NA	NA	NA	NA	NA
AT1TE40010	RP1_AT	RP1_AT	DNA	75	0	0	NA	NA	NA	NA	NA	NA	NA	NA	NA
AT1TE40090	ATREP3	Helitron	RC	75.3333	0	0	NA	NA	NA	NA	NA	NA	NA	NA	NA
AT1TE40120	HELITRONY3	Helitron	RC	75.6667	0	0	NA	NA	NA	NA	NA	NA	NA	NA	NA
AT1TE40240	ATREP3	Helitron	RC	76	0	0	NA	NA	NA	NA	NA	NA	NA	NA	NA
AT1TE40265	ATHATN2	HAT	DNA	76.3333	0	0	NA	NA	NA	NA	NA	NA	NA	NA	NA
AT1TE40355	ATCOPIA60	Copia	LTR	164	0	0	NA	NA	NA	NA	NA	NA	NA	NA	NA
AT1TE40360	ATCOPIA57	Copia	LTR	77	0	0	NA	NA	NA	NA	NA	NA	NA	NA	NA
AT1TE40415	HELITRONY1E	Helitron	RC	77.3333	0	0	NA	NA	NA	NA	NA	NA	NA	NA	NA
AT1TE40525	ATREP2A	Helitron	RC	93.1319	0	13.4962	2.78672	NA	#NAME?	NA	NA	NA	NA	NA	NA
AT1TE40570	ATDNA12T3_2	ATDNA12T3_2	DNA	78	0	0	NA	NA	NA	NA	NA	NA	NA	NA	NA
AT1TE40595	ATREP10D	Helitron	RC	78.3333	0	0	NA	NA	NA	NA	NA	NA	NA	NA	NA
AT1TE40620	VANDALNX2	MuDR	DNA	78.6667	0	0	NA	NA	NA	NA	NA	NA	NA	NA	NA
AT1TE40700	ATREP11	Helitron	RC	79	0	0	NA	NA	NA	NA	NA	NA	NA	NA	NA
AT1TE40770	ATREP11A	Helitron	RC	79.3333	0	0	NA	NA	NA	NA	NA	NA	NA	NA	NA
AT1TE40925	ATREP3	Helitron	RC	79.6667	0	0	NA	NA	NA	NA	NA	NA	NA	NA	NA
AT1TE40940	ATGP2N	Gypsy	LTR	80	0	0	NA	NA	NA	NA	NA	NA	NA	NA	NA
AT1TE40955	ATGP2	Gypsy	LTR	80.3333	0	0	NA	NA	NA	NA	NA	NA	NA	NA	NA
AT1TE40980	ATDNA12T3_2	ATDNA12T3_2	DNA	92.0181	0	0	NA	NA	NA	NA	NA	NA	NA	NA	NA
AT1TE41170	ATREP1	Helitron	RC	81	0	0	NA	NA	NA	NA	NA	NA	NA	NA	NA
AT1TE41200	ATCOPIA85	Copia	LTR	81.3333	0	0	NA	NA	NA	NA	NA	NA	NA	NA	NA
AT1TE41280	ATCOPIA15	Copia	LTR	81.6667	19.6793	0	NA	-2.05307	Inf	NA	NA	NA	NA	NA	NA
AT1TE41285	ATCOPIA72	Copia	LTR	82	0	0	NA	NA	NA	NA	NA	NA	NA	NA	NA
AT1TE41340	RathE1_cons	RathE1_cons	RathE1_cons	82.3333	0	9.30759	3.145	NA	#NAME?	NA	NA	NA	NA	NA	NA
AT1TE41345	ATLANTYS2	Gypsy	LTR	95.3804	0	0	NA	NA	NA	NA	NA	NA	NA	NA	NA
AT1TE41350	VANDAL16	MuDR	DNA	83	11.3498	0	NA	-2.87044	Inf	NA	NA	NA	NA	NA	NA
AT1TE41460	VANDAL2	MuDR	DNA	83.3333	0	13.6078	2.61446	NA	#NAME?	NA	NA	NA	NA	NA	NA
AT1TE41580	ATCOPIA93	Copia	LTR	96.3804	76.1518	0	NA	-0.339862	Inf	NA	NA	NA	NA	NA	NA
AT1TE41585	ATDNAI27T9C	MuDR	DNA	84	0	9.30759	3.17391	NA	#NAME?	NA	NA	NA	NA	NA	NA
AT1TE41725	ATREP11	Helitron	RC	84.3333	0	0	NA	NA	NA	NA	NA	NA	NA	NA	NA
AT1TE41745	VANDAL5	MuDR	DNA	94.8182	72.2542	51.2512	0.887578	-0.392082	0.495496	NA	NA	NA	NA	NA	NA
AT1TE41790	SADHU	SADHU	Unassigned	966.857	1556.64	1181.29	-0.288994	0.687057	0.398063	5.07917	17.3697	0.136212	0.192131	1	NA
AT1TE41800	ATCOPIA36	Copia	LTR	351574	357397	382256	-0.120711	0.0237	-0.0970114	1556.21	33.7403	0.000741162	0.00190992	1	3
AT1TE41815	HELITRONY3	Helitron	RC	101.655	10.429	34.2363	1.57008	-3.285	-1.71492	NA	NA	NA	NA	NA	NA
AT1TE41860	TA11	L1	LINE	98.7138	0	0	NA	NA	NA	NA	NA	NA	NA	NA	NA
AT1TE41865	ATREP15	Helitron	RC	86.3333	0	0	NA	NA	NA	NA	NA	NA	NA	NA	NA
AT1TE41905	ATREP3	Helitron	RC	86.6667	0	0	NA	NA	NA	NA	NA	NA	NA	NA	NA
AT1TE42080	LIMPET1	MuDR	DNA	103.657	0	0	NA	NA	NA	NA	NA	NA	NA	NA	NA
AT1TE42170	ATMU10	MuDR	DNA	774.556	1017.46	839.866	-0.116791	0.393524	0.276734	NA	NA	NA	NA	NA	NA
AT1TE42205	ATSINE4	ATSINE4	SINE	288.24	287.734	74.8042	1.94608	-0.00253558	1.94354	NA	NA	NA	NA	NA	NA
AT1TE42245	ATDNA12T3_2	ATDNA12T3_2	DNA	88	0	0	NA	NA	NA	NA	NA	NA	NA	NA	NA
AT1TE42310	ATHPOGON3	Pogo	DNA	88.3333	0	0	NA	NA	NA	NA	NA	NA	NA	NA	NA
AT1TE42370	ATREP2A	Helitron	RC	88.6667	0	0	NA	NA	NA	NA	NA	NA	NA	NA	NA
AT1TE42395	ATGP3	Gypsy	LTR	89	0	0	NA	NA	NA	NA	NA	NA	NA	NA	NA
AT1TE42400	ATGP3	Gypsy	LTR	89.3333	0	0	NA	NA	NA	NA	NA	NA	NA	NA	NA
AT1TE42430	ATREP3	Helitron	RC	89.6667	0	0	NA	NA	NA	NA	NA	NA	NA	NA	NA
AT1TE42630	HELITRONY3	Helitron	RC	90	0	0	NA	NA	NA	NA	NA	NA	NA	NA	NA
AT1TE42635	ATREP3	Helitron	RC	90.3333	0	0	NA	NA	NA	NA	NA	NA	NA	NA	NA
AT1TE42660	ATREP11	Helitron	RC	90.6667	11.8424	0	NA	-2.93662	Inf	NA	NA	NA	NA	NA	NA
AT1TE42710	ATREP11A	Helitron	RC	91	0	0	NA	NA	NA	NA	NA	NA	NA	NA	NA
AT1TE42750	SIMPLEHAT2	HAT	DNA	91.3333	0	0	NA	NA	NA	NA	NA	NA	NA	NA	NA
AT1TE42755	HELITRONY3	Helitron	RC	91.6667	0	0	NA	NA	NA	NA	NA	NA	NA	NA	NA
AT1TE42890	ATENSPM5	En-Spm	DNA	122.93	62.9768	51.7728	1.24758	-0.964949	0.282626	NA	NA	NA	NA	NA	NA
AT1TE42925	ATMU10	MuDR	DNA	92.3333	0	0	NA	NA	NA	NA	NA	NA	NA	NA	NA
AT1TE42930	SIMPLEHAT1	HAT	DNA	92.6667	0	0	NA	NA	NA	NA	NA	NA	NA	NA	NA
AT1TE42935	ATREP10	Helitron	RC	105.714	0	13.6078	2.95766	NA	#NAME?	NA	NA	NA	NA	NA	NA
AT1TE42965	ATHPOGON3	Pogo	DNA	93.3333	0	0	NA	NA	NA	NA	NA	NA	NA	NA	NA
AT1TE42975	HELITRONY3	Helitron	RC	93.6667	0	0	NA	NA	NA	NA	NA	NA	NA	NA	NA
AT1TE43020	ATLANTYS2	Gypsy	LTR	94	0	0	NA	NA	NA	NA	NA	NA	NA	NA	NA
AT1TE43030	ATGP7	Gypsy	LTR	94.3333	0	0	NA	NA	NA	NA	NA	NA	NA	NA	NA
AT1TE43040	ATGP7	Gypsy	LTR	120.561	72.4327	0	NA	-0.735053	Inf	NA	NA	NA	NA	NA	NA
AT1TE43170	ATREP8	Helitron	RC	95	0	0	NA	NA	NA	NA	NA	NA	NA	NA	NA
AT1TE43225	ROMANIAT5	Copia	LTR	108.514	74.0404	177.189	-0.70741	-0.551497	-1.25891	NA	NA	NA	NA	NA	NA
AT1TE43305	ATHAT10	HAT	DNA	95.6667	0	0	NA	NA	NA	NA	NA	NA	NA	NA	NA
AT1TE43350	ATREP3	Helitron	RC	96	0	0	NA	NA	NA	NA	NA	NA	NA	NA	NA
AT1TE43355	VANDAL9	MuDR	DNA	120.592	26.9659	54.9198	1.13474	-2.16093	-1.02619	NA	NA	NA	NA	NA	NA
AT1TE43420	ATHILA4	Gypsy	LTR	96.6667	0	0	NA	NA	NA	NA	NA	NA	NA	NA	NA
AT1TE43445	ATHILA4	Gypsy	LTR	97	0	0	NA	NA	NA	NA	NA	NA	NA	NA	NA
AT1TE43530	ATREP2	Helitron	RC	97.3333	0	0	NA	NA	NA	NA	NA	NA	NA	NA	NA
AT1TE43545	ATCOPIA44	Copia	LTR	97.6667	0	0	NA	NA	NA	NA	NA	NA	NA	NA	NA
AT1TE43585	ATCOPIA84	Copia	LTR	116.094	0	0	NA	NA	NA	NA	NA	NA	NA	NA	NA
AT1TE43605	ATGP3	Gypsy	LTR	113.799	0	0	NA	NA	NA	NA	NA	NA	NA	NA	NA
AT1TE43615	ATHATN10	HAT	DNA	98.6667	0	0	NA	NA	NA	NA	NA	NA	NA	NA	NA
AT1TE43635	HELITRONY1D	Helitron	RC	99	0	10.5314	3.23274	NA	#NAME?	NA	NA	NA	NA	NA	NA
AT1TE43640	ATHILA8A	Gypsy	LTR	99.3333	0	0	NA	NA	NA	NA	NA	NA	NA	NA	NA
AT1TE43690	ATREP13	Helitron	RC	99.6667	0	0	NA	NA	NA	NA	NA	NA	NA	NA	NA
AT1TE43740	HELITRON1	Helitron	RC	100	13.6218	0	NA	-2.87602	Inf	NA	NA	NA	NA	NA	NA
AT1TE43775	ATREP3	Helitron	RC	100.333	0	0	NA	NA	NA	NA	NA	NA	NA	NA	NA
AT1TE43805	ATHILA4	Gypsy	LTR	100.667	0	0	NA	NA	NA	NA	NA	NA	NA	NA	NA
AT1TE43820	ATHILA4	Gypsy	LTR	101	0	0	NA	NA	NA	NA	NA	NA	NA	NA	NA
AT1TE43845	ATREP10B	Helitron	RC	101.333	0	0	NA	NA	NA	NA	NA	NA	NA	NA	NA
AT1TE43880	ATMU11	MuDR	DNA	261.674	157.87	308.473	-0.237371	-0.729035	-0.966406	NA	NA	NA	NA	NA	NA
AT1TE43975	ATCOPIA43	Copia	LTR	115.458	17.077	28.2909	2.02896	-2.75725	-0.728283	NA	NA	NA	NA	NA	NA
AT1TE44050	ATHATN5	HAT	DNA	102.333	0	0	NA	NA	NA	NA	NA	NA	NA	NA	NA
AT1TE44100	HELITRONY1D	Helitron	RC	102.667	0	0	NA	NA	NA	NA	NA	NA	NA	NA	NA
AT1TE44115	ATREP11	Helitron	RC	103	0	0	NA	NA	NA	NA	NA	NA	NA	NA	NA
AT1TE44125	VANDAL6	MuDR	DNA	136.188	0	0	NA	NA	NA	NA	NA	NA	NA	NA	NA
AT1TE44155	ATREP2	Helitron	RC	103.667	0	0	NA	NA	NA	NA	NA	NA	NA	NA	NA
AT1TE44215	ATCOPIA45	Copia	LTR	104	0	0	NA	NA	NA	NA	NA	NA	NA	NA	NA
AT1TE44230	ATGP1	Gypsy	LTR	126.41	0	0	NA	NA	NA	NA	NA	NA	NA	NA	NA
AT1TE44235	ATHILA4A	Gypsy	LTR	104.667	0	0	NA	NA	NA	NA	NA	NA	NA	NA	NA
AT1TE44250	ATHILA4	Gypsy	LTR	116.351	0	14.3283	3.02155	NA	#NAME?	NA	NA	NA	NA	NA	NA
AT1TE44345	HELITRONY1E	Helitron	RC	105.333	0	0	NA	NA	NA	NA	NA	NA	NA	NA	NA
AT1TE44380	ATCOPIA89	Copia	LTR	105.667	70.5001	112.801	-0.0942544	-0.583823	-0.678077	NA	NA	NA	NA	NA	NA
AT1TE44385	ATREP10A	Helitron	RC	106	0	0	NA	NA	NA	NA	NA	NA	NA	NA	NA
AT1TE44395	ARNOLDY2	MuDR	DNA	106.333	0	0	NA	NA	NA	NA	NA	NA	NA	NA	NA
AT1TE44435	HELITRONY3	Helitron	RC	106.667	0	0	NA	NA	NA	NA	NA	NA	NA	NA	NA
AT1TE44455	ATENSPM2	En-Spm	DNA	107	18.5006	0	NA	-2.53197	Inf	NA	NA	NA	NA	NA	NA
AT1TE44525	ATHILA4	Gypsy	LTR	107.333	0	0	NA	NA	NA	NA	NA	NA	NA	NA	NA
AT1TE44535	ATHILA4B_LTR	Gypsy	LTR	107.667	0	0	NA	NA	NA	NA	NA	NA	NA	NA	NA
AT1TE44615	ATHILA4B_LTR	Gypsy	LTR	108	0	0	NA	NA	NA	NA	NA	NA	NA	NA	NA
AT1TE44625	ATREP13	Helitron	RC	108.333	0	0	NA	NA	NA	NA	NA	NA	NA	NA	NA
AT1TE44630	ATENSPM2	En-Spm	DNA	108.667	11.6678	0	NA	-3.21931	Inf	NA	NA	NA	NA	NA	NA
AT1TE44670	ATHILA6B	Gypsy	LTR	109	0	0	NA	NA	NA	NA	NA	NA	NA	NA	NA
AT1TE44690	ATHILA2	Gypsy	LTR	109.333	0	0	NA	NA	NA	NA	NA	NA	NA	NA	NA
AT1TE44720	ATGP1	Gypsy	LTR	121.018	113.747	11.516	3.39351	-0.0894003	3.30411	NA	NA	NA	NA	NA	NA
AT1TE44750	ATHATN1	HAT	DNA	110	0	0	NA	NA	NA	NA	NA	NA	NA	NA	NA
AT1TE44755	ATHATN7	HAT	DNA	110.333	0	0	NA	NA	NA	NA	NA	NA	NA	NA	NA
AT1TE44775	ATLANTYS1	Gypsy	LTR	110.667	12.8202	0	NA	-3.10973	Inf	NA	NA	NA	NA	NA	NA
AT1TE44875	ATDNAI26T9	MuDR	DNA	111	0	0	NA	NA	NA	NA	NA	NA	NA	NA	NA
AT1TE44895	ATHILA5	Gypsy	LTR	111.333	0	0	NA	NA	NA	NA	NA	NA	NA	NA	NA
AT1TE44905	ATHILA2	Gypsy	LTR	111.667	0	0	NA	NA	NA	NA	NA	NA	NA	NA	NA
AT1TE44945	ATGP8	Gypsy	LTR	112	0	0	NA	NA	NA	NA	NA	NA	NA	NA	NA
AT1TE44965	ATGP9B	Gypsy	LTR	112.333	0	0	NA	NA	NA	NA	NA	NA	NA	NA	NA
AT1TE45020	ATENSPM5	En-Spm	DNA	139.028	0	13.7611	3.33671	NA	#NAME?	NA	NA	NA	NA	NA	NA
AT1TE45060	HELITRONY1E	Helitron	RC	113	0	0	NA	NA	NA	NA	NA	NA	NA	NA	NA
AT1TE45135	ATHILA2	Gypsy	LTR	136.036	68.0787	69.7531	0.96366	-0.998714	-0.0350539	NA	NA	NA	NA	NA	NA
AT1TE45150	ATHILA4B_LTR	Gypsy	LTR	113.667	0	0	NA	NA	NA	NA	NA	NA	NA	NA	NA
AT1TE45160	ATHILA4	Gypsy	LTR	114	0	0	NA	NA	NA	NA	NA	NA	NA	NA	NA
AT1TE45165	ATHILA4B_LTR	Gypsy	LTR	114.333	0	0	NA	NA	NA	NA	NA	NA	NA	NA	NA
AT1TE45170	ATGP5	Gypsy	LTR	114.667	0	0	NA	NA	NA	NA	NA	NA	NA	NA	NA
AT1TE45175	ATHILA6A	Gypsy	LTR	115	0	11.516	3.31992	NA	#NAME?	NA	NA	NA	NA	NA	NA
AT1TE45200	ATHILA2	Gypsy	LTR	126.679	0	17.293	2.87292	NA	#NAME?	NA	NA	NA	NA	NA	NA
AT1TE45240	HELITRONY1E	Helitron	RC	115.667	0	0	NA	NA	NA	NA	NA	NA	NA	NA	NA
AT1TE45265	ATREP2	Helitron	RC	116	0	0	NA	NA	NA	NA	NA	NA	NA	NA	NA
AT1TE45315	ATGP3	Gypsy	LTR	127.685	0	0	NA	NA	NA	NA	NA	NA	NA	NA	NA
AT1TE45355	ATGP1	Gypsy	LTR	132.857	0	9.30759	3.83532	NA	#NAME?	NA	NA	NA	NA	NA	NA
AT1TE45360	ATCOPIA94	Copia	LTR	764.337	481.21	708.911	0.108603	-0.667542	-0.558938	NA	NA	NA	NA	NA	NA
AT1TE45365	ATCOPIA75	Copia	LTR	654.742	604.056	645.61	0.0202629	-0.116244	-0.0959814	NA	NA	NA	NA	NA	NA
AT1TE45445	ATREP6	Helitron	RC	117.667	0	0	NA	NA	NA	NA	NA	NA	NA	NA	NA
AT1TE45475	ATHILA6A	Gypsy	LTR	118	17.077	0	NA	-2.78866	Inf	NA	NA	NA	NA	NA	NA
AT1TE45495	ATREP2	Helitron	RC	118.333	41.7855	42.7262	1.46967	-1.50178	-0.0321163	NA	NA	NA	NA	NA	NA
AT1TE45530	ATREP2A	Helitron	RC	118.667	0	0	NA	NA	NA	NA	NA	NA	NA	NA	NA
AT1TE45545	ATREP7	Helitron	RC	119	0	0	NA	NA	NA	NA	NA	NA	NA	NA	NA
AT1TE45560	ATGP1	Gypsy	LTR	210.988	33.0754	56.0803	1.9116	-2.67333	-0.761734	NA	NA	NA	NA	NA	NA
AT1TE45635	ARNOLDY1	MuDR	DNA	119.667	0	0	NA	NA	NA	NA	NA	NA	NA	NA	NA
AT1TE45705	ATHILA3	Gypsy	LTR	120	0	0	NA	NA	NA	NA	NA	NA	NA	NA	NA
AT1TE45710	ATHILA2	Gypsy	LTR	120.333	0	0	NA	NA	NA	NA	NA	NA	NA	NA	NA
AT1TE45735	ATHILA4D_LTR	Gypsy	LTR	120.667	0	0	NA	NA	NA	NA	NA	NA	NA	NA	NA
AT1TE45790	ATHILA6A	Gypsy	LTR	121	36.9573	0	NA	-1.71108	Inf	NA	NA	NA	NA	NA	NA
AT1TE45795	ATGP2	Gypsy	LTR	121.333	0	0	NA	NA	NA	NA	NA	NA	NA	NA	NA
AT1TE45805	TA1-2	Copia	LTR	121.667	12.8191	51.5596	1.23862	-3.24656	-2.00794	NA	NA	NA	NA	NA	NA
AT1TE45860	ATGP2N	Gypsy	LTR	122	0	0	NA	NA	NA	NA	NA	NA	NA	NA	NA
AT1TE45895	HELITRONY1E	Helitron	RC	122.333	0	0	NA	NA	NA	NA	NA	NA	NA	NA	NA
AT1TE46030	ATREP11	Helitron	RC	122.667	0	0	NA	NA	NA	NA	NA	NA	NA	NA	NA
AT1TE46065	ATGP3	Gypsy	LTR	123	0	9.03117	3.7676	NA	#NAME?	NA	NA	NA	NA	NA	NA
AT1TE46085	ATREP3	Helitron	RC	136.241	0	0	NA	NA	NA	NA	NA	NA	NA	NA	NA
AT1TE46120	META1	Copia	LTR	123.667	0	0	NA	NA	NA	NA	NA	NA	NA	NA	NA
AT1TE46140	ATHILA	Gypsy	LTR	124	36.2521	85.9083	0.529471	-1.7742	-1.24473	NA	NA	NA	NA	NA	NA
AT1TE46190	ATHILA2	Gypsy	LTR	124.333	0	0	NA	NA	NA	NA	NA	NA	NA	NA	NA
AT1TE46215	ATHILA8A	Gypsy	LTR	124.667	0	0	NA	NA	NA	NA	NA	NA	NA	NA	NA
AT1TE46255	ATHILA4A	Gypsy	LTR	125	0	0	NA	NA	NA	NA	NA	NA	NA	NA	NA
AT1TE46265	ATHILA6B	Gypsy	LTR	169.994	0	23.8034	2.83624	NA	#NAME?	NA	NA	NA	NA	NA	NA
AT1TE46295	ATHILA4A	Gypsy	LTR	125.667	0	0	NA	NA	NA	NA	NA	NA	NA	NA	NA
AT1TE46305	ATHILA0_I	Gypsy	LTR	151.428	0	0	NA	NA	NA	NA	NA	NA	NA	NA	NA
AT1TE46310	ATHILA3	Gypsy	LTR	126.333	0	0	NA	NA	NA	NA	NA	NA	NA	NA	NA
AT1TE46325	ATHILA4A	Gypsy	LTR	126.667	0	0	NA	NA	NA	NA	NA	NA	NA	NA	NA
AT1TE46385	ATHILA2	Gypsy	LTR	127	0	0	NA	NA	NA	NA	NA	NA	NA	NA	NA
AT1TE46405	ATCOPIA66	Copia	LTR	127.333	10.6983	0	NA	-3.57316	Inf	NA	NA	NA	NA	NA	NA
AT1TE46455	ATREP4	Helitron	RC	127.667	0	0	NA	NA	NA	NA	NA	NA	NA	NA	NA
AT1TE46575	ATHILA2	Gypsy	LTR	150.077	45.2403	19.6776	2.93107	-1.73002	1.20105	NA	NA	NA	NA	NA	NA
AT1TE46625	VANDAL8	MuDR	DNA	128.333	0	0	NA	NA	NA	NA	NA	NA	NA	NA	NA
AT1TE46635	ATLANTYS1	Gypsy	LTR	128.667	0	0	NA	NA	NA	NA	NA	NA	NA	NA	NA
AT1TE46640	ATHILA4	Gypsy	LTR	129	11.3498	0	NA	-3.50663	Inf	NA	NA	NA	NA	NA	NA
AT1TE46665	ATHILA3	Gypsy	LTR	168.906	23.0176	66.9993	1.334	-2.87541	-1.54141	NA	NA	NA	NA	NA	NA
AT1TE46685	ATHILA2	Gypsy	LTR	129.667	0	0	NA	NA	NA	NA	NA	NA	NA	NA	NA
AT1TE46700	ATHILA	Gypsy	LTR	130	0	0	NA	NA	NA	NA	NA	NA	NA	NA	NA
AT1TE46735	ATHILA	Gypsy	LTR	144.011	0	0	NA	NA	NA	NA	NA	NA	NA	NA	NA
AT1TE46755	ATHILA2	Gypsy	LTR	199.59	16.2676	33.5634	2.57208	-3.61696	-1.04488	NA	NA	NA	NA	NA	NA
AT1TE46765	ATHILA2	Gypsy	LTR	131	10.6983	43.8958	1.57741	-3.61412	-2.03671	NA	NA	NA	NA	NA	NA
AT1TE46780	ATHILA2	Gypsy	LTR	131.333	0	0	NA	NA	NA	NA	NA	NA	NA	NA	NA
AT1TE46805	ATHILA3	Gypsy	LTR	131.667	0	11.6169	3.50259	NA	#NAME?	NA	NA	NA	NA	NA	NA
AT1TE46925	ATREP10A	Helitron	RC	132	0	0	NA	NA	NA	NA	NA	NA	NA	NA	NA
AT1TE46950	ATREP3	Helitron	RC	132.333	0	0	NA	NA	NA	NA	NA	NA	NA	NA	NA
AT1TE47035	ATHILA4C	Gypsy	LTR	132.667	0	0	NA	NA	NA	NA	NA	NA	NA	NA	NA
AT1TE47050	ATHILA2	Gypsy	LTR	133	0	0	NA	NA	NA	NA	NA	NA	NA	NA	NA
AT1TE47105	ATHILA2	Gypsy	LTR	133.333	0	0	NA	NA	NA	NA	NA	NA	NA	NA	NA
AT1TE47125	ATHILA3	Gypsy	LTR	133.667	0	0	NA	NA	NA	NA	NA	NA	NA	NA	NA
AT1TE47220	ATHILA3	Gypsy	LTR	134	0	0	NA	NA	NA	NA	NA	NA	NA	NA	NA
AT1TE47235	ATHILA4	Gypsy	LTR	134.333	0	0	NA	NA	NA	NA	NA	NA	NA	NA	NA
AT1TE47255	ATHILA3	Gypsy	LTR	134.667	0	0	NA	NA	NA	NA	NA	NA	NA	NA	NA
AT1TE47275	ATLANTYS2	Gypsy	LTR	135	0	0	NA	NA	NA	NA	NA	NA	NA	NA	NA
AT1TE47280	ATHILA0_I	Gypsy	LTR	135.333	0	0	NA	NA	NA	NA	NA	NA	NA	NA	NA
AT1TE47305	ATHILA2	Gypsy	LTR	135.667	0	0	NA	NA	NA	NA	NA	NA	NA	NA	NA
AT1TE47315	ATHILA4C	Gypsy	LTR	136	0	0	NA	NA	NA	NA	NA	NA	NA	NA	NA
AT1TE47340	ATHILA3	Gypsy	LTR	136.333	36.058	0	NA	-1.91875	Inf	NA	NA	NA	NA	NA	NA
AT1TE47440	ATHILA0_I	Gypsy	LTR	136.667	0	0	NA	NA	NA	NA	NA	NA	NA	NA	NA
AT1TE47455	ATHILA4	Gypsy	LTR	137	0	0	NA	NA	NA	NA	NA	NA	NA	NA	NA
AT1TE47475	ATHILA3	Gypsy	LTR	137.333	0	0	NA	NA	NA	NA	NA	NA	NA	NA	NA
AT1TE47495	ATLANTYS2	Gypsy	LTR	137.667	0	0	NA	NA	NA	NA	NA	NA	NA	NA	NA
AT1TE47500	ATHILA0_I	Gypsy	LTR	138	0	0	NA	NA	NA	NA	NA	NA	NA	NA	NA
AT1TE47525	ATHILA2	Gypsy	LTR	138.333	0	0	NA	NA	NA	NA	NA	NA	NA	NA	NA
AT1TE47535	ATHILA4C	Gypsy	LTR	138.667	0	0	NA	NA	NA	NA	NA	NA	NA	NA	NA
AT1TE47540	ATHILA4C	Gypsy	LTR	139	0	0	NA	NA	NA	NA	NA	NA	NA	NA	NA
AT1TE47545	ATHILA2	Gypsy	LTR	139.333	0	0	NA	NA	NA	NA	NA	NA	NA	NA	NA
AT1TE47550	ATHILA2	Gypsy	LTR	139.667	0	0	NA	NA	NA	NA	NA	NA	NA	NA	NA
AT1TE47570	ATHILA2	Gypsy	LTR	140	0	0	NA	NA	NA	NA	NA	NA	NA	NA	NA
AT1TE47580	ATHILA3	Gypsy	LTR	140.333	16.5727	0	NA	-3.08197	Inf	NA	NA	NA	NA	NA	NA
AT1TE47630	ATHILA8A	Gypsy	LTR	140.667	0	0	NA	NA	NA	NA	NA	NA	NA	NA	NA
AT1TE47640	ATHILA3	Gypsy	LTR	141	0	0	NA	NA	NA	NA	NA	NA	NA	NA	NA
AT1TE47655	ATHILA4	Gypsy	LTR	141.333	0	0	NA	NA	NA	NA	NA	NA	NA	NA	NA
AT1TE47675	ATHILA3	Gypsy	LTR	141.667	0	0	NA	NA	NA	NA	NA	NA	NA	NA	NA
AT1TE47710	ATHILA2	Gypsy	LTR	142	0	0	NA	NA	NA	NA	NA	NA	NA	NA	NA
AT1TE47715	ATHILA8A	Gypsy	LTR	142.333	0	0	NA	NA	NA	NA	NA	NA	NA	NA	NA
AT1TE47725	ATHILA2	Gypsy	LTR	142.667	0	0	NA	NA	NA	NA	NA	NA	NA	NA	NA
AT1TE47730	ATHILA6A	Gypsy	LTR	143	0	0	NA	NA	NA	NA	NA	NA	NA	NA	NA
AT1TE47750	ATHILA2	Gypsy	LTR	161.427	16.2676	36.9377	2.12772	-3.31081	-1.18309	NA	NA	NA	NA	NA	NA
AT1TE47780	ATHILA2	Gypsy	LTR	143.667	0	0	NA	NA	NA	NA	NA	NA	NA	NA	NA
AT1TE48020	ATHILA6A	Gypsy	LTR	211.069	11.8424	0	NA	-4.15569	Inf	NA	NA	NA	NA	NA	NA
AT1TE48035	ATENSPM5	En-Spm	DNA	201.931	82.3421	27.8244	2.85944	-1.29416	1.56528	NA	NA	NA	NA	NA	NA
AT1TE48045	ATLANTYS1	Gypsy	LTR	144.667	0	0	NA	NA	NA	NA	NA	NA	NA	NA	NA
AT1TE48050	HELITRONY2	Helitron	RC	145	0	11.6169	3.64176	NA	#NAME?	NA	NA	NA	NA	NA	NA
AT1TE48225	ATHILA4	Gypsy	LTR	145.333	0	0	NA	NA	NA	NA	NA	NA	NA	NA	NA
AT1TE48230	ATHILA3	Gypsy	LTR	145.667	0	0	NA	NA	NA	NA	NA	NA	NA	NA	NA
AT1TE48370	ATHILA4	Gypsy	LTR	146	0	0	NA	NA	NA	NA	NA	NA	NA	NA	NA
AT1TE48475	ATHILA4	Gypsy	LTR	146.333	0	0	NA	NA	NA	NA	NA	NA	NA	NA	NA
AT1TE48660	ATHILA6B	Gypsy	LTR	146.667	0	0	NA	NA	NA	NA	NA	NA	NA	NA	NA
AT1TE48700	ATHILA3	Gypsy	LTR	147	0	0	NA	NA	NA	NA	NA	NA	NA	NA	NA
AT1TE48720	ATHILA6A	Gypsy	LTR	147.333	0	0	NA	NA	NA	NA	NA	NA	NA	NA	NA
AT1TE48730	ATHILA3	Gypsy	LTR	147.667	0	0	NA	NA	NA	NA	NA	NA	NA	NA	NA
AT1TE48745	ATHILA	Gypsy	LTR	148	0	11.6169	3.6713	NA	#NAME?	NA	NA	NA	NA	NA	NA
AT1TE48765	ATHILA	Gypsy	LTR	148.333	0	0	NA	NA	NA	NA	NA	NA	NA	NA	NA
AT1TE48775	ATHILA3	Gypsy	LTR	148.667	0	0	NA	NA	NA	NA	NA	NA	NA	NA	NA
AT1TE48830	ATENSPM11	En-Spm	DNA	162.678	65.1786	32.6592	2.31646	-1.31955	0.996909	NA	NA	NA	NA	NA	NA
AT1TE48835	ATHILA6B	Gypsy	LTR	149.333	0	0	NA	NA	NA	NA	NA	NA	NA	NA	NA
AT1TE48850	ATHILA6B	Gypsy	LTR	149.667	0	0	NA	NA	NA	NA	NA	NA	NA	NA	NA
AT1TE48905	ATHILA2	Gypsy	LTR	150	0	0	NA	NA	NA	NA	NA	NA	NA	NA	NA
AT1TE49260	ATHILA6B	Gypsy	LTR	247.807	46.9288	30.9008	3.0035	-2.40067	0.602831	NA	NA	NA	NA	NA	NA
AT1TE49295	ATHILA2	Gypsy	LTR	150.667	0	0	NA	NA	NA	NA	NA	NA	NA	NA	NA
AT1TE49300	ATHILA2	Gypsy	LTR	261.845	94.543	141.004	0.89298	-1.46967	-0.576693	NA	NA	NA	NA	NA	NA
AT1TE49325	ATHILA2	Gypsy	LTR	164.514	11.3498	0	NA	-3.85747	Inf	NA	NA	NA	NA	NA	NA
AT1TE49330	ATHILA6A	Gypsy	LTR	151.667	25.5334	34.5861	2.13264	-2.57045	-0.437806	NA	NA	NA	NA	NA	NA
AT1TE49370	ATREP18	ATREP18	DNA	152	0	0	NA	NA	NA	NA	NA	NA	NA	NA	NA
AT1TE49375	ATREP18	ATREP18	DNA	152.333	0	0	NA	NA	NA	NA	NA	NA	NA	NA	NA
AT1TE49385	ATREP18	ATREP18	DNA	152.667	0	0	NA	NA	NA	NA	NA	NA	NA	NA	NA
AT1TE49410	ATREP18	ATREP18	DNA	153	0	0	NA	NA	NA	NA	NA	NA	NA	NA	NA
AT1TE49420	ATREP18	ATREP18	DNA	153.333	0	0	NA	NA	NA	NA	NA	NA	NA	NA	NA
AT1TE49425	ATREP18	ATREP18	DNA	153.667	0	0	NA	NA	NA	NA	NA	NA	NA	NA	NA
AT1TE49430	ATREP18	ATREP18	DNA	154	0	0	NA	NA	NA	NA	NA	NA	NA	NA	NA
AT1TE49435	ATREP18	ATREP18	DNA	154.333	0	0	NA	NA	NA	NA	NA	NA	NA	NA	NA
AT1TE49450	ATREP18	ATREP18	DNA	154.667	0	0	NA	NA	NA	NA	NA	NA	NA	NA	NA
AT1TE49455	ATREP18	ATREP18	DNA	155	0	0	NA	NA	NA	NA	NA	NA	NA	NA	NA
AT1TE49465	ATREP18	ATREP18	DNA	155.333	0	0	NA	NA	NA	NA	NA	NA	NA	NA	NA
AT1TE49470	ATREP18	ATREP18	DNA	155.667	0	0	NA	NA	NA	NA	NA	NA	NA	NA	NA
AT1TE49475	ATREP18	ATREP18	DNA	156	0	0	NA	NA	NA	NA	NA	NA	NA	NA	NA
AT1TE49480	ATREP18	ATREP18	DNA	156.333	0	0	NA	NA	NA	NA	NA	NA	NA	NA	NA
AT1TE49495	ATREP18	ATREP18	DNA	156.667	0	0	NA	NA	NA	NA	NA	NA	NA	NA	NA
AT1TE49500	ATREP18	ATREP18	DNA	157	0	0	NA	NA	NA	NA	NA	NA	NA	NA	NA
AT1TE49525	ATREP18	ATREP18	DNA	157.333	0	0	NA	NA	NA	NA	NA	NA	NA	NA	NA
AT1TE49530	ATREP18	ATREP18	DNA	157.667	0	0	NA	NA	NA	NA	NA	NA	NA	NA	NA
AT1TE49540	ATREP18	ATREP18	DNA	158	0	0	NA	NA	NA	NA	NA	NA	NA	NA	NA
AT1TE49545	ATREP18	ATREP18	DNA	158.333	0	0	NA	NA	NA	NA	NA	NA	NA	NA	NA
AT1TE49550	ATREP18	ATREP18	DNA	158.667	0	0	NA	NA	NA	NA	NA	NA	NA	NA	NA
AT1TE49560	ATREP18	ATREP18	DNA	159	0	0	NA	NA	NA	NA	NA	NA	NA	NA	NA
AT1TE49570	ATREP18	ATREP18	DNA	159.333	0	0	NA	NA	NA	NA	NA	NA	NA	NA	NA
AT1TE49580	ATREP18	ATREP18	DNA	159.667	0	0	NA	NA	NA	NA	NA	NA	NA	NA	NA
AT1TE49595	ATREP18	ATREP18	DNA	160	0	0	NA	NA	NA	NA	NA	NA	NA	NA	NA
AT1TE49610	ATREP18	ATREP18	DNA	160.333	0	0	NA	NA	NA	NA	NA	NA	NA	NA	NA
AT1TE49615	ATREP18	ATREP18	DNA	160.667	0	0	NA	NA	NA	NA	NA	NA	NA	NA	NA
AT1TE49630	ATREP18	ATREP18	DNA	161	0	0	NA	NA	NA	NA	NA	NA	NA	NA	NA
AT1TE49650	ATREP18	ATREP18	DNA	161.333	0	0	NA	NA	NA	NA	NA	NA	NA	NA	NA
AT1TE49695	ATREP18	ATREP18	DNA	161.667	0	0	NA	NA	NA	NA	NA	NA	NA	NA	NA
AT1TE49705	ATREP18	ATREP18	DNA	162	0	0	NA	NA	NA	NA	NA	NA	NA	NA	NA
AT1TE49710	ATREP18	ATREP18	DNA	162.333	0	0	NA	NA	NA	NA	NA	NA	NA	NA	NA
AT1TE49715	ATREP18	ATREP18	DNA	162.667	0	0	NA	NA	NA	NA	NA	NA	NA	NA	NA
AT1TE49720	ATREP18	ATREP18	DNA	163	0	0	NA	NA	NA	NA	NA	NA	NA	NA	NA
AT1TE49725	ATREP18	ATREP18	DNA	163.333	0	0	NA	NA	NA	NA	NA	NA	NA	NA	NA
AT1TE49740	ATENSPM7	En-Spm	DNA	174.973	0	0	NA	NA	NA	NA	NA	NA	NA	NA	NA
AT1TE49755	ATLANTYS2	Gypsy	LTR	164	0	0	NA	NA	NA	NA	NA	NA	NA	NA	NA
AT1TE49765	ATREP18	ATREP18	DNA	164.333	0	0	NA	NA	NA	NA	NA	NA	NA	NA	NA
AT1TE49770	ATREP18	ATREP18	DNA	164.667	0	0	NA	NA	NA	NA	NA	NA	NA	NA	NA
AT1TE49780	ATREP18	ATREP18	DNA	165	0	0	NA	NA	NA	NA	NA	NA	NA	NA	NA
AT1TE49785	ATREP18	ATREP18	DNA	165.333	0	0	NA	NA	NA	NA	NA	NA	NA	NA	NA
AT1TE49795	ATREP18	ATREP18	DNA	165.667	0	0	NA	NA	NA	NA	NA	NA	NA	NA	NA
AT1TE49800	ATREP18	ATREP18	DNA	166	0	0	NA	NA	NA	NA	NA	NA	NA	NA	NA
AT1TE49810	ATREP18	ATREP18	DNA	166.333	0	0	NA	NA	NA	NA	NA	NA	NA	NA	NA
AT1TE49815	ATREP18	ATREP18	DNA	166.667	0	0	NA	NA	NA	NA	NA	NA	NA	NA	NA
AT1TE49845	ATHILA6B	Gypsy	LTR	167	17.1856	31.3217	2.41461	-3.28057	-0.865962	NA	NA	NA	NA	NA	NA
AT1TE49850	ATHILA2	Gypsy	LTR	602.079	308.972	549.356	0.132212	-0.962475	-0.830264	NA	NA	NA	NA	NA	NA
AT1TE49860	ATREP18	ATREP18	DNA	167.667	0	0	NA	NA	NA	NA	NA	NA	NA	NA	NA
AT1TE49865	ATREP18	ATREP18	DNA	168	0	0	NA	NA	NA	NA	NA	NA	NA	NA	NA
AT1TE49870	ATREP18	ATREP18	DNA	168.333	0	0	NA	NA	NA	NA	NA	NA	NA	NA	NA
AT1TE49880	ATREP18	ATREP18	DNA	168.667	0	0	NA	NA	NA	NA	NA	NA	NA	NA	NA
AT1TE49900	ATREP18	ATREP18	DNA	169	0	0	NA	NA	NA	NA	NA	NA	NA	NA	NA
AT1TE49915	ATREP18	ATREP18	DNA	169.333	0	0	NA	NA	NA	NA	NA	NA	NA	NA	NA
AT1TE49925	ATREP18	ATREP18	DNA	169.667	0	0	NA	NA	NA	NA	NA	NA	NA	NA	NA
AT1TE49955	ATENSPM5	En-Spm	DNA	180.151	24.9716	10.5314	4.09645	-2.85085	1.2456	NA	NA	NA	NA	NA	NA
AT1TE49990	ATREP18	ATREP18	DNA	170.333	0	0	NA	NA	NA	NA	NA	NA	NA	NA	NA
AT1TE50015	ATREP18	ATREP18	DNA	170.667	0	0	NA	NA	NA	NA	NA	NA	NA	NA	NA
AT1TE50020	ATREP18	ATREP18	DNA	171	0	0	NA	NA	NA	NA	NA	NA	NA	NA	NA
AT1TE50025	ATREP18	ATREP18	DNA	171.333	0	0	NA	NA	NA	NA	NA	NA	NA	NA	NA
AT1TE50050	ATREP18	ATREP18	DNA	171.667	0	0	NA	NA	NA	NA	NA	NA	NA	NA	NA
AT1TE50055	ATREP18	ATREP18	DNA	172	0	0	NA	NA	NA	NA	NA	NA	NA	NA	NA
AT1TE50080	ATREP18	ATREP18	DNA	172.333	0	0	NA	NA	NA	NA	NA	NA	NA	NA	NA
AT1TE50085	ATREP18	ATREP18	DNA	172.667	0	0	NA	NA	NA	NA	NA	NA	NA	NA	NA
AT1TE50100	ATREP18	ATREP18	DNA	173	0	0	NA	NA	NA	NA	NA	NA	NA	NA	NA
AT1TE50105	ATREP18	ATREP18	DNA	173.333	0	0	NA	NA	NA	NA	NA	NA	NA	NA	NA
AT1TE50115	ATGP5	Gypsy	LTR	173.667	0	0	NA	NA	NA	NA	NA	NA	NA	NA	NA
AT1TE50140	ATREP18	ATREP18	DNA	174	0	0	NA	NA	NA	NA	NA	NA	NA	NA	NA
AT1TE50145	ATREP18	ATREP18	DNA	174.333	0	0	NA	NA	NA	NA	NA	NA	NA	NA	NA
AT1TE50150	ATREP18	ATREP18	DNA	174.667	0	0	NA	NA	NA	NA	NA	NA	NA	NA	NA
AT1TE50165	ATREP18	ATREP18	DNA	175	0	0	NA	NA	NA	NA	NA	NA	NA	NA	NA
AT1TE50175	ATREP18	ATREP18	DNA	175.333	0	0	NA	NA	NA	NA	NA	NA	NA	NA	NA
AT1TE50180	ATREP18	ATREP18	DNA	175.667	0	0	NA	NA	NA	NA	NA	NA	NA	NA	NA
AT1TE50210	ATREP18	ATREP18	DNA	176	0	0	NA	NA	NA	NA	NA	NA	NA	NA	NA
AT1TE50225	ATREP18	ATREP18	DNA	176.333	0	0	NA	NA	NA	NA	NA	NA	NA	NA	NA
AT1TE50235	ATREP18	ATREP18	DNA	176.667	0	0	NA	NA	NA	NA	NA	NA	NA	NA	NA
AT1TE50240	ATREP18	ATREP18	DNA	177	0	0	NA	NA	NA	NA	NA	NA	NA	NA	NA
AT1TE50260	ATREP18	ATREP18	DNA	177.333	0	0	NA	NA	NA	NA	NA	NA	NA	NA	NA
AT1TE50270	ATREP18	ATREP18	DNA	177.667	0	0	NA	NA	NA	NA	NA	NA	NA	NA	NA
AT1TE50275	ATREP18	ATREP18	DNA	178	0	0	NA	NA	NA	NA	NA	NA	NA	NA	NA
AT1TE50280	ATREP18	ATREP18	DNA	178.333	0	0	NA	NA	NA	NA	NA	NA	NA	NA	NA
AT1TE50300	ATREP18	ATREP18	DNA	178.667	0	0	NA	NA	NA	NA	NA	NA	NA	NA	NA
AT1TE50305	ATREP18	ATREP18	DNA	179	0	0	NA	NA	NA	NA	NA	NA	NA	NA	NA
AT1TE50315	ATLANTYS2	Gypsy	LTR	179.333	0	0	NA	NA	NA	NA	NA	NA	NA	NA	NA
AT1TE50340	ATREP18	ATREP18	DNA	179.667	0	0	NA	NA	NA	NA	NA	NA	NA	NA	NA
AT1TE50365	ATREP18	ATREP18	DNA	180	0	0	NA	NA	NA	NA	NA	NA	NA	NA	NA
AT1TE50375	ATLANTYS2	Gypsy	LTR	180.333	0	0	NA	NA	NA	NA	NA	NA	NA	NA	NA
AT1TE50380	ATREP18	ATREP18	DNA	180.667	0	0	NA	NA	NA	NA	NA	NA	NA	NA	NA
AT1TE50385	ATREP18	ATREP18	DNA	181	0	0	NA	NA	NA	NA	NA	NA	NA	NA	NA
AT1TE50390	ATREP18	ATREP18	DNA	181.333	0	0	NA	NA	NA	NA	NA	NA	NA	NA	NA
AT1TE50435	ATREP18	ATREP18	DNA	181.667	0	0	NA	NA	NA	NA	NA	NA	NA	NA	NA
AT1TE50445	ATREP18	ATREP18	DNA	182	0	0	NA	NA	NA	NA	NA	NA	NA	NA	NA
AT1TE50450	ATREP18	ATREP18	DNA	182.333	0	0	NA	NA	NA	NA	NA	NA	NA	NA	NA
AT1TE50465	ATREP18	ATREP18	DNA	182.667	0	0	NA	NA	NA	NA	NA	NA	NA	NA	NA
AT1TE50470	ATREP18	ATREP18	DNA	183	0	0	NA	NA	NA	NA	NA	NA	NA	NA	NA
AT1TE50475	ATREP18	ATREP18	DNA	183.333	0	0	NA	NA	NA	NA	NA	NA	NA	NA	NA
AT1TE50495	ATREP18	ATREP18	DNA	183.667	0	0	NA	NA	NA	NA	NA	NA	NA	NA	NA
AT1TE50505	ATREP18	ATREP18	DNA	184	0	0	NA	NA	NA	NA	NA	NA	NA	NA	NA
AT1TE50535	ATREP18	ATREP18	DNA	184.333	0	0	NA	NA	NA	NA	NA	NA	NA	NA	NA
AT1TE50540	ATREP18	ATREP18	DNA	184.667	0	0	NA	NA	NA	NA	NA	NA	NA	NA	NA
AT1TE50560	ATGP5	Gypsy	LTR	185	0	0	NA	NA	NA	NA	NA	NA	NA	NA	NA
AT1TE50575	ATREP18	ATREP18	DNA	185.333	0	0	NA	NA	NA	NA	NA	NA	NA	NA	NA
AT1TE50590	ATREP18	ATREP18	DNA	185.667	0	0	NA	NA	NA	NA	NA	NA	NA	NA	NA
AT1TE50615	ATREP18	ATREP18	DNA	186	0	0	NA	NA	NA	NA	NA	NA	NA	NA	NA
AT1TE50620	ATREP18	ATREP18	DNA	186.333	0	0	NA	NA	NA	NA	NA	NA	NA	NA	NA
AT1TE50635	ATREP18	ATREP18	DNA	186.667	0	0	NA	NA	NA	NA	NA	NA	NA	NA	NA
AT1TE50650	ATREP18	ATREP18	DNA	187	0	0	NA	NA	NA	NA	NA	NA	NA	NA	NA
AT1TE50655	ATREP18	ATREP18	DNA	187.333	0	0	NA	NA	NA	NA	NA	NA	NA	NA	NA
AT1TE50665	ATREP18	ATREP18	DNA	187.667	0	0	NA	NA	NA	NA	NA	NA	NA	NA	NA
AT1TE50675	ATREP18	ATREP18	DNA	188	0	0	NA	NA	NA	NA	NA	NA	NA	NA	NA
AT1TE50680	ATREP18	ATREP18	DNA	188.333	0	0	NA	NA	NA	NA	NA	NA	NA	NA	NA
AT1TE50685	ATREP18	ATREP18	DNA	188.667	0	0	NA	NA	NA	NA	NA	NA	NA	NA	NA
AT1TE50690	ATREP18	ATREP18	DNA	189	0	0	NA	NA	NA	NA	NA	NA	NA	NA	NA
AT1TE50695	ATREP18	ATREP18	DNA	189.333	0	0	NA	NA	NA	NA	NA	NA	NA	NA	NA
AT1TE50700	ATREP18	ATREP18	DNA	189.667	0	0	NA	NA	NA	NA	NA	NA	NA	NA	NA
AT1TE50720	ATREP18	ATREP18	DNA	190	0	0	NA	NA	NA	NA	NA	NA	NA	NA	NA
AT1TE50740	ATREP18	ATREP18	DNA	190.333	0	0	NA	NA	NA	NA	NA	NA	NA	NA	NA
AT1TE50745	ATREP18	ATREP18	DNA	190.667	0	0	NA	NA	NA	NA	NA	NA	NA	NA	NA
AT1TE50750	ATREP18	ATREP18	DNA	191	0	0	NA	NA	NA	NA	NA	NA	NA	NA	NA
AT1TE50765	ATREP18	ATREP18	DNA	191.333	0	0	NA	NA	NA	NA	NA	NA	NA	NA	NA
AT1TE50775	ATLANTYS2	Gypsy	LTR	191.667	0	0	NA	NA	NA	NA	NA	NA	NA	NA	NA
AT1TE50795	ATREP18	ATREP18	DNA	192	0	0	NA	NA	NA	NA	NA	NA	NA	NA	NA
AT1TE50810	ATLANTYS2	Gypsy	LTR	192.333	0	0	NA	NA	NA	NA	NA	NA	NA	NA	NA
AT1TE50815	ATREP18	ATREP18	DNA	192.667	0	0	NA	NA	NA	NA	NA	NA	NA	NA	NA
AT1TE50830	ATREP18	ATREP18	DNA	193	0	0	NA	NA	NA	NA	NA	NA	NA	NA	NA
AT1TE50860	ATHILA6A	Gypsy	LTR	326.552	65.9824	55.276	2.56259	-2.30716	0.255427	NA	NA	NA	NA	NA	NA
AT1TE50875	ATHILA2	Gypsy	LTR	204.705	0	0	NA	NA	NA	NA	NA	NA	NA	NA	NA
AT1TE50885	ATREP18	ATREP18	DNA	194	0	0	NA	NA	NA	NA	NA	NA	NA	NA	NA
AT1TE50890	ATREP18	ATREP18	DNA	194.333	0	0	NA	NA	NA	NA	NA	NA	NA	NA	NA
AT1TE50895	ATHILA2	Gypsy	LTR	194.667	0	0	NA	NA	NA	NA	NA	NA	NA	NA	NA
AT1TE50900	ATHILA4	Gypsy	LTR	195	0	0	NA	NA	NA	NA	NA	NA	NA	NA	NA
AT1TE50905	ATHILA5	Gypsy	LTR	195.333	0	0	NA	NA	NA	NA	NA	NA	NA	NA	NA
AT1TE50915	ATHILA4A	Gypsy	LTR	195.667	0	0	NA	NA	NA	NA	NA	NA	NA	NA	NA
AT1TE50930	ATREP18	ATREP18	DNA	196	0	0	NA	NA	NA	NA	NA	NA	NA	NA	NA
AT1TE50945	ATHILA2	Gypsy	LTR	196.333	0	0	NA	NA	NA	NA	NA	NA	NA	NA	NA
AT1TE50985	ATGP10	Gypsy	LTR	196.667	0	0	NA	NA	NA	NA	NA	NA	NA	NA	NA
AT1TE51000	ATHILA2	Gypsy	LTR	197	0	0	NA	NA	NA	NA	NA	NA	NA	NA	NA
AT1TE51020	ATHILA2	Gypsy	LTR	197.333	10.429	0	NA	-4.24196	Inf	NA	NA	NA	NA	NA	NA
AT1TE51040	ATHILA6A	Gypsy	LTR	197.667	0	14.6319	3.75588	NA	#NAME?	NA	NA	NA	NA	NA	NA
AT1TE51045	ATHILA6B	Gypsy	LTR	198	0	0	NA	NA	NA	NA	NA	NA	NA	NA	NA
AT1TE51050	ATHILA6B	Gypsy	LTR	198.333	0	0	NA	NA	NA	NA	NA	NA	NA	NA	NA
AT1TE51065	ATHILA2	Gypsy	LTR	198.667	0	0	NA	NA	NA	NA	NA	NA	NA	NA	NA
AT1TE51070	ATHILA6A	Gypsy	LTR	210.351	0	0	NA	NA	NA	NA	NA	NA	NA	NA	NA
AT1TE51075	ATGP5	Gypsy	LTR	199.333	0	0	NA	NA	NA	NA	NA	NA	NA	NA	NA
AT1TE51080	ATHILA2	Gypsy	LTR	199.667	0	0	NA	NA	NA	NA	NA	NA	NA	NA	NA
AT1TE51085	ATGP5	Gypsy	LTR	200	0	0	NA	NA	NA	NA	NA	NA	NA	NA	NA
AT1TE51105	ATENSPM7	En-Spm	DNA	200.333	15.9122	0	NA	-3.65419	Inf	NA	NA	NA	NA	NA	NA
AT1TE51125	ATGP10	Gypsy	LTR	200.667	0	0	NA	NA	NA	NA	NA	NA	NA	NA	NA
AT1TE51155	ATHILA2	Gypsy	LTR	201	0	0	NA	NA	NA	NA	NA	NA	NA	NA	NA
AT1TE51185	ATGP10	Gypsy	LTR	201.333	0	0	NA	NA	NA	NA	NA	NA	NA	NA	NA
AT1TE51190	ATHILA	Gypsy	LTR	201.667	0	0	NA	NA	NA	NA	NA	NA	NA	NA	NA
AT1TE51215	ATHILA	Gypsy	LTR	202	0	0	NA	NA	NA	NA	NA	NA	NA	NA	NA
AT1TE51235	ATHILA	Gypsy	LTR	202.333	0	0	NA	NA	NA	NA	NA	NA	NA	NA	NA
AT1TE51245	ATGP2N	Gypsy	LTR	202.667	0	0	NA	NA	NA	NA	NA	NA	NA	NA	NA
AT1TE51265	ATGP10	Gypsy	LTR	203	0	0	NA	NA	NA	NA	NA	NA	NA	NA	NA
AT1TE51275	ATGP5	Gypsy	LTR	203.333	0	0	NA	NA	NA	NA	NA	NA	NA	NA	NA
AT1TE51285	ATHILA4A	Gypsy	LTR	203.667	0	0	NA	NA	NA	NA	NA	NA	NA	NA	NA
AT1TE51295	ATHILA4A	Gypsy	LTR	204	0	0	NA	NA	NA	NA	NA	NA	NA	NA	NA
AT1TE51305	ATHILA4C	Gypsy	LTR	204.333	0	0	NA	NA	NA	NA	NA	NA	NA	NA	NA
AT1TE51315	ATHILA4D_LTR	Gypsy	LTR	204.667	0	0	NA	NA	NA	NA	NA	NA	NA	NA	NA
AT1TE51360	ROMANIAT5	Copia	LTR	381.825	683.014	641.049	-0.747523	0.839003	0.0914806	NA	NA	NA	NA	NA	NA
AT1TE51370	ATHILA2	Gypsy	LTR	205.333	0	0	NA	NA	NA	NA	NA	NA	NA	NA	NA
AT1TE51405	ATHILA4C	Gypsy	LTR	205.667	0	0	NA	NA	NA	NA	NA	NA	NA	NA	NA
AT1TE51515	ATREP14	Helitron	RC	206	0	0	NA	NA	NA	NA	NA	NA	NA	NA	NA
AT1TE51555	ATHILA4A	Gypsy	LTR	232.119	11.3498	0	NA	-4.35412	Inf	NA	NA	NA	NA	NA	NA
AT1TE51570	ATHILA6A	Gypsy	LTR	206.667	0	0	NA	NA	NA	NA	NA	NA	NA	NA	NA
AT1TE51575	ATHPOGON1	Pogo	DNA	207	0	0	NA	NA	NA	NA	NA	NA	NA	NA	NA
AT1TE51580	ATCOPIA95	Copia	LTR	207.333	0	0	NA	NA	NA	NA	NA	NA	NA	NA	NA
AT1TE51600	ATLANTYS1	Gypsy	LTR	207.667	0	0	NA	NA	NA	NA	NA	NA	NA	NA	NA
AT1TE51615	ATLANTYS1	Gypsy	LTR	245.897	65.8798	11.516	4.41634	-1.90015	2.5162	NA	NA	NA	NA	NA	NA
AT1TE51645	ATHILA2	Gypsy	LTR	208.333	0	0	NA	NA	NA	NA	NA	NA	NA	NA	NA
AT1TE51675	ATDNA2T9C	MuDR	DNA	208.667	15.1043	0	NA	-3.78816	Inf	NA	NA	NA	NA	NA	NA
AT1TE51685	ATHILA4A	Gypsy	LTR	209	0	0	NA	NA	NA	NA	NA	NA	NA	NA	NA
AT1TE51690	ATHILA4A	Gypsy	LTR	209.333	0	0	NA	NA	NA	NA	NA	NA	NA	NA	NA
AT1TE51705	ATHILA	Gypsy	LTR	209.667	0	25.0319	3.06626	NA	#NAME?	NA	NA	NA	NA	NA	NA
AT1TE51735	ATHILA2	Gypsy	LTR	366.383	197.47	398.958	-0.122885	-0.891719	-1.0146	NA	NA	NA	NA	NA	NA
AT1TE51745	ATHILA4A	Gypsy	LTR	210.333	0	0	NA	NA	NA	NA	NA	NA	NA	NA	NA
AT1TE51760	ATREP3	Helitron	RC	210.667	0	0	NA	NA	NA	NA	NA	NA	NA	NA	NA
AT1TE51765	ATCOPIA95	Copia	LTR	211	0	0	NA	NA	NA	NA	NA	NA	NA	NA	NA
AT1TE51775	ATHAT1	HAT	DNA	211.333	9.25031	0	NA	-4.51388	Inf	NA	NA	NA	NA	NA	NA
AT1TE51780	ATCOPIA95	Copia	LTR	211.667	0	0	NA	NA	NA	NA	NA	NA	NA	NA	NA
AT1TE51825	ATHILA4A	Gypsy	LTR	212	0	0	NA	NA	NA	NA	NA	NA	NA	NA	NA
AT1TE51830	ATHILA4	Gypsy	LTR	212.333	0	0	NA	NA	NA	NA	NA	NA	NA	NA	NA
AT1TE51850	ATHILA4A	Gypsy	LTR	212.667	36.7053	10.8864	4.28799	-2.53453	1.75346	NA	NA	NA	NA	NA	NA
AT1TE51855	ATGP1	Gypsy	LTR	213	0	0	NA	NA	NA	NA	NA	NA	NA	NA	NA
AT1TE51885	RP1_AT	RP1_AT	DNA	213.333	0	0	NA	NA	NA	NA	NA	NA	NA	NA	NA
AT1TE51985	HELITRON4	Helitron	RC	213.667	25.445	9.30759	4.52081	-3.06991	1.4509	NA	NA	NA	NA	NA	NA
AT1TE51990	ATHILA6A	Gypsy	LTR	214	0	0	NA	NA	NA	NA	NA	NA	NA	NA	NA
AT1TE52000	ATHILA2	Gypsy	LTR	214.333	0	0	NA	NA	NA	NA	NA	NA	NA	NA	NA
AT1TE52025	ATGP1	Gypsy	LTR	240.094	0	0	NA	NA	NA	NA	NA	NA	NA	NA	NA
AT1TE52095	ATHILA8A	Gypsy	LTR	215	0	0	NA	NA	NA	NA	NA	NA	NA	NA	NA
AT1TE52105	ATHILA2	Gypsy	LTR	231.991	0	43.4093	2.41799	NA	#NAME?	NA	NA	NA	NA	NA	NA
AT1TE52110	ATHILA2	Gypsy	LTR	232.324	0	0	NA	NA	NA	NA	NA	NA	NA	NA	NA
AT1TE52125	ATHILA2	Gypsy	LTR	216	0	0	NA	NA	NA	NA	NA	NA	NA	NA	NA
AT1TE52160	ATHILA4A	Gypsy	LTR	216.333	0	0	NA	NA	NA	NA	NA	NA	NA	NA	NA
AT1TE52175	ATHILA4B_LTR	Gypsy	LTR	216.667	0	10.8864	4.31488	NA	#NAME?	NA	NA	NA	NA	NA	NA
AT1TE52190	ATREP10D	Helitron	RC	217	0	0	NA	NA	NA	NA	NA	NA	NA	NA	NA
AT1TE52200	VANDAL4	MuDR	DNA	332.093	147.437	137.574	1.27138	-1.17149	0.0998871	NA	NA	NA	NA	NA	NA
AT1TE52205	ATENSPM1	En-Spm	DNA	217.667	0	13.6078	3.99962	NA	#NAME?	NA	NA	NA	NA	NA	NA
AT1TE52240	ATREP3	Helitron	RC	218	0	0	NA	NA	NA	NA	NA	NA	NA	NA	NA
AT1TE52280	TNAT2A	TNAT2A	DNA	218.333	0	17.714	3.62357	NA	#NAME?	NA	NA	NA	NA	NA	NA
AT1TE52350	ATREP10D	Helitron	RC	218.667	0	0	NA	NA	NA	NA	NA	NA	NA	NA	NA
AT1TE52535	ATREP3	Helitron	RC	219	0	0	NA	NA	NA	NA	NA	NA	NA	NA	NA
AT1TE52570	ATREP3	Helitron	RC	219.333	0	0	NA	NA	NA	NA	NA	NA	NA	NA	NA
AT1TE52590	ATENSPM2	En-Spm	DNA	219.667	0	0	NA	NA	NA	NA	NA	NA	NA	NA	NA
AT1TE52795	ATGP1	Gypsy	LTR	232.908	0	0	NA	NA	NA	NA	NA	NA	NA	NA	NA
AT1TE52860	ATIS112A	Harbinger	DNA	231.64	0	21.9869	3.39716	NA	#NAME?	NA	NA	NA	NA	NA	NA
AT1TE52865	ATHILA4	Gypsy	LTR	220.667	23.4207	0	NA	-3.23601	Inf	NA	NA	NA	NA	NA	NA
AT1TE52870	ATHILA4A	Gypsy	LTR	221	16.2676	0	NA	-3.76397	Inf	NA	NA	NA	NA	NA	NA
AT1TE52925	ATHAT3	HAT	DNA	221.333	11.3498	28.9099	2.93658	-4.28548	-1.34889	NA	NA	NA	NA	NA	NA
AT1TE52950	ATENSPM6	En-Spm	DNA	231.818	12.8191	65.1736	1.83063	-4.17662	-2.34599	NA	NA	NA	NA	NA	NA
AT1TE52960	ATHILA8A	Gypsy	LTR	222	0	0	NA	NA	NA	NA	NA	NA	NA	NA	NA
AT1TE52970	ATHILA4A	Gypsy	LTR	222.333	0	0	NA	NA	NA	NA	NA	NA	NA	NA	NA
AT1TE52985	ATHILA0_I	Gypsy	LTR	222.667	13.6218	0	NA	-4.0309	Inf	NA	NA	NA	NA	NA	NA
AT1TE53000	ATHILA3	Gypsy	LTR	223	0	0	NA	NA	NA	NA	NA	NA	NA	NA	NA
AT1TE53025	ATHILA4A	Gypsy	LTR	223.333	0	0	NA	NA	NA	NA	NA	NA	NA	NA	NA
AT1TE53050	ATHILA8A	Gypsy	LTR	223.667	0	27.8797	3.00407	NA	#NAME?	NA	NA	NA	NA	NA	NA
AT1TE53085	BRODYAGA1	MuDR	DNA	224	0	0	NA	NA	NA	NA	NA	NA	NA	NA	NA
AT1TE53090	ENDOVIR1	Copia	LTR	254.085	12.2173	23.9043	3.40997	-4.37831	-0.968341	NA	NA	NA	NA	NA	NA
AT1TE53095	ATCOPIA58	Copia	LTR	224.667	0	0	NA	NA	NA	NA	NA	NA	NA	NA	NA
AT1TE53195	ATDNA12T3_2	ATDNA12T3_2	DNA	225	0	0	NA	NA	NA	NA	NA	NA	NA	NA	NA
AT1TE53250	ATREP4	Helitron	RC	225.333	0	13.6078	4.04956	NA	#NAME?	NA	NA	NA	NA	NA	NA
AT1TE53265	ATREP4	Helitron	RC	225.667	0	0	NA	NA	NA	NA	NA	NA	NA	NA	NA
AT1TE53315	ATLANTYS1	Gypsy	LTR	226	0	0	NA	NA	NA	NA	NA	NA	NA	NA	NA
AT1TE53370	ATHILA5	Gypsy	LTR	226.333	0	0	NA	NA	NA	NA	NA	NA	NA	NA	NA
AT1TE53375	ATGP6	Gypsy	LTR	226.667	0	0	NA	NA	NA	NA	NA	NA	NA	NA	NA
AT1TE53390	ATGP6	Gypsy	LTR	239.908	0	0	NA	NA	NA	NA	NA	NA	NA	NA	NA
AT1TE53415	ATHILA5	Gypsy	LTR	238.372	0	0	NA	NA	NA	NA	NA	NA	NA	NA	NA
AT1TE53495	ATHATN4	HAT	DNA	227.667	0	0	NA	NA	NA	NA	NA	NA	NA	NA	NA
AT1TE53510	SIMPLEHAT2	HAT	DNA	228	0	0	NA	NA	NA	NA	NA	NA	NA	NA	NA
AT1TE53530	ATREP3	Helitron	RC	228.333	0	0	NA	NA	NA	NA	NA	NA	NA	NA	NA
AT1TE53540	HELITRONY3	Helitron	RC	228.667	0	0	NA	NA	NA	NA	NA	NA	NA	NA	NA
AT1TE53560	ATREP5	Helitron	RC	229	0	0	NA	NA	NA	NA	NA	NA	NA	NA	NA
AT1TE53635	VANDAL8	MuDR	DNA	307.225	0	24.6983	3.63681	NA	#NAME?	NA	NA	NA	NA	NA	NA
AT1TE53650	ATREP18	ATREP18	DNA	229.667	0	0	NA	NA	NA	NA	NA	NA	NA	NA	NA
AT1TE53660	VANDAL8	MuDR	DNA	230	0	0	NA	NA	NA	NA	NA	NA	NA	NA	NA
AT1TE53665	ATREP18	ATREP18	DNA	230.333	0	0	NA	NA	NA	NA	NA	NA	NA	NA	NA
AT1TE53750	ATREP3	Helitron	RC	230.667	0	0	NA	NA	NA	NA	NA	NA	NA	NA	NA
AT1TE53765	VANDAL22	MuDR	DNA	255.804	0	0	NA	NA	NA	NA	NA	NA	NA	NA	NA
AT1TE53790	ATREP10D	Helitron	RC	231.333	0	0	NA	NA	NA	NA	NA	NA	NA	NA	NA
AT1TE53815	ATREP10D	Helitron	RC	247.96	22.6997	57.6778	2.10402	-3.44936	-1.34535	NA	NA	NA	NA	NA	NA
AT1TE53825	ATDNA1T9A	MuDR	DNA	262.93	0	0	NA	NA	NA	NA	NA	NA	NA	NA	NA
AT1TE53915	ATGP1	Gypsy	LTR	272.286	62.5217	18.7951	3.85669	-2.12269	1.734	NA	NA	NA	NA	NA	NA
AT1TE53970	ATCOPIA69	Copia	LTR	232.667	0	0	NA	NA	NA	NA	NA	NA	NA	NA	NA
AT1TE53985	ATHILA4B_LTR	Gypsy	LTR	233	0	0	NA	NA	NA	NA	NA	NA	NA	NA	NA
AT1TE53995	ATGP1	Gypsy	LTR	244.372	0	0	NA	NA	NA	NA	NA	NA	NA	NA	NA
AT1TE54000	ATGP3	Gypsy	LTR	247.345	0	0	NA	NA	NA	NA	NA	NA	NA	NA	NA
AT1TE54015	ATHILA4A	Gypsy	LTR	234	0	0	NA	NA	NA	NA	NA	NA	NA	NA	NA
AT1TE54020	ATREP2	Helitron	RC	234.333	0	0	NA	NA	NA	NA	NA	NA	NA	NA	NA
AT1TE54035	ATCOPIA31	Copia	LTR	234.667	0	0	NA	NA	NA	NA	NA	NA	NA	NA	NA
AT1TE54110	ATREP10D	Helitron	RC	235	25.5427	0	NA	-3.20168	Inf	NA	NA	NA	NA	NA	NA
AT1TE54365	ATHPOGO	Pogo	DNA	235.333	0	0	NA	NA	NA	NA	NA	NA	NA	NA	NA
AT1TE54370	ATREP13	Helitron	RC	235.667	0	0	NA	NA	NA	NA	NA	NA	NA	NA	NA
AT1TE54445	ATCOPIA21	Copia	LTR	236	0	0	NA	NA	NA	NA	NA	NA	NA	NA	NA
AT1TE54480	ATHILA5	Gypsy	LTR	390.916	227.419	149.937	1.3825	-0.781503	0.600997	NA	NA	NA	NA	NA	NA
AT1TE54585	ATCOPIA93	Copia	LTR	236.667	0	0	NA	NA	NA	NA	NA	NA	NA	NA	NA
AT1TE54625	ATCOPIA35	Copia	LTR	375.554	0	20.7037	4.18106	NA	#NAME?	NA	NA	NA	NA	NA	NA
AT1TE54655	ATHILA5	Gypsy	LTR	237.333	0	0	NA	NA	NA	NA	NA	NA	NA	NA	NA
AT1TE54665	ATHILA0_I	Gypsy	LTR	251.125	0	0	NA	NA	NA	NA	NA	NA	NA	NA	NA
AT1TE54670	ATREP5	Helitron	RC	238	0	0	NA	NA	NA	NA	NA	NA	NA	NA	NA
AT1TE54760	ATENSPM1A	En-Spm	DNA	238.333	0	20.7401	3.52249	NA	#NAME?	NA	NA	NA	NA	NA	NA
AT1TE54765	ATMUNX1	MuDR	DNA	238.667	0	0	NA	NA	NA	NA	NA	NA	NA	NA	NA
AT1TE54770	HELITRONY3	Helitron	RC	239	0	0	NA	NA	NA	NA	NA	NA	NA	NA	NA
AT1TE54795	BRODYAGA2	MuDR	DNA	239.333	10.6983	0	NA	-4.48357	Inf	NA	NA	NA	NA	NA	NA
AT1TE54805	ATLANTYS1	Gypsy	LTR	1748.72	1647.8	932.732	0.906761	-0.0857515	0.821009	NA	NA	NA	NA	NA	NA
AT1TE54820	ATCOPIA81	Copia	LTR	1212.59	865.692	890.814	0.444896	-0.486166	-0.04127	3.95216	9.53524	0.656661	0.70394	1	NA
AT1TE54930	ATDNA12T3_2	ATDNA12T3_2	DNA	240.333	0	0	NA	NA	NA	NA	NA	NA	NA	NA	NA
AT1TE54970	ATCOPIA41	Copia	LTR	240.667	0	0	NA	NA	NA	NA	NA	NA	NA	NA	NA
AT1TE55100	ATREP4	Helitron	RC	241	15.9122	18.6152	3.69448	-3.92082	-0.226343	NA	NA	NA	NA	NA	NA
AT1TE55135	BRODYAGA1	MuDR	DNA	241.333	15.9122	0	NA	-3.92282	Inf	NA	NA	NA	NA	NA	NA
AT1TE55145	HELITRONY1D	Helitron	RC	241.667	0	0	NA	NA	NA	NA	NA	NA	NA	NA	NA
AT1TE55200	ATREP7	Helitron	RC	242	0	0	NA	NA	NA	NA	NA	NA	NA	NA	NA
AT1TE55305	HELITRONY3	Helitron	RC	242.333	0	0	NA	NA	NA	NA	NA	NA	NA	NA	NA
AT1TE55320	ATENSPM6	En-Spm	DNA	256.345	22.6997	10.8864	4.55749	-3.49734	1.06014	NA	NA	NA	NA	NA	NA
AT1TE55345	ATREP10D	Helitron	RC	243	0	0	NA	NA	NA	NA	NA	NA	NA	NA	NA
AT1TE55515	ATTIRX1D	ATTIRX1D	DNA	243.333	0	0	NA	NA	NA	NA	NA	NA	NA	NA	NA
AT1TE55575	ATREP5	Helitron	RC	243.667	0	0	NA	NA	NA	NA	NA	NA	NA	NA	NA
AT1TE55590	ATREP3	Helitron	RC	244	0	0	NA	NA	NA	NA	NA	NA	NA	NA	NA
AT1TE55640	ATREP10A	Helitron	RC	244.333	12.8191	0	NA	-4.25248	Inf	NA	NA	NA	NA	NA	NA
AT1TE55645	ATREP10D	Helitron	RC	244.667	0	0	NA	NA	NA	NA	NA	NA	NA	NA	NA
AT1TE55650	HELITRONY3	Helitron	RC	245	0	0	NA	NA	NA	NA	NA	NA	NA	NA	NA
AT1TE55670	ATREP3	Helitron	RC	245.333	16.5727	0	NA	-3.88786	Inf	NA	NA	NA	NA	NA	NA
AT1TE55675	ATREP10D	Helitron	RC	245.667	0	0	NA	NA	NA	NA	NA	NA	NA	NA	NA
AT1TE55765	VANDAL1N1	MuDR	DNA	246	0	0	NA	NA	NA	NA	NA	NA	NA	NA	NA
AT1TE55795	ATCOPIA4	Copia	LTR	424.436	182.331	127.539	1.7346	-1.21899	0.515616	NA	NA	NA	NA	NA	NA
AT1TE55805	ATREP2A	Helitron	RC	246.667	0	0	NA	NA	NA	NA	NA	NA	NA	NA	NA
AT1TE55890	ATREP10D	Helitron	RC	247	0	0	NA	NA	NA	NA	NA	NA	NA	NA	NA
AT1TE55925	ATREP11	Helitron	RC	247.333	0	0	NA	NA	NA	NA	NA	NA	NA	NA	NA
AT1TE55985	ATREP3	Helitron	RC	247.667	0	0	NA	NA	NA	NA	NA	NA	NA	NA	NA
AT1TE56055	ATHPOGON1	Pogo	DNA	248	0	0	NA	NA	NA	NA	NA	NA	NA	NA	NA
AT1TE56120	RathE1_cons	RathE1_cons	RathE1_cons	248.333	0	0	NA	NA	NA	NA	NA	NA	NA	NA	NA
AT1TE56135	VANDAL4	MuDR	DNA	476.553	185.908	64.9132	2.87605	-1.35805	1.51801	NA	NA	NA	NA	NA	NA
AT1TE56170	ATREP5	Helitron	RC	249	0	0	NA	NA	NA	NA	NA	NA	NA	NA	NA
AT1TE56185	ATMUNX1	MuDR	DNA	249.333	0	0	NA	NA	NA	NA	NA	NA	NA	NA	NA
AT1TE56230	BRODYAGA2	MuDR	DNA	249.667	87.4082	27.5222	3.18134	-1.51416	1.66717	NA	NA	NA	NA	NA	NA
AT1TE56235	SADHU	SADHU	Unassigned	250	0	0	NA	NA	NA	NA	NA	NA	NA	NA	NA
AT1TE56260	ATREP5	Helitron	RC	250.333	0	0	NA	NA	NA	NA	NA	NA	NA	NA	NA
AT1TE56300	ATREP3	Helitron	RC	250.667	0	0	NA	NA	NA	NA	NA	NA	NA	NA	NA
AT1TE56365	VANDALNX1	MuDR	DNA	251	0	0	NA	NA	NA	NA	NA	NA	NA	NA	NA
AT1TE56390	ATCOPIA79	Copia	LTR	264.241	21.3965	13.4962	4.29123	-3.62641	0.664823	NA	NA	NA	NA	NA	NA
AT1TE56425	VANDAL1	MuDR	DNA	251.667	0	0	NA	NA	NA	NA	NA	NA	NA	NA	NA
AT1TE56445	ATCOPIA1	Copia	LTR	35745.8	39239	35677.7	0.0027479	0.134516	0.137263	155.991	49.2066	1.92464e-06	7.9021e-06	1	6
AT1TE56505	ATLINE1A	L1	LINE	289.824	37.9828	52.262	2.47135	-2.93176	-0.460416	NA	NA	NA	NA	NA	NA
AT1TE56585	ATREP10A	Helitron	RC	470.044	122.876	97.7497	2.26563	-1.9356	0.330034	NA	NA	NA	NA	NA	NA
AT1TE56620	ATREP15	Helitron	RC	253	0	0	NA	NA	NA	NA	NA	NA	NA	NA	NA
AT1TE56640	ATREP11	Helitron	RC	253.333	0	0	NA	NA	NA	NA	NA	NA	NA	NA	NA
AT1TE56815	ATENSPM2	En-Spm	DNA	253.667	0	0	NA	NA	NA	NA	NA	NA	NA	NA	NA
AT1TE56940	ATTIRX1D	ATTIRX1D	DNA	254	0	0	NA	NA	NA	NA	NA	NA	NA	NA	NA
AT1TE57015	ATCOPIA78	Copia	LTR	254.333	30.1945	0	NA	-3.07436	Inf	NA	NA	NA	NA	NA	NA
AT1TE57020	ATSINE4	ATSINE4	SINE	268.125	0	0	NA	NA	NA	NA	NA	NA	NA	NA	NA
AT1TE57025	ATCOPIA63	Copia	LTR	255	0	0	NA	NA	NA	NA	NA	NA	NA	NA	NA
AT1TE57080	ATCOPIA57	Copia	LTR	255.333	0	0	NA	NA	NA	NA	NA	NA	NA	NA	NA
AT1TE57120	RathE1_cons	RathE1_cons	RathE1_cons	255.667	0	0	NA	NA	NA	NA	NA	NA	NA	NA	NA
AT1TE57400	ATREP11	Helitron	RC	256	0	0	NA	NA	NA	NA	NA	NA	NA	NA	NA
AT1TE57440	ATREP11	Helitron	RC	256.333	0	21.3333	3.58684	NA	#NAME?	NA	NA	NA	NA	NA	NA
AT1TE57460	ATREP11	Helitron	RC	256.667	0	0	NA	NA	NA	NA	NA	NA	NA	NA	NA
AT1TE57530	ATCOPIA49	Copia	LTR	308.957	0	17.714	4.12445	NA	#NAME?	NA	NA	NA	NA	NA	NA
AT1TE57560	ATREP15	Helitron	RC	257.333	0	0	NA	NA	NA	NA	NA	NA	NA	NA	NA
AT1TE57640	ATREP10A	Helitron	RC	257.667	0	0	NA	NA	NA	NA	NA	NA	NA	NA	NA
AT1TE57805	ATCOPIA15	Copia	LTR	28479.7	31857.7	29194	-0.0357408	0.161712	0.125972	125.898	21.3235	0.0458394	0.0731247	1	NA
AT1TE57820	ARNOLDY2	MuDR	DNA	258.333	0	0	NA	NA	NA	NA	NA	NA	NA	NA	NA
AT1TE57885	HELITRONY1B	Helitron	RC	258.667	0	0	NA	NA	NA	NA	NA	NA	NA	NA	NA
AT1TE57910	ATGP3	Gypsy	LTR	3932.1	4639.36	4200.39	-0.0952219	0.238626	0.143404	17.5638	10.156	0.602274	0.661514	1	NA
AT1TE58000	ATREP2	Helitron	RC	259.333	0	0	NA	NA	NA	NA	NA	NA	NA	NA	NA
AT1TE58075	ATCOPIA38A	Copia	LTR	259.667	0	0	NA	NA	NA	NA	NA	NA	NA	NA	NA
AT1TE58195	ATREP3	Helitron	RC	260	0	0	NA	NA	NA	NA	NA	NA	NA	NA	NA
AT1TE58290	ATREP10C	Helitron	RC	260.333	0	0	NA	NA	NA	NA	NA	NA	NA	NA	NA
AT1TE58335	ATCOPIA95	Copia	LTR	260.667	0	0	NA	NA	NA	NA	NA	NA	NA	NA	NA
AT1TE58430	ATREP2A	Helitron	RC	277.19	0	0	NA	NA	NA	NA	NA	NA	NA	NA	NA
AT1TE58525	ATREP2A	Helitron	RC	261.333	0	0	NA	NA	NA	NA	NA	NA	NA	NA	NA
AT1TE58560	ATCOPIA57	Copia	LTR	277.857	59.2033	67.2127	2.04753	-2.23059	-0.183057	NA	NA	NA	NA	NA	NA
AT1TE58625	ATLINE1A	L1	LINE	277.465	40.7937	10.3701	4.74181	-2.76589	1.97592	NA	NA	NA	NA	NA	NA
AT1TE58650	BRODYAGA2	MuDR	DNA	262.333	0	0	NA	NA	NA	NA	NA	NA	NA	NA	NA
AT1TE58700	ATCOPIA51	Copia	LTR	777.431	650.104	754.17	0.0438251	-0.258043	-0.214218	NA	NA	NA	NA	NA	NA
AT1TE58725	ATREP6	Helitron	RC	263	0	0	NA	NA	NA	NA	NA	NA	NA	NA	NA
AT1TE58740	VANDAL18NA	MuDR	DNA	263.333	0	9.81733	4.74542	NA	#NAME?	NA	NA	NA	NA	NA	NA
AT1TE58805	ATREP15	Helitron	RC	281.76	0	0	NA	NA	NA	NA	NA	NA	NA	NA	NA
AT1TE58820	HELITRONY3	Helitron	RC	264	0	0	NA	NA	NA	NA	NA	NA	NA	NA	NA
AT1TE58825	ATGP1	Gypsy	LTR	293.465	136.038	57.7449	2.34543	-1.10918	1.23624	NA	NA	NA	NA	NA	NA
AT1TE58880	ATHPOGON3	Pogo	DNA	264.667	25.0376	0	NA	-3.40201	Inf	NA	NA	NA	NA	NA	NA
AT1TE58895	ATLINEIII	L1	LINE	265	0	0	NA	NA	NA	NA	NA	NA	NA	NA	NA
AT1TE59155	ATDNA2T9B	MuDR	DNA	265.333	0	0	NA	NA	NA	NA	NA	NA	NA	NA	NA
AT1TE59180	ATHATN3A	HAT	DNA	265.667	0	0	NA	NA	NA	NA	NA	NA	NA	NA	NA
AT1TE59235	ATMU7	MuDR	DNA	266	12.7225	0	NA	-4.38597	Inf	NA	NA	NA	NA	NA	NA
AT1TE59415	ATREP3	Helitron	RC	266.333	0	0	NA	NA	NA	NA	NA	NA	NA	NA	NA
AT1TE59535	BOMZH1	MuDR	DNA	343.372	64.043	58.0751	2.56378	-2.42266	0.141121	NA	NA	NA	NA	NA	NA
AT1TE59745	ATCOPIA49	Copia	LTR	294.541	10.6983	11.6169	4.66417	-4.78302	-0.118849	NA	NA	NA	NA	NA	NA
AT1TE59755	ATCOPIA78	Copia	LTR	684.855	342.511	425.183	0.687714	-0.99965	-0.311936	NA	NA	NA	NA	NA	NA
AT1TE59765	RP1_AT	RP1_AT	DNA	267.667	0	0	NA	NA	NA	NA	NA	NA	NA	NA	NA
AT1TE60000	ATREP4	Helitron	RC	268	0	0	NA	NA	NA	NA	NA	NA	NA	NA	NA
AT1TE60120	ATTIRX1C	ATTIRX1C	DNA	268.333	0	0	NA	NA	NA	NA	NA	NA	NA	NA	NA
AT1TE60180	ATENSPM9	En-Spm	DNA	536.485	283.832	685.33	-0.353261	-0.9185	-1.27176	NA	NA	NA	NA	NA	NA
AT1TE60595	HELITRONY1D	Helitron	RC	269	0	0	NA	NA	NA	NA	NA	NA	NA	NA	NA
AT1TE60645	ATREP1	Helitron	RC	269.333	0	0	NA	NA	NA	NA	NA	NA	NA	NA	NA
AT1TE60725	ATREP19	ATREP19	DNA	819.226	821.209	1735.42	-1.08295	0.00348784	-1.07947	4.46723	48.6324	2.42506e-06	9.5576e-06	1	2
AT1TE60950	ATMUN1	MuDR	DNA	270	0	0	NA	NA	NA	NA	NA	NA	NA	NA	NA
AT1TE61110	BRODYAGA1	MuDR	DNA	270.333	0	0	NA	NA	NA	NA	NA	NA	NA	NA	NA
AT1TE61335	ATREP11A	Helitron	RC	504.389	256.21	27.0216	4.22235	-0.977212	3.24514	NA	NA	NA	NA	NA	NA
AT1TE61480	ATTIR16T3A	ATTIR16T3A	DNA	271	0	0	NA	NA	NA	NA	NA	NA	NA	NA	NA
AT1TE61640	ARNOLDY1	MuDR	DNA	271.333	0	0	NA	NA	NA	NA	NA	NA	NA	NA	NA
AT1TE61735	ATHPOGON1	Pogo	DNA	271.667	0	0	NA	NA	NA	NA	NA	NA	NA	NA	NA
AT1TE61755	ATREP13	Helitron	RC	272	0	0	NA	NA	NA	NA	NA	NA	NA	NA	NA
AT1TE62200	ATREP11	Helitron	RC	272.333	0	0	NA	NA	NA	NA	NA	NA	NA	NA	NA
AT1TE62285	ATREP3	Helitron	RC	272.667	0	0	NA	NA	NA	NA	NA	NA	NA	NA	NA
AT1TE62330	ATREP1	Helitron	RC	273	0	11.516	4.56719	NA	#NAME?	NA	NA	NA	NA	NA	NA
AT1TE62335	ATREP2A	Helitron	RC	273.333	0	0	NA	NA	NA	NA	NA	NA	NA	NA	NA
AT1TE62360	SADHU	SADHU	Unassigned	273.667	12.2173	27.2573	3.32771	-4.48542	-1.15771	NA	NA	NA	NA	NA	NA
AT1TE62440	ATCOPIA36	Copia	LTR	290.293	38.6433	21.0627	3.78475	-2.90922	0.875525	NA	NA	NA	NA	NA	NA
AT1TE62470	ATENSPM5	En-Spm	DNA	290.321	0	89.736	1.69389	NA	#NAME?	NA	NA	NA	NA	NA	NA
AT1TE62585	ATGP1	Gypsy	LTR	274.667	0	0	NA	NA	NA	NA	NA	NA	NA	NA	NA
AT1TE62705	ATTIRX1C	ATTIRX1C	DNA	1774.26	1341.39	1084.86	0.709706	-0.403488	0.306218	5.49498	17.6271	0.127492	0.181744	1	NA
AT1TE62825	TAT1_ATH	Gypsy	LTR	275.333	0	0	NA	NA	NA	NA	NA	NA	NA	NA	NA
AT1TE62865	ATREP14	Helitron	RC	275.667	0	0	NA	NA	NA	NA	NA	NA	NA	NA	NA
AT1TE63030	HELITRONY3	Helitron	RC	276	0	9.30759	4.89012	NA	#NAME?	NA	NA	NA	NA	NA	NA
AT1TE63140	ATREP6	Helitron	RC	276.333	0	0	NA	NA	NA	NA	NA	NA	NA	NA	NA
AT1TE63170	ATREP3	Helitron	RC	276.667	23.0176	14.1454	4.28974	-3.58734	0.7024	NA	NA	NA	NA	NA	NA
AT1TE63240	ATREP3	Helitron	RC	277	0	18.7951	3.88145	NA	#NAME?	NA	NA	NA	NA	NA	NA
AT1TE63460	HELITRON2	Helitron	RC	277.333	0	0	NA	NA	NA	NA	NA	NA	NA	NA	NA
AT1TE63525	ATREP3	Helitron	RC	277.667	0	13.4962	4.36273	NA	#NAME?	NA	NA	NA	NA	NA	NA
AT1TE63610	ATLINEIII	L1	LINE	291.458	0	86.6966	1.74924	NA	#NAME?	NA	NA	NA	NA	NA	NA
AT1TE63735	ATREP11	Helitron	RC	278.333	11.6678	21.7728	3.67621	-4.57621	-0.899998	NA	NA	NA	NA	NA	NA
AT1TE63760	ATTIRX1D	ATTIRX1D	DNA	278.667	0	0	NA	NA	NA	NA	NA	NA	NA	NA	NA
AT1TE63790	HELITRONY3	Helitron	RC	1416.99	2027.15	778.489	0.864078	0.516628	1.38071	5.55971	33.0179	0.000961826	0.00231637	1	5
AT1TE64055	ATREP3	Helitron	RC	279.333	0	14.1454	4.30358	NA	#NAME?	NA	NA	NA	NA	NA	NA
AT1TE64080	VANDAL2	MuDR	DNA	295.655	0	9.30759	4.98936	NA	#NAME?	NA	NA	NA	NA	NA	NA
AT1TE64105	ATN9_1	MuDR	DNA	280	0	0	NA	NA	NA	NA	NA	NA	NA	NA	NA
AT1TE64170	VANDAL5	MuDR	DNA	293.514	0	21.9869	3.73871	NA	#NAME?	NA	NA	NA	NA	NA	NA
AT1TE64210	ATSINE4	ATSINE4	SINE	280.667	0	0	NA	NA	NA	NA	NA	NA	NA	NA	NA
AT1TE64240	ATREP4	Helitron	RC	281	0	0	NA	NA	NA	NA	NA	NA	NA	NA	NA
AT1TE64280	TNAT2A	TNAT2A	DNA	281.333	0	0	NA	NA	NA	NA	NA	NA	NA	NA	NA
AT1TE64340	TNAT2A	TNAT2A	DNA	281.667	0	0	NA	NA	NA	NA	NA	NA	NA	NA	NA
AT1TE64390	ATCOPIA94	Copia	LTR	282	37.1319	9.81733	4.84422	-2.92496	1.91926	NA	NA	NA	NA	NA	NA
AT1TE64445	ATREP3	Helitron	RC	282.333	12.7225	0	NA	-4.47195	Inf	NA	NA	NA	NA	NA	NA
AT1TE64820	HELITRONY1A	Helitron	RC	282.667	0	0	NA	NA	NA	NA	NA	NA	NA	NA	NA
AT1TE65005	ATREP3	Helitron	RC	283	12.2173	0	NA	-4.5338	Inf	NA	NA	NA	NA	NA	NA
AT1TE65030	ATREP11	Helitron	RC	283.333	0	0	NA	NA	NA	NA	NA	NA	NA	NA	NA
AT1TE65060	ATENSPM4	En-Spm	DNA	296.38	11.8424	0	NA	-4.64542	Inf	NA	NA	NA	NA	NA	NA
AT1TE65085	DT1	Mariner	DNA	284	0	0	NA	NA	NA	NA	NA	NA	NA	NA	NA
AT1TE65150	RathE3_cons	RathE3_cons	RathE3_cons	284.333	0	0	NA	NA	NA	NA	NA	NA	NA	NA	NA
AT1TE65165	ATREP2A	Helitron	RC	284.667	0	0	NA	NA	NA	NA	NA	NA	NA	NA	NA
AT1TE65210	ATDNA2T9B	MuDR	DNA	285	0	0	NA	NA	NA	NA	NA	NA	NA	NA	NA
AT1TE65250	ATREP2A	Helitron	RC	285.333	0	0	NA	NA	NA	NA	NA	NA	NA	NA	NA
AT1TE65330	ATREP15	Helitron	RC	285.667	0	0	NA	NA	NA	NA	NA	NA	NA	NA	NA
AT1TE65360	ATREP3	Helitron	RC	286	0	18.7951	3.92758	NA	#NAME?	NA	NA	NA	NA	NA	NA
AT1TE65365	ATREP2	Helitron	RC	286.333	0	0	NA	NA	NA	NA	NA	NA	NA	NA	NA
AT1TE65500	ATDNAI27T9C	MuDR	DNA	302.96	34.5504	13.6078	4.47662	-3.13235	1.34427	NA	NA	NA	NA	NA	NA
AT1TE65925	HELITRONY3	Helitron	RC	287	0	0	NA	NA	NA	NA	NA	NA	NA	NA	NA
AT1TE66090	ATREP3	Helitron	RC	287.333	0	0	NA	NA	NA	NA	NA	NA	NA	NA	NA
AT1TE66380	ATCOPIA48	Copia	LTR	297.818	0	164.707	0.854534	NA	#NAME?	NA	NA	NA	NA	NA	NA
AT1TE66480	ATTIRTA1	Tc1	DNA	288	0	0	NA	NA	NA	NA	NA	NA	NA	NA	NA
AT1TE66510	ATTIRTA1	Tc1	DNA	288.333	0	0	NA	NA	NA	NA	NA	NA	NA	NA	NA
AT1TE66615	ATREP1	Helitron	RC	288.667	0	0	NA	NA	NA	NA	NA	NA	NA	NA	NA
AT1TE66640	ATREP1	Helitron	RC	336.588	55.7503	13.6078	4.62848	-2.59393	2.03455	NA	NA	NA	NA	NA	NA
AT1TE66645	ATREP3	Helitron	RC	289.333	0	0	NA	NA	NA	NA	NA	NA	NA	NA	NA
AT1TE66660	ATHATN10	HAT	DNA	289.667	0	0	NA	NA	NA	NA	NA	NA	NA	NA	NA
AT1TE66730	ATTIRX1C	ATTIRX1C	DNA	290	0	0	NA	NA	NA	NA	NA	NA	NA	NA	NA
AT1TE66770	ATREP2	Helitron	RC	290.333	0	0	NA	NA	NA	NA	NA	NA	NA	NA	NA
AT1TE67005	ATHPOGON1	Pogo	DNA	290.667	0	10.8864	4.73877	NA	#NAME?	NA	NA	NA	NA	NA	NA
AT1TE67185	ATREP16	MuDR	DNA	291	0	34.548	3.07435	NA	#NAME?	NA	NA	NA	NA	NA	NA
AT1TE67190	ATREP3	Helitron	RC	291.333	0	0	NA	NA	NA	NA	NA	NA	NA	NA	NA
AT1TE67450	ATCOPIA79	Copia	LTR	291.667	22.6997	10.5314	4.79156	-3.68358	1.10798	NA	NA	NA	NA	NA	NA
AT1TE67645	ATGP2N	Gypsy	LTR	292	0	13.7611	4.4073	NA	#NAME?	NA	NA	NA	NA	NA	NA
AT1TE67755	ATREP2A	Helitron	RC	292.333	0	0	NA	NA	NA	NA	NA	NA	NA	NA	NA
AT1TE67785	ATREP1	Helitron	RC	292.667	0	14.6319	4.32207	NA	#NAME?	NA	NA	NA	NA	NA	NA
AT1TE67810	DT1	Mariner	DNA	315.692	0	0	NA	NA	NA	NA	NA	NA	NA	NA	NA
AT1TE67830	ATTIRX1A	ATTIRX1A	DNA	293.333	0	0	NA	NA	NA	NA	NA	NA	NA	NA	NA
AT1TE67920	ATREP1	Helitron	RC	8828.43	8679.67	10800.9	-0.290922	-0.0245157	-0.315438	39.9116	24.5089	0.0173294	0.0313803	1	NA
AT1TE68120	ATMU3N1	MuDR	DNA	294	0	0	NA	NA	NA	NA	NA	NA	NA	NA	NA
AT1TE68310	VANDAL2N1	MuDR	DNA	294.333	15.9122	21.7728	3.75685	-4.20924	-0.45239	NA	NA	NA	NA	NA	NA
AT1TE68330	ATCOPIA57	Copia	LTR	305.705	12.8202	0	NA	-4.57565	Inf	NA	NA	NA	NA	NA	NA
AT1TE68365	RP1_AT	RP1_AT	DNA	295	0	0	NA	NA	NA	NA	NA	NA	NA	NA	NA
AT1TE69270	ATREP5	Helitron	RC	306.372	0	14.6319	4.38809	NA	#NAME?	NA	NA	NA	NA	NA	NA
AT1TE69285	ATDNAI27T9A	MuDR	DNA	295.667	42.426	13.4962	4.45335	-2.80095	1.6524	NA	NA	NA	NA	NA	NA
AT1TE69700	HELITRONY1E	Helitron	RC	296	0	0	NA	NA	NA	NA	NA	NA	NA	NA	NA
AT1TE69835	ATREP1	Helitron	RC	296.333	0	0	NA	NA	NA	NA	NA	NA	NA	NA	NA
AT1TE70100	HELITRONY3	Helitron	RC	296.667	12.2173	17.293	4.10058	-4.60184	-0.501261	NA	NA	NA	NA	NA	NA
AT1TE70150	RathE1_cons	RathE1_cons	RathE1_cons	317.303	0	0	NA	NA	NA	NA	NA	NA	NA	NA	NA
AT1TE70190	ATCOPIA26	Copia	LTR	312.799	10.6983	0	NA	-4.86979	Inf	NA	NA	NA	NA	NA	NA
AT1TE70230	ATREP10	Helitron	RC	297.667	0	0	NA	NA	NA	NA	NA	NA	NA	NA	NA
AT1TE70470	ATREP2A	Helitron	RC	298	0	0	NA	NA	NA	NA	NA	NA	NA	NA	NA
AT1TE70480	ATMUN2	MuDR	DNA	309.685	31.372	0	NA	-3.30325	Inf	NA	NA	NA	NA	NA	NA
AT1TE70490	ATCOPIA22	Copia	LTR	310.018	0	0	NA	NA	NA	NA	NA	NA	NA	NA	NA
AT1TE70600	ATREP11A	Helitron	RC	299	0	9.81733	4.92867	NA	#NAME?	NA	NA	NA	NA	NA	NA
AT1TE70735	ATREP13	Helitron	RC	299.333	0	0	NA	NA	NA	NA	NA	NA	NA	NA	NA
AT1TE70805	ATLINE1_1	L1	LINE	299.667	21.7789	11.6169	4.68906	-3.78236	0.906706	NA	NA	NA	NA	NA	NA
AT1TE70970	ATTIRX1A	ATTIRX1A	DNA	300	0	0	NA	NA	NA	NA	NA	NA	NA	NA	NA
AT1TE71045	ATCOPIA78	Copia	LTR	372.575	102.406	92.8124	2.00514	-1.86323	0.141915	NA	NA	NA	NA	NA	NA
AT1TE71330	ATREP1	Helitron	RC	571.203	328.984	400.734	0.51136	-0.795984	-0.284624	NA	NA	NA	NA	NA	NA
AT1TE71415	RP1_AT	RP1_AT	DNA	301	0	0	NA	NA	NA	NA	NA	NA	NA	NA	NA
AT1TE71540	HELITRONY3	Helitron	RC	301.333	0	0	NA	NA	NA	NA	NA	NA	NA	NA	NA
AT1TE71705	ATHATN6	HAT	DNA	301.667	0	0	NA	NA	NA	NA	NA	NA	NA	NA	NA
AT1TE71725	HELITRONY3	Helitron	RC	322.303	0	0	NA	NA	NA	NA	NA	NA	NA	NA	NA
AT1TE71775	ATCOPIA8B	Copia	LTR	148959	155197	117982	0.336341	0.0591864	0.395527	590.435	45.906	7.20187e-06	2.6807e-05	1	6
AT1TE71825	VANDAL1N1	MuDR	DNA	351.241	0	24.1311	3.86349	NA	#NAME?	NA	NA	NA	NA	NA	NA
AT1TE71930	ATREP6	Helitron	RC	303	0	0	NA	NA	NA	NA	NA	NA	NA	NA	NA
AT1TE71950	ATRE1	Copia	LTR	303.333	0	0	NA	NA	NA	NA	NA	NA	NA	NA	NA
AT1TE72035	ATREP6	Helitron	RC	303.667	0	0	NA	NA	NA	NA	NA	NA	NA	NA	NA
AT1TE72060	ATRE1	Copia	LTR	304	17.077	0	NA	-4.15394	Inf	NA	NA	NA	NA	NA	NA
AT1TE72110	ATSINE4	ATSINE4	SINE	304.333	0	0	NA	NA	NA	NA	NA	NA	NA	NA	NA
AT1TE72330	ATREP2	Helitron	RC	304.667	0	0	NA	NA	NA	NA	NA	NA	NA	NA	NA
AT1TE72365	ATTIR16T3A	ATTIR16T3A	DNA	318.458	25.6394	41.6767	2.93379	-3.63467	-0.700882	NA	NA	NA	NA	NA	NA
AT1TE72845	BRODYAGA2	MuDR	DNA	305.333	0	0	NA	NA	NA	NA	NA	NA	NA	NA	NA
AT1TE72970	ATCOPIA5	Copia	LTR	323.76	34.0495	51.8087	2.64366	-3.24922	-0.605561	NA	NA	NA	NA	NA	NA
AT1TE72980	SIMPLEHAT2	HAT	DNA	306	0	0	NA	NA	NA	NA	NA	NA	NA	NA	NA
AT1TE73010	ATN9_1	MuDR	DNA	317.372	0	0	NA	NA	NA	NA	NA	NA	NA	NA	NA
AT1TE73015	ATHPOGON2	Pogo	DNA	306.667	0	0	NA	NA	NA	NA	NA	NA	NA	NA	NA
AT1TE73160	RathE1_cons	RathE1_cons	RathE1_cons	307	40.0626	0	NA	-2.93791	Inf	NA	NA	NA	NA	NA	NA
AT1TE73190	HELITRONY3	Helitron	RC	307.333	0	0	NA	NA	NA	NA	NA	NA	NA	NA	NA
AT1TE73300	ATREP2	Helitron	RC	307.667	0	0	NA	NA	NA	NA	NA	NA	NA	NA	NA
AT1TE73400	RP1_AT	RP1_AT	DNA	308	0	0	NA	NA	NA	NA	NA	NA	NA	NA	NA
AT1TE73865	ATREP15	Helitron	RC	308.333	0	50.6234	2.60662	NA	#NAME?	NA	NA	NA	NA	NA	NA
AT1TE73870	ATCOPIA21	Copia	LTR	308.667	0	0	NA	NA	NA	NA	NA	NA	NA	NA	NA
AT1TE74085	ATREP3	Helitron	RC	309	0	0	NA	NA	NA	NA	NA	NA	NA	NA	NA
AT1TE74360	RathE1_cons	RathE1_cons	RathE1_cons	309.333	0	0	NA	NA	NA	NA	NA	NA	NA	NA	NA
AT1TE74430	ATMU6N1	MuDR	DNA	371.156	16.2676	51.141	2.85947	-4.51195	-1.65248	NA	NA	NA	NA	NA	NA
AT1TE74530	ATREP10D	Helitron	RC	3293.66	3439.89	2243.69	0.55382	0.0626689	0.616489	12.0872	32.6814	0.00108522	0.00246473	1	6
AT1TE74615	ATREP3	Helitron	RC	310.333	0	0	NA	NA	NA	NA	NA	NA	NA	NA	NA
AT1TE74860	HARBINGER	Harbinger	DNA	344.95	39.0638	0	NA	-3.14249	Inf	NA	NA	NA	NA	NA	NA
AT1TE75065	TAG3N1	HAT	DNA	311	0	0	NA	NA	NA	NA	NA	NA	NA	NA	NA
AT1TE75090	TAG3N1	HAT	DNA	311.333	0	0	NA	NA	NA	NA	NA	NA	NA	NA	NA
AT1TE75110	ATREP15	Helitron	RC	311.667	0	28.2909	3.46159	NA	#NAME?	NA	NA	NA	NA	NA	NA
AT1TE75245	ATREP13	Helitron	RC	312	0	0	NA	NA	NA	NA	NA	NA	NA	NA	NA
AT1TE75290	TNAT2A	TNAT2A	DNA	312.333	0	0	NA	NA	NA	NA	NA	NA	NA	NA	NA
AT1TE75305	HELITRONY1A	Helitron	RC	6314.25	7384.74	4895.83	0.367057	0.225937	0.592993	25.9893	32.4418	0.00118229	0.00264044	1	5
AT1TE75405	ATDNA2T9A	MuDR	DNA	313	0	9.30759	5.07161	NA	#NAME?	NA	NA	NA	NA	NA	NA
AT1TE75780	ATREP3	Helitron	RC	313.333	0	0	NA	NA	NA	NA	NA	NA	NA	NA	NA
AT1TE76130	HELITRONY3	Helitron	RC	313.667	10.6983	0	NA	-4.87378	Inf	NA	NA	NA	NA	NA	NA
AT1TE76215	ATCOPIA51	Copia	LTR	314	11.6678	14.3283	4.45383	-4.75016	-0.296338	NA	NA	NA	NA	NA	NA
AT1TE76235	ATREP2	Helitron	RC	314.333	0	0	NA	NA	NA	NA	NA	NA	NA	NA	NA
AT1TE76470	DT1	Mariner	DNA	314.667	0	0	NA	NA	NA	NA	NA	NA	NA	NA	NA
AT1TE76530	ATREP3	Helitron	RC	1084.26	539.827	1012.96	0.0981366	-1.00615	-0.908009	NA	NA	NA	NA	NA	NA
AT1TE76620	TAG2	HAT	DNA	315.333	32.2079	0	NA	-3.29139	Inf	NA	NA	NA	NA	NA	NA
AT1TE77135	ATMUN1	MuDR	DNA	315.667	0	0	NA	NA	NA	NA	NA	NA	NA	NA	NA
AT1TE77600	RP1_AT	RP1_AT	DNA	316	0	0	NA	NA	NA	NA	NA	NA	NA	NA	NA
AT1TE77760	ATHPOGON3	Pogo	DNA	316.333	0	0	NA	NA	NA	NA	NA	NA	NA	NA	NA
AT1TE77880	ATTIRX1C	ATTIRX1C	DNA	316.667	0	0	NA	NA	NA	NA	NA	NA	NA	NA	NA
AT1TE78555	ATTIRX1C	ATTIRX1C	DNA	317	0	0	NA	NA	NA	NA	NA	NA	NA	NA	NA
AT1TE78560	ATREP3	Helitron	RC	317.333	0	0	NA	NA	NA	NA	NA	NA	NA	NA	NA
AT1TE79030	ATREP11	Helitron	RC	317.667	0	0	NA	NA	NA	NA	NA	NA	NA	NA	NA
AT1TE79075	ATCOPIA24	Copia	LTR	318	0	0	NA	NA	NA	NA	NA	NA	NA	NA	NA
AT1TE79320	ATREP3	Helitron	RC	331.047	0	0	NA	NA	NA	NA	NA	NA	NA	NA	NA
AT1TE79335	ATTIRX1A	ATTIRX1A	DNA	318.667	0	0	NA	NA	NA	NA	NA	NA	NA	NA	NA
AT1TE79945	ATCOPIA11	Copia	LTR	319	17.1856	0	NA	-4.21428	Inf	NA	NA	NA	NA	NA	NA
AT1TE80035	VANDAL1N1	MuDR	DNA	341.723	0	27.0216	3.66065	NA	#NAME?	NA	NA	NA	NA	NA	NA
AT1TE80250	ATCOPIA49	Copia	LTR	319.667	0	0	NA	NA	NA	NA	NA	NA	NA	NA	NA
AT1TE80410	ATHPOGON3	Pogo	DNA	320	0	0	NA	NA	NA	NA	NA	NA	NA	NA	NA
AT1TE80725	ATDNATA1	Mariner	DNA	320.333	0	0	NA	NA	NA	NA	NA	NA	NA	NA	NA
AT1TE80770	ATREP13	Helitron	RC	320.667	0	9.03117	5.15002	NA	#NAME?	NA	NA	NA	NA	NA	NA
AT1TE80840	ATTIRTA1	Tc1	DNA	321	0	0	NA	NA	NA	NA	NA	NA	NA	NA	NA
AT1TE80950	ATREP2	Helitron	RC	321.333	0	0	NA	NA	NA	NA	NA	NA	NA	NA	NA
AT1TE81090	ATTIRX1B	ATTIRX1B	DNA	321.667	12.8202	0	NA	-4.64907	Inf	NA	NA	NA	NA	NA	NA
AT1TE81150	SIMPLEGUY1	Harbinger	DNA	322	0	0	NA	NA	NA	NA	NA	NA	NA	NA	NA
AT1TE81195	ATREP2	Helitron	RC	322.333	0	0	NA	NA	NA	NA	NA	NA	NA	NA	NA
AT1TE81245	ATHPOGON1	Pogo	DNA	322.667	0	0	NA	NA	NA	NA	NA	NA	NA	NA	NA
AT1TE81285	ATTIRX1C	ATTIRX1C	DNA	323	0	0	NA	NA	NA	NA	NA	NA	NA	NA	NA
AT1TE81560	HELITRONY3	Helitron	RC	323.333	0	0	NA	NA	NA	NA	NA	NA	NA	NA	NA
AT1TE81710	HELITRONY3	Helitron	RC	323.667	15.9122	22.4024	3.85278	-4.3463	-0.493516	NA	NA	NA	NA	NA	NA
AT1TE81825	HELITRONY3	Helitron	RC	324	0	0	NA	NA	NA	NA	NA	NA	NA	NA	NA
AT1TE81850	ATCOPIA13	Copia	LTR	324.333	0	0	NA	NA	NA	NA	NA	NA	NA	NA	NA
AT1TE81855	ATCOPIA13	Copia	LTR	324.667	0	0	NA	NA	NA	NA	NA	NA	NA	NA	NA
AT1TE82410	HELITRONY3	Helitron	RC	325	0	0	NA	NA	NA	NA	NA	NA	NA	NA	NA
AT1TE82600	ATMU2	MuDR	DNA	338.514	10.429	33.3236	3.3446	-5.02054	-1.67594	NA	NA	NA	NA	NA	NA
AT1TE82640	ARNOLDY2	MuDR	DNA	325.667	0	0	NA	NA	NA	NA	NA	NA	NA	NA	NA
AT1TE83220	ATREP2A	Helitron	RC	326	0	0	NA	NA	NA	NA	NA	NA	NA	NA	NA
AT1TE83355	SIMPLEGUY1	Harbinger	DNA	326.333	0	0	NA	NA	NA	NA	NA	NA	NA	NA	NA
AT1TE84000	ATMU3N1	MuDR	DNA	326.667	0	0	NA	NA	NA	NA	NA	NA	NA	NA	NA
AT1TE84070	ATDNAI27T9B	MuDR	DNA	327	12.7225	0	NA	-4.68384	Inf	NA	NA	NA	NA	NA	NA
AT1TE84245	SIMPLEGUY1	Harbinger	DNA	327.333	0	0	NA	NA	NA	NA	NA	NA	NA	NA	NA
AT1TE84335	SIMPLEGUY1	Harbinger	DNA	327.667	0	0	NA	NA	NA	NA	NA	NA	NA	NA	NA
AT1TE84340	ATCOPIA11	Copia	LTR	328	0	0	NA	NA	NA	NA	NA	NA	NA	NA	NA
AT1TE84520	ATREP2	Helitron	RC	342.011	0	0	NA	NA	NA	NA	NA	NA	NA	NA	NA
AT1TE85105	SIMPLEGUY1	Harbinger	DNA	328.667	0	0	NA	NA	NA	NA	NA	NA	NA	NA	NA
AT1TE85730	ATREP3	Helitron	RC	329	0	0	NA	NA	NA	NA	NA	NA	NA	NA	NA
AT1TE86175	ATREP2A	Helitron	RC	329.333	0	0	NA	NA	NA	NA	NA	NA	NA	NA	NA
AT1TE86360	ATCOPIA11	Copia	LTR	329.667	49.343	0	NA	-2.74009	Inf	NA	NA	NA	NA	NA	NA
AT1TE86375	ATDNA2T9A	MuDR	DNA	330	0	0	NA	NA	NA	NA	NA	NA	NA	NA	NA
AT1TE86795	ATREP2	Helitron	RC	330.333	0	0	NA	NA	NA	NA	NA	NA	NA	NA	NA
AT1TE86845	ATREP11	Helitron	RC	330.667	0	0	NA	NA	NA	NA	NA	NA	NA	NA	NA
AT1TE86940	ATREP13	Helitron	RC	331	0	0	NA	NA	NA	NA	NA	NA	NA	NA	NA
AT1TE87255	RathE1_cons	RathE1_cons	RathE1_cons	331.333	0	0	NA	NA	NA	NA	NA	NA	NA	NA	NA
AT1TE87630	HELITRONY1D	Helitron	RC	331.667	0	0	NA	NA	NA	NA	NA	NA	NA	NA	NA
AT1TE87965	ATREP11	Helitron	RC	332	0	0	NA	NA	NA	NA	NA	NA	NA	NA	NA
AT1TE87970	ATREP2	Helitron	RC	332.333	0	0	NA	NA	NA	NA	NA	NA	NA	NA	NA
AT1TE89135	ATREP2	Helitron	RC	332.667	0	0	NA	NA	NA	NA	NA	NA	NA	NA	NA
AT1TE89750	HELITRONY1D	Helitron	RC	333	0	0	NA	NA	NA	NA	NA	NA	NA	NA	NA
AT1TE89780	RathE1_cons	RathE1_cons	RathE1_cons	362.257	25.5334	0	NA	-3.82656	Inf	NA	NA	NA	NA	NA	NA
AT1TE91165	HELITRONY3	Helitron	RC	333.667	0	0	NA	NA	NA	NA	NA	NA	NA	NA	NA
AT1TE91400	TAG2	HAT	DNA	9436.79	12645.6	8821.74	0.0972328	0.422263	0.519496	43.514	76.5224	1.89221e-11	1.20741e-10	1	1
AT1TE91790	RP1_AT	RP1_AT	DNA	347.047	0	0	NA	NA	NA	NA	NA	NA	NA	NA	NA
AT1TE92165	ATREP3	Helitron	RC	334.667	0	0	NA	NA	NA	NA	NA	NA	NA	NA	NA
AT1TE93285	HELITRONY3	Helitron	RC	335	0	0	NA	NA	NA	NA	NA	NA	NA	NA	NA
AT1TE93300	ATREP10A	Helitron	RC	617.565	229.84	246.886	1.32275	-1.42596	-0.103217	NA	NA	NA	NA	NA	NA
AT1TE93915	ATREP4	Helitron	RC	335.667	0	0	NA	NA	NA	NA	NA	NA	NA	NA	NA
AT1TE94305	ATREP10D	Helitron	RC	336	10.6983	0	NA	-4.97301	Inf	NA	NA	NA	NA	NA	NA
AT1TE94495	ATREP2	Helitron	RC	336.333	0	0	NA	NA	NA	NA	NA	NA	NA	NA	NA
AT1TE94570	SIMPLEHAT1	HAT	DNA	352.96	0	0	NA	NA	NA	NA	NA	NA	NA	NA	NA
AT1TE95100	ATREP2A	Helitron	RC	337	0	0	NA	NA	NA	NA	NA	NA	NA	NA	NA
AT1TE95675	ATREP2	Helitron	RC	337.333	10.6983	21.7728	3.95358	-4.97873	-1.02515	NA	NA	NA	NA	NA	NA
AT1TE95915	ATREP3	Helitron	RC	567.569	211.257	305.591	0.893195	-1.4258	-0.532603	NA	NA	NA	NA	NA	NA
AT1TE96425	ATMU3	MuDR	DNA	431.051	301.66	101.737	2.08301	-0.514936	1.56807	NA	NA	NA	NA	NA	NA
AT1TE97390	ATREP1	Helitron	RC	627.262	103.972	182.642	1.78005	-2.59288	-0.812824	NA	NA	NA	NA	NA	NA
AT1TE98060	ATREP5	Helitron	RC	338.667	0	0	NA	NA	NA	NA	NA	NA	NA	NA	NA
AT1TE98800	HELITRONY3	Helitron	RC	551.347	190.348	136.239	2.01683	-1.53432	0.482506	NA	NA	NA	NA	NA	NA
AT1TE98910	ATREP3	Helitron	RC	339.333	0	0	NA	NA	NA	NA	NA	NA	NA	NA	NA
AT1TE98920	ATREP3	Helitron	RC	339.667	0	0	NA	NA	NA	NA	NA	NA	NA	NA	NA
AT2TE00015	ATGP2	Gypsy	LTR	340	0	0	NA	NA	NA	NA	NA	NA	NA	NA	NA
AT2TE00030	ATLANTYS3	Gypsy	LTR	688.749	615.063	299.389	1.20196	-0.163244	1.03871	NA	NA	NA	NA	NA	NA
AT2TE00035	ATGP2N	Gypsy	LTR	340.667	0	0	NA	NA	NA	NA	NA	NA	NA	NA	NA
AT2TE00045	ATGP2N	Gypsy	LTR	341	0	0	NA	NA	NA	NA	NA	NA	NA	NA	NA
AT2TE00075	ATGP2	Gypsy	LTR	368.47	0	0	NA	NA	NA	NA	NA	NA	NA	NA	NA
AT2TE00085	ATLANTYS3	Gypsy	LTR	341.667	0	0	NA	NA	NA	NA	NA	NA	NA	NA	NA
AT2TE00095	ATLANTYS3	Gypsy	LTR	851.712	314.074	314.944	1.43527	-1.43926	-0.00398943	NA	NA	NA	NA	NA	NA
AT2TE00110	ATGP2	Gypsy	LTR	342.333	0	0	NA	NA	NA	NA	NA	NA	NA	NA	NA
AT2TE00115	ATGP1	Gypsy	LTR	372.106	0	13.6078	4.77321	NA	#NAME?	NA	NA	NA	NA	NA	NA
AT2TE00120	ATGP2N	Gypsy	LTR	343	0	0	NA	NA	NA	NA	NA	NA	NA	NA	NA
AT2TE00500	RathE3_cons	RathE3_cons	RathE3_cons	374.988	56.791	68.1732	2.45957	-2.72311	-0.263542	NA	NA	NA	NA	NA	NA
AT2TE00730	ATHATN5	HAT	DNA	343.667	0	0	NA	NA	NA	NA	NA	NA	NA	NA	NA
AT2TE00985	ATREP10	Helitron	RC	6156.49	6267.63	3962.45	0.635714	0.025812	0.661526	22.7122	33.8378	0.000715416	0.00187972	1	6
AT2TE01000	ATLINEIII	L1	LINE	386.935	26.6105	17.293	4.48383	-3.86202	0.621805	NA	NA	NA	NA	NA	NA
AT2TE01120	RathE1_cons	RathE1_cons	RathE1_cons	344.667	0	0	NA	NA	NA	NA	NA	NA	NA	NA	NA
AT2TE01205	ATREP8	Helitron	RC	345	0	0	NA	NA	NA	NA	NA	NA	NA	NA	NA
AT2TE01620	ATHATN3A	HAT	DNA	345.333	0	0	NA	NA	NA	NA	NA	NA	NA	NA	NA
AT2TE01630	ATREP3	Helitron	RC	12954.8	16169.8	10214.7	0.342834	0.319817	0.662651	54.6944	58.7744	3.77209e-08	1.87207e-07	1	6
AT2TE01650	ATSINE4	ATSINE4	SINE	346	0	0	NA	NA	NA	NA	NA	NA	NA	NA	NA
AT2TE01770	ATTIRTA1	Tc1	DNA	346.333	0	0	NA	NA	NA	NA	NA	NA	NA	NA	NA
AT2TE02160	ATREP3	Helitron	RC	375.799	24.0508	0	NA	-3.9658	Inf	NA	NA	NA	NA	NA	NA
AT2TE02190	HELITRONY1E	Helitron	RC	347	0	0	NA	NA	NA	NA	NA	NA	NA	NA	NA
AT2TE02290	TA11	L1	LINE	347.333	0	37.5903	3.20789	NA	#NAME?	NA	NA	NA	NA	NA	NA
AT2TE02335	ATREP3	Helitron	RC	347.667	0	0	NA	NA	NA	NA	NA	NA	NA	NA	NA
AT2TE02465	ARNOLD1	MuDR	DNA	412.608	83.179	69.6854	2.56584	-2.31048	0.255363	NA	NA	NA	NA	NA	NA
AT2TE02530	ATLINEIII	L1	LINE	348.333	0	0	NA	NA	NA	NA	NA	NA	NA	NA	NA
AT2TE02545	HELITRONY1D	Helitron	RC	348.667	0	0	NA	NA	NA	NA	NA	NA	NA	NA	NA
AT2TE02595	RathE2_cons	RathE2_cons	RathE2_cons	349	0	0	NA	NA	NA	NA	NA	NA	NA	NA	NA
AT2TE02665	ATREP10D	Helitron	RC	349.333	0	53.1419	2.71668	NA	#NAME?	NA	NA	NA	NA	NA	NA
AT2TE02710	ATTIR16T3A	ATTIR16T3A	DNA	349.667	0	0	NA	NA	NA	NA	NA	NA	NA	NA	NA
AT2TE02955	ATREP13	Helitron	RC	350	0	17.714	4.3044	NA	#NAME?	NA	NA	NA	NA	NA	NA
AT2TE03040	ATTIRX1A	ATTIRX1A	DNA	350.333	0	0	NA	NA	NA	NA	NA	NA	NA	NA	NA
AT2TE03055	ATREP3	Helitron	RC	350.667	0	0	NA	NA	NA	NA	NA	NA	NA	NA	NA
AT2TE03060	ATHATN6	HAT	DNA	351	0	0	NA	NA	NA	NA	NA	NA	NA	NA	NA
AT2TE03075	ATMU3N1	MuDR	DNA	351.333	0	0	NA	NA	NA	NA	NA	NA	NA	NA	NA
AT2TE03100	ATREP6	Helitron	RC	351.667	11.8424	0	NA	-4.89218	Inf	NA	NA	NA	NA	NA	NA
AT2TE03130	ATREP9	Helitron	RC	352	0	0	NA	NA	NA	NA	NA	NA	NA	NA	NA
AT2TE03135	ATREP9	Helitron	RC	352.333	0	0	NA	NA	NA	NA	NA	NA	NA	NA	NA
AT2TE03145	ATREP14	Helitron	RC	352.667	0	0	NA	NA	NA	NA	NA	NA	NA	NA	NA
AT2TE03275	ATTIRTA1	Tc1	DNA	353	0	0	NA	NA	NA	NA	NA	NA	NA	NA	NA
AT2TE03285	ATGP9B	Gypsy	LTR	353.333	0	0	NA	NA	NA	NA	NA	NA	NA	NA	NA
AT2TE03340	RathE1_cons	RathE1_cons	RathE1_cons	353.667	0	12.2874	4.84714	NA	#NAME?	NA	NA	NA	NA	NA	NA
AT2TE03505	ATREP6	Helitron	RC	354	0	0	NA	NA	NA	NA	NA	NA	NA	NA	NA
AT2TE04000	ATHATN5	HAT	DNA	354.333	0	0	NA	NA	NA	NA	NA	NA	NA	NA	NA
AT2TE04085	META1	Copia	LTR	354.667	50.7267	43.5419	3.02599	-2.80565	0.220344	NA	NA	NA	NA	NA	NA
AT2TE04090	ATMUN1	MuDR	DNA	355	0	0	NA	NA	NA	NA	NA	NA	NA	NA	NA
AT2TE04110	ATDNATA1	Mariner	DNA	355.333	0	0	NA	NA	NA	NA	NA	NA	NA	NA	NA
AT2TE04130	ATCOPIA56	Copia	LTR	355.667	0	0	NA	NA	NA	NA	NA	NA	NA	NA	NA
AT2TE04385	ATREP3	Helitron	RC	367.351	0	0	NA	NA	NA	NA	NA	NA	NA	NA	NA
AT2TE04470	ATHATN5	HAT	DNA	356.333	0	0	NA	NA	NA	NA	NA	NA	NA	NA	NA
AT2TE04630	ATREP1	Helitron	RC	388.845	25.6404	32.5562	3.57819	-3.9227	-0.344512	NA	NA	NA	NA	NA	NA
AT2TE04820	ATREP13	Helitron	RC	357	0	0	NA	NA	NA	NA	NA	NA	NA	NA	NA
AT2TE04835	ATTIRX1A	ATTIRX1A	DNA	357.333	0	0	NA	NA	NA	NA	NA	NA	NA	NA	NA
AT2TE04845	ARNOLDY2	MuDR	DNA	357.667	0	0	NA	NA	NA	NA	NA	NA	NA	NA	NA
AT2TE04900	ATREP10D	Helitron	RC	358	0	0	NA	NA	NA	NA	NA	NA	NA	NA	NA
AT2TE04910	ATREP11	Helitron	RC	358.333	0	0	NA	NA	NA	NA	NA	NA	NA	NA	NA
AT2TE05095	ATREP8	Helitron	RC	358.667	0	0	NA	NA	NA	NA	NA	NA	NA	NA	NA
AT2TE05395	TNAT2A	TNAT2A	DNA	359	0	0	NA	NA	NA	NA	NA	NA	NA	NA	NA
AT2TE05530	ATHILA7A	Gypsy	LTR	359.333	0	30.3703	3.56459	NA	#NAME?	NA	NA	NA	NA	NA	NA
AT2TE05605	HELITRONY3	Helitron	RC	359.667	0	0	NA	NA	NA	NA	NA	NA	NA	NA	NA
AT2TE05720	HELITRONY3	Helitron	RC	421.262	0	94.0408	2.16336	NA	#NAME?	NA	NA	NA	NA	NA	NA
AT2TE05740	HELITRONY3	Helitron	RC	360.333	0	0	NA	NA	NA	NA	NA	NA	NA	NA	NA
AT2TE05755	VANDAL21	MuDR	DNA	401.42	107.376	71.0789	2.49762	-1.90244	0.595179	NA	NA	NA	NA	NA	NA
AT2TE05780	BRODYAGA1A	MuDR	DNA	361	0	0	NA	NA	NA	NA	NA	NA	NA	NA	NA
AT2TE05800	ATREP13	Helitron	RC	361.333	0	0	NA	NA	NA	NA	NA	NA	NA	NA	NA
AT2TE05825	ATHPOGON3	Pogo	DNA	361.667	0	0	NA	NA	NA	NA	NA	NA	NA	NA	NA
AT2TE05835	ATHATN9	HAT	DNA	362	0	0	NA	NA	NA	NA	NA	NA	NA	NA	NA
AT2TE05920	ATREP11	Helitron	RC	362.333	0	0	NA	NA	NA	NA	NA	NA	NA	NA	NA
AT2TE05965	ATDNA12T3_2	ATDNA12T3_2	DNA	362.667	0	0	NA	NA	NA	NA	NA	NA	NA	NA	NA
AT2TE05970	ATTIR16T3A	ATTIR16T3A	DNA	363	0	0	NA	NA	NA	NA	NA	NA	NA	NA	NA
AT2TE06025	HELITRONY3	Helitron	RC	363.333	0	0	NA	NA	NA	NA	NA	NA	NA	NA	NA
AT2TE06135	ATREP1	Helitron	RC	363.667	0	0	NA	NA	NA	NA	NA	NA	NA	NA	NA
AT2TE06200	TA1-2	Copia	LTR	376.908	0	0	NA	NA	NA	NA	NA	NA	NA	NA	NA
AT2TE06235	ATREP11	Helitron	RC	364.333	0	0	NA	NA	NA	NA	NA	NA	NA	NA	NA
AT2TE06255	SIMPLEHAT2	HAT	DNA	364.667	0	0	NA	NA	NA	NA	NA	NA	NA	NA	NA
AT2TE06330	ATN9_1	MuDR	DNA	365	0	0	NA	NA	NA	NA	NA	NA	NA	NA	NA
AT2TE06350	ATREP1	Helitron	RC	365.333	0	0	NA	NA	NA	NA	NA	NA	NA	NA	NA
AT2TE06390	ATCOPIA28	Copia	LTR	1819.67	1309.54	384.446	2.24283	-0.47462	1.7682	4.38901	98.9148	9.08132e-16	7.60561e-15	1	6
AT2TE06405	META1	Copia	LTR	418.844	0	0	NA	NA	NA	NA	NA	NA	NA	NA	NA
AT2TE06450	ATREP2	Helitron	RC	366.333	0	0	NA	NA	NA	NA	NA	NA	NA	NA	NA
AT2TE06470	ATGP1	Gypsy	LTR	366.667	0	0	NA	NA	NA	NA	NA	NA	NA	NA	NA
AT2TE06490	ATHPOGON2	Pogo	DNA	367	0	0	NA	NA	NA	NA	NA	NA	NA	NA	NA
AT2TE06565	ATHATN10	HAT	DNA	367.333	0	0	NA	NA	NA	NA	NA	NA	NA	NA	NA
AT2TE06660	ATREP8	Helitron	RC	367.667	0	0	NA	NA	NA	NA	NA	NA	NA	NA	NA
AT2TE06745	VANDALNX2	MuDR	DNA	368	0	0	NA	NA	NA	NA	NA	NA	NA	NA	NA
AT2TE06750	ATREP3	Helitron	RC	368.333	0	0	NA	NA	NA	NA	NA	NA	NA	NA	NA
AT2TE06955	VANDAL21	MuDR	DNA	6271.5	7431.82	7461.79	-0.25071	0.244903	-0.00580697	29.275	14.5541	0.266729	0.334035	1	NA
AT2TE07145	ATCOPIA95	Copia	LTR	5338.54	6244.18	1513.76	1.81831	0.226068	2.04438	17.6743	213.487	5.30946e-39	1.5174e-37	1	6
AT2TE07155	ATREP14	Helitron	RC	369.333	0	0	NA	NA	NA	NA	NA	NA	NA	NA	NA
AT2TE07175	ATCOPIA61	Copia	LTR	1306.5	984.524	1355.98	-0.053629	-0.408209	-0.461838	NA	NA	NA	NA	NA	NA
AT2TE07210	ATTIRTA1	Tc1	DNA	370	0	0	NA	NA	NA	NA	NA	NA	NA	NA	NA
AT2TE07225	ATHPOGON3	Pogo	DNA	370.333	0	0	NA	NA	NA	NA	NA	NA	NA	NA	NA
AT2TE07350	ATREP2	Helitron	RC	370.667	0	0	NA	NA	NA	NA	NA	NA	NA	NA	NA
AT2TE07425	ATGP5	Gypsy	LTR	429.889	12.8191	51.716	3.05528	-5.06759	-2.01231	NA	NA	NA	NA	NA	NA
AT2TE07460	META1	Copia	LTR	371.333	17.2752	0	NA	-4.42594	Inf	NA	NA	NA	NA	NA	NA
AT2TE07495	ATHATN3A	HAT	DNA	371.667	0	0	NA	NA	NA	NA	NA	NA	NA	NA	NA
AT2TE07500	ATHATN7	HAT	DNA	372	0	0	NA	NA	NA	NA	NA	NA	NA	NA	NA
AT2TE07550	ATGP1	Gypsy	LTR	509.171	164.265	90.2874	2.49555	-1.63212	0.863429	NA	NA	NA	NA	NA	NA
AT2TE07640	ATHAT3	HAT	DNA	372.667	0	0	NA	NA	NA	NA	NA	NA	NA	NA	NA
AT2TE07650	ATMU3N1	MuDR	DNA	373	15.9122	0	NA	-4.55097	Inf	NA	NA	NA	NA	NA	NA
AT2TE07725	ATLINE2	L1	LINE	373.333	0	0	NA	NA	NA	NA	NA	NA	NA	NA	NA
AT2TE07735	ATREP2	Helitron	RC	373.667	0	0	NA	NA	NA	NA	NA	NA	NA	NA	NA
AT2TE07775	ATREP10B	Helitron	RC	374	9.25031	13.7611	4.76437	-5.33739	-0.573022	NA	NA	NA	NA	NA	NA
AT2TE07805	ATDNA2T9B	MuDR	DNA	374.333	0	0	NA	NA	NA	NA	NA	NA	NA	NA	NA
AT2TE07970	ATDNATA1	Mariner	DNA	374.667	0	0	NA	NA	NA	NA	NA	NA	NA	NA	NA
AT2TE08035	ATCOPIA41	Copia	LTR	375	0	0	NA	NA	NA	NA	NA	NA	NA	NA	NA
AT2TE08110	ARNOLD2	MuDR	DNA	487.18	67.2323	87.0674	2.48425	-2.85723	-0.372979	NA	NA	NA	NA	NA	NA
AT2TE08135	VANDAL6	MuDR	DNA	391.96	15.9122	18.0623	4.43965	-4.6225	-0.182847	NA	NA	NA	NA	NA	NA
AT2TE08225	ATGP3	Gypsy	LTR	6756.35	7029.85	7174.02	-0.0865391	0.0572511	-0.0292881	29.3359	23.912	0.0209085	0.0368651	1	NA
AT2TE08255	HELITRONY1E	Helitron	RC	376.333	12.8202	0	NA	-4.87552	Inf	NA	NA	NA	NA	NA	NA
AT2TE08320	HELITRON4	Helitron	RC	439.063	64.5174	62.7104	2.80765	-2.76667	0.0409843	NA	NA	NA	NA	NA	NA
AT2TE08360	ATREP10D	Helitron	RC	377	32.1799	0	NA	-3.55033	Inf	NA	NA	NA	NA	NA	NA
AT2TE08500	RathE1_cons	RathE1_cons	RathE1_cons	377.333	16.2676	0	NA	-4.53577	Inf	NA	NA	NA	NA	NA	NA
AT2TE08515	RP1_AT	RP1_AT	DNA	377.667	0	0	NA	NA	NA	NA	NA	NA	NA	NA	NA
AT2TE08575	ATREP15	Helitron	RC	378	0	9.81733	5.26691	NA	#NAME?	NA	NA	NA	NA	NA	NA
AT2TE08655	ATREP15	Helitron	RC	378.333	0	0	NA	NA	NA	NA	NA	NA	NA	NA	NA
AT2TE08665	ATLINE1_6	L1	LINE	378.667	0	9.81733	5.26945	NA	#NAME?	NA	NA	NA	NA	NA	NA
AT2TE08695	BRODYAGA1A	MuDR	DNA	389.151	0	0	NA	NA	NA	NA	NA	NA	NA	NA	NA
AT2TE08745	ATHATN3	HAT	DNA	379.333	0	0	NA	NA	NA	NA	NA	NA	NA	NA	NA
AT2TE08750	ATMUN1	MuDR	DNA	379.667	0	0	NA	NA	NA	NA	NA	NA	NA	NA	NA
AT2TE08765	ATREP10D	Helitron	RC	380	0	0	NA	NA	NA	NA	NA	NA	NA	NA	NA
AT2TE08780	ATHATN3	HAT	DNA	380.333	0	0	NA	NA	NA	NA	NA	NA	NA	NA	NA
AT2TE08785	ATCOPIA66	Copia	LTR	521.299	72.7459	27.104	4.26554	-2.84117	1.42436	NA	NA	NA	NA	NA	NA
AT2TE08865	HELITRONY1B	Helitron	RC	381	10.6983	0	NA	-5.15434	Inf	NA	NA	NA	NA	NA	NA
AT2TE08935	RathE1_cons	RathE1_cons	RathE1_cons	381.333	12.8202	0	NA	-4.89456	Inf	NA	NA	NA	NA	NA	NA
AT2TE08970	ATREP7	Helitron	RC	381.667	0	0	NA	NA	NA	NA	NA	NA	NA	NA	NA
AT2TE09020	ATHPOGON3	Pogo	DNA	382	0	0	NA	NA	NA	NA	NA	NA	NA	NA	NA
AT2TE09065	ATREP7	Helitron	RC	382.333	0	0	NA	NA	NA	NA	NA	NA	NA	NA	NA
AT2TE09085	TAG2	HAT	DNA	398.655	42.9643	0	NA	-3.21393	Inf	NA	NA	NA	NA	NA	NA
AT2TE09100	ATCOPIA64	Copia	LTR	464.264	66.4818	136.085	1.77044	-2.80391	-1.03348	NA	NA	NA	NA	NA	NA
AT2TE09140	ATSINE4	ATSINE4	SINE	383.333	11.6678	0	NA	-5.038	Inf	NA	NA	NA	NA	NA	NA
AT2TE09170	ATREP7	Helitron	RC	383.667	0	0	NA	NA	NA	NA	NA	NA	NA	NA	NA
AT2TE09205	VANDAL1	MuDR	DNA	384	55.9945	0	NA	-2.77775	Inf	NA	NA	NA	NA	NA	NA
AT2TE09375	VANDAL2	MuDR	DNA	433.88	24.9398	62.3393	2.79908	-4.12077	-1.32169	NA	NA	NA	NA	NA	NA
AT2TE09385	HELITRON2	Helitron	RC	384.667	0	17.714	4.44065	NA	#NAME?	NA	NA	NA	NA	NA	NA
AT2TE09395	ATREP6	Helitron	RC	385	0	0	NA	NA	NA	NA	NA	NA	NA	NA	NA
AT2TE09495	ATREP10D	Helitron	RC	385.333	25.6383	0	NA	-3.90974	Inf	NA	NA	NA	NA	NA	NA
AT2TE09500	ATGP3	Gypsy	LTR	972.995	755.461	272.062	1.83849	-0.365075	1.47342	NA	NA	NA	NA	NA	NA
AT2TE09530	ATREP10D	Helitron	RC	386	0	0	NA	NA	NA	NA	NA	NA	NA	NA	NA
AT2TE09540	ATN9_1	MuDR	DNA	386.333	0	0	NA	NA	NA	NA	NA	NA	NA	NA	NA
AT2TE09720	ATHAT2	HAT	DNA	386.667	0	0	NA	NA	NA	NA	NA	NA	NA	NA	NA
AT2TE09735	ATHAT2	HAT	DNA	387	0	0	NA	NA	NA	NA	NA	NA	NA	NA	NA
AT2TE09740	ATHPOGON3	Pogo	DNA	387.333	0	0	NA	NA	NA	NA	NA	NA	NA	NA	NA
AT2TE09760	ATREP2	Helitron	RC	387.667	0	31.5941	3.61709	NA	#NAME?	NA	NA	NA	NA	NA	NA
AT2TE09785	ATREP6	Helitron	RC	388	0	0	NA	NA	NA	NA	NA	NA	NA	NA	NA
AT2TE09865	AT9NMU1	MuDR	DNA	388.333	0	0	NA	NA	NA	NA	NA	NA	NA	NA	NA
AT2TE09950	HELITRONY3	Helitron	RC	388.667	0	0	NA	NA	NA	NA	NA	NA	NA	NA	NA
AT2TE10005	ATREP15	Helitron	RC	389	19.9486	11.516	5.07806	-4.28541	0.792645	NA	NA	NA	NA	NA	NA
AT2TE10025	TNAT2A	TNAT2A	DNA	405.321	0	0	NA	NA	NA	NA	NA	NA	NA	NA	NA
AT2TE10130	HELITRONY1E	Helitron	RC	389.667	0	0	NA	NA	NA	NA	NA	NA	NA	NA	NA
AT2TE10190	BOMZH1	MuDR	DNA	390	0	0	NA	NA	NA	NA	NA	NA	NA	NA	NA
AT2TE10255	ATREP11	Helitron	RC	390.333	0	0	NA	NA	NA	NA	NA	NA	NA	NA	NA
AT2TE10355	ATCOPIA30	Copia	LTR	390.667	0	0	NA	NA	NA	NA	NA	NA	NA	NA	NA
AT2TE10360	ATREP13	Helitron	RC	391	0	0	NA	NA	NA	NA	NA	NA	NA	NA	NA
AT2TE10375	HELITRONY3	Helitron	RC	391.333	0	0	NA	NA	NA	NA	NA	NA	NA	NA	NA
AT2TE10385	HELITRONY2	Helitron	RC	422.121	0	0	NA	NA	NA	NA	NA	NA	NA	NA	NA
AT2TE10410	ATSINE4	ATSINE4	SINE	392	0	0	NA	NA	NA	NA	NA	NA	NA	NA	NA
AT2TE10425	ATREP11A	Helitron	RC	392.333	0	0	NA	NA	NA	NA	NA	NA	NA	NA	NA
AT2TE10495	ATCOPIA58	Copia	LTR	392.667	0	0	NA	NA	NA	NA	NA	NA	NA	NA	NA
AT2TE10520	ATREP11	Helitron	RC	393	0	0	NA	NA	NA	NA	NA	NA	NA	NA	NA
AT2TE10525	TNAT1A	TNAT1A	DNA	393.333	0	0	NA	NA	NA	NA	NA	NA	NA	NA	NA
AT2TE10555	ATREP10D	Helitron	RC	393.667	51.5569	13.4962	4.86635	-2.93274	1.93361	NA	NA	NA	NA	NA	NA
AT2TE10590	ATREP13	Helitron	RC	521.455	29.534	13.7611	5.24387	-4.14209	1.10178	NA	NA	NA	NA	NA	NA
AT2TE10605	ATREP2A	Helitron	RC	405.679	0	0	NA	NA	NA	NA	NA	NA	NA	NA	NA
AT2TE10620	ATCOPIA40	Copia	LTR	408.125	17.1856	49.8777	3.03254	-4.56974	-1.53719	NA	NA	NA	NA	NA	NA
AT2TE10655	VANDALNX2	MuDR	DNA	395	0	0	NA	NA	NA	NA	NA	NA	NA	NA	NA
AT2TE10705	ATREP1	Helitron	RC	395.333	0	0	NA	NA	NA	NA	NA	NA	NA	NA	NA
AT2TE10825	BRODYAGA1A	MuDR	DNA	395.667	0	0	NA	NA	NA	NA	NA	NA	NA	NA	NA
AT2TE10945	ATHILA4	Gypsy	LTR	396	0	0	NA	NA	NA	NA	NA	NA	NA	NA	NA
AT2TE10955	ATHILA4	Gypsy	LTR	396.333	10.429	0	NA	-5.24804	Inf	NA	NA	NA	NA	NA	NA
AT2TE10965	VANDAL17	MuDR	DNA	396.667	9.25031	9.30759	5.41338	-5.42228	-0.00890709	NA	NA	NA	NA	NA	NA
AT2TE10970	ATHILA	Gypsy	LTR	397	0	0	NA	NA	NA	NA	NA	NA	NA	NA	NA
AT2TE10975	ATHILA8A	Gypsy	LTR	397.333	29.8972	11.516	5.10864	-3.73227	1.37637	NA	NA	NA	NA	NA	NA
AT2TE10980	ATHILA	Gypsy	LTR	411.345	0	13.6078	4.91785	NA	#NAME?	NA	NA	NA	NA	NA	NA
AT2TE10985	ATHILA6A	Gypsy	LTR	398	0	0	NA	NA	NA	NA	NA	NA	NA	NA	NA
AT2TE11115	ATREP11	Helitron	RC	398.333	0	0	NA	NA	NA	NA	NA	NA	NA	NA	NA
AT2TE11145	ATHILA2	Gypsy	LTR	398.667	12.7225	0	NA	-4.96973	Inf	NA	NA	NA	NA	NA	NA
AT2TE11180	ATREP11	Helitron	RC	399	0	0	NA	NA	NA	NA	NA	NA	NA	NA	NA
AT2TE11210	ATHILA4B_LTR	Gypsy	LTR	447.178	67.2341	117.655	1.92629	-2.73359	-0.8073	NA	NA	NA	NA	NA	NA
AT2TE11220	ATHILA4D_LTR	Gypsy	LTR	399.667	0	0	NA	NA	NA	NA	NA	NA	NA	NA	NA
AT2TE11250	ATHILA4A	Gypsy	LTR	400	0	0	NA	NA	NA	NA	NA	NA	NA	NA	NA
AT2TE11270	ATHATN8	HAT	DNA	400.333	0	0	NA	NA	NA	NA	NA	NA	NA	NA	NA
AT2TE11325	ATHILA	Gypsy	LTR	400.667	0	0	NA	NA	NA	NA	NA	NA	NA	NA	NA
AT2TE11330	ATHILA2	Gypsy	LTR	401	57.9596	0	NA	-2.79048	Inf	NA	NA	NA	NA	NA	NA
AT2TE11350	ATHILA2	Gypsy	LTR	401.333	25.445	0	NA	-3.97935	Inf	NA	NA	NA	NA	NA	NA
AT2TE11355	ATHILA	Gypsy	LTR	412.973	0	10.5314	5.29328	NA	#NAME?	NA	NA	NA	NA	NA	NA
AT2TE11370	ATHILA6A	Gypsy	LTR	412.151	10.429	0	NA	-5.3045	Inf	NA	NA	NA	NA	NA	NA
AT2TE11375	ATHILA	Gypsy	LTR	402.333	0	0	NA	NA	NA	NA	NA	NA	NA	NA	NA
AT2TE11395	ATREP11	Helitron	RC	402.667	0	0	NA	NA	NA	NA	NA	NA	NA	NA	NA
AT2TE11405	ATDNA12T3_2	ATDNA12T3_2	DNA	403	0	0	NA	NA	NA	NA	NA	NA	NA	NA	NA
AT2TE11410	HELITRONY1C	Helitron	RC	403.333	0	0	NA	NA	NA	NA	NA	NA	NA	NA	NA
AT2TE11480	ARNOLDY2	MuDR	DNA	403.667	0	0	NA	NA	NA	NA	NA	NA	NA	NA	NA
AT2TE11490	ARNOLDY2	MuDR	DNA	404	0	0	NA	NA	NA	NA	NA	NA	NA	NA	NA
AT2TE11515	ARNOLD3	MuDR	DNA	404.333	0	0	NA	NA	NA	NA	NA	NA	NA	NA	NA
AT2TE11540	ATGP2	Gypsy	LTR	436.789	0	0	NA	NA	NA	NA	NA	NA	NA	NA	NA
AT2TE11560	ATHILA6A	Gypsy	LTR	1276.68	435.766	653.318	0.966537	-1.55077	-0.584232	2.79252	34.8623	0.00049254	0.00143479	1	2
AT2TE11635	ATMUN1	MuDR	DNA	405.333	0	0	NA	NA	NA	NA	NA	NA	NA	NA	NA
AT2TE11665	TA11	L1	LINE	449.778	33.5428	28.2909	3.9908	-3.74514	0.245666	NA	NA	NA	NA	NA	NA
AT2TE11725	ATDNA12T3_2	ATDNA12T3_2	DNA	406	0	0	NA	NA	NA	NA	NA	NA	NA	NA	NA
AT2TE11760	ATHILA4A	Gypsy	LTR	406.333	0	0	NA	NA	NA	NA	NA	NA	NA	NA	NA
AT2TE11765	ATHILA2	Gypsy	LTR	406.667	0	0	NA	NA	NA	NA	NA	NA	NA	NA	NA
AT2TE11780	ATREP3	Helitron	RC	407	0	0	NA	NA	NA	NA	NA	NA	NA	NA	NA
AT2TE11805	ATENSPM1A	En-Spm	DNA	455.093	28.9194	68.995	2.7216	-3.97605	-1.25446	NA	NA	NA	NA	NA	NA
AT2TE11810	ATDNA12T3_2	ATDNA12T3_2	DNA	407.667	0	0	NA	NA	NA	NA	NA	NA	NA	NA	NA
AT2TE11815	VANDAL1	MuDR	DNA	408	0	0	NA	NA	NA	NA	NA	NA	NA	NA	NA
AT2TE11840	HELITRONY3	Helitron	RC	418.485	12.2173	0	NA	-5.09817	Inf	NA	NA	NA	NA	NA	NA
AT2TE11855	ATHPOGON1	Pogo	DNA	408.667	0	0	NA	NA	NA	NA	NA	NA	NA	NA	NA
AT2TE11860	ATHPOGO	Pogo	DNA	409	0	0	NA	NA	NA	NA	NA	NA	NA	NA	NA
AT2TE11895	ATDNA12T3_2	ATDNA12T3_2	DNA	409.333	0	0	NA	NA	NA	NA	NA	NA	NA	NA	NA
AT2TE11900	VANDAL1	MuDR	DNA	409.667	0	0	NA	NA	NA	NA	NA	NA	NA	NA	NA
AT2TE11935	ATHILA4B_LTR	Gypsy	LTR	410	0	0	NA	NA	NA	NA	NA	NA	NA	NA	NA
AT2TE11955	ATHILA	Gypsy	LTR	410.333	0	0	NA	NA	NA	NA	NA	NA	NA	NA	NA
AT2TE11985	ATHILA8A	Gypsy	LTR	410.667	0	39.6954	3.37092	NA	#NAME?	NA	NA	NA	NA	NA	NA
AT2TE11990	ATHILA4C	Gypsy	LTR	411	0	0	NA	NA	NA	NA	NA	NA	NA	NA	NA
AT2TE12020	ATHILA	Gypsy	LTR	411.333	0	0	NA	NA	NA	NA	NA	NA	NA	NA	NA
AT2TE12030	ATENSPM6	En-Spm	DNA	426.101	12.7225	28.9099	3.88156	-5.06574	-1.18418	NA	NA	NA	NA	NA	NA
AT2TE12040	ATHILA3	Gypsy	LTR	412	15.9122	24.5749	4.06739	-4.69444	-0.627045	NA	NA	NA	NA	NA	NA
AT2TE12100	ATREP3	Helitron	RC	412.333	0	0	NA	NA	NA	NA	NA	NA	NA	NA	NA
AT2TE12115	ATCOPIA67	Copia	LTR	412.667	0	23.9395	4.10751	NA	#NAME?	NA	NA	NA	NA	NA	NA
AT2TE12130	ATTIR16T3A	ATTIR16T3A	DNA	413	0	0	NA	NA	NA	NA	NA	NA	NA	NA	NA
AT2TE12140	ATCOPIA75	Copia	LTR	413.333	0	10.5314	5.29454	NA	#NAME?	NA	NA	NA	NA	NA	NA
AT2TE12145	ATHILA4A	Gypsy	LTR	413.667	0	0	NA	NA	NA	NA	NA	NA	NA	NA	NA
AT2TE12225	VANDAL9	MuDR	DNA	414	0	17.293	4.58137	NA	#NAME?	NA	NA	NA	NA	NA	NA
AT2TE12230	ATGP2N	Gypsy	LTR	414.333	11.3498	0	NA	-5.19005	Inf	NA	NA	NA	NA	NA	NA
AT2TE12310	ATHILA4A	Gypsy	LTR	546.314	56.0066	115.3	2.24433	-3.28606	-1.04173	NA	NA	NA	NA	NA	NA
AT2TE12315	ATGP5	Gypsy	LTR	546.647	56.0066	115.3	2.24521	-3.28694	-1.04173	NA	NA	NA	NA	NA	NA
AT2TE12350	ATGP10	Gypsy	LTR	415.333	0	0	NA	NA	NA	NA	NA	NA	NA	NA	NA
AT2TE12375	ATHILA8A	Gypsy	LTR	415.667	0	0	NA	NA	NA	NA	NA	NA	NA	NA	NA
AT2TE12400	ATREP5	Helitron	RC	416	0	0	NA	NA	NA	NA	NA	NA	NA	NA	NA
AT2TE12425	ATHILA2	Gypsy	LTR	416.333	0	0	NA	NA	NA	NA	NA	NA	NA	NA	NA
AT2TE12430	ATLANTYS1	Gypsy	LTR	416.667	0	0	NA	NA	NA	NA	NA	NA	NA	NA	NA
AT2TE12450	ATHILA4C	Gypsy	LTR	467.855	0	0	NA	NA	NA	NA	NA	NA	NA	NA	NA
AT2TE12465	ATREP8	Helitron	RC	417.333	0	0	NA	NA	NA	NA	NA	NA	NA	NA	NA
AT2TE12470	ATCOPIA68	Copia	LTR	417.667	12.8202	0	NA	-5.02586	Inf	NA	NA	NA	NA	NA	NA
AT2TE12475	ATREP11	Helitron	RC	418	0	0	NA	NA	NA	NA	NA	NA	NA	NA	NA
AT2TE12495	ATDNA2T9C	MuDR	DNA	418.333	0	0	NA	NA	NA	NA	NA	NA	NA	NA	NA
AT2TE12505	ATHILA	Gypsy	LTR	469.57	47.3696	36.0882	3.70174	-3.30931	0.392434	NA	NA	NA	NA	NA	NA
AT2TE12510	ATCOPIA8A	Copia	LTR	345387	299548	440363	-0.350479	-0.205427	-0.555906	1545.81	136.166	3.55275e-23	5.28964e-22	1	3
AT2TE12555	ATHILA3	Gypsy	LTR	434.799	26.4542	117.688	1.88538	-4.03878	-2.1534	NA	NA	NA	NA	NA	NA
AT2TE12610	ATTIRX1D	ATTIRX1D	DNA	419.667	0	0	NA	NA	NA	NA	NA	NA	NA	NA	NA
AT2TE12660	ATCOPIA13	Copia	LTR	446.392	0	0	NA	NA	NA	NA	NA	NA	NA	NA	NA
AT2TE12815	ATCOPIA43	Copia	LTR	551.969	135.563	253.823	1.12076	-2.02562	-0.904858	NA	NA	NA	NA	NA	NA
AT2TE12825	ATMU9	MuDR	DNA	420.667	0	9.30759	5.49813	NA	#NAME?	NA	NA	NA	NA	NA	NA
AT2TE12850	HELITRONY3	Helitron	RC	421	0	0	NA	NA	NA	NA	NA	NA	NA	NA	NA
AT2TE12875	ATCOPIA57	Copia	LTR	421.333	0	0	NA	NA	NA	NA	NA	NA	NA	NA	NA
AT2TE12880	HELITRONY1B	Helitron	RC	421.667	0	0	NA	NA	NA	NA	NA	NA	NA	NA	NA
AT2TE12890	ATREP13	Helitron	RC	422	0	0	NA	NA	NA	NA	NA	NA	NA	NA	NA
AT2TE12900	ATREP3	Helitron	RC	422.333	0	0	NA	NA	NA	NA	NA	NA	NA	NA	NA
AT2TE13010	HELITRONY1A	Helitron	RC	422.667	0	0	NA	NA	NA	NA	NA	NA	NA	NA	NA
AT2TE13015	ATREP10A	Helitron	RC	423	0	0	NA	NA	NA	NA	NA	NA	NA	NA	NA
AT2TE13140	ARNOLDY2	MuDR	DNA	445.946	0	0	NA	NA	NA	NA	NA	NA	NA	NA	NA
AT2TE13145	ARNOLD4	MuDR	DNA	423.667	13.6218	11.6169	5.18863	-4.95895	0.229688	NA	NA	NA	NA	NA	NA
AT2TE13315	ATMU10	MuDR	DNA	424	0	0	NA	NA	NA	NA	NA	NA	NA	NA	NA
AT2TE13320	BRODYAGA1	MuDR	DNA	424.333	0	0	NA	NA	NA	NA	NA	NA	NA	NA	NA
AT2TE13325	ATCOPIA95	Copia	LTR	424.667	0	0	NA	NA	NA	NA	NA	NA	NA	NA	NA
AT2TE13330	ATTIRX1C	ATTIRX1C	DNA	425	0	0	NA	NA	NA	NA	NA	NA	NA	NA	NA
AT2TE13335	VANDAL3	MuDR	DNA	425.333	0	0	NA	NA	NA	NA	NA	NA	NA	NA	NA
AT2TE13345	ATHPOGON1	Pogo	DNA	425.667	0	0	NA	NA	NA	NA	NA	NA	NA	NA	NA
AT2TE13385	ATCOPIA20	Copia	LTR	426	0	0	NA	NA	NA	NA	NA	NA	NA	NA	NA
AT2TE13420	ATHILA5	Gypsy	LTR	426.333	0	0	NA	NA	NA	NA	NA	NA	NA	NA	NA
AT2TE13440	ATHILA5	Gypsy	LTR	448.125	0	11.516	5.28219	NA	#NAME?	NA	NA	NA	NA	NA	NA
AT2TE13505	SIMPLEGUY1	Harbinger	DNA	427	0	0	NA	NA	NA	NA	NA	NA	NA	NA	NA
AT2TE13585	ATHILA4B_LTR	Gypsy	LTR	427.333	0	0	NA	NA	NA	NA	NA	NA	NA	NA	NA
AT2TE13640	ATCOPIA39	Copia	LTR	427.667	0	0	NA	NA	NA	NA	NA	NA	NA	NA	NA
AT2TE13685	ATCOPIA32	Copia	LTR	428	0	0	NA	NA	NA	NA	NA	NA	NA	NA	NA
AT2TE13730	BRODYAGA2	MuDR	DNA	428.333	0	0	NA	NA	NA	NA	NA	NA	NA	NA	NA
AT2TE13760	ATSINE4	ATSINE4	SINE	448.97	22.366	0	NA	-4.32724	Inf	NA	NA	NA	NA	NA	NA
AT2TE13775	ATREP13	Helitron	RC	429	0	0	NA	NA	NA	NA	NA	NA	NA	NA	NA
AT2TE13800	ATREP4	Helitron	RC	429.333	0	0	NA	NA	NA	NA	NA	NA	NA	NA	NA
AT2TE13815	ATREP1	Helitron	RC	441.012	0	0	NA	NA	NA	NA	NA	NA	NA	NA	NA
AT2TE13895	ATREP3	Helitron	RC	430	0	0	NA	NA	NA	NA	NA	NA	NA	NA	NA
AT2TE13930	ATDNA12T3_2	ATDNA12T3_2	DNA	430.333	0	0	NA	NA	NA	NA	NA	NA	NA	NA	NA
AT2TE13955	ATGP2	Gypsy	LTR	430.667	0	0	NA	NA	NA	NA	NA	NA	NA	NA	NA
AT2TE15330	ATCOPIA62	Copia	LTR	431	0	0	NA	NA	NA	NA	NA	NA	NA	NA	NA
AT2TE15385	ATREP18	ATREP18	DNA	431.333	0	0	NA	NA	NA	NA	NA	NA	NA	NA	NA
AT2TE15425	ATHILA4B_LTR	Gypsy	LTR	431.667	0	0	NA	NA	NA	NA	NA	NA	NA	NA	NA
AT2TE15490	ATHILA	Gypsy	LTR	432	10.6983	11.516	5.22932	-5.33558	-0.106264	NA	NA	NA	NA	NA	NA
AT2TE15520	ATHILA4B_LTR	Gypsy	LTR	432.333	0	13.4962	5.00152	NA	#NAME?	NA	NA	NA	NA	NA	NA
AT2TE15560	ATREP3	Helitron	RC	432.667	0	0	NA	NA	NA	NA	NA	NA	NA	NA	NA
[truncated: 3,076 more rows]

## Sheet: TE-Family-Result
DESeq2 TE-family results: rows with no DESeq2 LRT stat, p-values or FDR represent TEs that were filtered out due to low expression.
[truncated: 317 more rows]
