# Supplementary material for: Photoperiodic patterns in miRNA-mRNA pairs and tRNA fragments revealed by time-course co-sequencing in Arabidopsis
Source: PLoS Genet. 2026 Jul 22;22(7):e1012229. doi: 10.1371/journal.pgen.1012229 (PMC13390833; doi:10.1371/journal.pgen.1012229)
Supplement: S6 Data — (XLSX) [file pgen.1012229.s044.xlsx]

## Sheet: Pairs
Regulatory-Pair-Source	miRNA	mRNA	Symbol	Description	miRNA-LgD-DEI	miRNA-EqD-DEI	miRNA-ShD-DEI	miRNA-DESeq2-BaseMean	miRNA-DESeq2-LRT-stat	miRNA-DESeq2-p-value	miRNA-DESeq2-adjusted-p-value	miRNA-IHW-weight	mRNA-LgD-DEI	mRNA-EqD-DEI	mRNA-ShD-DEI	mRNA-DESeq2-BaseMean	mRNA-DESeq2-LRT-stat	mRNA-DESeq2-p-value	mRNA-DESeq2-adjusted-p-value	mRNA-IHW-weight
TarDB	ath-miR156d-5p	AT1G27360	SPL11	squamosa promoter-like 11	NA	NA	NA	NA	NA	NA	NA	NA	946.79	44.4447	29.6754	165.518	73.2542	7.84521e-11	1.91455e-10	1.16785
TarDB	ath-miR156d-5p	AT1G27370	SPL10	squamosa promoter binding protein-like 10	NA	NA	NA	NA	NA	NA	NA	NA	984.957	82.4594	70.5665	343.912	43.7364	1.69335e-05	4.89818e-05	0.608911
TarDB	ath-miR156d-5p	AT1G53160	SPL4	squamosa promoter binding protein-like 4	NA	NA	NA	NA	NA	NA	NA	NA	1476.67	16.6252	24.4499	89.1373	102.949	1.46916e-16	5.22557e-16	1.17494
TarDB	ath-miR156d-5p	AT1G69170	AT1G69170	Squamosa promoter-binding protein-like (SBP domain) transcription factor family protein	NA	NA	NA	NA	NA	NA	NA	NA	2005.83	37.3883	33.2566	153.546	36.044	0.000318763	0.000592635	0.833985
TarDB	ath-miR156d-5p	AT2G33810	SPL3	squamosa promoter binding protein-like 3	NA	NA	NA	NA	NA	NA	NA	NA	5681.61	22.9526	49.2367	154.667	500.596	1.65464e-99	2.72588e-97	0.606555
TarDB	ath-miR156d-5p	AT3G15270	SPL5	squamosa promoter binding protein-like 5	NA	NA	NA	NA	NA	NA	NA	NA	8663.35	1.54905	0.823411	5.47103	19.7258	0.072455	0.021161	4.33839
TarDB	ath-miR156d-5p	AT3G57920	SPL15	squamosa promoter binding protein-like 15	NA	NA	NA	NA	NA	NA	NA	NA	9773.23	8.2149	4.43523	29.6794	53.7741	2.99855e-07	3.48936e-07	1.87036
TarDB	ath-miR156d-5p	AT5G43270	SPL2	squamosa promoter binding protein-like 2	NA	NA	NA	NA	NA	NA	NA	NA	16430.2	114.482	117.494	520.506	45.3958	8.81373e-06	3.56625e-05	0.442516
TarDB	ath-miR156d-5p	AT5G50570	SPL13A	Squamosa promoter-binding protein-like (SBP domain) transcription factor family protein	NA	NA	NA	NA	NA	NA	NA	NA	16584.6	1.44177	2.11679	7.12683	11.9945	0.44612	0.138738	3.59266
TarDB	ath-miR156d-5p	AT5G50670	SPL13B	Squamosa promoter-binding protein-like (SBP domain) transcription factor family protein	NA	NA	NA	NA	NA	NA	NA	NA	16653.3	67.4679	71.9942	306.533	37.7463	0.000168934	0.00040472	0.660728
miRTarBase	ath-miR156f-5p_ath-miR156e_ath-miR156d-5p_ath-miR156b-5p_ath-miR156a-5p_ath-miR156c-5p	AT1G27360	SPL11	squamosa promoter-like 11	5244.74	4217.61	5502.79	16056.9	21.9091	0.0385508	0.0709767	1	946.79	44.4447	29.6754	165.518	73.2542	7.84521e-11	1.91455e-10	1.16785
miRTarBase	ath-miR156f-5p_ath-miR156e_ath-miR156d-5p_ath-miR156b-5p_ath-miR156a-5p_ath-miR156c-5p	AT1G27370	SPL10	squamosa promoter binding protein-like 10	5244.74	4217.61	5502.79	16056.9	21.9091	0.0385508	0.0709767	1	984.957	82.4594	70.5665	343.912	43.7364	1.69335e-05	4.89818e-05	0.608911
miRTarBase	ath-miR156f-5p_ath-miR156e_ath-miR156d-5p_ath-miR156b-5p_ath-miR156a-5p_ath-miR156c-5p	AT1G53160	SPL4	squamosa promoter binding protein-like 4	5244.74	4217.61	5502.79	16056.9	21.9091	0.0385508	0.0709767	1	1476.67	16.6252	24.4499	89.1373	102.949	1.46916e-16	5.22557e-16	1.17494
miRTarBase	ath-miR156f-5p_ath-miR156e_ath-miR156d-5p_ath-miR156b-5p_ath-miR156a-5p_ath-miR156c-5p	AT2G33810	SPL3	squamosa promoter binding protein-like 3	5244.74	4217.61	5502.79	16056.9	21.9091	0.0385508	0.0709767	1	5681.61	22.9526	49.2367	154.667	500.596	1.65464e-99	2.72588e-97	0.606555
miRTarBase	ath-miR156f-5p_ath-miR156e_ath-miR156d-5p_ath-miR156b-5p_ath-miR156a-5p_ath-miR156c-5p	AT2G42200	SPL9	squamosa promoter binding protein-like 9	5244.74	4217.61	5502.79	16056.9	21.9091	0.0385508	0.0709767	1	5976.82	20.547	16.7753	86.873	106.849	2.50827e-17	9.25012e-17	1.18412
miRTarBase	ath-miR156f-5p_ath-miR156e_ath-miR156d-5p_ath-miR156b-5p_ath-miR156a-5p_ath-miR156c-5p	AT3G15270	SPL5	squamosa promoter binding protein-like 5	5244.74	4217.61	5502.79	16056.9	21.9091	0.0385508	0.0709767	1	8663.35	1.54905	0.823411	5.47103	19.7258	0.072455	0.021161	4.33839
miRTarBase	ath-miR156f-5p_ath-miR156e_ath-miR156d-5p_ath-miR156b-5p_ath-miR156a-5p_ath-miR156c-5p	AT3G57920	SPL15	squamosa promoter binding protein-like 15	5244.74	4217.61	5502.79	16056.9	21.9091	0.0385508	0.0709767	1	9773.23	8.2149	4.43523	29.6794	53.7741	2.99855e-07	3.48936e-07	1.87036
PmiREN;miRTarBase	ath-miR156f-5p_ath-miR156e_ath-miR156d-5p_ath-miR156b-5p_ath-miR156a-5p_ath-miR156c-5p	AT5G43270	SPL2	squamosa promoter binding protein-like 2	5244.74	4217.61	5502.79	16056.9	21.9091	0.0385508	0.0709767	1	16430.2	114.482	117.494	520.506	45.3958	8.81373e-06	3.56625e-05	0.442516
miRTarBase	ath-miR156f-5p_ath-miR156e_ath-miR156d-5p_ath-miR156b-5p_ath-miR156a-5p_ath-miR156c-5p	AT5G50570	SPL13A	Squamosa promoter-binding protein-like (SBP domain) transcription factor family protein	5244.74	4217.61	5502.79	16056.9	21.9091	0.0385508	0.0709767	1	16584.6	1.44177	2.11679	7.12683	11.9945	0.44612	0.138738	3.59266
miRTarBase	ath-miR156f-5p_ath-miR156e_ath-miR156d-5p_ath-miR156b-5p_ath-miR156a-5p_ath-miR156c-5p	AT5G50670	SPL13B	Squamosa promoter-binding protein-like (SBP domain) transcription factor family protein	5244.74	4217.61	5502.79	16056.9	21.9091	0.0385508	0.0709767	1	16653.3	67.4679	71.9942	306.533	37.7463	0.000168934	0.00040472	0.660728
miRTarBase;TarDB	ath-miR156g	AT1G27360	SPL11	squamosa promoter-like 11	544.505	485.84	601.558	1750.95	27.8824	0.00575533	0.0123239	1	946.79	44.4447	29.6754	165.518	73.2542	7.84521e-11	1.91455e-10	1.16785
miRTarBase;TarDB	ath-miR156g	AT1G27370	SPL10	squamosa promoter binding protein-like 10	544.505	485.84	601.558	1750.95	27.8824	0.00575533	0.0123239	1	984.957	82.4594	70.5665	343.912	43.7364	1.69335e-05	4.89818e-05	0.608911
miRTarBase;TarDB	ath-miR156g	AT1G53160	SPL4	squamosa promoter binding protein-like 4	544.505	485.84	601.558	1750.95	27.8824	0.00575533	0.0123239	1	1476.67	16.6252	24.4499	89.1373	102.949	1.46916e-16	5.22557e-16	1.17494
TarDB	ath-miR156g	AT1G69170	AT1G69170	Squamosa promoter-binding protein-like (SBP domain) transcription factor family protein	544.505	485.84	601.558	1750.95	27.8824	0.00575533	0.0123239	1	2005.83	37.3883	33.2566	153.546	36.044	0.000318763	0.000592635	0.833985
miRTarBase;TarDB	ath-miR156g	AT2G33810	SPL3	squamosa promoter binding protein-like 3	544.505	485.84	601.558	1750.95	27.8824	0.00575533	0.0123239	1	5681.61	22.9526	49.2367	154.667	500.596	1.65464e-99	2.72588e-97	0.606555
miRTarBase	ath-miR156g	AT2G42200	SPL9	squamosa promoter binding protein-like 9	544.505	485.84	601.558	1750.95	27.8824	0.00575533	0.0123239	1	5976.82	20.547	16.7753	86.873	106.849	2.50827e-17	9.25012e-17	1.18412
miRTarBase;TarDB	ath-miR156g	AT3G15270	SPL5	squamosa promoter binding protein-like 5	544.505	485.84	601.558	1750.95	27.8824	0.00575533	0.0123239	1	8663.35	1.54905	0.823411	5.47103	19.7258	0.072455	0.021161	4.33839
miRTarBase;TarDB	ath-miR156g	AT3G57920	SPL15	squamosa promoter binding protein-like 15	544.505	485.84	601.558	1750.95	27.8824	0.00575533	0.0123239	1	9773.23	8.2149	4.43523	29.6794	53.7741	2.99855e-07	3.48936e-07	1.87036
PmiREN;miRTarBase;TarDB	ath-miR156g	AT5G43270	SPL2	squamosa promoter binding protein-like 2	544.505	485.84	601.558	1750.95	27.8824	0.00575533	0.0123239	1	16430.2	114.482	117.494	520.506	45.3958	8.81373e-06	3.56625e-05	0.442516
miRTarBase;TarDB	ath-miR156g	AT5G50570	SPL13A	Squamosa promoter-binding protein-like (SBP domain) transcription factor family protein	544.505	485.84	601.558	1750.95	27.8824	0.00575533	0.0123239	1	16584.6	1.44177	2.11679	7.12683	11.9945	0.44612	0.138738	3.59266
miRTarBase;TarDB	ath-miR156g	AT5G50670	SPL13B	Squamosa promoter-binding protein-like (SBP domain) transcription factor family protein	544.505	485.84	601.558	1750.95	27.8824	0.00575533	0.0123239	1	16653.3	67.4679	71.9942	306.533	37.7463	0.000168934	0.00040472	0.660728
PmiREN;TarDB	ath-miR156h	AT1G27360	SPL11	squamosa promoter-like 11	2.48418	2.20685	3.38003	8.65987	11.217	0.510423	0.564906	1	946.79	44.4447	29.6754	165.518	73.2542	7.84521e-11	1.91455e-10	1.16785
TarDB	ath-miR156h	AT1G27370	SPL10	squamosa promoter binding protein-like 10	2.48418	2.20685	3.38003	8.65987	11.217	0.510423	0.564906	1	984.957	82.4594	70.5665	343.912	43.7364	1.69335e-05	4.89818e-05	0.608911
TarDB	ath-miR156h	AT1G53160	SPL4	squamosa promoter binding protein-like 4	2.48418	2.20685	3.38003	8.65987	11.217	0.510423	0.564906	1	1476.67	16.6252	24.4499	89.1373	102.949	1.46916e-16	5.22557e-16	1.17494
TarDB	ath-miR156h	AT1G69170	AT1G69170	Squamosa promoter-binding protein-like (SBP domain) transcription factor family protein	2.48418	2.20685	3.38003	8.65987	11.217	0.510423	0.564906	1	2005.83	37.3883	33.2566	153.546	36.044	0.000318763	0.000592635	0.833985
PmiREN	ath-miR156h	AT2G03750	AT2G03750	P-loop containing nucleoside triphosphate hydrolases superfamily protein	2.48418	2.20685	3.38003	8.65987	11.217	0.510423	0.564906	1	5053.54	246.304	252.169	1099.7	41.7437	3.67792e-05	0.000150457	0.407078
PmiREN	ath-miR156h	AT2G42200	SPL9	squamosa promoter binding protein-like 9	2.48418	2.20685	3.38003	8.65987	11.217	0.510423	0.564906	1	5976.82	20.547	16.7753	86.873	106.849	2.50827e-17	9.25012e-17	1.18412
PmiREN;TarDB	ath-miR156h	AT3G15270	SPL5	squamosa promoter binding protein-like 5	2.48418	2.20685	3.38003	8.65987	11.217	0.510423	0.564906	1	8663.35	1.54905	0.823411	5.47103	19.7258	0.072455	0.021161	4.33839
PmiREN;TarDB	ath-miR156h	AT3G57920	SPL15	squamosa promoter binding protein-like 15	2.48418	2.20685	3.38003	8.65987	11.217	0.510423	0.564906	1	9773.23	8.2149	4.43523	29.6794	53.7741	2.99855e-07	3.48936e-07	1.87036
TarDB	ath-miR156h	AT5G43270	SPL2	squamosa promoter binding protein-like 2	2.48418	2.20685	3.38003	8.65987	11.217	0.510423	0.564906	1	16430.2	114.482	117.494	520.506	45.3958	8.81373e-06	3.56625e-05	0.442516
PmiREN;TarDB	ath-miR156h	AT5G50570	SPL13A	Squamosa promoter-binding protein-like (SBP domain) transcription factor family protein	2.48418	2.20685	3.38003	8.65987	11.217	0.510423	0.564906	1	16584.6	1.44177	2.11679	7.12683	11.9945	0.44612	0.138738	3.59266
TarDB	ath-miR156h	AT5G50670	SPL13B	Squamosa promoter-binding protein-like (SBP domain) transcription factor family protein	2.48418	2.20685	3.38003	8.65987	11.217	0.510423	0.564906	1	16653.3	67.4679	71.9942	306.533	37.7463	0.000168934	0.00040472	0.660728
TarDB	ath-miR156i	AT1G27360	SPL11	squamosa promoter-like 11	118.953	107.486	135.957	388.833	33.3428	0.000855652	0.00247887	1	946.79	44.4447	29.6754	165.518	73.2542	7.84521e-11	1.91455e-10	1.16785
TarDB	ath-miR156i	AT1G27370	SPL10	squamosa promoter binding protein-like 10	118.953	107.486	135.957	388.833	33.3428	0.000855652	0.00247887	1	984.957	82.4594	70.5665	343.912	43.7364	1.69335e-05	4.89818e-05	0.608911
TarDB	ath-miR156i	AT1G53160	SPL4	squamosa promoter binding protein-like 4	118.953	107.486	135.957	388.833	33.3428	0.000855652	0.00247887	1	1476.67	16.6252	24.4499	89.1373	102.949	1.46916e-16	5.22557e-16	1.17494
PmiREN;TarDB	ath-miR156i	AT1G69170	AT1G69170	Squamosa promoter-binding protein-like (SBP domain) transcription factor family protein	118.953	107.486	135.957	388.833	33.3428	0.000855652	0.00247887	1	2005.83	37.3883	33.2566	153.546	36.044	0.000318763	0.000592635	0.833985
PmiREN;TarDB	ath-miR156i	AT2G33810	SPL3	squamosa promoter binding protein-like 3	118.953	107.486	135.957	388.833	33.3428	0.000855652	0.00247887	1	5681.61	22.9526	49.2367	154.667	500.596	1.65464e-99	2.72588e-97	0.606555
PmiREN	ath-miR156i	AT2G37130	AT2G37130	Peroxidase superfamily protein	118.953	107.486	135.957	388.833	33.3428	0.000855652	0.00247887	1	6552.71	1018.47	949.102	4043.88	86.0937	2.80363e-13	2.22097e-12	0.41164
PmiREN;TarDB	ath-miR156i	AT3G15270	SPL5	squamosa promoter binding protein-like 5	118.953	107.486	135.957	388.833	33.3428	0.000855652	0.00247887	1	8663.35	1.54905	0.823411	5.47103	19.7258	0.072455	0.021161	4.33839
TarDB	ath-miR156i	AT3G57920	SPL15	squamosa promoter binding protein-like 15	118.953	107.486	135.957	388.833	33.3428	0.000855652	0.00247887	1	9773.23	8.2149	4.43523	29.6794	53.7741	2.99855e-07	3.48936e-07	1.87036
TarDB	ath-miR156i	AT5G43270	SPL2	squamosa promoter binding protein-like 2	118.953	107.486	135.957	388.833	33.3428	0.000855652	0.00247887	1	16430.2	114.482	117.494	520.506	45.3958	8.81373e-06	3.56625e-05	0.442516
TarDB	ath-miR156i	AT5G50570	SPL13A	Squamosa promoter-binding protein-like (SBP domain) transcription factor family protein	118.953	107.486	135.957	388.833	33.3428	0.000855652	0.00247887	1	16584.6	1.44177	2.11679	7.12683	11.9945	0.44612	0.138738	3.59266
PmiREN;TarDB	ath-miR156i	AT5G50670	SPL13B	Squamosa promoter-binding protein-like (SBP domain) transcription factor family protein	118.953	107.486	135.957	388.833	33.3428	0.000855652	0.00247887	1	16653.3	67.4679	71.9942	306.533	37.7463	0.000168934	0.00040472	0.660728
miRTarBase;TarDB	ath-miR156j	AT1G27360	SPL11	squamosa promoter-like 11	138.526	131.458	165.485	467.238	35.5457	0.000383188	0.00128912	1	946.79	44.4447	29.6754	165.518	73.2542	7.84521e-11	1.91455e-10	1.16785
miRTarBase;TarDB	ath-miR156j	AT1G27370	SPL10	squamosa promoter binding protein-like 10	138.526	131.458	165.485	467.238	35.5457	0.000383188	0.00128912	1	984.957	82.4594	70.5665	343.912	43.7364	1.69335e-05	4.89818e-05	0.608911
miRTarBase;TarDB	ath-miR156j	AT1G53160	SPL4	squamosa promoter binding protein-like 4	138.526	131.458	165.485	467.238	35.5457	0.000383188	0.00128912	1	1476.67	16.6252	24.4499	89.1373	102.949	1.46916e-16	5.22557e-16	1.17494
TarDB	ath-miR156j	AT1G69170	AT1G69170	Squamosa promoter-binding protein-like (SBP domain) transcription factor family protein	138.526	131.458	165.485	467.238	35.5457	0.000383188	0.00128912	1	2005.83	37.3883	33.2566	153.546	36.044	0.000318763	0.000592635	0.833985
miRTarBase;TarDB	ath-miR156j	AT2G33810	SPL3	squamosa promoter binding protein-like 3	138.526	131.458	165.485	467.238	35.5457	0.000383188	0.00128912	1	5681.61	22.9526	49.2367	154.667	500.596	1.65464e-99	2.72588e-97	0.606555
PmiREN	ath-miR156j	AT2G37130	AT2G37130	Peroxidase superfamily protein	138.526	131.458	165.485	467.238	35.5457	0.000383188	0.00128912	1	6552.71	1018.47	949.102	4043.88	86.0937	2.80363e-13	2.22097e-12	0.41164
miRTarBase	ath-miR156j	AT2G42200	SPL9	squamosa promoter binding protein-like 9	138.526	131.458	165.485	467.238	35.5457	0.000383188	0.00128912	1	5976.82	20.547	16.7753	86.873	106.849	2.50827e-17	9.25012e-17	1.18412
PmiREN	ath-miR156j	AT3G02210	COBL1	COBRA-like protein 1	138.526	131.458	165.485	467.238	35.5457	0.000383188	0.00128912	1	8213.96	24.1609	19.5632	97.7715	19.7155	0.0726629	0.0725751	1.16785
miRTarBase;TarDB	ath-miR156j	AT3G15270	SPL5	squamosa promoter binding protein-like 5	138.526	131.458	165.485	467.238	35.5457	0.000383188	0.00128912	1	8663.35	1.54905	0.823411	5.47103	19.7258	0.072455	0.021161	4.33839
miRTarBase;TarDB	ath-miR156j	AT3G57920	SPL15	squamosa promoter binding protein-like 15	138.526	131.458	165.485	467.238	35.5457	0.000383188	0.00128912	1	9773.23	8.2149	4.43523	29.6794	53.7741	2.99855e-07	3.48936e-07	1.87036
PmiREN	ath-miR156j	AT4G28780	AT4G28780	GDSL-like Lipase/Acylhydrolase superfamily protein	138.526	131.458	165.485	467.238	35.5457	0.000383188	0.00128912	1	13210.8	190.529	157.673	783.956	132.398	2.03614e-22	2.82012e-21	0.407078
miRTarBase;TarDB	ath-miR156j	AT5G43270	SPL2	squamosa promoter binding protein-like 2	138.526	131.458	165.485	467.238	35.5457	0.000383188	0.00128912	1	16430.2	114.482	117.494	520.506	45.3958	8.81373e-06	3.56625e-05	0.442516
miRTarBase;TarDB	ath-miR156j	AT5G50570	SPL13A	Squamosa promoter-binding protein-like (SBP domain) transcription factor family protein	138.526	131.458	165.485	467.238	35.5457	0.000383188	0.00128912	1	16584.6	1.44177	2.11679	7.12683	11.9945	0.44612	0.138738	3.59266
miRTarBase;TarDB	ath-miR156j	AT5G50670	SPL13B	Squamosa promoter-binding protein-like (SBP domain) transcription factor family protein	138.526	131.458	165.485	467.238	35.5457	0.000383188	0.00128912	1	16653.3	67.4679	71.9942	306.533	37.7463	0.000168934	0.00040472	0.660728
TarDB	ath-miR157c-5p	AT1G27360	SPL11	squamosa promoter-like 11	NA	NA	NA	NA	NA	NA	NA	NA	946.79	44.4447	29.6754	165.518	73.2542	7.84521e-11	1.91455e-10	1.16785
TarDB	ath-miR157c-5p	AT1G27370	SPL10	squamosa promoter binding protein-like 10	NA	NA	NA	NA	NA	NA	NA	NA	984.957	82.4594	70.5665	343.912	43.7364	1.69335e-05	4.89818e-05	0.608911
TarDB	ath-miR157c-5p	AT1G53160	SPL4	squamosa promoter binding protein-like 4	NA	NA	NA	NA	NA	NA	NA	NA	1476.67	16.6252	24.4499	89.1373	102.949	1.46916e-16	5.22557e-16	1.17494
TarDB	ath-miR157c-5p	AT2G42200	SPL9	squamosa promoter binding protein-like 9	NA	NA	NA	NA	NA	NA	NA	NA	5976.82	20.547	16.7753	86.873	106.849	2.50827e-17	9.25012e-17	1.18412
TarDB	ath-miR157c-5p	AT3G57920	SPL15	squamosa promoter binding protein-like 15	NA	NA	NA	NA	NA	NA	NA	NA	9773.23	8.2149	4.43523	29.6794	53.7741	2.99855e-07	3.48936e-07	1.87036
TarDB	ath-miR157c-5p	AT5G43270	SPL2	squamosa promoter binding protein-like 2	NA	NA	NA	NA	NA	NA	NA	NA	16430.2	114.482	117.494	520.506	45.3958	8.81373e-06	3.56625e-05	0.442516
PmiREN	ath-miR157c-5p_ath-miR157b-5p_ath-miR157a-5p	AT1G12730	AT1G12730	GPI transamidase subunit PIG-U	774.722	687.278	764.044	2388.44	20.0074	0.0669465	0.109904	1	469.247	47.121	50.9085	212.638	62.2998	8.56946e-09	2.84832e-08	0.721603
miRTarBase	ath-miR157c-5p_ath-miR157b-5p_ath-miR157a-5p	AT1G27360	SPL11	squamosa promoter-like 11	774.722	687.278	764.044	2388.44	20.0074	0.0669465	0.109904	1	946.79	44.4447	29.6754	165.518	73.2542	7.84521e-11	1.91455e-10	1.16785
miRTarBase	ath-miR157c-5p_ath-miR157b-5p_ath-miR157a-5p	AT1G27370	SPL10	squamosa promoter binding protein-like 10	774.722	687.278	764.044	2388.44	20.0074	0.0669465	0.109904	1	984.957	82.4594	70.5665	343.912	43.7364	1.69335e-05	4.89818e-05	0.608911
miRTarBase	ath-miR157c-5p_ath-miR157b-5p_ath-miR157a-5p	AT1G53160	SPL4	squamosa promoter binding protein-like 4	774.722	687.278	764.044	2388.44	20.0074	0.0669465	0.109904	1	1476.67	16.6252	24.4499	89.1373	102.949	1.46916e-16	5.22557e-16	1.17494
miRTarBase	ath-miR157c-5p_ath-miR157b-5p_ath-miR157a-5p	AT2G33810	SPL3	squamosa promoter binding protein-like 3	774.722	687.278	764.044	2388.44	20.0074	0.0669465	0.109904	1	5681.61	22.9526	49.2367	154.667	500.596	1.65464e-99	2.72588e-97	0.606555
PmiREN;miRTarBase	ath-miR157c-5p_ath-miR157b-5p_ath-miR157a-5p	AT2G42200	SPL9	squamosa promoter binding protein-like 9	774.722	687.278	764.044	2388.44	20.0074	0.0669465	0.109904	1	5976.82	20.547	16.7753	86.873	106.849	2.50827e-17	9.25012e-17	1.18412
miRTarBase	ath-miR157c-5p_ath-miR157b-5p_ath-miR157a-5p	AT3G15270	SPL5	squamosa promoter binding protein-like 5	774.722	687.278	764.044	2388.44	20.0074	0.0669465	0.109904	1	8663.35	1.54905	0.823411	5.47103	19.7258	0.072455	0.021161	4.33839
PmiREN	ath-miR157c-5p_ath-miR157b-5p_ath-miR157a-5p	AT3G21200	PGR7	proton gradient regulation 7	774.722	687.278	764.044	2388.44	20.0074	0.0669465	0.109904	1	9239.6	382.647	340.721	1606.09	128.038	1.5273e-21	1.52923e-20	0.541723
miRTarBase	ath-miR157c-5p_ath-miR157b-5p_ath-miR157a-5p	AT3G57920	SPL15	squamosa promoter binding protein-like 15	774.722	687.278	764.044	2388.44	20.0074	0.0669465	0.109904	1	9773.23	8.2149	4.43523	29.6794	53.7741	2.99855e-07	3.48936e-07	1.87036
miRTarBase	ath-miR157c-5p_ath-miR157b-5p_ath-miR157a-5p	AT5G43270	SPL2	squamosa promoter binding protein-like 2	774.722	687.278	764.044	2388.44	20.0074	0.0669465	0.109904	1	16430.2	114.482	117.494	520.506	45.3958	8.81373e-06	3.56625e-05	0.442516
PmiREN;miRTarBase	ath-miR157c-5p_ath-miR157b-5p_ath-miR157a-5p	AT5G50570	SPL13A	Squamosa promoter-binding protein-like (SBP domain) transcription factor family protein	774.722	687.278	764.044	2388.44	20.0074	0.0669465	0.109904	1	16584.6	1.44177	2.11679	7.12683	11.9945	0.44612	0.138738	3.59266
miRTarBase	ath-miR157c-5p_ath-miR157b-5p_ath-miR157a-5p	AT5G50670	SPL13B	Squamosa promoter-binding protein-like (SBP domain) transcription factor family protein	774.722	687.278	764.044	2388.44	20.0074	0.0669465	0.109904	1	16653.3	67.4679	71.9942	306.533	37.7463	0.000168934	0.00040472	0.660728
PmiREN;TarDB	ath-miR157d	AT1G27360	SPL11	squamosa promoter-like 11	11.7051	13.7269	12.9945	41.2297	16.2776	0.178851	0.243026	1	946.79	44.4447	29.6754	165.518	73.2542	7.84521e-11	1.91455e-10	1.16785
TarDB	ath-miR157d	AT1G27370	SPL10	squamosa promoter binding protein-like 10	11.7051	13.7269	12.9945	41.2297	16.2776	0.178851	0.243026	1	984.957	82.4594	70.5665	343.912	43.7364	1.69335e-05	4.89818e-05	0.608911
TarDB	ath-miR157d	AT1G53160	SPL4	squamosa promoter binding protein-like 4	11.7051	13.7269	12.9945	41.2297	16.2776	0.178851	0.243026	1	1476.67	16.6252	24.4499	89.1373	102.949	1.46916e-16	5.22557e-16	1.17494
TarDB	ath-miR157d	AT1G69170	AT1G69170	Squamosa promoter-binding protein-like (SBP domain) transcription factor family protein	11.7051	13.7269	12.9945	41.2297	16.2776	0.178851	0.243026	1	2005.83	37.3883	33.2566	153.546	36.044	0.000318763	0.000592635	0.833985
TarDB	ath-miR157d	AT3G15270	SPL5	squamosa promoter binding protein-like 5	11.7051	13.7269	12.9945	41.2297	16.2776	0.178851	0.243026	1	8663.35	1.54905	0.823411	5.47103	19.7258	0.072455	0.021161	4.33839
TarDB	ath-miR157d	AT3G57920	SPL15	squamosa promoter binding protein-like 15	11.7051	13.7269	12.9945	41.2297	16.2776	0.178851	0.243026	1	9773.23	8.2149	4.43523	29.6794	53.7741	2.99855e-07	3.48936e-07	1.87036
TarDB	ath-miR157d	AT5G43270	SPL2	squamosa promoter binding protein-like 2	11.7051	13.7269	12.9945	41.2297	16.2776	0.178851	0.243026	1	16430.2	114.482	117.494	520.506	45.3958	8.81373e-06	3.56625e-05	0.442516
TarDB	ath-miR157d	AT5G50570	SPL13A	Squamosa promoter-binding protein-like (SBP domain) transcription factor family protein	11.7051	13.7269	12.9945	41.2297	16.2776	0.178851	0.243026	1	16584.6	1.44177	2.11679	7.12683	11.9945	0.44612	0.138738	3.59266
TarDB	ath-miR157d	AT5G50670	SPL13B	Squamosa promoter-binding protein-like (SBP domain) transcription factor family protein	11.7051	13.7269	12.9945	41.2297	16.2776	0.178851	0.243026	1	16653.3	67.4679	71.9942	306.533	37.7463	0.000168934	0.00040472	0.660728
PmiREN	ath-miR157d	AT5G53540	AT5G53540	P-loop containing nucleoside triphosphate hydrolases superfamily protein	11.7051	13.7269	12.9945	41.2297	16.2776	0.178851	0.243026	1	16893.5	212.378	241.586	985.211	55.2694	1.61934e-07	8.35885e-07	0.407078
TarDB	ath-miR158a-3p	AT2G03220	FT1	fucosyltransferase 1	33609.7	29397.9	30281.2	100094	28.0775	0.00538951	0.011797	1	4900.29	101.871	93.3236	432.684	85.9344	3.00874e-13	1.93022e-12	0.511037
TarDB	ath-miR158b	AT2G03220	FT1	fucosyltransferase 1	16606.1	15229.1	14002.7	49181.9	24.9112	0.0152492	0.0319583	1	4900.29	101.871	93.3236	432.684	85.9344	3.00874e-13	1.93022e-12	0.511037
TarDB	ath-miR159a	AT2G34010	AT2G34010	verprolin	3183.31	3063.17	3249.81	10189.1	18.2302	0.108879	0.161657	1	5667	11.3715	10.8711	48.4615	47.9664	3.16804e-06	3.47549e-06	1.80964
TarDB	ath-miR159a	AT3G11440	MYB65	myb domain protein 65	3183.31	3063.17	3249.81	10189.1	18.2302	0.108879	0.161657	1	8536.75	20.1309	21.5229	93.1464	23.7402	0.0220601	0.0239606	1.15725
TarDB	ath-miR159a	AT4G15530	PPDK	pyruvate orthophosphate dikinase	3183.31	3063.17	3249.81	10189.1	18.2302	0.108879	0.161657	1	13833.1	1066.66	2221.08	6931.67	232.731	5.39475e-43	2.11629e-41	0.361949
TarDB	ath-miR159a	AT4G27330	SPL	sporocyteless (SPL)	3183.31	3063.17	3249.81	10189.1	18.2302	0.108879	0.161657	1	12973.3	0.0385561	0	NA	NA	NA	NA	NA
miRTarBase;TarDB	ath-miR159a	AT5G06100	MYB33	myb domain protein 33	3183.31	3063.17	3249.81	10189.1	18.2302	0.108879	0.161657	1	15357.6	85.3807	96.8467	402.257	113.142	1.42797e-18	1.23441e-17	0.531896
miRTarBase	ath-miR159a	AT5G55020	MYB120	myb domain protein 120	3183.31	3063.17	3249.81	10189.1	18.2302	0.108879	0.161657	1	16741.6	0.261725	0.322242	NA	NA	NA	NA	NA
PmiREN	ath-miR159b-3p	AT2G28710	AT2G28710	C2H2-type zinc finger family protein	3290.79	3247.98	3108.74	10351.3	14.5035	0.269717	0.327989	1	5475.91	7.85119	8.57368	35.026	13.229	0.352619	0.20427	1.87036
TarDB	ath-miR159b-3p	AT2G34010	AT2G34010	verprolin	3290.79	3247.98	3108.74	10351.3	14.5035	0.269717	0.327989	1	5667	11.3715	10.8711	48.4615	47.9664	3.16804e-06	3.47549e-06	1.80964
TarDB	ath-miR159b-3p	AT3G11440	MYB65	myb domain protein 65	3290.79	3247.98	3108.74	10351.3	14.5035	0.269717	0.327989	1	8536.75	20.1309	21.5229	93.1464	23.7402	0.0220601	0.0239606	1.15725
TarDB	ath-miR159b-3p	AT4G15530	PPDK	pyruvate orthophosphate dikinase	3290.79	3247.98	3108.74	10351.3	14.5035	0.269717	0.327989	1	13833.1	1066.66	2221.08	6931.67	232.731	5.39475e-43	2.11629e-41	0.361949
TarDB	ath-miR159b-3p	AT4G27330	SPL	sporocyteless (SPL)	3290.79	3247.98	3108.74	10351.3	14.5035	0.269717	0.327989	1	12973.3	0.0385561	0	NA	NA	NA	NA	NA
miRTarBase;TarDB	ath-miR159b-3p	AT5G06100	MYB33	myb domain protein 33	3290.79	3247.98	3108.74	10351.3	14.5035	0.269717	0.327989	1	15357.6	85.3807	96.8467	402.257	113.142	1.42797e-18	1.23441e-17	0.531896
miRTarBase	ath-miR159b-3p	AT5G55020	MYB120	myb domain protein 120	3290.79	3247.98	3108.74	10351.3	14.5035	0.269717	0.327989	1	16741.6	0.261725	0.322242	NA	NA	NA	NA	NA
TarDB	ath-miR159c	AT3G11440	MYB65	myb domain protein 65	525.97	502.611	523.907	1665.75	17.3404	0.137235	0.193109	1	8536.75	20.1309	21.5229	93.1464	23.7402	0.0220601	0.0239606	1.15725
TarDB	ath-miR159c	AT4G27330	SPL	sporocyteless (SPL)	525.97	502.611	523.907	1665.75	17.3404	0.137235	0.193109	1	12973.3	0.0385561	0	NA	NA	NA	NA	NA
TarDB	ath-miR159c	AT5G06100	MYB33	myb domain protein 33	525.97	502.611	523.907	1665.75	17.3404	0.137235	0.193109	1	15357.6	85.3807	96.8467	402.257	113.142	1.42797e-18	1.23441e-17	0.531896
miRTarBase	ath-miR160a-5p	AT1G77850	ARF17	auxin response factor 17	NA	NA	NA	NA	NA	NA	NA	NA	2325.47	54.2446	54.7959	241.42	27.6647	0.00619167	0.0109793	0.74432
miRTarBase	ath-miR160a-5p	AT2G28350	ARF10	auxin response factor 10	NA	NA	NA	NA	NA	NA	NA	NA	5618.57	162.322	150.181	713.633	87.0252	1.85452e-13	1.22905e-12	0.500711
miRTarBase	ath-miR160a-5p	AT4G30080	ARF16	auxin response factor 16	NA	NA	NA	NA	NA	NA	NA	NA	13201.2	136	121.164	567.049	48.6287	2.42865e-06	1.12482e-05	0.407078
miRTarBase;TarDB	ath-miR160b	AT1G77850	ARF17	auxin response factor 17	NA	NA	NA	NA	NA	NA	NA	NA	2325.47	54.2446	54.7959	241.42	27.6647	0.00619167	0.0109793	0.74432
miRTarBase;TarDB	ath-miR160b	AT2G28350	ARF10	auxin response factor 10	NA	NA	NA	NA	NA	NA	NA	NA	5618.57	162.322	150.181	713.633	87.0252	1.85452e-13	1.22905e-12	0.500711
miRTarBase;TarDB	ath-miR160b	AT4G30080	ARF16	auxin response factor 16	NA	NA	NA	NA	NA	NA	NA	NA	13201.2	136	121.164	567.049	48.6287	2.42865e-06	1.12482e-05	0.407078
miRTarBase	ath-miR160c-5p	AT1G77850	ARF17	auxin response factor 17	NA	NA	NA	NA	NA	NA	NA	NA	2325.47	54.2446	54.7959	241.42	27.6647	0.00619167	0.0109793	0.74432
miRTarBase	ath-miR160c-5p	AT2G28350	ARF10	auxin response factor 10	NA	NA	NA	NA	NA	NA	NA	NA	5618.57	162.322	150.181	713.633	87.0252	1.85452e-13	1.22905e-12	0.500711
miRTarBase	ath-miR160c-5p	AT4G30080	ARF16	auxin response factor 16	NA	NA	NA	NA	NA	NA	NA	NA	13201.2	136	121.164	567.049	48.6287	2.42865e-06	1.12482e-05	0.407078
TarDB	ath-miR161.1	AT1G06580	AT1G06580	Pentatricopeptide repeat (PPR) superfamily protein	33080.3	30909.1	25245.7	95745.1	34.7407	0.000514964	0.00161028	1	215.81	15.7964	17.4698	74.416	63.4894	5.17939e-09	9.02165e-09	1.43807
TarDB	ath-miR161.1	AT1G62670	RPF2	rna processing factor 2	33080.3	30909.1	25245.7	95745.1	34.7407	0.000514964	0.00161028	1	1768.07	30.5405	28.7062	133.002	14.4785	0.271203	0.340616	0.833985
PmiREN	ath-miR161.1	AT1G62910	AT1G62910	Pentatricopeptide repeat (PPR) superfamily protein	33080.3	30909.1	25245.7	95745.1	34.7407	0.000514964	0.00161028	1	1766.94	20.8161	22.0955	94.2051	23.0849	0.0270139	0.0284084	1.18178
PmiREN	ath-miR161.1	AT1G63400	AT1G63400	Pentatricopeptide repeat (PPR) superfamily protein	33080.3	30909.1	25245.7	95745.1	34.7407	0.000514964	0.00161028	1	1786.45	21.7498	20.933	92.8663	15.1744	0.232036	0.213313	1.17494
PmiREN;TarDB	ath-miR161.1	AT1G64583	AT1G64583	Tetratricopeptide repeat (TPR)-like superfamily protein [Source:NCBI gene (formerly Entrezgene)%3BAcc:10723135]	33080.3	30909.1	25245.7	95745.1	34.7407	0.000514964	0.00161028	1	1815.8	9.47498	9.32055	40.6975	4.97957	0.958658	0.677256	1.43807
TarDB	ath-miR161.2	AT1G62590	AT1G62590	pentatricopeptide (PPR) repeat-containing protein	108.244	123.783	138.47	397.526	37.3465	0.000196262	0.000720744	1	1772.15	38.7621	35.432	163.981	38.4601	0.000129102	0.000251184	0.833985
TarDB	ath-miR161.2	AT1G62910	AT1G62910	Pentatricopeptide repeat (PPR) superfamily protein	108.244	123.783	138.47	397.526	37.3465	0.000196262	0.000720744	1	1766.94	20.8161	22.0955	94.2051	23.0849	0.0270139	0.0284084	1.18178
TarDB	ath-miR161.2	AT1G62914	AT1G62914	pentatricopeptide (PPR) repeat-containing protein [Source:NCBI gene (formerly Entrezgene)%3BAcc:10723105]	108.244	123.783	138.47	397.526	37.3465	0.000196262	0.000720744	1	1782.61	36.6281	39.8056	168.332	27.5796	0.00637068	0.0101343	0.833985
TarDB	ath-miR161.2	AT1G62930	RPF3	Tetratricopeptide repeat (TPR)-like superfamily protein	108.244	123.783	138.47	397.526	37.3465	0.000196262	0.000720744	1	1783.57	39.1162	35.9586	165.17	26.2814	0.00979135	0.0110617	1.16785
TarDB	ath-miR161.2	AT1G63150	AT1G63150	Tetratricopeptide repeat (TPR)-like superfamily protein	108.244	123.783	138.47	397.526	37.3465	0.000196262	0.000720744	1	1778.94	21.0444	25.4088	102.815	21.9287	0.0383267	0.0393594	1.18412
TarDB	ath-miR161.2	AT1G63330	AT1G63330	Pentatricopeptide repeat (PPR) superfamily protein	108.244	123.783	138.47	397.526	37.3465	0.000196262	0.000720744	1	1766.25	2.63302	2.62805	10.7842	11.8135	0.460768	0.122172	4.25418
TarDB	ath-miR161.2	AT1G63400	AT1G63400	Pentatricopeptide repeat (PPR) superfamily protein	108.244	123.783	138.47	397.526	37.3465	0.000196262	0.000720744	1	1786.45	21.7498	20.933	92.8663	15.1744	0.232036	0.213313	1.17494
TarDB	ath-miR161.2	AT5G41170	AT5G41170	Pentatricopeptide repeat (PPR-like) superfamily protein	108.244	123.783	138.47	397.526	37.3465	0.000196262	0.000720744	1	16246	13.2571	12.2586	54.6883	22.4826	0.032454	0.0280732	1.43807
TarDB	ath-miR162a-3p	AT1G01040	DCL1	dicer-like 1	NA	NA	NA	NA	NA	NA	NA	NA	345.837	335.825	356.19	1552.63	87.1382	1.76385e-13	1.3196e-12	0.442516
miRTarBase	ath-miR163	AT1G15125	AT1G15125	S-adenosyl-L-methionine-dependent methyltransferases superfamily protein	750.243	716.868	792.913	2424.9	39.9025	7.46379e-05	0.000312551	1	766.233	331.257	454.724	1513.68	46.659	5.34003e-06	2.66455e-05	0.36355
PmiREN;miRTarBase;TarDB	ath-miR163	AT1G66690	AT1G66690	S-adenosyl-L-methionine-dependent methyltransferases superfamily protein	750.243	716.868	792.913	2424.9	39.9025	7.46379e-05	0.000312551	1	1885.89	2.02348	2.28778	9.17661	9.68691	0.643406	0.166572	4.25418
miRTarBase;TarDB	ath-miR163	AT1G66700	PXMT1	S-adenosyl-L-methionine-dependent methyltransferases superfamily protein	750.243	716.868	792.913	2424.9	39.9025	7.46379e-05	0.000312551	1	1951.08	60.9475	75.1116	304.77	8.74404	0.724623	1	0.608911
miRTarBase;TarDB	ath-miR163	AT1G66720	AT1G66720	S-adenosyl-L-methionine-dependent methyltransferases superfamily protein	750.243	716.868	792.913	2424.9	39.9025	7.46379e-05	0.000312551	1	1884.74	0.0570087	0.0392915	NA	NA	NA	NA	NA
PmiREN;miRTarBase;TarDB	ath-miR163	AT3G44860	FAMT	farnesoic acid carboxyl-O-methyltransferase	750.243	716.868	792.913	2424.9	39.9025	7.46379e-05	0.000312551	1	9317.66	12.3222	20.6509	65.3467	124.985	6.24406e-21	1.68228e-20	2.00862
miRTarBase	ath-miR163	AT3G44870	AT3G44870	S-adenosyl-L-methionine-dependent methyltransferases superfamily protein	750.243	716.868	792.913	2424.9	39.9025	7.46379e-05	0.000312551	1	9307.78	0.362361	0.257249	NA	NA	NA	NA	NA
TarDB	ath-miR164a	AT1G56010	NAC1	NAC domain containing protein 1	NA	NA	NA	NA	NA	NA	NA	NA	1698.58	131.427	165.705	645.761	54.6434	2.09669e-07	1.07265e-06	0.407078
TarDB	ath-miR164a	AT3G12977	AT3G12977	NAC (No Apical Meristem) domain transcriptional regulator superfamily protein [Source:NCBI gene (formerly Entrezgene)%3BAcc:3768816]	NA	NA	NA	NA	NA	NA	NA	NA	8589.71	20.7631	25.7398	97.5237	64.2567	3.73981e-09	7.95428e-09	1.18412
TarDB	ath-miR164a	AT3G15170	CUC1	NAC (No Apical Meristem) domain transcriptional regulator superfamily protein	NA	NA	NA	NA	NA	NA	NA	NA	8662.14	2.87741	3.53253	14.55	12.9539	0.372398	0.110318	3.84008
TarDB	ath-miR164a	AT5G07680	NAC080	NAC domain containing protein 80	NA	NA	NA	NA	NA	NA	NA	NA	15366.9	48.6087	42.1584	194.558	19.3324	0.0808169	0.080064	1.17227
TarDB	ath-miR164a	AT5G39610	NAC6	NAC domain containing protein 6	NA	NA	NA	NA	NA	NA	NA	NA	16293.4	133.975	179.91	645.911	104.754	6.48766e-17	6.10649e-16	0.442516
TarDB	ath-miR164a	AT5G53950	CUC2	NAC (No Apical Meristem) domain transcriptional regulator superfamily protein	NA	NA	NA	NA	NA	NA	NA	NA	16705.7	3.17756	3.7367	16.3029	39.3655	9.15911e-05	9.32799e-05	1.67243
TarDB	ath-miR164a	AT5G61430	NAC100	NAC domain containing protein 100	NA	NA	NA	NA	NA	NA	NA	NA	16990.1	26.4785	19.64	99.9503	38.9231	0.000108349	0.000155719	1.15725
miRTarBase	ath-miR164b-5p_ath-miR164a	AT5G53950	CUC2	NAC (No Apical Meristem) domain transcriptional regulator superfamily protein	60.5814	73.6391	69.4197	218.496	21.7895	0.0399473	0.0728669	1	16705.7	3.17756	3.7367	16.3029	39.3655	9.15911e-05	9.32799e-05	1.67243
TarDB	ath-miR164c-5p	AT1G56010	NAC1	NAC domain containing protein 1	53.2116	66.5812	67.6432	201.11	39.3436	9.23565e-05	0.000371311	1	1698.58	131.427	165.705	645.761	54.6434	2.09669e-07	1.07265e-06	0.407078
PmiREN	ath-miR164c-5p	AT2G47650	UXS4	UDP-xylose synthase 4	53.2116	66.5812	67.6432	201.11	39.3436	9.23565e-05	0.000371311	1	6543.81	411.524	407.981	1800.65	13.081	0.363184	0.82973	0.442516
TarDB	ath-miR164c-5p	AT3G12977	AT3G12977	NAC (No Apical Meristem) domain transcriptional regulator superfamily protein [Source:NCBI gene (formerly Entrezgene)%3BAcc:3768816]	53.2116	66.5812	67.6432	201.11	39.3436	9.23565e-05	0.000371311	1	8589.71	20.7631	25.7398	97.5237	64.2567	3.73981e-09	7.95428e-09	1.18412
TarDB	ath-miR164c-5p	AT3G15170	CUC1	NAC (No Apical Meristem) domain transcriptional regulator superfamily protein	53.2116	66.5812	67.6432	201.11	39.3436	9.23565e-05	0.000371311	1	8662.14	2.87741	3.53253	14.55	12.9539	0.372398	0.110318	3.84008
TarDB	ath-miR164c-5p	AT5G07680	NAC080	NAC domain containing protein 80	53.2116	66.5812	67.6432	201.11	39.3436	9.23565e-05	0.000371311	1	15366.9	48.6087	42.1584	194.558	19.3324	0.0808169	0.080064	1.17227
TarDB	ath-miR164c-5p	AT5G39610	NAC6	NAC domain containing protein 6	53.2116	66.5812	67.6432	201.11	39.3436	9.23565e-05	0.000371311	1	16293.4	133.975	179.91	645.911	104.754	6.48766e-17	6.10649e-16	0.442516
miRTarBase;TarDB	ath-miR164c-5p	AT5G53950	CUC2	NAC (No Apical Meristem) domain transcriptional regulator superfamily protein	53.2116	66.5812	67.6432	201.11	39.3436	9.23565e-05	0.000371311	1	16705.7	3.17756	3.7367	16.3029	39.3655	9.15911e-05	9.32799e-05	1.67243
PmiREN	ath-miR164c-5p	AT5G59250	AT5G59250	Major facilitator superfamily protein	53.2116	66.5812	67.6432	201.11	39.3436	9.23565e-05	0.000371311	1	17442.4	578.942	569.801	2534.56	27.489	0.00656669	0.0228359	0.362627
TarDB	ath-miR164c-5p	AT5G61430	NAC100	NAC domain containing protein 100	53.2116	66.5812	67.6432	201.11	39.3436	9.23565e-05	0.000371311	1	16990.1	26.4785	19.64	99.9503	38.9231	0.000108349	0.000155719	1.15725
TarDB	ath-miR165a-3p	AT1G30490	PHV	Homeobox-leucine zipper family protein / lipid-binding START domain-containing protein	NA	NA	NA	NA	NA	NA	NA	NA	1168.97	165.75	152.618	708.823	16.6973	0.161344	0.411464	0.407078
TarDB	ath-miR165a-3p	AT2G34710	PHB	Homeobox-leucine zipper family protein / lipid-binding START domain-containing protein	NA	NA	NA	NA	NA	NA	NA	NA	5972.16	282.503	273.142	1260.74	31.424	0.00169688	0.00529423	0.442516
TarDB	ath-miR165a-3p	AT5G60690	REV	Homeobox-leucine zipper family protein / lipid-binding START domain-containing protein	NA	NA	NA	NA	NA	NA	NA	NA	17116.5	182.554	146.375	741.705	29.7329	0.00306281	0.00998994	0.407078
TarDB	ath-miR166d	AT1G30490	PHV	Homeobox-leucine zipper family protein / lipid-binding START domain-containing protein	NA	NA	NA	NA	NA	NA	NA	NA	1168.97	165.75	152.618	708.823	16.6973	0.161344	0.411464	0.407078
TarDB	ath-miR166d	AT1G52150	ATHB-15	Homeobox-leucine zipper family protein / lipid-binding START domain-containing protein	NA	NA	NA	NA	NA	NA	NA	NA	1676.08	250.33	244.706	1111.99	18.0381	0.11454	0.29691	0.407078
TarDB	ath-miR166d	AT2G34710	PHB	Homeobox-leucine zipper family protein / lipid-binding START domain-containing protein	NA	NA	NA	NA	NA	NA	NA	NA	5972.16	282.503	273.142	1260.74	31.424	0.00169688	0.00529423	0.442516
TarDB	ath-miR166d	AT5G60690	REV	Homeobox-leucine zipper family protein / lipid-binding START domain-containing protein	NA	NA	NA	NA	NA	NA	NA	NA	17116.5	182.554	146.375	741.705	29.7329	0.00306281	0.00998994	0.407078
TarDB	ath-miR167a-5p	AT5G37020	ARF8	auxin response factor 8	NA	NA	NA	NA	NA	NA	NA	NA	16311.3	242.127	184.848	970.713	116.528	3.03568e-19	3.2526e-18	0.442516
miRTarBase	ath-miR167a-5p_ath-miR167b	AT1G30330	ARF6	auxin response factor 6	804.25	898.326	1331.93	3255.88	80.5939	3.17928e-12	5.21931e-11	1	1395.4	378.463	348.437	1645.33	85.6477	3.41638e-13	3.0337e-12	0.36355
miRTarBase	ath-miR167a-5p_ath-miR167b	AT5G37020	ARF8	auxin response factor 8	804.25	898.326	1331.93	3255.88	80.5939	3.17928e-12	5.21931e-11	1	16311.3	242.127	184.848	970.713	116.528	3.03568e-19	3.2526e-18	0.442516
miRTarBase	ath-miR167c-5p	AT1G30330	ARF6	auxin response factor 6	39.4789	39.0662	55.1784	143.479	82.7524	1.22889e-12	2.68989e-11	1	1395.4	378.463	348.437	1645.33	85.6477	3.41638e-13	3.0337e-12	0.36355
miRTarBase	ath-miR167c-5p	AT5G37020	ARF8	auxin response factor 8	39.4789	39.0662	55.1784	143.479	82.7524	1.22889e-12	2.68989e-11	1	16311.3	242.127	184.848	970.713	116.528	3.03568e-19	3.2526e-18	0.442516
miRTarBase	ath-miR167d	AT1G30330	ARF6	auxin response factor 6	574.789	670.86	967.332	2374.42	82.1381	1.61115e-12	2.88543e-11	1	1395.4	378.463	348.437	1645.33	85.6477	3.41638e-13	3.0337e-12	0.36355
miRTarBase	ath-miR167d	AT5G37020	ARF8	auxin response factor 8	574.789	670.86	967.332	2374.42	82.1381	1.61115e-12	2.88543e-11	1	16311.3	242.127	184.848	970.713	116.528	3.03568e-19	3.2526e-18	0.442516
TarDB	ath-miR169a-5p	AT1G17590	NF-YA8	nuclear factor Y%2C subunit A8	1.79269	1.51803	2.04765	5.74929	15.9563	0.193247	0.253733	1	621.595	30.4216	25.3797	121.747	16.6821	0.161952	0.15503	1.15725
TarDB	ath-miR169a-5p	AT1G54160	NF-YA5	nuclear factor Y%2C subunit A5	1.79269	1.51803	2.04765	5.74929	15.9563	0.193247	0.253733	1	1513.18	14.1502	13.1934	61.4775	8.05362	0.780926	0.445908	1.80964
TarDB	ath-miR169a-5p	AT1G72830	NF-YA3	nuclear factor Y%2C subunit A3	1.79269	1.51803	2.04765	5.74929	15.9563	0.193247	0.253733	1	2145.45	56.5036	49.0462	226.509	15.5018	0.215132	0.340978	0.660728
miRTarBase	ath-miR169a-5p	AT3G05690	NF-YA2	nuclear factor Y%2C subunit A2	1.79269	1.51803	2.04765	5.74929	15.9563	0.193247	0.253733	1	8380.52	64.9049	48.6805	255.752	61.1338	1.40144e-08	3.68493e-08	0.904026
PmiREN;TarDB	ath-miR169a-5p	AT3G20910	NF-YA9	nuclear factor Y%2C subunit A9	1.79269	1.51803	2.04765	5.74929	15.9563	0.193247	0.253733	1	8911.09	42.9109	38.1717	178.359	14.2289	0.286333	0.358683	0.833985
miRTarBase	ath-miR169a-5p	AT5G06510	NF-YA10	nuclear factor Y%2C subunit A10	1.79269	1.51803	2.04765	5.74929	15.9563	0.193247	0.253733	1	15293.9	10.5213	7.56605	40.9299	24.5947	0.0168647	0.0151698	1.43807
TarDB	ath-miR169a-5p	AT5G12840	NF-YA1	nuclear factor Y%2C subunit A1	1.79269	1.51803	2.04765	5.74929	15.9563	0.193247	0.253733	1	15580.8	105.124	106.912	468.22	56.9432	8.09312e-08	2.27424e-07	0.786106
TarDB	ath-miR169c	AT1G17590	NF-YA8	nuclear factor Y%2C subunit A8	NA	NA	NA	NA	NA	NA	NA	NA	621.595	30.4216	25.3797	121.747	16.6821	0.161952	0.15503	1.15725
TarDB	ath-miR169c	AT1G54160	NF-YA5	nuclear factor Y%2C subunit A5	NA	NA	NA	NA	NA	NA	NA	NA	1513.18	14.1502	13.1934	61.4775	8.05362	0.780926	0.445908	1.80964
TarDB	ath-miR169c	AT1G72830	NF-YA3	nuclear factor Y%2C subunit A3	NA	NA	NA	NA	NA	NA	NA	NA	2145.45	56.5036	49.0462	226.509	15.5018	0.215132	0.340978	0.660728
TarDB	ath-miR169c	AT3G20910	NF-YA9	nuclear factor Y%2C subunit A9	NA	NA	NA	NA	NA	NA	NA	NA	8911.09	42.9109	38.1717	178.359	14.2289	0.286333	0.358683	0.833985
TarDB	ath-miR169c	AT5G12840	NF-YA1	nuclear factor Y%2C subunit A1	NA	NA	NA	NA	NA	NA	NA	NA	15580.8	105.124	106.912	468.22	56.9432	8.09312e-08	2.27424e-07	0.786106
PmiREN	ath-miR169c_ath-miR169b-5p	AT3G20910	NF-YA9	nuclear factor Y%2C subunit A9	1.73317	1.72394	1.97757	5.83115	10.0331	0.613056	0.667248	1	8911.09	42.9109	38.1717	178.359	14.2289	0.286333	0.358683	0.833985
PmiREN	ath-miR169e_ath-miR169f-5p_ath-miR169g-5p_ath-miR169d	AT1G70700	TIFY7	TIFY domain/Divergent CCT motif family protein	0.783344	0.304352	0.486913	NA	NA	NA	NA	NA	2356.87	380.426	393.163	1659.34	100.302	4.8595e-16	3.55807e-15	0.542738
PmiREN	ath-miR169e_ath-miR169f-5p_ath-miR169g-5p_ath-miR169d	AT1G72830	NF-YA3	nuclear factor Y%2C subunit A3	0.783344	0.304352	0.486913	NA	NA	NA	NA	NA	2145.45	56.5036	49.0462	226.509	15.5018	0.215132	0.340978	0.660728
PmiREN	ath-miR169e_ath-miR169f-5p_ath-miR169g-5p_ath-miR169d	AT3G05690	NF-YA2	nuclear factor Y%2C subunit A2	0.783344	0.304352	0.486913	NA	NA	NA	NA	NA	8380.52	64.9049	48.6805	255.752	61.1338	1.40144e-08	3.68493e-08	0.904026
PmiREN	ath-miR169e_ath-miR169f-5p_ath-miR169g-5p_ath-miR169d	AT5G06510	NF-YA10	nuclear factor Y%2C subunit A10	0.783344	0.304352	0.486913	NA	NA	NA	NA	NA	15293.9	10.5213	7.56605	40.9299	24.5947	0.0168647	0.0151698	1.43807
TarDB	ath-miR169j	AT1G17590	NF-YA8	nuclear factor Y%2C subunit A8	NA	NA	NA	NA	NA	NA	NA	NA	621.595	30.4216	25.3797	121.747	16.6821	0.161952	0.15503	1.15725
TarDB	ath-miR169j	AT1G48500	JAZ4	jasmonate-zim-domain protein 4	NA	NA	NA	NA	NA	NA	NA	NA	1316.65	16.5174	16.6451	71.9082	38.4641	0.000128905	0.000108648	2.00862
TarDB	ath-miR169j	AT1G54160	NF-YA5	nuclear factor Y%2C subunit A5	NA	NA	NA	NA	NA	NA	NA	NA	1513.18	14.1502	13.1934	61.4775	8.05362	0.780926	0.445908	1.80964
TarDB	ath-miR169j	AT1G72830	NF-YA3	nuclear factor Y%2C subunit A3	NA	NA	NA	NA	NA	NA	NA	NA	2145.45	56.5036	49.0462	226.509	15.5018	0.215132	0.340978	0.660728
TarDB	ath-miR169j	AT3G05690	NF-YA2	nuclear factor Y%2C subunit A2	NA	NA	NA	NA	NA	NA	NA	NA	8380.52	64.9049	48.6805	255.752	61.1338	1.40144e-08	3.68493e-08	0.904026
TarDB	ath-miR169j	AT5G06510	NF-YA10	nuclear factor Y%2C subunit A10	NA	NA	NA	NA	NA	NA	NA	NA	15293.9	10.5213	7.56605	40.9299	24.5947	0.0168647	0.0151698	1.43807
TarDB	ath-miR170-3p	AT2G45160	HAM1	GRAS family transcription factor	2.45509	2.16131	3.41459	8.61688	36.3841	0.000280995	0.000971158	1	6419.12	371.025	409.581	1710.74	41.5819	3.91532e-05	0.000121721	0.541723
TarDB	ath-miR170-3p	AT3G60630	HAM2	GRAS family transcription factor	2.45509	2.16131	3.41459	8.61688	36.3841	0.000280995	0.000971158	1	10057.2	209.648	192.275	891.877	52.3436	5.38829e-07	2.18053e-06	0.500711
TarDB	ath-miR170-3p	AT4G00150	HAM3	GRAS family transcription factor	2.45509	2.16131	3.41459	8.61688	36.3841	0.000280995	0.000971158	1	12232.1	177.694	160.677	765.413	32.3138	0.00123756	0.00424466	0.407078
TarDB	ath-miR171a-3p	AT2G45160	HAM1	GRAS family transcription factor	20.1592	20.004	31.1627	76.5293	69.1067	4.70452e-10	4.87785e-09	1	6419.12	371.025	409.581	1710.74	41.5819	3.91532e-05	0.000121721	0.541723
TarDB	ath-miR171a-3p	AT3G60630	HAM2	GRAS family transcription factor	20.1592	20.004	31.1627	76.5293	69.1067	4.70452e-10	4.87785e-09	1	10057.2	209.648	192.275	891.877	52.3436	5.38829e-07	2.18053e-06	0.500711
TarDB	ath-miR171a-3p	AT4G00150	HAM3	GRAS family transcription factor	20.1592	20.004	31.1627	76.5293	69.1067	4.70452e-10	4.87785e-09	1	12232.1	177.694	160.677	765.413	32.3138	0.00123756	0.00424466	0.407078
TarDB	ath-miR171a-3p	AT4G01910	AT4G01910	Cysteine/Histidine-rich C1 domain family protein	20.1592	20.004	31.1627	76.5293	69.1067	4.70452e-10	4.87785e-09	1	12167.1	42.0632	44.5915	188.347	37.0306	0.000220867	0.000302583	1.17227
PmiREN	ath-miR171b-3p_ath-miR171c-3p	AT1G01420	UGT72B3	UDP-glucosyl transferase 72B3	64.9863	67.4785	73.0587	220.517	28.6249	0.0044775	0.0102566	1	101.457	92.2065	84.438	393.654	44.2848	1.3656e-05	4.5424e-05	0.531896
PmiREN	ath-miR171b-3p_ath-miR171c-3p	AT5G08300	AT5G08300	Succinyl-CoA ligase%2C alpha subunit	64.9863	67.4785	73.0587	220.517	28.6249	0.0044775	0.0102566	1	15705.8	411.634	345.444	1642.84	164.967	5.09805e-29	8.96872e-28	0.442516
TarDB	ath-miR171c-3p	AT2G45160	HAM1	GRAS family transcription factor	NA	NA	NA	NA	NA	NA	NA	NA	6419.12	371.025	409.581	1710.74	41.5819	3.91532e-05	0.000121721	0.541723
TarDB	ath-miR171c-3p	AT3G60630	HAM2	GRAS family transcription factor	NA	NA	NA	NA	NA	NA	NA	NA	10057.2	209.648	192.275	891.877	52.3436	5.38829e-07	2.18053e-06	0.500711
TarDB	ath-miR171c-3p	AT4G00150	HAM3	GRAS family transcription factor	NA	NA	NA	NA	NA	NA	NA	NA	12232.1	177.694	160.677	765.413	32.3138	0.00123756	0.00424466	0.407078
TarDB	ath-miR172b-3p	AT2G28550	RAP2.7	related to AP2.7	NA	NA	NA	NA	NA	NA	NA	NA	5876.08	435.065	354.064	1794.49	445.457	8.70305e-88	1.13979e-85	0.541723
TarDB	ath-miR172b-3p	AT2G39250	SNZ	Integrase-type DNA-binding superfamily protein	NA	NA	NA	NA	NA	NA	NA	NA	5912.79	84.464	61.752	326.43	388.735	9.17093e-76	7.21988e-74	0.608911
TarDB	ath-miR172b-3p	AT3G54990	SMZ	Integrase-type DNA-binding superfamily protein	NA	NA	NA	NA	NA	NA	NA	NA	9723.13	64.9981	57.4001	270.3	104.554	7.10489e-17	3.43182e-16	0.874463
TarDB	ath-miR172b-3p	AT4G36920	AP2	Integrase-type DNA-binding superfamily protein	NA	NA	NA	NA	NA	NA	NA	NA	13481.2	169.296	150.855	705.114	27.0782	0.00752933	0.0191448	0.501596
TarDB	ath-miR172b-3p	AT5G60120	TOE2	target of early activation tagged (EAT) 2	NA	NA	NA	NA	NA	NA	NA	NA	17086.1	181.906	150.62	736.917	120.474	4.97263e-20	4.91502e-19	0.501596
TarDB	ath-miR172b-3p	AT5G67180	TOE3	target of early activation tagged (EAT) 3	NA	NA	NA	NA	NA	NA	NA	NA	17197	20.5199	19.2367	93.5171	22.0276	0.0372121	0.0387891	1.16785
miRTarBase	ath-miR172b-3p_ath-miR172a	AT1G53780	AT1G53780	26S proteasome regulatory complex ATPase	5.63663	7.12881	9.58807	23.9843	40.9462	5.00272e-05	0.000219008	1	2051.82	489.892	768.542	2739.73	363.547	1.93772e-70	3.89931e-68	0.195868
miRTarBase	ath-miR172b-3p_ath-miR172a	AT3G14770	SWEET2	Nodulin MtN3 family protein	5.63663	7.12881	9.58807	23.9843	40.9462	5.00272e-05	0.000219008	1	9150.63	567.495	570.916	2512.55	112.063	2.33673e-18	5.28393e-17	0.195523
miRTarBase	ath-miR172b-3p_ath-miR172a	AT3G54990	SMZ	Integrase-type DNA-binding superfamily protein	5.63663	7.12881	9.58807	23.9843	40.9462	5.00272e-05	0.000219008	1	9723.13	64.9981	57.4001	270.3	104.554	7.10489e-17	3.43182e-16	0.874463
miRTarBase	ath-miR172b-3p_ath-miR172a	AT4G36920	AP2	Integrase-type DNA-binding superfamily protein	5.63663	7.12881	9.58807	23.9843	40.9462	5.00272e-05	0.000219008	1	13481.2	169.296	150.855	705.114	27.0782	0.00752933	0.0191448	0.501596
miRTarBase	ath-miR172b-3p_ath-miR172a	AT5G60120	TOE2	target of early activation tagged (EAT) 2	5.63663	7.12881	9.58807	23.9843	40.9462	5.00272e-05	0.000219008	1	17086.1	181.906	150.62	736.917	120.474	4.97263e-20	4.91502e-19	0.501596
miRTarBase	ath-miR172c_ath-miR172d-3p	AT1G53780	AT1G53780	26S proteasome regulatory complex ATPase	2.20231	2.54651	3.8425	9.21809	24.6267	0.0166944	0.034619	1	2051.82	489.892	768.542	2739.73	363.547	1.93772e-70	3.89931e-68	0.195868
miRTarBase	ath-miR172c_ath-miR172d-3p	AT3G14770	SWEET2	Nodulin MtN3 family protein	2.20231	2.54651	3.8425	9.21809	24.6267	0.0166944	0.034619	1	9150.63	567.495	570.916	2512.55	112.063	2.33673e-18	5.28393e-17	0.195523
miRTarBase	ath-miR172c_ath-miR172d-3p	AT3G54990	SMZ	Integrase-type DNA-binding superfamily protein	2.20231	2.54651	3.8425	9.21809	24.6267	0.0166944	0.034619	1	9723.13	64.9981	57.4001	270.3	104.554	7.10489e-17	3.43182e-16	0.874463
miRTarBase	ath-miR172c_ath-miR172d-3p	AT4G36920	AP2	Integrase-type DNA-binding superfamily protein	2.20231	2.54651	3.8425	9.21809	24.6267	0.0166944	0.034619	1	13481.2	169.296	150.855	705.114	27.0782	0.00752933	0.0191448	0.501596
miRTarBase	ath-miR172c_ath-miR172d-3p	AT5G60120	TOE2	target of early activation tagged (EAT) 2	2.20231	2.54651	3.8425	9.21809	24.6267	0.0166944	0.034619	1	17086.1	181.906	150.62	736.917	120.474	4.97263e-20	4.91502e-19	0.501596
TarDB	ath-miR172d-3p	AT2G28550	RAP2.7	related to AP2.7	NA	NA	NA	NA	NA	NA	NA	NA	5876.08	435.065	354.064	1794.49	445.457	8.70305e-88	1.13979e-85	0.541723
TarDB	ath-miR172d-3p	AT2G39250	SNZ	Integrase-type DNA-binding superfamily protein	NA	NA	NA	NA	NA	NA	NA	NA	5912.79	84.464	61.752	326.43	388.735	9.17093e-76	7.21988e-74	0.608911
TarDB	ath-miR172d-3p	AT3G54990	SMZ	Integrase-type DNA-binding superfamily protein	NA	NA	NA	NA	NA	NA	NA	NA	9723.13	64.9981	57.4001	270.3	104.554	7.10489e-17	3.43182e-16	0.874463
TarDB	ath-miR172d-3p	AT4G36920	AP2	Integrase-type DNA-binding superfamily protein	NA	NA	NA	NA	NA	NA	NA	NA	13481.2	169.296	150.855	705.114	27.0782	0.00752933	0.0191448	0.501596
TarDB	ath-miR172d-3p	AT5G60120	TOE2	target of early activation tagged (EAT) 2	NA	NA	NA	NA	NA	NA	NA	NA	17086.1	181.906	150.62	736.917	120.474	4.97263e-20	4.91502e-19	0.501596
TarDB	ath-miR172d-3p	AT5G67180	TOE3	target of early activation tagged (EAT) 3	NA	NA	NA	NA	NA	NA	NA	NA	17197	20.5199	19.2367	93.5171	22.0276	0.0372121	0.0387891	1.16785
TarDB	ath-miR172e-3p	AT2G28550	RAP2.7	related to AP2.7	0.947345	0.873833	1.63753	3.71103	20.9316	0.0513909	0.0888071	1	5876.08	435.065	354.064	1794.49	445.457	8.70305e-88	1.13979e-85	0.541723
TarDB	ath-miR172e-3p	AT2G39250	SNZ	Integrase-type DNA-binding superfamily protein	0.947345	0.873833	1.63753	3.71103	20.9316	0.0513909	0.0888071	1	5912.79	84.464	61.752	326.43	388.735	9.17093e-76	7.21988e-74	0.608911
TarDB	ath-miR172e-3p	AT3G54990	SMZ	Integrase-type DNA-binding superfamily protein	0.947345	0.873833	1.63753	3.71103	20.9316	0.0513909	0.0888071	1	9723.13	64.9981	57.4001	270.3	104.554	7.10489e-17	3.43182e-16	0.874463
TarDB	ath-miR172e-3p	AT4G36920	AP2	Integrase-type DNA-binding superfamily protein	0.947345	0.873833	1.63753	3.71103	20.9316	0.0513909	0.0888071	1	13481.2	169.296	150.855	705.114	27.0782	0.00752933	0.0191448	0.501596
TarDB	ath-miR172e-3p	AT5G60120	TOE2	target of early activation tagged (EAT) 2	0.947345	0.873833	1.63753	3.71103	20.9316	0.0513909	0.0888071	1	17086.1	181.906	150.62	736.917	120.474	4.97263e-20	4.91502e-19	0.501596
TarDB	ath-miR172e-3p	AT5G67180	TOE3	target of early activation tagged (EAT) 3	0.947345	0.873833	1.63753	3.71103	20.9316	0.0513909	0.0888071	1	17197	20.5199	19.2367	93.5171	22.0276	0.0372121	0.0387891	1.16785
miRTarBase	ath-miR173-5p	AT4G36920	AP2	Integrase-type DNA-binding superfamily protein	114.276	111.504	177.459	432.656	74.1612	5.2916e-11	8.01881e-10	1	13481.2	169.296	150.855	705.114	27.0782	0.00752933	0.0191448	0.501596
miRTarBase	ath-miR173-5p	AT5G10950	AT5G10950	Tudor/PWWP/MBT superfamily protein	114.276	111.504	177.459	432.656	74.1612	5.2916e-11	8.01881e-10	1	15570.4	164.629	158.972	692.065	37.4612	0.000188003	0.000582645	0.500711
miRTarBase	ath-miR173-5p	AT5G28490	LSH1	LIGHT-DEPENDENT SHORT HYPOCOTYLS-like protein (DUF640)	114.276	111.504	177.459	432.656	74.1612	5.2916e-11	8.01881e-10	1	16014	14.4314	11.7292	58.1272	40.396	6.17973e-05	7.40527e-05	1.43807
TarDB	ath-miR1886.1	AT2G47940	DEG2	DEGP protease 2	2.3824	2.78177	2.92002	8.67395	12.7462	0.387753	0.441545	1	7332.11	1255.22	1144.12	5319.35	32.9893	0.000971751	0.00282439	0.491041
PmiREN	ath-miR1886.2	AT3G20820	AT3G20820	Leucine-rich repeat (LRR) family protein	11.273	12.2298	14.6407	40.9262	16.9604	0.151092	0.208147	1	9650.23	772.592	841.709	3610.5	46.2859	6.19405e-06	2.30158e-05	0.491041
miRTarBase	ath-miR1888a	AT4G14930	AT4G14930	Survival protein SurE-like phosphatase/nucleotidase	35.3572	36.2594	27.1601	105.983	34.6912	0.000524371	0.00161408	1	12701.2	210.789	207.843	908.543	50.0534	1.36725e-06	6.48108e-06	0.407078
miRTarBase	ath-miR1888a	AT5G08310	AT5G08310	Tetratricopeptide repeat (TPR)-like superfamily protein	35.3572	36.2594	27.1601	105.983	34.6912	0.000524371	0.00161408	1	15370.9	21.0155	26.1538	104.888	50.373	1.20133e-06	2.06372e-06	1.18178
miRTarBase	ath-miR1888a	AT5G38900	AT5G38900	Thioredoxin superfamily protein	35.3572	36.2594	27.1601	105.983	34.6912	0.000524371	0.00161408	1	16187.7	37.4554	37.2308	160.594	7.98641	0.786191	0.823356	0.965707
miRTarBase	ath-miR1888b	AT4G14930	AT4G14930	Survival protein SurE-like phosphatase/nucleotidase	5.99917	6.09146	4.6244	17.9344	15.9018	0.195773	0.253733	1	12701.2	210.789	207.843	908.543	50.0534	1.36725e-06	6.48108e-06	0.407078
miRTarBase	ath-miR1888b	AT5G08310	AT5G08310	Tetratricopeptide repeat (TPR)-like superfamily protein	5.99917	6.09146	4.6244	17.9344	15.9018	0.195773	0.253733	1	15370.9	21.0155	26.1538	104.888	50.373	1.20133e-06	2.06372e-06	1.18178
miRTarBase	ath-miR1888b	AT5G38900	AT5G38900	Thioredoxin superfamily protein	5.99917	6.09146	4.6244	17.9344	15.9018	0.195773	0.253733	1	16187.7	37.4554	37.2308	160.594	7.98641	0.786191	0.823356	0.965707
PmiREN	ath-miR2111a-5p_ath-miR2111b-5p	AT2G03510	AT2G03510	SPFH/Band 7/PHB domain-containing membrane-associated protein family	NA	NA	NA	NA	NA	NA	NA	NA	4986.54	197.36	198.21	847.034	112.905	1.59117e-18	1.45361e-17	0.500711
TarDB	ath-miR2112-3p	AT4G00760	APRR8	pseudo-response regulator 8	1.58474	1.47107	2.37508	5.82709	23.6041	0.023014	0.0462273	1	12175.6	89.0881	105.322	430.847	25.2796	0.0135522	0.0218083	0.786106
PmiREN	ath-miR2934-5p	AT3G61620	RRP41	3'-5'-exoribonuclease family protein	NA	NA	NA	NA	NA	NA	NA	NA	9946.5	53.3547	57.5387	243.665	29.4143	0.00341824	0.00538989	0.874463
TarDB	ath-miR2938	AT4G08870	ARGAH2	Arginase/deacetylase superfamily protein	NA	NA	NA	NA	NA	NA	NA	NA	12682.9	464.785	413.038	1956.09	160.383	4.38814e-28	9.00347e-27	0.361949
TarDB	ath-miR2939	AT3G19890	AT3G19890	F-box family protein	NA	NA	NA	NA	NA	NA	NA	NA	8834.69	0	0	NA	NA	NA	NA	NA
TarDB	ath-miR319a	AT1G30210	TCP24	TEOSINTE BRANCHED 1%2C cycloidea%2C and PCF family 24	NA	NA	NA	NA	NA	NA	NA	NA	1183.85	201.36	194.28	852.876	61.733	1.08863e-08	6.2336e-08	0.407078
TarDB	ath-miR319a	AT1G53230	TCP3	TEOSINTE BRANCHED 1%2C cycloidea and PCF transcription factor 3	NA	NA	NA	NA	NA	NA	NA	NA	1796.71	350.545	289.771	1425.9	374.358	1.00698e-72	8.3193e-71	0.520452
TarDB	ath-miR319a	AT2G31070	TCP10	TCP domain protein 10	NA	NA	NA	NA	NA	NA	NA	NA	5833.88	284.125	272.447	1256.3	24.9317	0.0151499	0.0343211	0.541723
TarDB	ath-miR319a	AT3G15030	TCP4	TCP family transcription factor 4	NA	NA	NA	NA	NA	NA	NA	NA	8883.1	232.104	218.261	1001.73	111.553	2.9492e-18	2.98883e-17	0.442516
TarDB	ath-miR319a	AT4G18390	TCP2	TEOSINTE BRANCHED 1%2C cycloidea and PCF transcription factor 2	NA	NA	NA	NA	NA	NA	NA	NA	12836.1	190.016	182.879	820.772	356.125	7.15222e-69	5.40967e-67	0.500711
miRTarBase	ath-miR319a_ath-miR319b	AT1G30210	TCP24	TEOSINTE BRANCHED 1%2C cycloidea%2C and PCF family 24	949.795	787.76	729.618	2647.16	34.3655	0.00059056	0.00178985	1	1183.85	201.36	194.28	852.876	61.733	1.08863e-08	6.2336e-08	0.407078
miRTarBase	ath-miR319a_ath-miR319b	AT1G53230	TCP3	TEOSINTE BRANCHED 1%2C cycloidea and PCF transcription factor 3	949.795	787.76	729.618	2647.16	34.3655	0.00059056	0.00178985	1	1796.71	350.545	289.771	1425.9	374.358	1.00698e-72	8.3193e-71	0.520452
miRTarBase	ath-miR319a_ath-miR319b	AT2G31070	TCP10	TCP domain protein 10	949.795	787.76	729.618	2647.16	34.3655	0.00059056	0.00178985	1	5833.88	284.125	272.447	1256.3	24.9317	0.0151499	0.0343211	0.541723
miRTarBase	ath-miR319a_ath-miR319b	AT3G15030	TCP4	TCP family transcription factor 4	949.795	787.76	729.618	2647.16	34.3655	0.00059056	0.00178985	1	8883.1	232.104	218.261	1001.73	111.553	2.9492e-18	2.98883e-17	0.442516
PmiREN;miRTarBase	ath-miR319a_ath-miR319b	AT4G18390	TCP2	TEOSINTE BRANCHED 1%2C cycloidea and PCF transcription factor 2	949.795	787.76	729.618	2647.16	34.3655	0.00059056	0.00178985	1	12836.1	190.016	182.879	820.772	356.125	7.15222e-69	5.40967e-67	0.500711
PmiREN;miRTarBase;TarDB	ath-miR319c	AT1G30210	TCP24	TEOSINTE BRANCHED 1%2C cycloidea%2C and PCF family 24	486.409	422.294	367.631	1369.45	31.6831	0.00154837	0.004122	1	1183.85	201.36	194.28	852.876	61.733	1.08863e-08	6.2336e-08	0.407078
miRTarBase;TarDB	ath-miR319c	AT1G53230	TCP3	TEOSINTE BRANCHED 1%2C cycloidea and PCF transcription factor 3	486.409	422.294	367.631	1369.45	31.6831	0.00154837	0.004122	1	1796.71	350.545	289.771	1425.9	374.358	1.00698e-72	8.3193e-71	0.520452
miRTarBase;TarDB	ath-miR319c	AT2G31070	TCP10	TCP domain protein 10	486.409	422.294	367.631	1369.45	31.6831	0.00154837	0.004122	1	5833.88	284.125	272.447	1256.3	24.9317	0.0151499	0.0343211	0.541723
miRTarBase;TarDB	ath-miR319c	AT3G15030	TCP4	TCP family transcription factor 4	486.409	422.294	367.631	1369.45	31.6831	0.00154837	0.004122	1	8883.1	232.104	218.261	1001.73	111.553	2.9492e-18	2.98883e-17	0.442516
miRTarBase;TarDB	ath-miR319c	AT4G18390	TCP2	TEOSINTE BRANCHED 1%2C cycloidea and PCF transcription factor 2	486.409	422.294	367.631	1369.45	31.6831	0.00154837	0.004122	1	12836.1	190.016	182.879	820.772	356.125	7.15222e-69	5.40967e-67	0.500711
PmiREN	ath-miR3434-3p	AT2G22230	AT2G22230	Thioesterase superfamily protein	0.360789	0.422664	0.62942	NA	NA	NA	NA	NA	5413.47	181.572	151.318	744.49	155.34	4.66611e-27	6.59703e-26	0.500711
PmiREN	ath-miR3434-3p	AT3G01440	PnsL3	PsbQ-like 1	0.360789	0.422664	0.62942	NA	NA	NA	NA	NA	8423.24	278.87	224.696	1108.79	348.792	2.52209e-67	2.43945e-65	0.369212
PmiREN	ath-miR3434-3p	AT5G67490	AT5G67490	succinate dehydrogenase assembly factor	0.360789	0.422664	0.62942	NA	NA	NA	NA	NA	17350.9	181.007	202.857	816.072	39.7192	8.00469e-05	0.000258552	0.501596
TarDB	ath-miR390a-5p	AT3G24660	TMKL1	transmembrane kinase-like 1	NA	NA	NA	NA	NA	NA	NA	NA	9100.59	80.7358	70.0566	346.077	47.1794	4.33972e-06	1.64193e-05	0.489854
TarDB	ath-miR391-5p	AT1G10700	PRS3	phosphoribosyl pyrophosphate (PRPP) synthase 3	8.24319	9.42691	11.4619	31.2572	17.7255	0.124283	0.181361	1	458.221	123.967	128.109	537.266	55.4679	1.49183e-07	9.22657e-07	0.338518
TarDB	ath-miR391-5p	AT4G29900	ACA10	autoinhibited Ca(2+)-ATPase 10	8.24319	9.42691	11.4619	31.2572	17.7255	0.124283	0.181361	1	13879	785.756	1199.47	4179.08	133.918	1.00711e-22	2.27521e-21	0.250433
TarDB	ath-miR393b-3p	AT1G02660	AT1G02660	alpha/beta-Hydrolases superfamily protein	202.156	203.563	183.741	632.462	48.9235	2.15709e-06	1.3708e-05	1	205.481	125.464	277.496	836.34	187.66	1.13794e-33	2.19768e-32	0.500711
TarDB	ath-miR393b-5p	AT1G12820	AFB3	auxin signaling F-box 3	NA	NA	NA	NA	NA	NA	NA	NA	721.104	298.883	315.169	1357.73	145.978	3.7053e-25	4.40058e-24	0.542738
TarDB	ath-miR393b-5p	AT3G23690	AT3G23690	basic helix-loop-helix (bHLH) DNA-binding superfamily protein	NA	NA	NA	NA	NA	NA	NA	NA	9186.95	222.248	206.548	946.008	27.8197	0.00587792	0.0184536	0.407078
TarDB	ath-miR393b-5p	AT3G26810	AFB2	auxin signaling F-box 2	NA	NA	NA	NA	NA	NA	NA	NA	9415.75	318.873	343.967	1465.5	194.757	3.93366e-35	1.10986e-33	0.36355
TarDB	ath-miR393b-5p	AT3G62980	TIR1	F-box/RNI-like superfamily protein	NA	NA	NA	NA	NA	NA	NA	NA	10626.1	644.369	789.892	3167.54	302.821	1.20071e-57	8.29881e-56	0.363144
TarDB	ath-miR393b-5p	AT4G03190	GRH1	GRR1-like protein 1	NA	NA	NA	NA	NA	NA	NA	NA	12352.3	172.061	175.042	782.266	41.9492	3.39675e-05	0.000114566	0.500711
PmiREN	ath-miR393b-5p_ath-miR393a-5p	AT1G10200	WLIM1	GATA type zinc finger transcription factor family protein	38.4171	38.0431	53.7813	139.743	42.3629	2.89324e-05	0.000135707	1	710.963	392.209	401.152	1726.03	68.5786	5.90296e-10	3.45568e-09	0.442516
PmiREN	ath-miR393b-5p_ath-miR393a-5p	AT1G27340	LCR	Galactose oxidase/kelch repeat superfamily protein	38.4171	38.0431	53.7813	139.743	42.3629	2.89324e-05	0.000135707	1	1151.53	257.901	249.814	1119.37	23.9781	0.0204807	0.0550353	0.442516
PmiREN	ath-miR393b-5p_ath-miR393a-5p	AT3G23690	AT3G23690	basic helix-loop-helix (bHLH) DNA-binding superfamily protein	38.4171	38.0431	53.7813	139.743	42.3629	2.89324e-05	0.000135707	1	9186.95	222.248	206.548	946.008	27.8197	0.00587792	0.0184536	0.407078
PmiREN	ath-miR393b-5p_ath-miR393a-5p	AT5G51100	FSD2	Fe superoxide dismutase 2	38.4171	38.0431	53.7813	139.743	42.3629	2.89324e-05	0.000135707	1	16696.7	102.367	97.7123	437.372	129.243	8.75834e-22	1.04643e-20	0.457593
TarDB	ath-miR394a	AT1G27340	LCR	Galactose oxidase/kelch repeat superfamily protein	NA	NA	NA	NA	NA	NA	NA	NA	1151.53	257.901	249.814	1119.37	23.9781	0.0204807	0.0550353	0.442516
PmiREN	ath-miR395a_ath-miR395d_ath-miR395e	AT3G22890	APS1	ATP sulfurylase 1	57.915	65.4374	40.8867	176.221	38.878	0.000110216	0.00043425	1	10884.4	2214.72	2057.61	9266.71	92.6404	1.51868e-14	1.31729e-13	0.41164
TarDB	ath-miR395b	AT3G22890	APS1	ATP sulfurylase 1	NA	NA	NA	NA	NA	NA	NA	NA	10884.4	2214.72	2057.61	9266.71	92.6404	1.51868e-14	1.31729e-13	0.41164
TarDB	ath-miR395b	AT5G10180	SULTR2%3B1	slufate transporter 2%3B1	NA	NA	NA	NA	NA	NA	NA	NA	15853.7	477.018	354.602	1903.93	28.0536	0.00543302	0.0340629	0.195868
TarDB	ath-miR395b	AT5G43780	APS4	Pseudouridine synthase/archaeosine transglycosylase-like family protein	NA	NA	NA	NA	NA	NA	NA	NA	16792	514.877	487.346	2174.91	27.1693	0.00730489	0.0252635	0.361949
TarDB	ath-miR395e	AT3G22890	APS1	ATP sulfurylase 1	NA	NA	NA	NA	NA	NA	NA	NA	10884.4	2214.72	2057.61	9266.71	92.6404	1.51868e-14	1.31729e-13	0.41164
TarDB	ath-miR395e	AT5G10180	SULTR2%3B1	slufate transporter 2%3B1	NA	NA	NA	NA	NA	NA	NA	NA	15853.7	477.018	354.602	1903.93	28.0536	0.00543302	0.0340629	0.195868
TarDB	ath-miR395e	AT5G43780	APS4	Pseudouridine synthase/archaeosine transglycosylase-like family protein	NA	NA	NA	NA	NA	NA	NA	NA	16792	514.877	487.346	2174.91	27.1693	0.00730489	0.0252635	0.361949
miRTarBase	ath-miR396a-5p	AT2G06200	GRF6	growth-regulating factor 6	1371.1	1247.96	1347.11	4255.51	19.2867	0.0818411	0.131963	1	4887.03	4.63168	2.60688	16.0651	37.146	0.000211548	0.000207368	1.67243
miRTarBase;TarDB	ath-miR396a-5p	AT2G22840	GRF1	growth-regulating factor 1	1371.1	1247.96	1347.11	4255.51	19.2867	0.0818411	0.131963	1	5339.14	75.837	67.124	322.81	43.7443	1.68815e-05	4.87655e-05	0.609986
TarDB	ath-miR396a-5p	AT2G34530	AT2G34530	transmembrane protein	1371.1	1247.96	1347.11	4255.51	19.2867	0.0818411	0.131963	1	5681.96	5.96758	3.72078	21.2022	23.1703	0.0263144	0.0200077	1.67243
TarDB	ath-miR396a-5p	AT2G36400	GRF3	growth-regulating factor 3	1371.1	1247.96	1347.11	4255.51	19.2867	0.0818411	0.131963	1	5864.16	107.779	135.234	538.461	146.603	2.76759e-25	2.45702e-24	0.736763
miRTarBase;TarDB	ath-miR396a-5p	AT2G45480	GRF9	growth-regulating factor 9	1371.1	1247.96	1347.11	4255.51	19.2867	0.0818411	0.131963	1	6084.07	13.1583	11.063	55.2638	17.364	0.13641	0.0870902	1.80964
TarDB	ath-miR396a-5p	AT3G01040	GAUT13	galacturonosyltransferase 13	1371.1	1247.96	1347.11	4255.51	19.2867	0.0818411	0.131963	1	8283.16	149.465	138.127	634.47	32.4548	0.0011768	0.00406976	0.404496
miRTarBase	ath-miR396a-5p	AT3G13960	GRF5	growth-regulating factor 5	1371.1	1247.96	1347.11	4255.51	19.2867	0.0818411	0.131963	1	8643.29	25.0488	25.8614	117.549	54.1732	2.54475e-07	4.72862e-07	1.15725
miRTarBase;TarDB	ath-miR396a-5p	AT3G52910	GRF4	growth-regulating factor 4	1371.1	1247.96	1347.11	4255.51	19.2867	0.0818411	0.131963	1	9639.21	46.95	41.8194	202.522	35.2035	0.000434603	0.000887747	0.74432
miRTarBase;TarDB	ath-miR396a-5p	AT4G24150	GRF8	growth-regulating factor 8	1371.1	1247.96	1347.11	4255.51	19.2867	0.0818411	0.131963	1	12865.1	4.46715	7.98963	27.5734	106.597	2.81194e-17	5.63822e-17	2.20272
miRTarBase;TarDB	ath-miR396a-5p	AT4G37740	GRF2	growth-regulating factor 2	1371.1	1247.96	1347.11	4255.51	19.2867	0.0818411	0.131963	1	13402.4	48.0608	43.9458	208.049	29.7074	0.0030899	0.00474698	0.904026
TarDB	ath-miR396a-5p	AT5G01370	ACI1	ALC-interacting protein 1	1371.1	1247.96	1347.11	4255.51	19.2867	0.0818411	0.131963	1	15127.2	27.7648	16.8969	104.056	47.877	3.28357e-06	5.44256e-06	1.17494
miRTarBase	ath-miR396a-5p	AT5G38480	GRF3	ral regulatory factor 3	1371.1	1247.96	1347.11	4255.51	19.2867	0.0818411	0.131963	1	16939.2	868.159	774.774	3639.4	135.944	3.9374e-23	6.30197e-22	0.361949
TarDB	ath-miR396a-5p	AT5G43060	RD21B	Granulin repeat cysteine protease family protein	1371.1	1247.96	1347.11	4255.51	19.2867	0.0818411	0.131963	1	16945.1	711.701	595.077	2865.01	42.3663	2.88944e-05	0.000133274	0.363144
miRTarBase;TarDB	ath-miR396a-5p	AT5G53660	GRF7	growth-regulating factor 7	1371.1	1247.96	1347.11	4255.51	19.2867	0.0818411	0.131963	1	16693.9	2.71688	2.35094	11.2161	14.2065	0.287718	0.0921864	3.59266
TarDB	ath-miR396b-5p	AT1G60140	TPS10	trehalose phosphate synthase	2947.93	2640.17	2618.57	8805.36	30.2732	0.00253969	0.00649766	1	2333.25	732.919	975.667	3562.58	178.65	8.0749e-32	1.96619e-30	0.361949
miRTarBase	ath-miR396b-5p	AT2G06200	GRF6	growth-regulating factor 6	2947.93	2640.17	2618.57	8805.36	30.2732	0.00253969	0.00649766	1	4887.03	4.63168	2.60688	16.0651	37.146	0.000211548	0.000207368	1.67243
miRTarBase;TarDB	ath-miR396b-5p	AT2G22840	GRF1	growth-regulating factor 1	2947.93	2640.17	2618.57	8805.36	30.2732	0.00253969	0.00649766	1	5339.14	75.837	67.124	322.81	43.7443	1.68815e-05	4.87655e-05	0.609986
PmiREN	ath-miR396b-5p	AT2G23940	AT2G23940	transmembrane protein (DUF788)	2947.93	2640.17	2618.57	8805.36	30.2732	0.00253969	0.00649766	1	5382.49	90.1456	88.6481	389.869	13.9471	0.304096	0.402044	0.786106
PmiREN;TarDB	ath-miR396b-5p	AT2G34530	AT2G34530	transmembrane protein	2947.93	2640.17	2618.57	8805.36	30.2732	0.00253969	0.00649766	1	5681.96	5.96758	3.72078	21.2022	23.1703	0.0263144	0.0200077	1.67243
TarDB	ath-miR396b-5p	AT2G36400	GRF3	growth-regulating factor 3	2947.93	2640.17	2618.57	8805.36	30.2732	0.00253969	0.00649766	1	5864.16	107.779	135.234	538.461	146.603	2.76759e-25	2.45702e-24	0.736763
miRTarBase;TarDB	ath-miR396b-5p	AT2G45480	GRF9	growth-regulating factor 9	2947.93	2640.17	2618.57	8805.36	30.2732	0.00253969	0.00649766	1	6084.07	13.1583	11.063	55.2638	17.364	0.13641	0.0870902	1.80964
miRTarBase	ath-miR396b-5p	AT3G13960	GRF5	growth-regulating factor 5	2947.93	2640.17	2618.57	8805.36	30.2732	0.00253969	0.00649766	1	8643.29	25.0488	25.8614	117.549	54.1732	2.54475e-07	4.72862e-07	1.15725
TarDB	ath-miR396b-5p	AT3G14110	FLU	Tetratricopeptide repeat (TPR)-like superfamily protein	2947.93	2640.17	2618.57	8805.36	30.2732	0.00253969	0.00649766	1	9112.52	501.262	530.736	2265.36	21.6039	0.0422061	0.130608	0.362627
PmiREN	ath-miR396b-5p	AT3G19400	AT3G19400	Cysteine proteinases superfamily protein	2947.93	2640.17	2618.57	8805.36	30.2732	0.00253969	0.00649766	1	8911.59	103.928	94.2692	435.481	87.2365	1.6885e-13	7.27969e-13	0.786106
miRTarBase;TarDB	ath-miR396b-5p	AT3G52910	GRF4	growth-regulating factor 4	2947.93	2640.17	2618.57	8805.36	30.2732	0.00253969	0.00649766	1	9639.21	46.95	41.8194	202.522	35.2035	0.000434603	0.000887747	0.74432
miRTarBase;TarDB	ath-miR396b-5p	AT4G24150	GRF8	growth-regulating factor 8	2947.93	2640.17	2618.57	8805.36	30.2732	0.00253969	0.00649766	1	12865.1	4.46715	7.98963	27.5734	106.597	2.81194e-17	5.63822e-17	2.20272
miRTarBase;TarDB	ath-miR396b-5p	AT4G37740	GRF2	growth-regulating factor 2	2947.93	2640.17	2618.57	8805.36	30.2732	0.00253969	0.00649766	1	13402.4	48.0608	43.9458	208.049	29.7074	0.0030899	0.00474698	0.904026
PmiREN;TarDB	ath-miR396b-5p	AT5G01370	ACI1	ALC-interacting protein 1	2947.93	2640.17	2618.57	8805.36	30.2732	0.00253969	0.00649766	1	15127.2	27.7648	16.8969	104.056	47.877	3.28357e-06	5.44256e-06	1.17494
miRTarBase	ath-miR396b-5p	AT5G38480	GRF3	ral regulatory factor 3	2947.93	2640.17	2618.57	8805.36	30.2732	0.00253969	0.00649766	1	16939.2	868.159	774.774	3639.4	135.944	3.9374e-23	6.30197e-22	0.361949
PmiREN;TarDB	ath-miR396b-5p	AT5G43060	RD21B	Granulin repeat cysteine protease family protein	2947.93	2640.17	2618.57	8805.36	30.2732	0.00253969	0.00649766	1	16945.1	711.701	595.077	2865.01	42.3663	2.88944e-05	0.000133274	0.363144
miRTarBase;TarDB	ath-miR396b-5p	AT5G53660	GRF7	growth-regulating factor 7	2947.93	2640.17	2618.57	8805.36	30.2732	0.00253969	0.00649766	1	16693.9	2.71688	2.35094	11.2161	14.2065	0.287718	0.0921864	3.59266
PmiREN	ath-miR396b-5p	AT5G61440	ACHT5	atypical CYS HIS rich thioredoxin 5	2947.93	2640.17	2618.57	8805.36	30.2732	0.00253969	0.00649766	1	17080.7	118.399	143.863	548.792	74.5502	4.46843e-11	3.09738e-10	0.404496
PmiREN	ath-miR397a	AT1G66670	CLPP3	CLP protease proteolytic subunit 3	2.05428	3.64638	1.73771	7.98102	18.7096	0.0957824	0.148576	1	2561.78	825.184	749.582	3331.86	28.0533	0.00543355	0.0143546	0.491041
miRTarBase;TarDB	ath-miR397a	AT2G29130	LAC2	laccase 2	2.05428	3.64638	1.73771	7.98102	18.7096	0.0957824	0.148576	1	5493.19	14.2176	8.85673	50.0435	15.1964	0.230869	0.183971	1.37051
miRTarBase;TarDB	ath-miR397a	AT2G38080	IRX12	Laccase/Diphenol oxidase family protein	2.05428	3.64638	1.73771	7.98102	18.7096	0.0957824	0.148576	1	5907.41	112.797	105.28	480.019	18.2089	0.109493	0.229873	0.511037
PmiREN	ath-miR397a	AT3G06470	AT3G06470	GNS1/SUR4 membrane protein family	2.05428	3.64638	1.73771	7.98102	18.7096	0.0957824	0.148576	1	8479.29	131.539	155.844	621.427	68.102	7.24256e-10	2.56972e-09	0.736763
PmiREN	ath-miR397a	AT3G17880	TDX	tetraticopeptide domain-containing thioredoxin	2.05428	3.64638	1.73771	7.98102	18.7096	0.0957824	0.148576	1	8889.43	140.881	155.299	632.623	69.3874	4.16953e-10	2.46703e-09	0.442516
miRTarBase;TarDB	ath-miR397a	AT5G60020	LAC17	laccase 17	2.05428	3.64638	1.73771	7.98102	18.7096	0.0957824	0.148576	1	17000	102.073	73.3307	381.528	42.6077	2.63069e-05	7.44202e-05	0.608911
miRTarBase;TarDB	ath-miR397b	AT2G29130	LAC2	laccase 2	2.31615	3.54539	2.74169	9.23086	25.7388	0.0116848	0.0247516	1	5493.19	14.2176	8.85673	50.0435	15.1964	0.230869	0.183971	1.37051
miRTarBase;TarDB	ath-miR397b	AT2G38080	IRX12	Laccase/Diphenol oxidase family protein	2.31615	3.54539	2.74169	9.23086	25.7388	0.0116848	0.0247516	1	5907.41	112.797	105.28	480.019	18.2089	0.109493	0.229873	0.511037
PmiREN	ath-miR397b	AT3G19820	DWF1	cell elongation protein / DWARF1 / DIMINUTO (DIM)	2.31615	3.54539	2.74169	9.23086	25.7388	0.0116848	0.0247516	1	11327.4	2292.71	2513.13	10838.4	83.0996	1.05432e-12	6.09799e-12	0.546794
PmiREN;TarDB	ath-miR397b	AT3G57870	SCE1	sumo conjugation enzyme 1	2.31615	3.54539	2.74169	9.23086	25.7388	0.0116848	0.0247516	1	10178.2	484.942	417.83	1955.63	213.578	5.08295e-39	1.69414e-37	0.362627
TarDB	ath-miR397b	AT3G60250	CKB3	casein kinase II beta chain 3	2.31615	3.54539	2.74169	9.23086	25.7388	0.0116848	0.0247516	1	10144.7	266.383	365.832	1399.04	534.54	9.7691e-107	3.17739e-104	0.36355
miRTarBase;TarDB	ath-miR397b	AT5G60020	LAC17	laccase 17	2.31615	3.54539	2.74169	9.23086	25.7388	0.0116848	0.0247516	1	17000	102.073	73.3307	381.528	42.6077	2.63069e-05	7.44202e-05	0.608911
miRTarBase;TarDB	ath-miR398a-3p	AT1G08830	CSD1	copper/zinc superoxide dismutase 1	289.095	457.142	259.573	1079.19	30.1894	0.00261481	0.00660408	1	920.008	604.493	889.428	3207.86	92.1016	1.93239e-14	1.40088e-13	0.491041
miRTarBase	ath-miR398a-3p	AT1G12520	CCS	copper chaperone for SOD1	289.095	457.142	259.573	1079.19	30.1894	0.00261481	0.00660408	1	744.156	285.83	499.268	1698.99	77.1682	1.42713e-11	9.39526e-11	0.442516
miRTarBase	ath-miR398a-3p	AT2G28190	CSD2	copper/zinc superoxide dismutase 2	289.095	457.142	259.573	1079.19	30.1894	0.00261481	0.00660408	1	6151.88	677.449	973.45	3577.22	27.2217	0.00717875	0.0351083	0.250433
PmiREN	ath-miR398a-3p	AT2G33410	AT2G33410	RNA-binding (RRM/RBD/RNP motifs) family protein	289.095	457.142	259.573	1079.19	30.1894	0.00261481	0.00660408	1	6020.23	366.25	440.666	1783.75	139.972	6.06807e-24	8.26331e-23	0.442516
PmiREN;TarDB	ath-miR398a-3p	AT3G15640	AT3G15640	Rubredoxin-like superfamily protein	289.095	457.142	259.573	1079.19	30.1894	0.00261481	0.00660408	1	8996.61	335.778	318.989	1441.28	49.3035	1.85089e-06	7.98774e-06	0.442516
PmiREN;TarDB	ath-miR398a-3p	AT5G14550	AT5G14550	Core-2/I-branching beta-1%2C6-N-acetylglucosaminyltransferase family protein	289.095	457.142	259.573	1079.19	30.1894	0.00261481	0.00660408	1	15625.6	88.0515	87.9529	379.495	128.453	1.26133e-21	1.12907e-20	0.609986
TarDB	ath-miR398c-3p	AT3G06370	NHX4	sodium hydrogen exchanger 4	NA	NA	NA	NA	NA	NA	NA	NA	8385.89	41.3921	32.85	165.492	50.5987	1.09629e-06	1.91084e-06	1.16785
TarDB	ath-miR398c-3p	AT3G15640	AT3G15640	Rubredoxin-like superfamily protein	NA	NA	NA	NA	NA	NA	NA	NA	8996.61	335.778	318.989	1441.28	49.3035	1.85089e-06	7.98774e-06	0.442516
TarDB	ath-miR398c-3p	AT5G14550	AT5G14550	Core-2/I-branching beta-1%2C6-N-acetylglucosaminyltransferase family protein	NA	NA	NA	NA	NA	NA	NA	NA	15625.6	88.0515	87.9529	379.495	128.453	1.26133e-21	1.12907e-20	0.609986
miRTarBase	ath-miR398c-3p_ath-miR398b-3p	AT1G08830	CSD1	copper/zinc superoxide dismutase 1	2171.22	3255.59	1830.75	7787.03	28.429	0.00478545	0.0107129	1	920.008	604.493	889.428	3207.86	92.1016	1.93239e-14	1.40088e-13	0.491041
miRTarBase	ath-miR398c-3p_ath-miR398b-3p	AT1G12520	CCS	copper chaperone for SOD1	2171.22	3255.59	1830.75	7787.03	28.429	0.00478545	0.0107129	1	744.156	285.83	499.268	1698.99	77.1682	1.42713e-11	9.39526e-11	0.442516
miRTarBase	ath-miR398c-3p_ath-miR398b-3p	AT2G28190	CSD2	copper/zinc superoxide dismutase 2	2171.22	3255.59	1830.75	7787.03	28.429	0.00478545	0.0107129	1	6151.88	677.449	973.45	3577.22	27.2217	0.00717875	0.0351083	0.250433
PmiREN	ath-miR399a	AT2G19470	ckl5	casein kinase I-like 5	3.75139	3.64319	2.3409	10.4457	29.2659	0.00359698	0.00885757	1	5362.55	235.435	248.026	1041.2	50.4053	1.1857e-06	6.21161e-06	0.369212
TarDB	ath-miR399a	AT2G33770	PHO2	phosphate 2	3.75139	3.64319	2.3409	10.4457	29.2659	0.00359698	0.00885757	1	6808.63	1156.04	1320.45	5442.79	30.3431	0.00247865	0.0129277	0.250433
miRTarBase	ath-miR399b_ath-miR399c-3p	AT2G33770	PHO2	phosphate 2	23.0056	20.1931	12.8957	60.1866	63.4279	5.31619e-09	4.98709e-08	1	6808.63	1156.04	1320.45	5442.79	30.3431	0.00247865	0.0129277	0.250433
TarDB	ath-miR399c-3p	AT2G33770	PHO2	phosphate 2	NA	NA	NA	NA	NA	NA	NA	NA	6808.63	1156.04	1320.45	5442.79	30.3431	0.00247865	0.0129277	0.250433
TarDB	ath-miR399d	AT2G33770	PHO2	phosphate 2	NA	NA	NA	NA	NA	NA	NA	NA	6808.63	1156.04	1320.45	5442.79	30.3431	0.00247865	0.0129277	0.250433
TarDB	ath-miR399e	AT2G33770	PHO2	phosphate 2	NA	NA	NA	NA	NA	NA	NA	NA	6808.63	1156.04	1320.45	5442.79	30.3431	0.00247865	0.0129277	0.250433
TarDB	ath-miR399f	AT2G33770	PHO2	phosphate 2	NA	NA	NA	NA	NA	NA	NA	NA	6808.63	1156.04	1320.45	5442.79	30.3431	0.00247865	0.0129277	0.250433
miRTarBase;TarDB	ath-miR400	AT1G06580	AT1G06580	Pentatricopeptide repeat (PPR) superfamily protein	3.1534	3.73751	5.63895	13.444	33.6224	0.000773453	0.00227418	1	215.81	15.7964	17.4698	74.416	63.4894	5.17939e-09	9.02165e-09	1.43807
miRTarBase;TarDB	ath-miR400	AT1G62720	NG1	Pentatricopeptide repeat (PPR-like) superfamily protein	3.1534	3.73751	5.63895	13.444	33.6224	0.000773453	0.00227418	1	1744.1	3.78179	4.98959	19.4997	29.4481	0.00337873	0.00300728	1.59665
miRTarBase	ath-miR400	AT1G62930	RPF3	Tetratricopeptide repeat (TPR)-like superfamily protein	3.1534	3.73751	5.63895	13.444	33.6224	0.000773453	0.00227418	1	1783.57	39.1162	35.9586	165.17	26.2814	0.00979135	0.0110617	1.16785
miRTarBase;TarDB	ath-miR400	AT1G64580	AT1G64580	Pentatricopeptide repeat (PPR) superfamily protein	3.1534	3.73751	5.63895	13.444	33.6224	0.000773453	0.00227418	1	1840.22	34.5313	32.8049	148.916	32.7874	0.00104478	0.00247929	0.606555
TarDB	ath-miR400	AT3G16710	AT3G16710	Pentatricopeptide repeat (PPR) superfamily protein	3.1534	3.73751	5.63895	13.444	33.6224	0.000773453	0.00227418	1	8731.39	15.7925	17.1278	71.663	10.2868	0.590814	0.489605	1.2407
TarDB	ath-miR400	AT3G22470	AT3G22470	Pentatricopeptide repeat (PPR) superfamily protein	3.1534	3.73751	5.63895	13.444	33.6224	0.000773453	0.00227418	1	8955.68	25.4182	24.6044	110.121	11.0036	0.528606	0.470641	1.15725
TarDB	ath-miR400	AT4G19440	AT4G19440	Tetratricopeptide repeat (TPR)-like superfamily protein	3.1534	3.73751	5.63895	13.444	33.6224	0.000773453	0.00227418	1	12747.2	59.3814	57.3783	259.355	83.0969	1.05555e-12	3.74609e-12	0.904026
miRTarBase	ath-miR402	AT2G38950	AT2G38950	Transcription factor jumonji (jmj) family protein / zinc finger (C5HC2 type) family protein	77.3931	66.1413	78.6969	238.444	17.6898	0.125439	0.181702	1	6073.58	246.086	268.958	1126.03	73.5137	7.00979e-11	5.23981e-10	0.369212
TarDB	ath-miR402	AT4G34060	DML3	demeter-like protein 3	77.3931	66.1413	78.6969	238.444	17.6898	0.125439	0.181702	1	13244.4	24.0548	19.7965	99.9005	69.8611	3.40048e-10	7.87517e-10	1.17494
TarDB	ath-miR403-3p	AT1G31280	AGO2	Argonaute family protein	3527.8	3243.62	3570.22	11096.1	17.931	0.117802	0.173186	1	1136.21	114.646	102.072	466.039	84.3163	6.15907e-13	2.54515e-12	0.786106
TarDB	ath-miR403-3p	AT4G21510	FBS2	F-box family protein	3527.8	3243.62	3570.22	11096.1	17.931	0.117802	0.173186	1	12804	50.7746	57.9242	230.867	47.4854	3.8405e-06	8.10498e-06	0.904026
PmiREN	ath-miR408-3p	AT1G15830	AT1G15830	NA	758.491	939.368	597.978	2463.32	21.1245	0.0485866	0.0851515	1	569.43	40.6442	42.9097	182.492	101.729	2.55091e-16	1.25075e-15	0.833985
miRTarBase	ath-miR408-3p	AT1G17180	GSTU25	glutathione S-transferase TAU 25	758.491	939.368	597.978	2463.32	21.1245	0.0485866	0.0851515	1	663.041	101.941	55.165	348.852	16.083	0.187462	0.223084	0.904026
miRTarBase;TarDB	ath-miR408-3p	AT2G02850	ARPN	plantacyanin	758.491	939.368	597.978	2463.32	21.1245	0.0485866	0.0851515	1	4814.59	25.5391	20.3858	103.918	19.7536	0.0718923	0.0718651	1.16785
miRTarBase	ath-miR408-3p	AT2G30210	LAC3	laccase 3	758.491	939.368	597.978	2463.32	21.1245	0.0485866	0.0851515	1	5638.47	163.356	100.363	560.05	36.7228	0.000247739	0.000524731	0.736763
PmiREN;miRTarBase;TarDB	ath-miR408-3p	AT2G47020	AT2G47020	Peptide chain release factor 1	758.491	939.368	597.978	2463.32	21.1245	0.0485866	0.0851515	1	6180.93	49.4521	67.3396	258.144	178.22	9.88925e-32	1.00922e-30	0.874463
PmiREN;miRTarBase	ath-miR408-3p	AT3G02200	AT3G02200	Proteasome component (PCI) domain protein	758.491	939.368	597.978	2463.32	21.1245	0.0485866	0.0851515	1	8714.32	512.422	611.013	2459.94	147.155	2.14013e-25	6.96257e-24	0.195523
miRTarBase	ath-miR408-3p	AT5G05390	LAC12	laccase 12	758.491	939.368	597.978	2463.32	21.1245	0.0485866	0.0851515	1	15245.5	2.96897	1.79919	9.931	40.8512	5.18882e-05	2.22929e-05	4.25418
miRTarBase	ath-miR408-3p	AT5G07130	LAC13	laccase 13	758.491	939.368	597.978	2463.32	21.1245	0.0485866	0.0851515	1	15348.2	49.8529	36.7296	191.482	50.1435	1.31828e-06	2.73431e-06	0.965707
TarDB	ath-miR408-5p	AT2G47020	AT2G47020	Peptide chain release factor 1	95.2966	119.603	84.7374	321.497	13.5292	0.33178	0.384474	1	6180.93	49.4521	67.3396	258.144	178.22	9.88925e-32	1.00922e-30	0.874463
TarDB	ath-miR414	AT5G63740	AT5G63740	RING/U-box superfamily protein	NA	NA	NA	NA	NA	NA	NA	NA	17048.7	0.0350477	0.0343242	NA	NA	NA	NA	NA
TarDB	ath-miR415	AT5G17580	AT5G17580	Phototropic-responsive NPH3 family protein	NA	NA	NA	NA	NA	NA	NA	NA	15676.9	29.0791	26.7505	127.101	51.4084	7.88967e-07	1.38409e-06	1.17494
PmiREN	ath-miR4243	AT1G52310	AT1G52310	protein kinase family protein / C-type lectin domain-containing protein	NA	NA	NA	NA	NA	NA	NA	NA	1560.06	138.976	130.525	595.871	35.5965	0.000376068	0.00126684	0.442516
PmiREN	ath-miR4243	AT4G22560	AT4G22560	sulfated surface-like glycoprotein	NA	NA	NA	NA	NA	NA	NA	NA	12809.9	9.59892	6.58128	36.4934	58.3772	4.45304e-08	6.43414e-08	1.61219
miRTarBase	ath-miR472-3p	AT1G51480	AT1G51480	disease resistance protein (CC-NBS-LRR class) family protein	50.5217	41.3129	52.2544	154.601	43.887	1.59636e-05	7.96818e-05	1	1401.08	1.59688	2.23957	8.34995	6.82062	0.869236	0.216151	4.33839
TarDB	ath-miR472-3p	AT5G43730	AT5G43730	Disease resistance protein (CC-NBS-LRR class) family	50.5217	41.3129	52.2544	154.601	43.887	1.59636e-05	7.96818e-05	1	16382.6	54.4405	57.3498	243.641	20.0932	0.065344	0.103443	0.721603
miRTarBase;TarDB	ath-miR472-3p	AT5G43740	AT5G43740	Disease resistance protein (CC-NBS-LRR class) family	50.5217	41.3129	52.2544	154.601	43.887	1.59636e-05	7.96818e-05	1	16457.3	129.588	136.528	583.477	28.3399	0.00493217	0.0186115	0.338518
TarDB	ath-miR5014a-3p	AT5G57700	AT5G57700	BNR/Asp-box repeat family protein	NA	NA	NA	NA	NA	NA	NA	NA	16897.6	63.5554	53.3353	261.276	64.845	2.91222e-09	8.36762e-09	0.874463
PmiREN	ath-miR5017-5p	AT4G01460	AT4G01460	basic helix-loop-helix (bHLH) DNA-binding superfamily protein	NA	NA	NA	NA	NA	NA	NA	NA	12165.9	54.6443	61.1905	254.295	17.0128	0.149115	0.185979	0.874463
PmiREN	ath-miR5021	AT1G71910	AT1G71910	NA	2.76838	2.66636	2.08455	8.06784	18.4959	0.101441	0.154914	1	2072.48	7.64025	7.76423	32.4436	22.0007	0.0375121	0.0251206	1.87036
PmiREN	ath-miR5021	AT1G74410	AT1G74410	RING/U-box superfamily protein	2.76838	2.66636	2.08455	8.06784	18.4959	0.101441	0.154914	1	2203.48	55.0048	52.369	232.532	21.2166	0.0472977	0.0616827	0.904026
PmiREN	ath-miR5021	AT2G17880	AT2G17880	Chaperone DnaJ-domain superfamily protein	2.76838	2.66636	2.08455	8.06784	18.4959	0.101441	0.154914	1	5170.89	72.2832	137.31	440.581	439.003	2.03982e-86	3.05075e-84	0.457593
PmiREN	ath-miR5021	AT2G32930	ZFN2	zinc finger nuclease 2	2.76838	2.66636	2.08455	8.06784	18.4959	0.101441	0.154914	1	5647.18	30.3048	24.3444	120.992	39.7231	7.99268e-05	0.000114236	1.18178
PmiREN	ath-miR5021	AT3G07870	AT3G07870	F-box and associated interaction domains-containing protein	2.76838	2.66636	2.08455	8.06784	18.4959	0.101441	0.154914	1	8820.75	344.102	589.045	2030.55	852.537	8.87821e-175	3.02017e-171	0.195523
PmiREN	ath-miR5021	AT3G10260	AT3G10260	Reticulon family protein	2.76838	2.66636	2.08455	8.06784	18.4959	0.101441	0.154914	1	8673.9	225.321	228.076	974.901	33.4066	0.000836184	0.00292557	0.407078
PmiREN	ath-miR5021	AT3G11100	AT3G11100	sequence-specific DNA binding transcription factor	2.76838	2.66636	2.08455	8.06784	18.4959	0.101441	0.154914	1	8722.3	193.843	295.434	1068.12	353.423	2.65889e-68	2.66106e-66	0.369212
PmiREN	ath-miR5021	AT3G27160	GHS1	Ribosomal protein S21 family protein	2.76838	2.66636	2.08455	8.06784	18.4959	0.101441	0.154914	1	10340.4	1362.35	1189.67	5612.19	35.6204	0.000372776	0.00134523	0.41164
PmiREN	ath-miR5021	AT3G48160	DEL1	DP-E2F-like 1	2.76838	2.66636	2.08455	8.06784	18.4959	0.101441	0.154914	1	9439.81	19.255	14.2032	78.4999	53.1764	3.83206e-07	4.56133e-07	1.80964
PmiREN	ath-miR5021	AT3G60220	ATL4	TOXICOS EN LEVADURA 4	2.76838	2.66636	2.08455	8.06784	18.4959	0.101441	0.154914	1	9879.14	35.961	37.4874	163.937	57.9629	5.29362e-08	1.94322e-07	0.606555
PmiREN	ath-miR5021	AT4G33960	AT4G33960	NA	2.76838	2.66636	2.08455	8.06784	18.4959	0.101441	0.154914	1	13263.1	52.1093	42.9261	206.248	78.3981	8.33283e-12	2.88011e-11	0.874463
PmiREN	ath-miR5021	AT4G39710	PnsL4	FK506-binding protein 16-2	2.76838	2.66636	2.08455	8.06784	18.4959	0.101441	0.154914	1	13795.7	405.598	346.877	1662.11	50.9341	9.56755e-07	4.25893e-06	0.442516
PmiREN	ath-miR5021	AT5G61130	PDCB1	plasmodesmata callose-binding protein 1	2.76838	2.66636	2.08455	8.06784	18.4959	0.101441	0.154914	1	17228	291.835	230.047	1175.47	183.011	1.02755e-32	2.13581e-31	0.442516
PmiREN	ath-miR5021	AT5G64816	AT5G64816	thionin-like protein	2.76838	2.66636	2.08455	8.06784	18.4959	0.101441	0.154914	1	17144	58.4084	60.1814	260.703	23.6666	0.0225709	0.031827	0.874463
PmiREN	ath-miR5021	AT5G67130	AT5G67130	PLC-like phosphodiesterases superfamily protein	2.76838	2.66636	2.08455	8.06784	18.4959	0.101441	0.154914	1	17420.9	242.357	265.92	1130.73	106.19	3.38323e-17	3.23574e-16	0.442516
TarDB	ath-miR5022	AT5G52060	BAG1	BCL-2-associated athano 1	NA	NA	NA	NA	NA	NA	NA	NA	17133.5	537.414	496.964	2295.4	61.2654	1.32584e-08	8.4209e-08	0.363144
PmiREN	ath-miR5023	AT1G29070	AT1G29070	Ribosomal protein L34	NA	NA	NA	NA	NA	NA	NA	NA	1948.84	1041.54	1026.29	4528.98	40.9561	4.98363e-05	0.000151707	0.546794
PmiREN	ath-miR5024-3p	AT3G57290	EIF3E	eukaryotic translation initiation factor 3E	14.4246	16.0828	12.6363	46.2912	11.6767	0.471985	0.525316	1	10519.9	739.468	869.668	3569.03	169.413	6.29407e-30	2.01934e-28	0.250433
PmiREN	ath-miR5025	AT3G07580	AT3G07580	NA	NA	NA	NA	NA	NA	NA	NA	NA	8415.35	23.3156	25.2885	104.268	28.3933	0.00484377	0.00563509	1.18178
PmiREN	ath-miR5028	AT1G68540	TKPR2	NAD(P)-binding Rossmann-fold superfamily protein	1.60934	1.66092	2.1666	5.83349	6.82475	0.868974	0.896272	1	1991.87	46.3093	37.8827	186.533	58.7154	3.86629e-08	7.66317e-08	1.16785
TarDB	ath-miR5630b	AT1G33140	PGY2	Ribosomal protein L6 family	NA	NA	NA	NA	NA	NA	NA	NA	2773.96	1738.82	1670.86	7533.94	85.0806	4.39183e-13	2.60598e-12	0.546794
TarDB	ath-miR5641	AT5G03795	AT5G03795	Exostosin family protein [Source:NCBI gene (formerly Entrezgene)%3BAcc:3770626]	NA	NA	NA	NA	NA	NA	NA	NA	15190.4	4.63692	3.25991	17.5199	10.8221	0.544227	0.306559	1.87036
PmiREN	ath-miR5643b_ath-miR5643a	AT1G69540	AGL94	AGAMOUS-like 94	81.7655	74.1154	63.4926	235.377	44.2344	1.39291e-05	7.4163e-05	1	1989.35	2.87223	2.8194	12.5089	19.0542	0.0872287	0.0251745	4.33839
PmiREN	ath-miR5654-5p	AT1G52770	AT1G52770	Phototropic-responsive NPH3 family protein	0.858099	1.0899	1.41061	NA	NA	NA	NA	NA	1455.1	10.5277	6.17774	37.1393	60.218	2.05994e-08	3.08469e-08	1.59665
TarDB	ath-miR5657	AT5G27660	DEG14	Trypsin family protein with PDZ domain-containing protein	NA	NA	NA	NA	NA	NA	NA	NA	16026.9	64.8953	41.5069	231.892	167.101	1.86866e-29	2.01793e-28	0.74432
PmiREN	ath-miR5661	AT3G04290	LTL1	Li-tolerant lipase 1	NA	NA	NA	NA	NA	NA	NA	NA	8536.56	253.808	200.063	1061.72	69.9754	3.23708e-10	1.89626e-09	0.451799
PmiREN;TarDB	ath-miR5663-5p	AT3G56190	ALPHA-SNAP2	alpha-soluble NSF attachment protein 2	8.74035	8.23222	8.50531	27.3366	4.36137	0.975998	0.986008	1	10316.2	640.643	761.693	3011.9	68.5579	5.95569e-10	4.23377e-09	0.361949
PmiREN	ath-miR5998a_ath-miR5998b	AT3G10120	AT3G10120	NA	NA	NA	NA	NA	NA	NA	NA	NA	8527.15	68.9337	84.4705	317.493	90.5929	3.79031e-14	2.18204e-13	0.609986
PmiREN	ath-miR5998a_ath-miR5998b	AT5G37370	ATSRL1	PRP38 family protein	NA	NA	NA	NA	NA	NA	NA	NA	16337.6	239.888	275.556	1124.17	100.296	4.87246e-16	4.35036e-15	0.442516
PmiREN	ath-miR5998a_ath-miR5998b	AT5G44660	AT5G44660	NA	NA	NA	NA	NA	NA	NA	NA	NA	16494.6	106.882	149.889	572.195	232.386	6.36274e-43	1.24364e-41	0.736763
PmiREN	ath-miR5999	AT5G20520	WAV2	alpha/beta-Hydrolases superfamily protein	NA	NA	NA	NA	NA	NA	NA	NA	16173.9	378.454	532.442	2011.16	209.292	3.92019e-38	1.26078e-36	0.362627
PmiREN	ath-miR771	AT1G71430	AT1G71430	NA	1.06755	1.53304	1.62719	4.53621	20.4858	0.0584363	0.0975589	1	2084.37	34.8083	33.5153	148.248	40.088	6.95293e-05	0.000121302	0.965707
PmiREN	ath-miR773b-3p	AT1G15340	MBD10	methyl-CPG-binding domain 10	3.04352	3.19442	3.35005	10.2875	17.3964	0.135286	0.192274	1	1414.53	908.252	1015.52	4211.65	47.7532	3.45033e-06	1.31487e-05	0.491041
PmiREN	ath-miR773b-3p	AT4G05390	RFNR1	root FNR 1	3.04352	3.19442	3.35005	10.2875	17.3964	0.135286	0.192274	1	12354	169.213	102.319	562.293	250.096	1.30626e-46	6.25036e-45	0.338518
TarDB	ath-miR773b-5p	AT3G24982	RLP40	receptor like protein 40	NA	NA	NA	NA	NA	NA	NA	NA	9027.63	11.963	2.2703	24.732	71.4503	1.71315e-10	2.58213e-10	1.87036
miRTarBase	ath-miR775	AT1G23390	AT1G23390	Kelch repeat-containing F-box family protein	122.327	143.39	119.059	412.846	46.1249	6.6028e-06	3.62403e-05	1	1941.14	1222.17	1574.15	5951.35	117.86	1.6494e-19	3.12485e-18	0.250433
miRTarBase;TarDB	ath-miR775	AT1G53290	AT1G53290	Galactosyltransferase family protein	122.327	143.39	119.059	412.846	46.1249	6.6028e-06	3.62403e-05	1	1537.52	76.1206	75.0801	332.345	22.9157	0.0284504	0.0555147	0.608911
PmiREN	ath-miR777	AT2G03470	AT2G03470	ELM2 domain-containing protein	NA	NA	NA	NA	NA	NA	NA	NA	5050.27	256.652	286.818	1169.16	96.5787	2.59802e-15	2.16775e-14	0.451799
TarDB	ath-miR777	AT2G29710	AT2G29710	UDP-Glycosyltransferase superfamily protein	NA	NA	NA	NA	NA	NA	NA	NA	5510.32	10.1459	7.85395	38.7747	19.9257	0.0685043	0.0379241	2.20272
PmiREN	ath-miR777	AT2G39500	AT2G39500	hexose transporter	NA	NA	NA	NA	NA	NA	NA	NA	5888.77	38.921	38.5668	168.979	20.4221	0.0595114	0.111528	0.606555
PmiREN	ath-miR777	AT2G44770	AT2G44770	ELMO/CED-12 family protein	NA	NA	NA	NA	NA	NA	NA	NA	6174.85	130.164	128.08	575.037	9.78441	0.634868	0.870245	0.736763
PmiREN	ath-miR777	AT5G47550	AT5G47550	Cystatin/monellin superfamily protein	NA	NA	NA	NA	NA	NA	NA	NA	16522.2	61.5993	46.7581	233.867	45.5443	8.31098e-06	1.70222e-05	0.904026
TarDB	ath-miR778	AT2G22740	SUVH6	SU(VAR)3-9 homolog 6	NA	NA	NA	NA	NA	NA	NA	NA	5381.92	132.753	130.652	578.106	61.5446	1.17865e-08	8.04544e-08	0.338518
PmiREN	ath-miR781b_ath-miR781a	AT2G40085	AT2G40085	NA	81.3095	77.7784	73.838	249.919	13.6943	0.320651	0.38214	1	5885.51	10.7307	11.1496	48.205	91.1926	2.90029e-14	5.29139e-14	2.00862
PmiREN;miRTarBase	ath-miR781b_ath-miR781a	AT5G23480	AT5G23480	SWIB/MDM2%2C Plus-3 and GYF domain-containing protein	81.3095	77.7784	73.838	249.919	13.6943	0.320651	0.38214	1	15848	15.5299	9.75156	55.3074	127.553	1.9107e-21	7.67143e-21	1.37051
TarDB	ath-miR8166	AT2G17900	SDG37	SET domain group 37	7.69739	7.50739	8.05965	24.9616	11.9312	0.451219	0.507944	1	5112.8	26.9808	23.5582	111.91	47.1405	4.40756e-06	7.19954e-06	1.17494
PmiREN	ath-miR8170-3p	AT1G22070	TGA3	transcription factor TGA3	NA	NA	NA	NA	NA	NA	NA	NA	888.808	143.927	137.15	617.939	142.269	2.08469e-24	1.75887e-23	0.736763
PmiREN	ath-miR8170-3p	AT1G77920	TGA7	bZIP transcription factor family protein	NA	NA	NA	NA	NA	NA	NA	NA	2381.01	128.825	107.224	502.709	116.74	2.75524e-19	2.86186e-18	0.457593
PmiREN	ath-miR8181	AT2G36026	AT2G36026	Ovate family protein [Source:NCBI gene (formerly Entrezgene)%3BAcc:6241209]	NA	NA	NA	NA	NA	NA	NA	NA	5738.92	7.1898	6.53624	31.4936	8.24401	0.765783	0.493008	1.59665
PmiREN	ath-miR8181	AT4G37540	LBD39	LOB domain-containing protein 39	NA	NA	NA	NA	NA	NA	NA	NA	13674.6	389.72	377.875	1648.5	11.2555	0.507162	0.982032	0.520452
PmiREN	ath-miR8181	AT5G45350	AT5G45350	proline-rich family protein	NA	NA	NA	NA	NA	NA	NA	NA	16573.8	188.034	173.795	806.99	34.3129	0.000601984	0.00175917	0.500711
TarDB	ath-miR8182	AT5G65020	ANNAT2	annexin 2	2.10054	1.76786	0.937457	5.15645	37.3288	0.000197564	0.000720744	1	17398	370.798	264.313	1382.01	84.8231	4.9222e-13	2.93135e-12	0.542738
miRTarBase	ath-miR822-5p	AT5G02350	AT5G02350	Cysteine/Histidine-rich C1 domain family protein	80.8258	74.7005	115.216	290.493	71.5787	1.62064e-10	1.87803e-09	1	15145.5	13.0199	9.5544	50.0042	16.8099	0.156888	0.141108	1.2407
TarDB	ath-miR823	AT1G69770	CMT3	chromomethylase 3	26.6577	25.3743	32.9535	91.1854	46.5443	5.58928e-06	3.33663e-05	1	2117.31	126.059	89.968	495.671	70.0855	3.08715e-10	1.05898e-09	0.786106
TarDB	ath-miR824-5p	AT3G14560	AT3G14560	NA	15.0162	15.7996	16.9414	51.2413	17.4381	0.133849	0.192274	1	8673.41	42.5636	36.9267	173.592	22.7223	0.0301782	0.0588371	0.606555
TarDB	ath-miR824-5p	AT3G57230	AGL16	AGAMOUS-like 16	15.0162	15.7996	16.9414	51.2413	17.4381	0.133849	0.192274	1	9883.7	145.589	159.101	663.104	71.9697	1.36857e-10	9.15719e-10	0.404496
PmiREN;TarDB	ath-miR827	AT1G02860	NLA	SPX (SYG1/Pho81/XPR1) domain-containing protein	45.6004	47.541	53.0152	156.819	16.2272	0.181048	0.244291	1	171.529	103.394	144.69	532.383	91.7712	2.23982e-14	1.95061e-13	0.404496
PmiREN	ath-miR832-3p	AT1G75270	DHAR2	dehydroascorbate reductase 2	NA	NA	NA	NA	NA	NA	NA	NA	2340.62	249.13	146.138	811.026	502.147	7.73796e-100	1.55887e-97	0.500711
PmiREN	ath-miR834	AT2G39720	RHC2A	RING-H2 finger C2A	NA	NA	NA	NA	NA	NA	NA	NA	6055.08	207.17	208.295	913.111	20.8097	0.0532382	0.159405	0.369212
PmiREN	ath-miR834	AT3G52420	OEP7	outer envelope membrane protein 7	NA	NA	NA	NA	NA	NA	NA	NA	9606.25	33.0706	34.6333	150.815	12.5035	0.406133	0.500283	0.833985
TarDB	ath-miR835-3p	AT5G46170	AT5G46170	F-box family protein	NA	NA	NA	NA	NA	NA	NA	NA	16556.6	144.501	143.949	632.439	63.29	5.63592e-09	3.30277e-08	0.407078
miRTarBase	ath-miR837-3p	AT5G08415	AT5G08415	Radical SAM superfamily protein	12.1451	14.5344	14.114	43.7695	19.6359	0.0742956	0.120961	1	15539.1	183.652	201.266	848.164	38.3544	0.000134359	0.000422717	0.501596
miRTarBase	ath-miR837-5p	AT1G01160	GIF2	GRF1-interacting factor 2	2.49232	2.04413	2.2176	7.24678	13.6451	0.323946	0.38214	1	149.709	139.454	166.993	673.719	234.891	1.9181e-43	6.90338e-42	0.404496
PmiREN	ath-miR838	AT2G37400	AT2G37400	Tetratricopeptide repeat (TPR)-like superfamily protein	14.4094	12.3476	15.4802	45.3185	18.3231	0.106225	0.160084	1	5889.47	108.232	110.689	487.278	99.4626	7.0946e-16	3.48236e-15	0.809895
miRTarBase	ath-miR838	AT2G45720	AT2G45720	ARM repeat superfamily protein	14.4094	12.3476	15.4802	45.3185	18.3231	0.106225	0.160084	1	6193.28	112.465	112.329	502.063	18.529	0.100548	0.235239	0.457593
PmiREN	ath-miR838	AT4G37000	ACD2	accelerated cell death 2 (ACD2)	14.4094	12.3476	15.4802	45.3185	18.3231	0.106225	0.160084	1	13594.8	319.987	242.804	1231.87	478.261	9.33441e-95	1.96794e-92	0.407078
PmiREN;TarDB	ath-miR838	AT5G46030	AT5G46030	transcription elongation factor-like protein	14.4094	12.3476	15.4802	45.3185	18.3231	0.106225	0.160084	1	16611.1	205.842	211.031	909.062	36.8301	0.000238024	0.000820498	0.442516
PmiREN	ath-miR840-3p	AT1G69380	RRG	sporulation protein (DUF155)	20.5467	21.587	25.3947	72.4547	28.4327	0.00477943	0.0107129	1	2013.64	37.3438	35.8673	157.601	45.7671	7.60938e-06	1.4683e-05	0.965707
PmiREN	ath-miR842	AT2G37340	RS2Z33	arginine/serine-rich zinc knuckle-containing protein 33	4.11207	5.26674	4.53498	14.9288	11.8782	0.455512	0.509863	1	6293.24	464.219	597.99	2370.62	158.419	1.1024e-27	4.03917e-26	0.195523
miRTarBase	ath-miR842	AT5G38550	AT5G38550	Mannose-binding lectin superfamily protein	4.11207	5.26674	4.53498	14.9288	11.8782	0.455512	0.509863	1	16160.9	24.6704	16.3055	89.3047	32.0272	0.00137048	0.00170932	1.17494
PmiREN	ath-miR843	AT4G25640	DTX35	detoxifying efflux carrier 35	107.754	100.56	70.9235	299.608	46.1174	6.62259e-06	3.62403e-05	1	13549.6	702.862	620.185	2910.67	90.8026	3.4518e-14	3.30909e-13	0.361949
PmiREN	ath-miR846-3p	AT1G28100	AT1G28100	NA	303.319	290.689	287.184	945.477	21.1064	0.0488432	0.0851515	1	1003.45	67.2805	80.0839	323.336	59.7764	2.47941e-08	9.32252e-08	0.609986
PmiREN	ath-miR847	AT3G51800	ATG2	metallopeptidase M24 family protein	10.5023	9.36552	7.71573	29.5958	21.9152	0.0384814	0.0709767	1	10248.2	762.584	654.911	3130.88	199.986	3.28291e-36	9.75975e-35	0.361949
PmiREN	ath-miR847	AT4G08460	AT4G08460	NA	10.5023	9.36552	7.71573	29.5958	21.9152	0.0384814	0.0709767	1	12548.1	256.947	333.541	1287.04	192.597	1.09624e-34	3.04455e-33	0.36355
miRTarBase	ath-miR857	AT3G09220	LAC7	laccase 7	1.43292	1.94721	1.99827	5.77076	18.2211	0.109139	0.161657	1	9062.27	712.403	634.074	2924.12	12.2209	0.428104	1	0.363144
PmiREN;TarDB	ath-miR858a	AT1G06180	MYB13	myb domain protein 13	13.9651	19.7995	13.8711	51.111	33.1807	0.000907101	0.00258984	1	232.147	55.5613	47.8746	220.866	70.2752	2.84478e-10	1.0628e-09	0.721603
TarDB	ath-miR858a	AT1G66230	MYB20	myb domain protein 20	13.9651	19.7995	13.8711	51.111	33.1807	0.000907101	0.00258984	1	1920.42	55.8196	59.1157	253.319	17.526	0.130859	0.191364	0.74432
TarDB	ath-miR858a	AT2G47460	MYB12	myb domain protein 12	13.9651	19.7995	13.8711	51.111	33.1807	0.000907101	0.00258984	1	6181.34	46.2226	29.009	167.725	133.867	1.03118e-22	9.78213e-22	0.606555
TarDB	ath-miR858a	AT3G61250	MYB17	myb domain protein 17	13.9651	19.7995	13.8711	51.111	33.1807	0.000907101	0.00258984	1	9895.74	14.4162	13.0029	62.8747	31.9399	0.00141365	0.00167179	1.2407
TarDB	ath-miR858a	AT5G49330	MYB111	myb domain protein 111	13.9651	19.7995	13.8711	51.111	33.1807	0.000907101	0.00258984	1	16554.6	21.914	6.36065	62.8473	271.812	3.80164e-51	3.87341e-50	2.00862
TarDB	ath-miR858b	AT5G49330	MYB111	myb domain protein 111	6.80823	8.61183	6.75163	23.7892	14.3481	0.279033	0.33518	1	16554.6	21.914	6.36065	62.8473	271.812	3.80164e-51	3.87341e-50	2.00862
TarDB	ath-miR859	AT3G21170	AT3G21170	F-box/associated interaction domain protein	0.516441	0.571164	0.62718	NA	NA	NA	NA	NA	8880.33	0.0117115	0	NA	NA	NA	NA	NA
TarDB	ath-miR860	AT5G26030	FC1	ferrochelatase 1	1.15928	1.32234	1.10698	NA	NA	NA	NA	NA	16175.3	297.49	266.915	1206.73	267.184	3.53035e-50	1.48361e-48	0.451799
miRTarBase	ath-miR863-3p	AT4G13495	NA	NA	1.28655	1.59796	1.54244	4.74991	15.399	0.220341	0.280046	1	NA	NA	NA	NA	NA	NA	NA	NA
PmiREN	ath-miR864-5p	AT1G02840	SR34	RNA-binding (RRM/RBD/RNP motifs) family protein	2.87613	2.91654	3.48706	9.95671	17.3854	0.135665	0.192274	1	784.356	614.275	897.576	3367.88	740.522	9.26536e-151	1.54402e-147	0.250433
TarDB	ath-miR866-3p	AT4G21400	CRK28	cysteine-rich RLK (RECEPTOR-like protein kinase) 28	56.2387	69.9702	58.3439	198.016	22.3479	0.0338009	0.0646482	1	12836.7	68.3512	156.456	468.872	287.853	1.66031e-54	4.85981e-53	0.786106
PmiREN	ath-miR867	AT1G77440	PBC2	20S proteasome beta subunit C2	NA	NA	NA	NA	NA	NA	NA	NA	2427.49	177.839	169.401	766.645	30.3281	0.00249167	0.00676941	0.500711

## Sheet: Correlation
miRNA	mRNA	Symbol	Description	Biotype	Comparison	Correlation coefficient	raw-p-value	adjusted-p-value
ath-miR156i	AT1G27360	SPL11	squamosa promoter-like 11	protein_coding	EqD	-0.584446	0.0108595	0.021719
ath-miR156i	AT1G27370	SPL10	squamosa promoter binding protein-like 10	protein_coding	EqD	0.178	0.479785	0.637175
ath-miR156i	AT1G53160	SPL4	squamosa promoter binding protein-like 4	protein_coding	EqD	0.214327	0.393094	0.393094
ath-miR156i	AT1G69170	AT1G69170	Squamosa promoter-binding protein-like (SBP domain) transcription factor family protein	protein_coding	EqD	-0.0610977	0.809687	0.809687
ath-miR156i	AT2G33810	SPL3	squamosa promoter binding protein-like 3	protein_coding	EqD	0.428728	0.0758579	0.135451
ath-miR156i	AT2G37130	AT2G37130	Peroxidase superfamily protein	protein_coding	EqD	0.23416	0.349671	0.466228
ath-miR156i	AT3G57920	SPL15	squamosa promoter binding protein-like 15	protein_coding	EqD	-0.345034	0.160836	0.321672
ath-miR156i	AT5G43270	SPL2	squamosa promoter binding protein-like 2	protein_coding	EqD	0.597395	0.00884565	0.0353826
ath-miR156i	AT5G50670	SPL13B	Squamosa promoter-binding protein-like (SBP domain) transcription factor family protein	protein_coding	EqD	-0.162002	0.520719	0.520719
ath-miR156j	AT1G27360	SPL11	squamosa promoter-like 11	protein_coding	EqD	-0.660867	0.0028274	0.0056548
ath-miR156j	AT1G27370	SPL10	squamosa promoter binding protein-like 10	protein_coding	EqD	0.0913702	0.718416	0.837673
ath-miR156j	AT1G53160	SPL4	squamosa promoter binding protein-like 4	protein_coding	EqD	0.202622	0.42004	0.42004
ath-miR156j	AT1G69170	AT1G69170	Squamosa promoter-binding protein-like (SBP domain) transcription factor family protein	protein_coding	EqD	-0.0794937	0.753865	0.753865
ath-miR156j	AT2G33810	SPL3	squamosa promoter binding protein-like 3	protein_coding	EqD	0.435297	0.0709969	0.141994
ath-miR156j	AT2G37130	AT2G37130	Peroxidase superfamily protein	protein_coding	EqD	0.306187	0.21656	0.433121
ath-miR156j	AT2G42200	SPL9	squamosa promoter binding protein-like 9	protein_coding	EqD	-0.438156	0.0689546	0.275818
ath-miR156j	AT3G57920	SPL15	squamosa promoter binding protein-like 15	protein_coding	EqD	-0.391285	0.108342	0.216685
ath-miR156j	AT4G28780	AT4G28780	GDSL-like Lipase/Acylhydrolase superfamily protein	protein_coding	EqD	-0.419048	0.0834621	0.210821
ath-miR156j	AT5G43270	SPL2	squamosa promoter binding protein-like 2	protein_coding	EqD	0.583776	0.0109728	0.0438911
ath-miR156j	AT5G50670	SPL13B	Squamosa promoter-binding protein-like (SBP domain) transcription factor family protein	protein_coding	EqD	-0.141564	0.57526	0.57526
ath-miR161.1	AT1G06580	AT1G06580	Pentatricopeptide repeat (PPR) superfamily protein	protein_coding	EqD	0.232881	0.352385	0.469847
ath-miR161.2	AT1G62590	AT1G62590	pentatricopeptide (PPR) repeat-containing protein	protein_coding	EqD	-0.145558	0.564412	0.795553
ath-miR163	AT1G15125	AT1G15125	S-adenosyl-L-methionine-dependent methyltransferases superfamily protein	protein_coding	EqD	-0.38431	0.115346	0.302217
ath-miR163	AT3G44860	FAMT	farnesoic acid carboxyl-O-methyltransferase	protein_coding	EqD	-0.220641	0.378962	0.757923
ath-miR164c-5p	AT1G56010	NAC1	NAC domain containing protein 1	protein_coding	EqD	-0.0442518	0.86159	0.86159
ath-miR164c-5p	AT3G12977	AT3G12977	NAC (No Apical Meristem) domain transcriptional regulator superfamily protein [Source:NCBI gene (formerly Entrezgene)%3BAcc:3768816]	protein_coding	EqD	0.282747	0.255594	0.454214
ath-miR164c-5p	AT5G39610	NAC6	NAC domain containing protein 6	protein_coding	EqD	0.107079	0.672366	0.744325
ath-miR164c-5p	AT5G53950	CUC2	NAC (No Apical Meristem) domain transcriptional regulator superfamily protein	protein_coding	EqD	-0.234616	0.348706	0.348706
ath-miR164c-5p	AT5G61430	NAC100	NAC domain containing protein 100	protein_coding	EqD	0.291467	0.24059	0.24059
ath-miR167a-5p_ath-miR167b	AT5G37020	ARF8	auxin response factor 8	protein_coding	EqD	-0.27081	0.277064	0.277064
ath-miR167a-5p_ath-miR167b	AT1G30330	ARF6	auxin response factor 6	protein_coding	EqD	0.0970995	0.701504	0.825505
ath-miR167c-5p	AT1G30330	ARF6	auxin response factor 6	protein_coding	EqD	0.110064	0.663734	0.663734
ath-miR167c-5p	AT5G37020	ARF8	auxin response factor 8	protein_coding	EqD	-0.209353	0.404425	0.404425
ath-miR167d	AT1G30330	ARF6	auxin response factor 6	protein_coding	EqD	0.107717	0.670517	0.68276
ath-miR167d	AT5G37020	ARF8	auxin response factor 8	protein_coding	EqD	-0.314741	0.203338	0.242802
ath-miR170-3p	AT2G45160	HAM1	GRAS family transcription factor	protein_coding	EqD	-0.203532	0.417909	0.478579
ath-miR170-3p	AT3G60630	HAM2	GRAS family transcription factor	protein_coding	EqD	-0.0917412	0.717317	0.717317
ath-miR170-3p	AT4G00150	HAM3	GRAS family transcription factor	protein_coding	EqD	-0.0553725	0.827253	0.827253
ath-miR171a-3p	AT2G45160	HAM1	GRAS family transcription factor	protein_coding	EqD	-0.187055	0.457341	0.457341
ath-miR171a-3p	AT3G60630	HAM2	GRAS family transcription factor	protein_coding	EqD	-0.276371	0.266928	0.266928
ath-miR171a-3p	AT4G00150	HAM3	GRAS family transcription factor	protein_coding	EqD	-0.0376331	0.882143	0.882143
ath-miR171a-3p	AT4G01910	AT4G01910	Cysteine/Histidine-rich C1 domain family protein	protein_coding	EqD	0.30011	0.226284	0.30022
ath-miR172b-3p_ath-miR172a	AT2G28550	RAP2.7	related to AP2.7	protein_coding	EqD	-0.0659626	0.794827	0.794827
ath-miR172b-3p_ath-miR172a	AT2G39250	SNZ	Integrase-type DNA-binding superfamily protein	protein_coding	EqD	-0.0218412	0.931449	0.931449
ath-miR172b-3p_ath-miR172a	AT3G54990	SMZ	Integrase-type DNA-binding superfamily protein	protein_coding	EqD	-0.33249	0.177628	0.362668
ath-miR172b-3p_ath-miR172a	AT5G60120	TOE2	target of early activation tagged (EAT) 2	protein_coding	EqD	-0.148044	0.557707	0.93555
ath-miR172b-3p_ath-miR172a	AT1G53780	AT1G53780	26S proteasome regulatory complex ATPase	protein_coding	EqD	0.125464	0.619857	0.803214
ath-miR172b-3p_ath-miR172a	AT3G14770	SWEET2	Nodulin MtN3 family protein	protein_coding	EqD	-0.0631837	0.803307	0.989617
ath-miR173-5p	AT5G10950	AT5G10950	Tudor/PWWP/MBT superfamily protein	protein_coding	EqD	-0.154959	0.539239	0.84012
ath-miR173-5p	AT5G28490	LSH1	LIGHT-DEPENDENT SHORT HYPOCOTYLS-like protein (DUF640)	protein_coding	EqD	-0.100316	0.692066	0.692066
ath-miR1888a	AT4G14930	AT4G14930	Survival protein SurE-like phosphatase/nucleotidase	protein_coding	EqD	-0.0268334	0.915828	0.915828
ath-miR1888a	AT5G08310	AT5G08310	Tetratricopeptide repeat (TPR)-like superfamily protein	protein_coding	EqD	0.116687	0.644727	0.890744
ath-miR319a_ath-miR319b	AT1G30210	TCP24	TEOSINTE BRANCHED 1%2C cycloidea%2C and PCF family 24	protein_coding	EqD	0.096125	0.704371	0.704371
ath-miR319a_ath-miR319b	AT1G53230	TCP3	TEOSINTE BRANCHED 1%2C cycloidea and PCF transcription factor 3	protein_coding	EqD	0.168718	0.503339	0.864819
ath-miR319a_ath-miR319b	AT3G15030	TCP4	TCP family transcription factor 4	protein_coding	EqD	0.175938	0.48497	0.646626
ath-miR319a_ath-miR319b	AT4G18390	TCP2	TEOSINTE BRANCHED 1%2C cycloidea and PCF transcription factor 2	protein_coding	EqD	0.0343152	0.892474	0.892474
ath-miR319c	AT1G30210	TCP24	TEOSINTE BRANCHED 1%2C cycloidea%2C and PCF family 24	protein_coding	EqD	0.0503078	0.842858	0.842858
ath-miR319c	AT1G53230	TCP3	TEOSINTE BRANCHED 1%2C cycloidea and PCF transcription factor 3	protein_coding	EqD	0.110857	0.661449	0.853805
ath-miR319c	AT3G15030	TCP4	TCP family transcription factor 4	protein_coding	EqD	0.122292	0.628801	0.838401
ath-miR319c	AT4G18390	TCP2	TEOSINTE BRANCHED 1%2C cycloidea and PCF transcription factor 2	protein_coding	EqD	-0.0066966	0.978961	0.978961
ath-miR393b-5p_ath-miR393a-5p	AT1G02660	AT1G02660	alpha/beta-Hydrolases superfamily protein	protein_coding	EqD	0.648944	0.00357062	0.00714124
ath-miR393b-5p_ath-miR393a-5p	AT1G12820	AFB3	auxin signaling F-box 3	protein_coding	EqD	0.0923762	0.715437	0.926853
ath-miR393b-5p_ath-miR393a-5p	AT3G26810	AFB2	auxin signaling F-box 2	protein_coding	EqD	0.244817	0.327524	0.500279
ath-miR393b-5p_ath-miR393a-5p	AT3G62980	TIR1	F-box/RNI-like superfamily protein	protein_coding	EqD	0.43741	0.0694831	0.14577
ath-miR393b-5p_ath-miR393a-5p	AT4G03190	GRH1	GRR1-like protein 1	protein_coding	EqD	0.172792	0.492934	0.492934
ath-miR393b-5p_ath-miR393a-5p	AT1G10200	WLIM1	GATA type zinc finger transcription factor family protein	protein_coding	EqD	-0.0691197	0.78522	0.871785
ath-miR393b-5p_ath-miR393a-5p	AT5G51100	FSD2	Fe superoxide dismutase 2	protein_coding	EqD	0.0630371	0.803755	0.974756
ath-miR395a_ath-miR395d_ath-miR395e	AT3G22890	APS1	ATP sulfurylase 1	protein_coding	EqD	-0.142869	0.571706	0.824292
ath-miR396b-5p	AT1G60140	TPS10	trehalose phosphate synthase	protein_coding	EqD	0.190271	0.449502	0.574634
ath-miR396b-5p	AT2G06200	GRF6	growth-regulating factor 6	protein_coding	EqD	-0.134837	0.593728	0.593728
ath-miR396b-5p	AT2G22840	GRF1	growth-regulating factor 1	protein_coding	EqD	-0.425448	0.0783754	0.313502
ath-miR396b-5p	AT2G36400	GRF3	growth-regulating factor 3	protein_coding	EqD	-0.294722	0.235136	0.470272
ath-miR396b-5p	AT3G13960	GRF5	growth-regulating factor 5	protein_coding	EqD	-0.141472	0.575511	0.767348
ath-miR396b-5p	AT3G19400	AT3G19400	Cysteine proteinases superfamily protein	protein_coding	EqD	-0.255487	0.306197	0.408263
ath-miR396b-5p	AT3G52910	GRF4	growth-regulating factor 4	protein_coding	EqD	-0.289178	0.244474	0.397365
ath-miR396b-5p	AT4G24150	GRF8	growth-regulating factor 8	protein_coding	EqD	0.0399624	0.874901	0.874901
ath-miR396b-5p	AT4G37740	GRF2	growth-regulating factor 2	protein_coding	EqD	-0.549847	0.0180792	0.0723169
ath-miR396b-5p	AT5G01370	ACI1	ALC-interacting protein 1	protein_coding	EqD	-0.244244	0.328695	0.392171
ath-miR396b-5p	AT5G38480	GRF3	ral regulatory factor 3	protein_coding	EqD	-0.392182	0.107464	0.429856
ath-miR396b-5p	AT5G43060	RD21B	Granulin repeat cysteine protease family protein	protein_coding	EqD	0.364446	0.13704	0.182719
ath-miR396b-5p	AT5G61440	ACHT5	atypical CYS HIS rich thioredoxin 5	protein_coding	EqD	-0.00697974	0.978072	0.978072
ath-miR398a-3p	AT1G08830	CSD1	copper/zinc superoxide dismutase 1	protein_coding	EqD	-0.60045	0.00841743	0.0112232
ath-miR398a-3p	AT1G12520	CCS	copper chaperone for SOD1	protein_coding	EqD	-0.265675	0.28663	0.28663
ath-miR398a-3p	AT2G33410	AT2G33410	RNA-binding (RRM/RBD/RNP motifs) family protein	protein_coding	EqD	0.0435012	0.863917	0.863917
ath-miR398a-3p	AT3G15640	AT3G15640	Rubredoxin-like superfamily protein	protein_coding	EqD	-0.138214	0.584426	0.779235
ath-miR398a-3p	AT5G14550	AT5G14550	Core-2/I-branching beta-1%2C6-N-acetylglucosaminyltransferase family protein	protein_coding	EqD	0.370201	0.130483	0.521934
ath-miR399a	AT2G19470	ckl5	casein kinase I-like 5	protein_coding	EqD	-0.0503322	0.842782	0.842782
ath-miR400	AT1G06580	AT1G06580	Pentatricopeptide repeat (PPR) superfamily protein	protein_coding	EqD	-0.109474	0.665438	0.905525
ath-miR400	AT1G62720	NG1	Pentatricopeptide repeat (PPR-like) superfamily protein	protein_coding	EqD	0.184232	0.464282	0.619043
ath-miR400	AT1G64580	AT1G64580	Pentatricopeptide repeat (PPR) superfamily protein	protein_coding	EqD	0.0772516	0.760613	0.875538
ath-miR400	AT4G19440	AT4G19440	Tetratricopeptide repeat (TPR)-like superfamily protein	protein_coding	EqD	0.0370008	0.884111	0.884111
ath-miR775	AT1G23390	AT1G23390	Kelch repeat-containing F-box family protein	protein_coding	EqD	-0.423116	0.0802014	0.0802014
ath-miR8182	AT5G65020	ANNAT2	annexin 2	protein_coding	EqD	0.0821989	0.745746	0.745746
ath-miR823	AT1G69770	CMT3	chromomethylase 3	protein_coding	EqD	-0.238386	0.340788	0.454384
ath-miR843	AT4G25640	DTX35	detoxifying efflux carrier 35	protein_coding	EqD	0.424629	0.0790129	0.158026
ath-miR858a	AT1G06180	MYB13	myb domain protein 13	protein_coding	EqD	-0.30132	0.224325	0.577997
ath-miR858a	AT2G47460	MYB12	myb domain protein 12	protein_coding	EqD	-0.161081	0.523124	0.708201
ath-miR858a	AT3G61250	MYB17	myb domain protein 17	protein_coding	EqD	0.222972	0.373816	0.373816
ath-miR858a	AT5G49330	MYB111	myb domain protein 111	protein_coding	EqD	-0.177741	0.480434	0.480434
ath-miR156i	AT1G27360	SPL11	squamosa promoter-like 11	protein_coding	Full	-0.528671	3.97e-05	0.000159
ath-miR156i	AT1G27370	SPL10	squamosa promoter binding protein-like 10	protein_coding	Full	-0.124953	0.367981	0.637175
ath-miR156i	AT1G53160	SPL4	squamosa promoter binding protein-like 4	protein_coding	Full	0.393073	0.00327952	0.0131181
ath-miR156i	AT1G69170	AT1G69170	Squamosa promoter-binding protein-like (SBP domain) transcription factor family protein	protein_coding	Full	-0.388947	0.00365276	0.014611
ath-miR156i	AT2G33810	SPL3	squamosa promoter binding protein-like 3	protein_coding	Full	-0.0104049	0.940475	0.940475
ath-miR156i	AT2G37130	AT2G37130	Peroxidase superfamily protein	protein_coding	Full	-0.188703	0.171768	0.343536
ath-miR156i	AT3G57920	SPL15	squamosa promoter binding protein-like 15	protein_coding	Full	-0.373237	0.00543973	0.0217589
ath-miR156i	AT5G43270	SPL2	squamosa promoter binding protein-like 2	protein_coding	Full	0.183066	0.18517	0.37034
ath-miR156i	AT5G50670	SPL13B	Squamosa promoter-binding protein-like (SBP domain) transcription factor family protein	protein_coding	Full	-0.307623	0.0236454	0.0472908
ath-miR156j	AT1G27360	SPL11	squamosa promoter-like 11	protein_coding	Full	-0.5856	3.3e-06	1.32e-05
ath-miR156j	AT1G27370	SPL10	squamosa promoter binding protein-like 10	protein_coding	Full	-0.160295	0.246918	0.524285
ath-miR156j	AT1G53160	SPL4	squamosa promoter binding protein-like 4	protein_coding	Full	0.40636	0.00229605	0.0091842
ath-miR156j	AT1G69170	AT1G69170	Squamosa promoter-binding protein-like (SBP domain) transcription factor family protein	protein_coding	Full	-0.35108	0.00924203	0.0369681
ath-miR156j	AT2G33810	SPL3	squamosa promoter binding protein-like 3	protein_coding	Full	0.0463475	0.739291	0.739291
ath-miR156j	AT2G37130	AT2G37130	Peroxidase superfamily protein	protein_coding	Full	-0.111719	0.421238	0.56165
ath-miR156j	AT2G42200	SPL9	squamosa promoter binding protein-like 9	protein_coding	Full	-0.066188	0.634415	0.634415
ath-miR156j	AT3G57920	SPL15	squamosa promoter binding protein-like 15	protein_coding	Full	-0.445962	0.000726	0.0029023
ath-miR156j	AT4G28780	AT4G28780	GDSL-like Lipase/Acylhydrolase superfamily protein	protein_coding	Full	-0.0357662	0.797365	0.797365
ath-miR156j	AT5G43270	SPL2	squamosa promoter binding protein-like 2	protein_coding	Full	0.162464	0.240497	0.480994
ath-miR156j	AT5G50670	SPL13B	Squamosa promoter-binding protein-like (SBP domain) transcription factor family protein	protein_coding	Full	-0.282784	0.0382747	0.0765493
ath-miR161.1	AT1G06580	AT1G06580	Pentatricopeptide repeat (PPR) superfamily protein	protein_coding	Full	0.183582	0.183912	0.367824
ath-miR161.2	AT1G62590	AT1G62590	pentatricopeptide (PPR) repeat-containing protein	protein_coding	Full	0.0736406	0.596665	0.795553
ath-miR163	AT1G15125	AT1G15125	S-adenosyl-L-methionine-dependent methyltransferases superfamily protein	protein_coding	Full	0.0270677	0.845951	0.903503
ath-miR163	AT3G44860	FAMT	farnesoic acid carboxyl-O-methyltransferase	protein_coding	Full	-0.00750942	0.957021	0.993517
ath-miR164c-5p	AT1G56010	NAC1	NAC domain containing protein 1	protein_coding	Full	0.0829873	0.550781	0.86159
ath-miR164c-5p	AT3G12977	AT3G12977	NAC (No Apical Meristem) domain transcriptional regulator superfamily protein [Source:NCBI gene (formerly Entrezgene)%3BAcc:3768816]	protein_coding	Full	0.141879	0.306125	0.454214
ath-miR164c-5p	AT5G39610	NAC6	NAC domain containing protein 6	protein_coding	Full	0.358726	0.00772865	0.0154573
ath-miR164c-5p	AT5G53950	CUC2	NAC (No Apical Meristem) domain transcriptional regulator superfamily protein	protein_coding	Full	-0.414109	0.00185252	0.00741008
ath-miR164c-5p	AT5G61430	NAC100	NAC domain containing protein 100	protein_coding	Full	0.284918	0.0367781	0.0735561
ath-miR167a-5p_ath-miR167b	AT5G37020	ARF8	auxin response factor 8	protein_coding	Full	-0.338849	0.012197	0.048788
ath-miR167a-5p_ath-miR167b	AT1G30330	ARF6	auxin response factor 6	protein_coding	Full	-0.132798	0.338427	0.676855
ath-miR167c-5p	AT1G30330	ARF6	auxin response factor 6	protein_coding	Full	-0.233635	0.0890729	0.178146
ath-miR167c-5p	AT5G37020	ARF8	auxin response factor 8	protein_coding	Full	-0.254193	0.0636224	0.127245
ath-miR167d	AT1G30330	ARF6	auxin response factor 6	protein_coding	Full	-0.0633244	0.649177	0.68276
ath-miR167d	AT5G37020	ARF8	auxin response factor 8	protein_coding	Full	-0.366746	0.00637737	0.0255095
ath-miR170-3p	AT2G45160	HAM1	GRAS family transcription factor	protein_coding	Full	0.325954	0.0161587	0.0323174
ath-miR170-3p	AT3G60630	HAM2	GRAS family transcription factor	protein_coding	Full	-0.0828643	0.551373	0.717317
ath-miR170-3p	AT4G00150	HAM3	GRAS family transcription factor	protein_coding	Full	0.128191	0.3556	0.474133
ath-miR171a-3p	AT2G45160	HAM1	GRAS family transcription factor	protein_coding	Full	0.336624	0.0128139	0.0328071
ath-miR171a-3p	AT3G60630	HAM2	GRAS family transcription factor	protein_coding	Full	-0.308522	0.0232198	0.0928792
ath-miR171a-3p	AT4G00150	HAM3	GRAS family transcription factor	protein_coding	Full	0.0543601	0.696237	0.882143
ath-miR171a-3p	AT4G01910	AT4G01910	Cysteine/Histidine-rich C1 domain family protein	protein_coding	Full	0.213102	0.121824	0.30022
ath-miR172b-3p_ath-miR172a	AT2G28550	RAP2.7	related to AP2.7	protein_coding	Full	-0.125534	0.36574	0.487653
ath-miR172b-3p_ath-miR172a	AT2G39250	SNZ	Integrase-type DNA-binding superfamily protein	protein_coding	Full	-0.150234	0.278219	0.556438
ath-miR172b-3p_ath-miR172a	AT3G54990	SMZ	Integrase-type DNA-binding superfamily protein	protein_coding	Full	-0.11693	0.399762	0.533016
ath-miR172b-3p_ath-miR172a	AT5G60120	TOE2	target of early activation tagged (EAT) 2	protein_coding	Full	-0.139227	0.315346	0.93555
ath-miR172b-3p_ath-miR172a	AT1G53780	AT1G53780	26S proteasome regulatory complex ATPase	protein_coding	Full	0.151858	0.272998	0.732489
ath-miR172b-3p_ath-miR172a	AT3G14770	SWEET2	Nodulin MtN3 family protein	protein_coding	Full	-0.0165542	0.905426	0.989617
ath-miR173-5p	AT5G10950	AT5G10950	Tudor/PWWP/MBT superfamily protein	protein_coding	Full	0.0281055	0.84012	0.84012
ath-miR173-5p	AT5G28490	LSH1	LIGHT-DEPENDENT SHORT HYPOCOTYLS-like protein (DUF640)	protein_coding	Full	-0.202734	0.141497	0.289285
ath-miR1888a	AT4G14930	AT4G14930	Survival protein SurE-like phosphatase/nucleotidase	protein_coding	Full	-0.063514	0.648195	0.915828
ath-miR1888a	AT5G08310	AT5G08310	Tetratricopeptide repeat (TPR)-like superfamily protein	protein_coding	Full	-0.0191388	0.890744	0.890744
ath-miR319a_ath-miR319b	AT1G30210	TCP24	TEOSINTE BRANCHED 1%2C cycloidea%2C and PCF family 24	protein_coding	Full	0.0571446	0.681487	0.704371
ath-miR319a_ath-miR319b	AT1G53230	TCP3	TEOSINTE BRANCHED 1%2C cycloidea and PCF transcription factor 3	protein_coding	Full	0.0686274	0.62195	0.864819
ath-miR319a_ath-miR319b	AT3G15030	TCP4	TCP family transcription factor 4	protein_coding	Full	0.170243	0.218411	0.436823
ath-miR319a_ath-miR319b	AT4G18390	TCP2	TEOSINTE BRANCHED 1%2C cycloidea and PCF transcription factor 2	protein_coding	Full	0.257101	0.060549	0.121098
ath-miR319c	AT1G30210	TCP24	TEOSINTE BRANCHED 1%2C cycloidea%2C and PCF family 24	protein_coding	Full	0.0710034	0.60991	0.832002
ath-miR319c	AT1G53230	TCP3	TEOSINTE BRANCHED 1%2C cycloidea and PCF transcription factor 3	protein_coding	Full	0.0786082	0.572068	0.853805
ath-miR319c	AT3G15030	TCP4	TCP family transcription factor 4	protein_coding	Full	0.201269	0.144458	0.288916
ath-miR319c	AT4G18390	TCP2	TEOSINTE BRANCHED 1%2C cycloidea and PCF transcription factor 2	protein_coding	Full	0.301881	0.0265211	0.0530422
ath-miR393b-5p_ath-miR393a-5p	AT1G02660	AT1G02660	alpha/beta-Hydrolases superfamily protein	protein_coding	Full	0.47335	0.0003	0.00120164
ath-miR393b-5p_ath-miR393a-5p	AT1G12820	AFB3	auxin signaling F-box 3	protein_coding	Full	0.0719213	0.605285	0.926853
ath-miR393b-5p_ath-miR393a-5p	AT3G26810	AFB2	auxin signaling F-box 2	protein_coding	Full	0.0937173	0.500279	0.500279
ath-miR393b-5p_ath-miR393a-5p	AT3G62980	TIR1	F-box/RNI-like superfamily protein	protein_coding	Full	0.194242	0.1593	0.2124
ath-miR393b-5p_ath-miR393a-5p	AT4G03190	GRH1	GRR1-like protein 1	protein_coding	Full	-0.326058	0.0161229	0.0322459
ath-miR393b-5p_ath-miR393a-5p	AT1G10200	WLIM1	GATA type zinc finger transcription factor family protein	protein_coding	Full	0.0404732	0.771376	0.871785
ath-miR393b-5p_ath-miR393a-5p	AT5G51100	FSD2	Fe superoxide dismutase 2	protein_coding	Full	0.0786816	0.571707	0.974756
ath-miR395a_ath-miR395d_ath-miR395e	AT3G22890	APS1	ATP sulfurylase 1	protein_coding	Full	0.0309308	0.824292	0.824292
ath-miR396b-5p	AT1G60140	TPS10	trehalose phosphate synthase	protein_coding	Full	0.16269	0.239834	0.479669
ath-miR396b-5p	AT2G06200	GRF6	growth-regulating factor 6	protein_coding	Full	0.242651	0.0770741	0.308296
ath-miR396b-5p	AT2G22840	GRF1	growth-regulating factor 1	protein_coding	Full	-0.0439539	0.752315	0.861392
ath-miR396b-5p	AT2G36400	GRF3	growth-regulating factor 3	protein_coding	Full	0.128435	0.354676	0.472902
ath-miR396b-5p	AT3G13960	GRF5	growth-regulating factor 5	protein_coding	Full	0.303766	0.0255464	0.0510929
ath-miR396b-5p	AT3G19400	AT3G19400	Cysteine proteinases superfamily protein	protein_coding	Full	-0.277372	0.0422953	0.0845906
ath-miR396b-5p	AT3G52910	GRF4	growth-regulating factor 4	protein_coding	Full	0.144252	0.298023	0.397365
ath-miR396b-5p	AT4G24150	GRF8	growth-regulating factor 8	protein_coding	Full	0.0417489	0.764373	0.874901
ath-miR396b-5p	AT4G37740	GRF2	growth-regulating factor 2	protein_coding	Full	-0.10641	0.443776	0.834935
ath-miR396b-5p	AT5G01370	ACI1	ALC-interacting protein 1	protein_coding	Full	0.282712	0.0383258	0.0766515
ath-miR396b-5p	AT5G38480	GRF3	ral regulatory factor 3	protein_coding	Full	-0.142593	0.303671	0.607342
ath-miR396b-5p	AT5G43060	RD21B	Granulin repeat cysteine protease family protein	protein_coding	Full	0.455489	0.000538	0.00107674
ath-miR396b-5p	AT5G61440	ACHT5	atypical CYS HIS rich thioredoxin 5	protein_coding	Full	0.039101	0.778928	0.978072
ath-miR398a-3p	AT1G08830	CSD1	copper/zinc superoxide dismutase 1	protein_coding	Full	-0.79124	1.08e-12	4.3e-12
ath-miR398a-3p	AT1G12520	CCS	copper chaperone for SOD1	protein_coding	Full	-0.625397	4.28e-07	1.71e-06
ath-miR398a-3p	AT2G33410	AT2G33410	RNA-binding (RRM/RBD/RNP motifs) family protein	protein_coding	Full	-0.269234	0.0489895	0.195958
ath-miR398a-3p	AT3G15640	AT3G15640	Rubredoxin-like superfamily protein	protein_coding	Full	-0.21905	0.111517	0.223034
ath-miR398a-3p	AT5G14550	AT5G14550	Core-2/I-branching beta-1%2C6-N-acetylglucosaminyltransferase family protein	protein_coding	Full	0.0464313	0.738836	0.764952
ath-miR399a	AT2G19470	ckl5	casein kinase I-like 5	protein_coding	Full	-0.0677029	0.626662	0.842782
ath-miR400	AT1G06580	AT1G06580	Pentatricopeptide repeat (PPR) superfamily protein	protein_coding	Full	-0.0489645	0.725134	0.905525
ath-miR400	AT1G62720	NG1	Pentatricopeptide repeat (PPR-like) superfamily protein	protein_coding	Full	0.0545087	0.695447	0.695447
ath-miR400	AT1G64580	AT1G64580	Pentatricopeptide repeat (PPR) superfamily protein	protein_coding	Full	-0.0218225	0.875538	0.875538
ath-miR400	AT4G19440	AT4G19440	Tetratricopeptide repeat (TPR)-like superfamily protein	protein_coding	Full	-0.0288035	0.836203	0.884111
ath-miR775	AT1G23390	AT1G23390	Kelch repeat-containing F-box family protein	protein_coding	Full	-0.543766	2.14e-05	8.57e-05
ath-miR8182	AT5G65020	ANNAT2	annexin 2	protein_coding	Full	0.499159	0.000122	0.000488
ath-miR823	AT1G69770	CMT3	chromomethylase 3	protein_coding	Full	-0.286629	0.0356137	0.142455
ath-miR843	AT4G25640	DTX35	detoxifying efflux carrier 35	protein_coding	Full	0.0123097	0.929603	0.929603
ath-miR858a	AT1G06180	MYB13	myb domain protein 13	protein_coding	Full	-0.108812	0.433498	0.577997
ath-miR858a	AT2G47460	MYB12	myb domain protein 12	protein_coding	Full	-0.052117	0.708201	0.708201
ath-miR858a	AT3G61250	MYB17	myb domain protein 17	protein_coding	Full	0.286438	0.0357424	0.092708
ath-miR858a	AT5G49330	MYB111	myb domain protein 111	protein_coding	Full	0.293753	0.0310882	0.124353
ath-miR156i	AT1G27360	SPL11	squamosa promoter-like 11	protein_coding	LgD	-0.297768	0.230105	0.230105
ath-miR156i	AT1G27370	SPL10	squamosa promoter binding protein-like 10	protein_coding	LgD	0.119338	0.637175	0.637175
ath-miR156i	AT1G53160	SPL4	squamosa promoter binding protein-like 4	protein_coding	LgD	0.279861	0.260686	0.347581
ath-miR156i	AT1G69170	AT1G69170	Squamosa promoter-binding protein-like (SBP domain) transcription factor family protein	protein_coding	LgD	-0.480702	0.0434509	0.0869019
ath-miR156i	AT2G33810	SPL3	squamosa promoter binding protein-like 3	protein_coding	LgD	-0.41989	0.0827792	0.135451
ath-miR156i	AT2G37130	AT2G37130	Peroxidase superfamily protein	protein_coding	LgD	-0.728395	0.000608	0.0024324
ath-miR156i	AT3G57920	SPL15	squamosa promoter binding protein-like 15	protein_coding	LgD	-0.184438	0.463772	0.463772
ath-miR156i	AT5G43270	SPL2	squamosa promoter binding protein-like 2	protein_coding	LgD	0.173291	0.491666	0.491666
ath-miR156i	AT5G50670	SPL13B	Squamosa promoter-binding protein-like (SBP domain) transcription factor family protein	protein_coding	LgD	-0.63639	0.00451875	0.018075
ath-miR156j	AT1G27360	SPL11	squamosa promoter-like 11	protein_coding	LgD	-0.302758	0.222012	0.222012
ath-miR156j	AT1G27370	SPL10	squamosa promoter binding protein-like 10	protein_coding	LgD	0.0519885	0.837673	0.837673
ath-miR156j	AT1G53160	SPL4	squamosa promoter binding protein-like 4	protein_coding	LgD	0.276101	0.267414	0.356553
ath-miR156j	AT1G69170	AT1G69170	Squamosa promoter-binding protein-like (SBP domain) transcription factor family protein	protein_coding	LgD	-0.5292	0.0239249	0.0478499
ath-miR156j	AT2G33810	SPL3	squamosa promoter binding protein-like 3	protein_coding	LgD	-0.45868	0.0555492	0.141994
ath-miR156j	AT2G37130	AT2G37130	Peroxidase superfamily protein	protein_coding	LgD	-0.677254	0.00201771	0.00807084
ath-miR156j	AT2G42200	SPL9	squamosa promoter binding protein-like 9	protein_coding	LgD	0.279304	0.261677	0.395468
ath-miR156j	AT3G57920	SPL15	squamosa promoter binding protein-like 15	protein_coding	LgD	-0.258372	0.300578	0.300578
ath-miR156j	AT4G28780	AT4G28780	GDSL-like Lipase/Acylhydrolase superfamily protein	protein_coding	LgD	0.394301	0.105411	0.210821
ath-miR156j	AT5G43270	SPL2	squamosa promoter binding protein-like 2	protein_coding	LgD	0.0589864	0.816155	0.816155
ath-miR156j	AT5G50670	SPL13B	Squamosa promoter-binding protein-like (SBP domain) transcription factor family protein	protein_coding	LgD	-0.609744	0.00721638	0.0288655
ath-miR161.1	AT1G06580	AT1G06580	Pentatricopeptide repeat (PPR) superfamily protein	protein_coding	LgD	0.449013	0.0615949	0.24638
ath-miR161.2	AT1G62590	AT1G62590	pentatricopeptide (PPR) repeat-containing protein	protein_coding	LgD	0.411369	0.0898782	0.359513
ath-miR163	AT1G15125	AT1G15125	S-adenosyl-L-methionine-dependent methyltransferases superfamily protein	protein_coding	LgD	0.352713	0.151109	0.302217
ath-miR163	AT3G44860	FAMT	farnesoic acid carboxyl-O-methyltransferase	protein_coding	LgD	0.346432	0.159034	0.636134
ath-miR164c-5p	AT1G56010	NAC1	NAC domain containing protein 1	protein_coding	LgD	-0.080848	0.749797	0.86159
ath-miR164c-5p	AT3G12977	AT3G12977	NAC (No Apical Meristem) domain transcriptional regulator superfamily protein [Source:NCBI gene (formerly Entrezgene)%3BAcc:3768816]	protein_coding	LgD	-0.238447	0.34066	0.454214
ath-miR164c-5p	AT5G39610	NAC6	NAC domain containing protein 6	protein_coding	LgD	0.0826733	0.744325	0.744325
ath-miR164c-5p	AT5G53950	CUC2	NAC (No Apical Meristem) domain transcriptional regulator superfamily protein	protein_coding	LgD	-0.386923	0.112685	0.150247
ath-miR164c-5p	AT5G61430	NAC100	NAC domain containing protein 100	protein_coding	LgD	0.505853	0.0322113	0.0735561
ath-miR167a-5p_ath-miR167b	AT5G37020	ARF8	auxin response factor 8	protein_coding	LgD	0.428078	0.0763518	0.101802
ath-miR167a-5p_ath-miR167b	AT1G30330	ARF6	auxin response factor 6	protein_coding	LgD	-0.28901	0.244761	0.676855
ath-miR167c-5p	AT1G30330	ARF6	auxin response factor 6	protein_coding	LgD	-0.454815	0.0579105	0.178146
ath-miR167c-5p	AT5G37020	ARF8	auxin response factor 8	protein_coding	LgD	0.481683	0.0429632	0.127245
ath-miR167d	AT1G30330	ARF6	auxin response factor 6	protein_coding	LgD	-0.121206	0.631874	0.68276
ath-miR167d	AT5G37020	ARF8	auxin response factor 8	protein_coding	LgD	0.290161	0.242802	0.242802
ath-miR170-3p	AT2G45160	HAM1	GRAS family transcription factor	protein_coding	LgD	0.658265	0.00297762	0.0119105
ath-miR170-3p	AT3G60630	HAM2	GRAS family transcription factor	protein_coding	LgD	0.370487	0.130163	0.520654
ath-miR170-3p	AT4G00150	HAM3	GRAS family transcription factor	protein_coding	LgD	0.459524	0.0550435	0.220174
ath-miR171a-3p	AT2G45160	HAM1	GRAS family transcription factor	protein_coding	LgD	0.556733	0.0164036	0.0328071
ath-miR171a-3p	AT3G60630	HAM2	GRAS family transcription factor	protein_coding	LgD	0.315098	0.202799	0.266928
ath-miR171a-3p	AT4G00150	HAM3	GRAS family transcription factor	protein_coding	LgD	0.613796	0.00673812	0.0269525
ath-miR171a-3p	AT4G01910	AT4G01910	Cysteine/Histidine-rich C1 domain family protein	protein_coding	LgD	-0.258557	0.30022	0.30022
ath-miR172b-3p_ath-miR172a	AT2G28550	RAP2.7	related to AP2.7	protein_coding	LgD	0.263042	0.291613	0.487653
ath-miR172b-3p_ath-miR172a	AT2G39250	SNZ	Integrase-type DNA-binding superfamily protein	protein_coding	LgD	0.173979	0.48992	0.653227
ath-miR172b-3p_ath-miR172a	AT3G54990	SMZ	Integrase-type DNA-binding superfamily protein	protein_coding	LgD	0.32983	0.181334	0.362668
ath-miR172b-3p_ath-miR172a	AT5G60120	TOE2	target of early activation tagged (EAT) 2	protein_coding	LgD	0.0167211	0.947495	0.947495
ath-miR172b-3p_ath-miR172a	AT1G53780	AT1G53780	26S proteasome regulatory complex ATPase	protein_coding	LgD	-0.226435	0.366245	0.732489
ath-miR172b-3p_ath-miR172a	AT3G14770	SWEET2	Nodulin MtN3 family protein	protein_coding	LgD	-0.0811565	0.748872	0.989617
ath-miR173-5p	AT5G10950	AT5G10950	Tudor/PWWP/MBT superfamily protein	protein_coding	LgD	-0.160892	0.523619	0.84012
ath-miR173-5p	AT5G28490	LSH1	LIGHT-DEPENDENT SHORT HYPOCOTYLS-like protein (DUF640)	protein_coding	LgD	0.313129	0.205789	0.289285
ath-miR1888a	AT4G14930	AT4G14930	Survival protein SurE-like phosphatase/nucleotidase	protein_coding	LgD	-0.036258	0.886423	0.915828
ath-miR1888a	AT5G08310	AT5G08310	Tetratricopeptide repeat (TPR)-like superfamily protein	protein_coding	LgD	0.0910721	0.719299	0.890744
ath-miR319a_ath-miR319b	AT1G30210	TCP24	TEOSINTE BRANCHED 1%2C cycloidea%2C and PCF family 24	protein_coding	LgD	0.096157	0.704277	0.704371
ath-miR319a_ath-miR319b	AT1G53230	TCP3	TEOSINTE BRANCHED 1%2C cycloidea and PCF transcription factor 3	protein_coding	LgD	-0.0773117	0.760431	0.864819
ath-miR319a_ath-miR319b	AT3G15030	TCP4	TCP family transcription factor 4	protein_coding	LgD	-0.0895397	0.723846	0.723846
ath-miR319a_ath-miR319b	AT4G18390	TCP2	TEOSINTE BRANCHED 1%2C cycloidea and PCF transcription factor 2	protein_coding	LgD	0.206368	0.41131	0.548414
ath-miR319c	AT1G30210	TCP24	TEOSINTE BRANCHED 1%2C cycloidea%2C and PCF family 24	protein_coding	LgD	0.123992	0.624002	0.832002
ath-miR319c	AT1G53230	TCP3	TEOSINTE BRANCHED 1%2C cycloidea and PCF transcription factor 3	protein_coding	LgD	-0.0467658	0.853805	0.853805
ath-miR319c	AT3G15030	TCP4	TCP family transcription factor 4	protein_coding	LgD	-0.0332595	0.895765	0.895765
ath-miR319c	AT4G18390	TCP2	TEOSINTE BRANCHED 1%2C cycloidea and PCF transcription factor 2	protein_coding	LgD	0.388396	0.111205	0.148274
ath-miR393b-5p_ath-miR393a-5p	AT1G02660	AT1G02660	alpha/beta-Hydrolases superfamily protein	protein_coding	LgD	-0.2723	0.274326	0.274326
ath-miR393b-5p_ath-miR393a-5p	AT1G12820	AFB3	auxin signaling F-box 3	protein_coding	LgD	-0.0233093	0.926853	0.926853
ath-miR393b-5p_ath-miR393a-5p	AT3G26810	AFB2	auxin signaling F-box 2	protein_coding	LgD	-0.422774	0.0804716	0.321886
ath-miR393b-5p_ath-miR393a-5p	AT3G62980	TIR1	F-box/RNI-like superfamily protein	protein_coding	LgD	-0.432708	0.0728849	0.14577
ath-miR393b-5p_ath-miR393a-5p	AT4G03190	GRH1	GRR1-like protein 1	protein_coding	LgD	-0.63004	0.00507121	0.0202848
ath-miR393b-5p_ath-miR393a-5p	AT1G10200	WLIM1	GATA type zinc finger transcription factor family protein	protein_coding	LgD	-0.0409657	0.871785	0.871785
ath-miR393b-5p_ath-miR393a-5p	AT5G51100	FSD2	Fe superoxide dismutase 2	protein_coding	LgD	0.00803548	0.974756	0.974756
ath-miR395a_ath-miR395d_ath-miR395e	AT3G22890	APS1	ATP sulfurylase 1	protein_coding	LgD	0.114308	0.651531	0.824292
ath-miR396b-5p	AT1G60140	TPS10	trehalose phosphate synthase	protein_coding	LgD	0.739506	0.000453	0.00181028
ath-miR396b-5p	AT2G06200	GRF6	growth-regulating factor 6	protein_coding	LgD	0.339667	0.167882	0.325883
ath-miR396b-5p	AT2G22840	GRF1	growth-regulating factor 1	protein_coding	LgD	0.108018	0.669646	0.861392
ath-miR396b-5p	AT2G36400	GRF3	growth-regulating factor 3	protein_coding	LgD	0.525007	0.0252743	0.101097
ath-miR396b-5p	AT3G13960	GRF5	growth-regulating factor 5	protein_coding	LgD	0.608089	0.00741946	0.0296778
ath-miR396b-5p	AT3G19400	AT3G19400	Cysteine proteinases superfamily protein	protein_coding	LgD	-0.531654	0.0231614	0.0845906
ath-miR396b-5p	AT3G52910	GRF4	growth-regulating factor 4	protein_coding	LgD	0.331534	0.178954	0.397365
ath-miR396b-5p	AT4G24150	GRF8	growth-regulating factor 8	protein_coding	LgD	0.299347	0.227524	0.545457
ath-miR396b-5p	AT4G37740	GRF2	growth-regulating factor 2	protein_coding	LgD	0.0528766	0.834935	0.834935
ath-miR396b-5p	AT5G01370	ACI1	ALC-interacting protein 1	protein_coding	LgD	0.556107	0.0165505	0.0662019
ath-miR396b-5p	AT5G38480	GRF3	ral regulatory factor 3	protein_coding	LgD	-0.0825331	0.744745	0.744745
ath-miR396b-5p	AT5G43060	RD21B	Granulin repeat cysteine protease family protein	protein_coding	LgD	0.762226	0.000236	0.000944
ath-miR396b-5p	AT5G61440	ACHT5	atypical CYS HIS rich thioredoxin 5	protein_coding	LgD	0.489923	0.039029	0.156116
ath-miR398a-3p	AT1G08830	CSD1	copper/zinc superoxide dismutase 1	protein_coding	LgD	-0.512333	0.0297174	0.0297174
ath-miR398a-3p	AT1G12520	CCS	copper chaperone for SOD1	protein_coding	LgD	-0.598191	0.00873251	0.017465
ath-miR398a-3p	AT2G33410	AT2G33410	RNA-binding (RRM/RBD/RNP motifs) family protein	protein_coding	LgD	-0.175033	0.487255	0.822402
ath-miR398a-3p	AT3G15640	AT3G15640	Rubredoxin-like superfamily protein	protein_coding	LgD	-0.0295362	0.907383	0.907383
ath-miR398a-3p	AT5G14550	AT5G14550	Core-2/I-branching beta-1%2C6-N-acetylglucosaminyltransferase family protein	protein_coding	LgD	0.0758125	0.764952	0.764952
ath-miR399a	AT2G19470	ckl5	casein kinase I-like 5	protein_coding	LgD	0.169771	0.500641	0.842782
ath-miR400	AT1G06580	AT1G06580	Pentatricopeptide repeat (PPR) superfamily protein	protein_coding	LgD	-0.233293	0.351508	0.905525
ath-miR400	AT1G62720	NG1	Pentatricopeptide repeat (PPR-like) superfamily protein	protein_coding	LgD	0.421015	0.0818735	0.163747
ath-miR400	AT1G64580	AT1G64580	Pentatricopeptide repeat (PPR) superfamily protein	protein_coding	LgD	0.278571	0.262983	0.875538
ath-miR400	AT4G19440	AT4G19440	Tetratricopeptide repeat (TPR)-like superfamily protein	protein_coding	LgD	0.692634	0.00144218	0.00576873
ath-miR775	AT1G23390	AT1G23390	Kelch repeat-containing F-box family protein	protein_coding	LgD	-0.664748	0.00261495	0.0052299
ath-miR8182	AT5G65020	ANNAT2	annexin 2	protein_coding	LgD	0.533188	0.022694	0.045388
ath-miR823	AT1G69770	CMT3	chromomethylase 3	protein_coding	LgD	0.41063	0.0905141	0.181028
ath-miR843	AT4G25640	DTX35	detoxifying efflux carrier 35	protein_coding	LgD	-0.476664	0.0455029	0.158026
ath-miR858a	AT1G06180	MYB13	myb domain protein 13	protein_coding	LgD	-0.261336	0.294868	0.577997
ath-miR858a	AT2G47460	MYB12	myb domain protein 12	protein_coding	LgD	-0.229722	0.359139	0.708201
ath-miR858a	AT3G61250	MYB17	myb domain protein 17	protein_coding	LgD	0.427987	0.0764211	0.101895
ath-miR858a	AT5G49330	MYB111	myb domain protein 111	protein_coding	LgD	0.221774	0.376456	0.480434
ath-miR156i	AT1G27360	SPL11	squamosa promoter-like 11	protein_coding	ShD	-0.467958	0.0501774	0.0669032
ath-miR156i	AT1G27370	SPL10	squamosa promoter binding protein-like 10	protein_coding	ShD	-0.348265	0.156692	0.626769
ath-miR156i	AT1G53160	SPL4	squamosa promoter binding protein-like 4	protein_coding	ShD	0.39097	0.108652	0.217304
ath-miR156i	AT1G69170	AT1G69170	Squamosa promoter-binding protein-like (SBP domain) transcription factor family protein	protein_coding	ShD	-0.439181	0.0682336	0.0909781
ath-miR156i	AT2G33810	SPL3	squamosa promoter binding protein-like 3	protein_coding	ShD	-0.398324	0.101588	0.135451
ath-miR156i	AT2G37130	AT2G37130	Peroxidase superfamily protein	protein_coding	ShD	0.0116562	0.963387	0.963387
ath-miR156i	AT3G57920	SPL15	squamosa promoter binding protein-like 15	protein_coding	ShD	-0.212814	0.396523	0.463772
ath-miR156i	AT5G43270	SPL2	squamosa promoter binding protein-like 2	protein_coding	ShD	-0.265693	0.286597	0.382129
ath-miR156i	AT5G50670	SPL13B	Squamosa promoter-binding protein-like (SBP domain) transcription factor family protein	protein_coding	ShD	-0.370752	0.129867	0.173156
ath-miR156j	AT1G27360	SPL11	squamosa promoter-like 11	protein_coding	ShD	-0.53805	0.0212613	0.0283484
ath-miR156j	AT1G27370	SPL10	squamosa promoter binding protein-like 10	protein_coding	ShD	-0.279042	0.262143	0.524285
ath-miR156j	AT1G53160	SPL4	squamosa promoter binding protein-like 4	protein_coding	ShD	0.434858	0.0713143	0.142629
ath-miR156j	AT1G69170	AT1G69170	Squamosa promoter-binding protein-like (SBP domain) transcription factor family protein	protein_coding	ShD	-0.342533	0.164094	0.218792
ath-miR156j	AT2G33810	SPL3	squamosa promoter binding protein-like 3	protein_coding	ShD	-0.296625	0.231985	0.309314
ath-miR156j	AT2G37130	AT2G37130	Peroxidase superfamily protein	protein_coding	ShD	-0.0137348	0.956863	0.956863
ath-miR156j	AT2G42200	SPL9	squamosa promoter binding protein-like 9	protein_coding	ShD	0.260433	0.296601	0.395468
ath-miR156j	AT3G57920	SPL15	squamosa promoter binding protein-like 15	protein_coding	ShD	-0.289683	0.243614	0.300578
ath-miR156j	AT4G28780	AT4G28780	GDSL-like Lipase/Acylhydrolase superfamily protein	protein_coding	ShD	0.278793	0.262587	0.350116
ath-miR156j	AT5G43270	SPL2	squamosa promoter binding protein-like 2	protein_coding	ShD	-0.203894	0.417065	0.556087
ath-miR156j	AT5G50670	SPL13B	Squamosa promoter-binding protein-like (SBP domain) transcription factor family protein	protein_coding	ShD	-0.4067	0.0939508	0.125268
ath-miR161.1	AT1G06580	AT1G06580	Pentatricopeptide repeat (PPR) superfamily protein	protein_coding	ShD	0.0877993	0.729021	0.729021
ath-miR161.2	AT1G62590	AT1G62590	pentatricopeptide (PPR) repeat-containing protein	protein_coding	ShD	-0.0537	0.832399	0.832399
ath-miR163	AT1G15125	AT1G15125	S-adenosyl-L-methionine-dependent methyltransferases superfamily protein	protein_coding	ShD	0.0307789	0.903503	0.903503
ath-miR163	AT3G44860	FAMT	farnesoic acid carboxyl-O-methyltransferase	protein_coding	ShD	-0.00206324	0.993517	0.993517
ath-miR164c-5p	AT1G56010	NAC1	NAC domain containing protein 1	protein_coding	ShD	0.238056	0.341477	0.86159
ath-miR164c-5p	AT3G12977	AT3G12977	NAC (No Apical Meristem) domain transcriptional regulator superfamily protein [Source:NCBI gene (formerly Entrezgene)%3BAcc:3768816]	protein_coding	ShD	-0.175536	0.485985	0.485985
ath-miR164c-5p	AT5G39610	NAC6	NAC domain containing protein 6	protein_coding	ShD	0.643434	0.00396432	0.0154573
ath-miR164c-5p	AT5G53950	CUC2	NAC (No Apical Meristem) domain transcriptional regulator superfamily protein	protein_coding	ShD	-0.583802	0.0109683	0.0219367
ath-miR164c-5p	AT5G61430	NAC100	NAC domain containing protein 100	protein_coding	ShD	0.338433	0.169531	0.226041
ath-miR167a-5p_ath-miR167b	AT5G37020	ARF8	auxin response factor 8	protein_coding	ShD	-0.430513	0.0745135	0.101802
ath-miR167a-5p_ath-miR167b	AT1G30330	ARF6	auxin response factor 6	protein_coding	ShD	-0.0559407	0.825505	0.825505
ath-miR167c-5p	AT1G30330	ARF6	auxin response factor 6	protein_coding	ShD	-0.319546	0.196149	0.261533
ath-miR167c-5p	AT5G37020	ARF8	auxin response factor 8	protein_coding	ShD	-0.344369	0.161697	0.215596
ath-miR167d	AT1G30330	ARF6	auxin response factor 6	protein_coding	ShD	0.103503	0.68276	0.68276
ath-miR167d	AT5G37020	ARF8	auxin response factor 8	protein_coding	ShD	-0.471018	0.0484948	0.0969896
ath-miR170-3p	AT2G45160	HAM1	GRAS family transcription factor	protein_coding	ShD	0.178481	0.478579	0.478579
ath-miR170-3p	AT3G60630	HAM2	GRAS family transcription factor	protein_coding	ShD	-0.0940046	0.710624	0.717317
ath-miR170-3p	AT4G00150	HAM3	GRAS family transcription factor	protein_coding	ShD	0.249132	0.318799	0.474133
ath-miR171a-3p	AT2G45160	HAM1	GRAS family transcription factor	protein_coding	ShD	0.418974	0.0835222	0.111363
ath-miR171a-3p	AT3G60630	HAM2	GRAS family transcription factor	protein_coding	ShD	-0.362355	0.139477	0.266928
ath-miR171a-3p	AT4G00150	HAM3	GRAS family transcription factor	protein_coding	ShD	0.200111	0.425943	0.851887
ath-miR171a-3p	AT4G01910	AT4G01910	Cysteine/Histidine-rich C1 domain family protein	protein_coding	ShD	0.282419	0.25617	0.30022
ath-miR172b-3p_ath-miR172a	AT2G28550	RAP2.7	related to AP2.7	protein_coding	ShD	-0.25493	0.30729	0.487653
ath-miR172b-3p_ath-miR172a	AT2G39250	SNZ	Integrase-type DNA-binding superfamily protein	protein_coding	ShD	-0.28248	0.256063	0.556438
ath-miR172b-3p_ath-miR172a	AT3G54990	SMZ	Integrase-type DNA-binding superfamily protein	protein_coding	ShD	-0.123993	0.623998	0.623998
ath-miR172b-3p_ath-miR172a	AT5G60120	TOE2	target of early activation tagged (EAT) 2	protein_coding	ShD	-0.0970457	0.701662	0.93555
ath-miR172b-3p_ath-miR172a	AT1G53780	AT1G53780	26S proteasome regulatory complex ATPase	protein_coding	ShD	0.0632142	0.803214	0.803214
ath-miR172b-3p_ath-miR172a	AT3G14770	SWEET2	Nodulin MtN3 family protein	protein_coding	ShD	-0.00330465	0.989617	0.989617
ath-miR173-5p	AT5G10950	AT5G10950	Tudor/PWWP/MBT superfamily protein	protein_coding	ShD	0.0680269	0.788542	0.84012
ath-miR173-5p	AT5G28490	LSH1	LIGHT-DEPENDENT SHORT HYPOCOTYLS-like protein (DUF640)	protein_coding	ShD	-0.305931	0.216963	0.289285
ath-miR1888a	AT4G14930	AT4G14930	Survival protein SurE-like phosphatase/nucleotidase	protein_coding	ShD	-0.0643195	0.799839	0.915828
ath-miR1888a	AT5G08310	AT5G08310	Tetratricopeptide repeat (TPR)-like superfamily protein	protein_coding	ShD	0.379571	0.120284	0.481136
ath-miR319a_ath-miR319b	AT1G30210	TCP24	TEOSINTE BRANCHED 1%2C cycloidea%2C and PCF family 24	protein_coding	ShD	0.0966203	0.702913	0.704371
ath-miR319a_ath-miR319b	AT1G53230	TCP3	TEOSINTE BRANCHED 1%2C cycloidea and PCF transcription factor 3	protein_coding	ShD	0.0432103	0.864819	0.864819
ath-miR319a_ath-miR319b	AT3G15030	TCP4	TCP family transcription factor 4	protein_coding	ShD	0.337748	0.170452	0.436823
ath-miR319a_ath-miR319b	AT4G18390	TCP2	TEOSINTE BRANCHED 1%2C cycloidea and PCF transcription factor 2	protein_coding	ShD	0.495107	0.0366993	0.121098
ath-miR319c	AT1G30210	TCP24	TEOSINTE BRANCHED 1%2C cycloidea%2C and PCF family 24	protein_coding	ShD	0.157065	0.533669	0.832002
ath-miR319c	AT1G53230	TCP3	TEOSINTE BRANCHED 1%2C cycloidea and PCF transcription factor 3	protein_coding	ShD	0.0783799	0.757215	0.853805
ath-miR319c	AT3G15030	TCP4	TCP family transcription factor 4	protein_coding	ShD	0.424803	0.0788773	0.288916
ath-miR319c	AT4G18390	TCP2	TEOSINTE BRANCHED 1%2C cycloidea and PCF transcription factor 2	protein_coding	ShD	0.53642	0.0217336	0.0530422
ath-miR393b-5p_ath-miR393a-5p	AT1G02660	AT1G02660	alpha/beta-Hydrolases superfamily protein	protein_coding	ShD	0.550818	0.0178351	0.0237801
ath-miR393b-5p_ath-miR393a-5p	AT1G12820	AFB3	auxin signaling F-box 3	protein_coding	ShD	-0.169241	0.501999	0.926853
ath-miR393b-5p_ath-miR393a-5p	AT3G26810	AFB2	auxin signaling F-box 2	protein_coding	ShD	0.176061	0.48466	0.500279
ath-miR393b-5p_ath-miR393a-5p	AT3G62980	TIR1	F-box/RNI-like superfamily protein	protein_coding	ShD	0.287774	0.246874	0.246874
ath-miR393b-5p_ath-miR393a-5p	AT4G03190	GRH1	GRR1-like protein 1	protein_coding	ShD	-0.509476	0.0307976	0.0410635
ath-miR393b-5p_ath-miR393a-5p	AT1G10200	WLIM1	GATA type zinc finger transcription factor family protein	protein_coding	ShD	0.213684	0.39455	0.871785
ath-miR393b-5p_ath-miR393a-5p	AT5G51100	FSD2	Fe superoxide dismutase 2	protein_coding	ShD	0.324323	0.189171	0.756685
ath-miR395a_ath-miR395d_ath-miR395e	AT3G22890	APS1	ATP sulfurylase 1	protein_coding	ShD	0.118659	0.639105	0.824292
ath-miR396b-5p	AT1G60140	TPS10	trehalose phosphate synthase	protein_coding	ShD	-0.141794	0.574634	0.574634
ath-miR396b-5p	AT2G06200	GRF6	growth-regulating factor 6	protein_coding	ShD	0.289214	0.244412	0.325883
ath-miR396b-5p	AT2G22840	GRF1	growth-regulating factor 1	protein_coding	ShD	0.0443156	0.861392	0.861392
ath-miR396b-5p	AT2G36400	GRF3	growth-regulating factor 3	protein_coding	ShD	0.0506627	0.841762	0.841762
ath-miR396b-5p	AT3G13960	GRF5	growth-regulating factor 5	protein_coding	ShD	0.0573917	0.821048	0.821048
ath-miR396b-5p	AT3G19400	AT3G19400	Cysteine proteinases superfamily protein	protein_coding	ShD	0.00833159	0.973826	0.973826
ath-miR396b-5p	AT3G52910	GRF4	growth-regulating factor 4	protein_coding	ShD	0.168729	0.50331	0.50331
ath-miR396b-5p	AT4G24150	GRF8	growth-regulating factor 8	protein_coding	ShD	-0.273173	0.272729	0.545457
ath-miR396b-5p	AT4G37740	GRF2	growth-regulating factor 2	protein_coding	ShD	-0.0634392	0.802527	0.834935
ath-miR396b-5p	AT5G01370	ACI1	ALC-interacting protein 1	protein_coding	ShD	0.214735	0.392171	0.392171
ath-miR396b-5p	AT5G38480	GRF3	ral regulatory factor 3	protein_coding	ShD	-0.0923634	0.715475	0.744745
ath-miR396b-5p	AT5G43060	RD21B	Granulin repeat cysteine protease family protein	protein_coding	ShD	0.165866	0.510685	0.510685
ath-miR396b-5p	AT5G61440	ACHT5	atypical CYS HIS rich thioredoxin 5	protein_coding	ShD	-0.173044	0.492293	0.978072
ath-miR398a-3p	AT1G08830	CSD1	copper/zinc superoxide dismutase 1	protein_coding	ShD	-0.929378	2.49e-08	4.98e-08
ath-miR398a-3p	AT1G12520	CCS	copper chaperone for SOD1	protein_coding	ShD	-0.552884	0.0173242	0.023099
ath-miR398a-3p	AT2G33410	AT2G33410	RNA-binding (RRM/RBD/RNP motifs) family protein	protein_coding	ShD	0.126552	0.616801	0.822402
ath-miR398a-3p	AT3G15640	AT3G15640	Rubredoxin-like superfamily protein	protein_coding	ShD	-0.63676	0.00448811	0.0179524
ath-miR398a-3p	AT5G14550	AT5G14550	Core-2/I-branching beta-1%2C6-N-acetylglucosaminyltransferase family protein	protein_coding	ShD	-0.176034	0.484727	0.764952
ath-miR399a	AT2G19470	ckl5	casein kinase I-like 5	protein_coding	ShD	-0.0888213	0.725981	0.842782
ath-miR400	AT1G06580	AT1G06580	Pentatricopeptide repeat (PPR) superfamily protein	protein_coding	ShD	0.0301313	0.905525	0.905525
ath-miR400	AT1G62720	NG1	Pentatricopeptide repeat (PPR-like) superfamily protein	protein_coding	ShD	-0.484717	0.0414809	0.163747
ath-miR400	AT1G64580	AT1G64580	Pentatricopeptide repeat (PPR) superfamily protein	protein_coding	ShD	-0.132787	0.599404	0.875538
ath-miR400	AT4G19440	AT4G19440	Tetratricopeptide repeat (TPR)-like superfamily protein	protein_coding	ShD	-0.336153	0.172607	0.345215
ath-miR775	AT1G23390	AT1G23390	Kelch repeat-containing F-box family protein	protein_coding	ShD	-0.634178	0.00470531	0.00627375
ath-miR8182	AT5G65020	ANNAT2	annexin 2	protein_coding	ShD	0.458036	0.0559375	0.0745834
ath-miR823	AT1G69770	CMT3	chromomethylase 3	protein_coding	ShD	-0.14208	0.573854	0.573854
ath-miR843	AT4G25640	DTX35	detoxifying efflux carrier 35	protein_coding	ShD	0.160808	0.523837	0.69845
ath-miR858a	AT1G06180	MYB13	myb domain protein 13	protein_coding	ShD	-0.130723	0.605142	0.605142
ath-miR858a	AT2G47460	MYB12	myb domain protein 12	protein_coding	ShD	-0.140406	0.578422	0.708201
ath-miR858a	AT3G61250	MYB17	myb domain protein 17	protein_coding	ShD	0.47503	0.046354	0.092708
ath-miR858a	AT5G49330	MYB111	myb domain protein 111	protein_coding	ShD	0.198157	0.43057	0.480434
