# Supplementary material for: Photoperiodic patterns in miRNA-mRNA pairs and tRNA fragments revealed by time-course co-sequencing in Arabidopsis
Source: PLoS Genet. 2026 Jul 22;22(7):e1012229. doi: 10.1371/journal.pgen.1012229 (PMC13390833; doi:10.1371/journal.pgen.1012229)
Supplement: S7 Data — (XLSX) [file pgen.1012229.s045.xlsx]

## Sheet: S7-ShiftedPairs
S7 Data: Correlation Analysis for Time-Shifted miRNA-mRNA Pairs
miRNA	mRNA	Symbol	Description	Comparison	Correlation coefficient	raw-p-value	adjusted-p-value
miR396b-5p	AT5G61440	ACHT5	atypical CYS HIS rich thioredoxin 5	EqD	-0.972403	0.00113188	0.00452751
miR170-3p	AT4G00150	HAM3	GRAS family transcription factor	LgD	-0.947698	0.00403177	0.0161271
miR398a-3p	AT5G14550	AT5G14550	Core-2/I-branching beta-1%2C6-N-acetylglucosaminyltransferase family protein	EqD	-0.941118	0.00509859	0.0203944
miR400	AT1G64580	AT1G64580	Pentatricopeptide repeat (PPR) superfamily protein	LgD	-0.908737	0.0121134	0.0484537
miR843	AT4G25640	DTX35	detoxifying efflux carrier 35	EqD	-0.885291	0.0189824	0.0759298
miR171a-3p	AT4G00150	HAM3	GRAS family transcription factor	LgD	-0.869541	0.0244191	0.0976763
miR172b-3p_miR172a	AT3G54990	SMZ	Integrase-type DNA-binding superfamily protein	LgD	-0.865506	0.0259167	0.103667
miR396b-5p	AT5G43060	RD21B	Granulin repeat cysteine protease family protein	LgD	-0.840133	0.0362935	0.0725869
miR8182	AT5G65020	ANNAT2	annexin 2	LgD	-0.830093	0.04085	0.1634
miR400	AT4G19440	AT4G19440	Tetratricopeptide repeat (TPR)-like superfamily protein	LgD	-0.812201	0.049591	0.198364
miR156j	AT5G50670	SPL13B	Squamosa promoter-binding protein-like (SBP domain) transcription factor family protein	EqD	-0.803313	0.0542241	0.216897
miR156i	AT5G43270	SPL2	squamosa promoter binding protein-like 2	EqD	-0.799826	0.0560939	0.224376
miR170-3p	AT2G45160	HAM1	GRAS family transcription factor	LgD	-0.799105	0.0564844	0.225937
miR396b-5p	AT1G60140	TPS10	trehalose phosphate synthase	LgD	-0.766529	0.0754002	0.1508
miR156i	AT5G50670	SPL13B	Squamosa promoter-binding protein-like (SBP domain) transcription factor family protein	EqD	-0.766251	0.0755718	0.302287
miR164c-5p	AT1G56010	NAC1	NAC domain containing protein 1	LgD	-0.760647	0.0790784	0.178819
miR171a-3p	AT2G45160	HAM1	GRAS family transcription factor	ShD	-0.760514	0.0791629	0.316652
miR396b-5p	AT5G61440	ACHT5	atypical CYS HIS rich thioredoxin 5	LgD	-0.750552	0.0855753	0.1141
miR156i	AT2G37130	AT2G37130	Peroxidase superfamily protein	EqD	-0.744148	0.0898165	0.359266
miR171a-3p	AT4G01910	AT4G01910	Cysteine/Histidine-rich C1 domain family protein	ShD	-0.736815	0.0947847	0.379139
miR173-5p	AT5G28490	LSH1	LIGHT-DEPENDENT SHORT HYPOCOTYLS-like protein (DUF640)	LgD	-0.729423	0.0999134	0.199827
miR161.1	AT1G06580	AT1G06580	Pentatricopeptide repeat (PPR) superfamily protein	LgD	-0.726514	0.101964	0.407858
miR156i	AT2G33810	SPL3	squamosa promoter binding protein-like 3	EqD	-0.707951	0.115484	0.461935
miR156i	AT1G53160	SPL4	squamosa promoter binding protein-like 4	ShD	-0.682468	0.135232	0.340364
miR156j	AT1G53160	SPL4	squamosa promoter binding protein-like 4	ShD	-0.676571	0.139993	0.279986
miR393b-5p_miR393a-5p	AT5G51100	FSD2	Fe superoxide dismutase 2	ShD	-0.674064	0.142039	0.568155
miR167a-5p_miR167b	AT5G37020	ARF8	auxin response factor 8	LgD	-0.656882	0.156397	0.312794
miR156j	AT5G43270	SPL2	squamosa promoter binding protein-like 2	EqD	-0.623158	0.186257	0.448535
miR393b-5p_miR393a-5p	AT1G02660	AT1G02660	alpha/beta-Hydrolases superfamily protein	EqD	-0.620949	0.188288	0.332796
miR396b-5p	AT2G36400	GRF3	growth-regulating factor 3	ShD	-0.620206	0.188974	0.321405
miR171a-3p	AT2G45160	HAM1	GRAS family transcription factor	LgD	-0.617506	0.191472	0.319672
miR156j	AT2G37130	AT2G37130	Peroxidase superfamily protein	EqD	-0.608599	0.199812	0.469783
miR161.2	AT1G62590	AT1G62590	pentatricopeptide (PPR) repeat-containing protein	EqD	-0.600731	0.207299	0.414598
miR395a_miR395d_miR395e	AT3G22890	APS1	ATP sulfurylase 1	ShD	-0.600565	0.207458	0.347567
miR167d	AT5G37020	ARF8	auxin response factor 8	LgD	-0.596755	0.211125	0.42225
miR396b-5p	AT5G43060	RD21B	Granulin repeat cysteine protease family protein	EqD	-0.588016	0.219633	0.292844
miR164c-5p	AT5G39610	NAC6	NAC domain containing protein 6	ShD	-0.57976	0.227795	0.759385
miR396b-5p	AT5G43060	RD21B	Granulin repeat cysteine protease family protein	All photoperiods	-0.567449	0.0140426	0.0561703
miR396b-5p	AT2G36400	GRF3	growth-regulating factor 3	LgD	-0.566596	0.241054	0.321405
miR167c-5p	AT5G37020	ARF8	auxin response factor 8	LgD	-0.565722	0.241944	0.483888
miR396b-5p	AT5G61440	ACHT5	atypical CYS HIS rich thioredoxin 5	All photoperiods	-0.562667	0.0150603	0.0301205
miR393b-5p_miR393a-5p	AT1G02660	AT1G02660	alpha/beta-Hydrolases superfamily protein	ShD	-0.558265	0.249597	0.332796
miR164c-5p	AT1G56010	NAC1	NAC domain containing protein 1	ShD	-0.554251	0.253755	0.33834
miR395a_miR395d_miR395e	AT3G22890	APS1	ATP sulfurylase 1	LgD	-0.547627	0.260675	0.347567
miR400	AT1G62720	NG1	Pentatricopeptide repeat (PPR-like) superfamily protein	LgD	-0.547006	0.261327	0.522654
miR167d	AT1G30330	ARF6	auxin response factor 6	EqD	-0.526745	0.282958	0.940276
miR823	AT1G69770	CMT3	chromomethylase 3	LgD	-0.523178	0.286834	0.961815
miR396b-5p	AT1G60140	TPS10	trehalose phosphate synthase	EqD	-0.522141	0.287964	0.383952
miR156j	AT2G33810	SPL3	squamosa promoter binding protein-like 3	EqD	-0.503504	0.308568	0.642386
miR167a-5p_miR167b	AT1G30330	ARF6	auxin response factor 6	EqD	-0.503171	0.30894	0.892931
miR400	AT1G06580	AT1G06580	Pentatricopeptide repeat (PPR) superfamily protein	EqD	-0.496106	0.316892	0.683367
miR396b-5p	AT1G60140	TPS10	trehalose phosphate synthase	All photoperiods	-0.473514	0.0471544	0.1508
miR396b-5p	AT3G52910	GRF4	growth-regulating factor 4	LgD	-0.463762	0.354228	0.806005
miR319a_miR319b	AT3G15030	TCP4	TCP family transcription factor 4	ShD	-0.461205	0.357244	0.714489
miR167c-5p	AT1G30330	ARF6	auxin response factor 6	EqD	-0.456295	0.363059	0.658903
miR319a_miR319b	AT4G18390	TCP2	TEOSINTE BRANCHED 1%2C cycloidea and PCF transcription factor 2	ShD	-0.451452	0.368827	0.93082
miR396b-5p	AT5G01370	ACI1	ALC-interacting protein 1	LgD	-0.445802	0.375596	0.71218
miR161.2	AT1G62590	AT1G62590	pentatricopeptide (PPR) repeat-containing protein	LgD	-0.439996	0.382596	0.510128
miR156j	AT1G27370	SPL10	squamosa promoter binding protein-like 10	ShD	-0.43744	0.385693	0.67504
miR8182	AT5G65020	ANNAT2	annexin 2	ShD	-0.435558	0.387978	0.517305
miR156j	AT5G43270	SPL2	squamosa promoter binding protein-like 2	LgD	-0.433398	0.390606	0.520808
miR163	AT3G44860	FAMT	farnesoic acid carboxyl-O-methyltransferase	LgD	-0.432635	0.391537	0.744932
miR1888a	AT5G08310	AT5G08310	Tetratricopeptide repeat (TPR)-like superfamily protein	ShD	-0.429243	0.395679	0.739094
miR8182	AT5G65020	ANNAT2	annexin 2	All photoperiods	-0.412471	0.0889362	0.177872
miR164c-5p	AT1G56010	NAC1	NAC domain containing protein 1	All photoperiods	-0.411916	0.0894095	0.178819
miR156i	AT5G43270	SPL2	squamosa promoter binding protein-like 2	LgD	-0.405629	0.424926	0.566569
miR393b-5p_miR393a-5p	AT1G10200	WLIM1	GATA type zinc finger transcription factor family protein	EqD	-0.404496	0.426348	0.607943
miR156j	AT1G69170	AT1G69170	Squamosa promoter-binding protein-like (SBP domain) transcription factor family protein	ShD	-0.404244	0.426664	0.820073
miR396b-5p	AT5G61440	ACHT5	atypical CYS HIS rich thioredoxin 5	ShD	-0.403179	0.428	0.428
miR164c-5p	AT5G53950	CUC2	NAC (No Apical Meristem) domain transcriptional regulator superfamily protein	EqD	-0.401731	0.429821	0.762119
miR156i	AT1G27370	SPL10	squamosa promoter binding protein-like 10	ShD	-0.391256	0.443063	0.764202
miR156j	AT1G53160	SPL4	squamosa promoter binding protein-like 4	All photoperiods	-0.388726	0.110875	0.279986
miR170-3p	AT2G45160	HAM1	GRAS family transcription factor	All photoperiods	-0.386461	0.113153	0.226306
miR396b-5p	AT2G36400	GRF3	growth-regulating factor 3	All photoperiods	-0.382828	0.116875	0.321405
miR393b-5p_miR393a-5p	AT1G12820	AFB3	auxin signaling F-box 3	LgD	-0.382597	0.454107	0.685937
miR393b-5p_miR393a-5p	AT1G10200	WLIM1	GATA type zinc finger transcription factor family protein	ShD	-0.381153	0.455958	0.607943
miR319c	AT3G15030	TCP4	TCP family transcription factor 4	ShD	-0.380502	0.456792	0.913583
miR319c	AT4G18390	TCP2	TEOSINTE BRANCHED 1%2C cycloidea and PCF transcription factor 2	ShD	-0.375151	0.463672	0.908164
miR398a-3p	AT5G14550	AT5G14550	Core-2/I-branching beta-1%2C6-N-acetylglucosaminyltransferase family protein	ShD	-0.373387	0.465948	0.621264
miR395a_miR395d_miR395e	AT3G22890	APS1	ATP sulfurylase 1	EqD	-0.356287	0.488183	0.488183
miR396b-5p	AT3G13960	GRF5	growth-regulating factor 5	LgD	-0.348779	0.498046	0.947645
miR156i	AT1G53160	SPL4	squamosa promoter binding protein-like 4	All photoperiods	-0.337948	0.170182	0.340364
miR400	AT1G06580	AT1G06580	Pentatricopeptide repeat (PPR) superfamily protein	ShD	-0.337836	0.512525	0.683367
miR164c-5p	AT5G61430	NAC100	NAC domain containing protein 100	ShD	-0.331992	0.520307	0.781194
miR161.2	AT1G62590	AT1G62590	pentatricopeptide (PPR) repeat-containing protein	All photoperiods	-0.328579	0.183094	0.414598
miR156j	AT1G53160	SPL4	squamosa promoter binding protein-like 4	EqD	-0.325865	0.528504	0.592427
miR396b-5p	AT1G60140	TPS10	trehalose phosphate synthase	ShD	-0.322022	0.533663	0.533663
miR396b-5p	AT2G22840	GRF1	growth-regulating factor 1	LgD	-0.319961	0.536436	0.950696
miR395a_miR395d_miR395e	AT3G22890	APS1	ATP sulfurylase 1	All photoperiods	-0.319695	0.19593	0.347567
miR172b-3p_miR172a	AT3G14770	SWEET2	Nodulin MtN3 family protein	ShD	-0.315892	0.541924	0.802906
miR156j	AT2G33810	SPL3	squamosa promoter binding protein-like 3	ShD	-0.31038	0.54938	0.642386
miR1888a	AT5G08310	AT5G08310	Tetratricopeptide repeat (TPR)-like superfamily protein	EqD	-0.30674	0.554321	0.739094
miR171a-3p	AT3G60630	HAM2	GRAS family transcription factor	LgD	-0.305555	0.555932	0.642703
miR156j	AT5G43270	SPL2	squamosa promoter binding protein-like 2	All photoperiods	-0.301356	0.224268	0.448535
miR170-3p	AT4G00150	HAM3	GRAS family transcription factor	All photoperiods	-0.29974	0.226885	0.420571
miR393b-5p_miR393a-5p	AT5G51100	FSD2	Fe superoxide dismutase 2	EqD	-0.299431	0.564277	0.752369
miR164c-5p	AT1G56010	NAC1	NAC domain containing protein 1	EqD	-0.293132	0.572896	0.572896
miR171a-3p	AT2G45160	HAM1	GRAS family transcription factor	All photoperiods	-0.291963	0.239754	0.319672
miR8182	AT5G65020	ANNAT2	annexin 2	EqD	-0.287892	0.580092	0.580092
miR156j	AT1G53160	SPL4	squamosa promoter binding protein-like 4	LgD	-0.278951	0.592427	0.592427
miR393b-5p_miR393a-5p	AT3G62980	TIR1	F-box/RNI-like superfamily protein	EqD	-0.273282	0.600282	0.907285
miR172b-3p_miR172a	AT2G28550	RAP2.7	related to AP2.7	EqD	-0.269845	0.605057	0.817146
miR156i	AT1G69170	AT1G69170	Squamosa promoter-binding protein-like (SBP domain) transcription factor family protein	ShD	-0.265834	0.610642	0.933336
miR172b-3p_miR172a	AT5G60120	TOE2	target of early activation tagged (EAT) 2	EqD	-0.265577	0.611	0.767421
miR172b-3p_miR172a	AT2G28550	RAP2.7	related to AP2.7	LgD	-0.264244	0.612859	0.817146
miR399a	AT2G19470	ckl5	casein kinase I-like 5	LgD	-0.262221	0.615684	0.755563
miR398a-3p	AT5G14550	AT5G14550	Core-2/I-branching beta-1%2C6-N-acetylglucosaminyltransferase family protein	All photoperiods	-0.254891	0.307367	0.614734
miR164c-5p	AT5G61430	NAC100	NAC domain containing protein 100	LgD	-0.253855	0.627397	0.781194
miR156i	AT5G43270	SPL2	squamosa promoter binding protein-like 2	All photoperiods	-0.245381	0.326376	0.566569
miR156i	AT1G53160	SPL4	squamosa promoter binding protein-like 4	EqD	-0.232482	0.657559	0.772483
miR172b-3p_miR172a	AT5G60120	TOE2	target of early activation tagged (EAT) 2	LgD	-0.230004	0.661078	0.767421
miR858a	AT3G61250	MYB17	myb domain protein 17	ShD	-0.229921	0.661196	0.922073
miR156j	AT1G27370	SPL10	squamosa promoter binding protein-like 10	LgD	-0.227532	0.664591	0.67504
miR170-3p	AT2G45160	HAM1	GRAS family transcription factor	EqD	-0.220609	0.674454	0.779288
miR396b-5p	AT3G13960	GRF5	growth-regulating factor 5	All photoperiods	-0.219892	0.380623	0.947645
miR398a-3p	AT3G15640	AT3G15640	Rubredoxin-like superfamily protein	LgD	-0.218723	0.677147	0.978068
miR319a_miR319b	AT3G15030	TCP4	TCP family transcription factor 4	EqD	-0.215322	0.682009	0.819211
miR164c-5p	AT5G61430	NAC100	NAC domain containing protein 100	All photoperiods	-0.199685	0.426949	0.781194
miR396b-5p	AT5G43060	RD21B	Granulin repeat cysteine protease family protein	ShD	-0.199258	0.705069	0.705069
miR398a-3p	AT2G33410	AT2G33410	RNA-binding (RRM/RBD/RNP motifs) family protein	ShD	-0.195802	0.71005	0.900026
miR319a_miR319b	AT1G53230	TCP3	TEOSINTE BRANCHED 1%2C cycloidea and PCF transcription factor 3	EqD	-0.194269	0.712263	0.871387
miR823	AT1G69770	CMT3	chromomethylase 3	EqD	-0.187973	0.721361	0.961815
miR1888a	AT5G08310	AT5G08310	Tetratricopeptide repeat (TPR)-like superfamily protein	All photoperiods	-0.185891	0.460197	0.739094
miR156j	AT2G33810	SPL3	squamosa promoter binding protein-like 3	All photoperiods	-0.185776	0.460479	0.642386
miR398a-3p	AT3G15640	AT3G15640	Rubredoxin-like superfamily protein	EqD	-0.179562	0.733551	0.978068
miR156j	AT5G43270	SPL2	squamosa promoter binding protein-like 2	ShD	-0.174113	0.74147	0.74147
miR393b-5p_miR393a-5p	AT5G51100	FSD2	Fe superoxide dismutase 2	All photoperiods	-0.173702	0.490625	0.752369
miR163	AT3G44860	FAMT	farnesoic acid carboxyl-O-methyltransferase	ShD	-0.171733	0.744932	0.744932
miR398a-3p	AT1G12520	CCS	copper chaperone for SOD1	ShD	-0.16928	0.748505	0.954853
miR393b-5p_miR393a-5p	AT4G03190	GRH1	GRR1-like protein 1	EqD	-0.16465	0.755257	0.755257
miR164c-5p	AT5G39610	NAC6	NAC domain containing protein 6	LgD	-0.161823	0.759385	0.759385
miR156i	AT2G33810	SPL3	squamosa promoter binding protein-like 3	ShD	-0.15979	0.762355	0.762355
miR396b-5p	AT2G36400	GRF3	growth-regulating factor 3	EqD	-0.159065	0.763415	0.763415
miR164c-5p	AT5G39610	NAC6	NAC domain containing protein 6	All photoperiods	-0.15898	0.52863	0.759385
miR156i	AT1G27370	SPL10	squamosa promoter binding protein-like 10	LgD	-0.158527	0.764202	0.764202
miR843	AT4G25640	DTX35	detoxifying efflux carrier 35	ShD	-0.157275	0.766033	0.802528
miR172b-3p_miR172a	AT1G53780	AT1G53780	26S proteasome regulatory complex ATPase	ShD	-0.157216	0.766119	0.915767
miR398a-3p	AT5G14550	AT5G14550	Core-2/I-branching beta-1%2C6-N-acetylglucosaminyltransferase family protein	LgD	-0.153631	0.771367	0.771367
miR156i	AT1G53160	SPL4	squamosa promoter binding protein-like 4	LgD	-0.152869	0.772483	0.772483
miR396b-5p	AT4G37740	GRF2	growth-regulating factor 2	LgD	-0.150367	0.77615	0.77615
miR398a-3p	AT1G08830	CSD1	copper/zinc superoxide dismutase 1	LgD	-0.148573	0.778781	0.778781
miR170-3p	AT2G45160	HAM1	GRAS family transcription factor	ShD	-0.148227	0.779288	0.779288
miR396b-5p	AT3G13960	GRF5	growth-regulating factor 5	ShD	-0.1474	0.780502	0.947645
miR823	AT1G69770	CMT3	chromomethylase 3	All photoperiods	-0.146985	0.560558	0.961815
miR164c-5p	AT5G61430	NAC100	NAC domain containing protein 100	EqD	-0.146928	0.781194	0.781194
miR319c	AT1G53230	TCP3	TEOSINTE BRANCHED 1%2C cycloidea and PCF transcription factor 3	EqD	-0.140112	0.791208	0.791208
miR319c	AT3G15030	TCP4	TCP family transcription factor 4	EqD	-0.135913	0.797386	0.98075
miR172b-3p_miR172a	AT3G54990	SMZ	Integrase-type DNA-binding superfamily protein	ShD	-0.131436	0.803982	0.878898
miR858a	AT5G49330	MYB111	myb domain protein 111	LgD	-0.130179	0.805835	0.836477
miR163	AT1G15125	AT1G15125	S-adenosyl-L-methionine-dependent methyltransferases superfamily protein	EqD	-0.128494	0.80832	0.975269
miR161.1	AT1G06580	AT1G06580	Pentatricopeptide repeat (PPR) superfamily protein	All photoperiods	-0.122425	0.628427	0.837902
miR156i	AT2G33810	SPL3	squamosa promoter binding protein-like 3	All photoperiods	-0.121171	0.631974	0.762355
miR396b-5p	AT2G06200	GRF6	growth-regulating factor 6	LgD	-0.113814	0.830016	0.830016
miR156i	AT1G27370	SPL10	squamosa promoter binding protein-like 10	All photoperiods	-0.110935	0.661223	0.764202
miR393b-5p_miR393a-5p	AT3G26810	AFB2	auxin signaling F-box 2	ShD	-0.108331	0.838139	0.894843
miR156j	AT1G27370	SPL10	squamosa promoter binding protein-like 10	All photoperiods	-0.106157	0.67504	0.67504
miR319a_miR319b	AT1G30210	TCP24	TEOSINTE BRANCHED 1%2C cycloidea%2C and PCF family 24	ShD	-0.104158	0.844329	0.844329
miR396b-5p	AT3G52910	GRF4	growth-regulating factor 4	All photoperiods	-0.096176	0.704221	0.883997
miR319a_miR319b	AT4G18390	TCP2	TEOSINTE BRANCHED 1%2C cycloidea and PCF transcription factor 2	All photoperiods	-0.0937338	0.711423	0.93082
miR172b-3p_miR172a	AT5G60120	TOE2	target of early activation tagged (EAT) 2	All photoperiods	-0.0920985	0.716259	0.767421
miR171a-3p	AT4G01910	AT4G01910	Cysteine/Histidine-rich C1 domain family protein	All photoperiods	-0.0888458	0.725908	0.967877
miR167d	AT1G30330	ARF6	auxin response factor 6	All photoperiods	-0.087068	0.731198	0.940276
miR393b-5p_miR393a-5p	AT1G02660	AT1G02660	alpha/beta-Hydrolases superfamily protein	All photoperiods	-0.0817012	0.747238	0.747238
miR858a	AT1G06180	MYB13	myb domain protein 13	ShD	-0.0798512	0.880478	0.914674
miR396b-5p	AT3G52910	GRF4	growth-regulating factor 4	ShD	-0.0774904	0.883997	0.883997
miR163	AT1G15125	AT1G15125	S-adenosyl-L-methionine-dependent methyltransferases superfamily protein	LgD	-0.0745663	0.888358	0.975269
miR156j	AT4G28780	AT4G28780	GDSL-like Lipase/Acylhydrolase superfamily protein	LgD	-0.0738199	0.889471	0.889471
miR393b-5p_miR393a-5p	AT3G26810	AFB2	auxin signaling F-box 2	EqD	-0.0702198	0.894843	0.894843
miR167a-5p_miR167b	AT1G30330	ARF6	auxin response factor 6	All photoperiods	-0.0701658	0.782043	0.898879
miR398a-3p	AT2G33410	AT2G33410	RNA-binding (RRM/RBD/RNP motifs) family protein	EqD	-0.0667483	0.900026	0.900026
miR400	AT1G06580	AT1G06580	Pentatricopeptide repeat (PPR) superfamily protein	All photoperiods	-0.065922	0.794951	0.794951
miR319c	AT4G18390	TCP2	TEOSINTE BRANCHED 1%2C cycloidea and PCF transcription factor 2	All photoperiods	-0.0644133	0.799553	0.908164
miR393b-5p_miR393a-5p	AT3G62980	TIR1	F-box/RNI-like superfamily protein	ShD	-0.0618887	0.907285	0.907285
miR319c	AT4G18390	TCP2	TEOSINTE BRANCHED 1%2C cycloidea and PCF transcription factor 2	LgD	-0.0613007	0.908164	0.908164
miR163	AT1G15125	AT1G15125	S-adenosyl-L-methionine-dependent methyltransferases superfamily protein	All photoperiods	-0.0588577	0.816549	0.975269
miR319a_miR319b	AT3G15030	TCP4	TCP family transcription factor 4	All photoperiods	-0.0579903	0.819211	0.819211
miR156j	AT1G69170	AT1G69170	Squamosa promoter-binding protein-like (SBP domain) transcription factor family protein	All photoperiods	-0.0577091	0.820073	0.820073
miR858a	AT1G06180	MYB13	myb domain protein 13	EqD	-0.0569457	0.914674	0.914674
miR172b-3p_miR172a	AT2G28550	RAP2.7	related to AP2.7	All photoperiods	-0.0504752	0.842341	0.842341
miR396b-5p	AT5G01370	ACI1	ALC-interacting protein 1	All photoperiods	-0.0462417	0.855427	0.855427
miR396b-5p	AT2G22840	GRF1	growth-regulating factor 1	All photoperiods	-0.0424204	0.867269	0.950696
miR167d	AT1G30330	ARF6	auxin response factor 6	ShD	-0.0398372	0.940276	0.940276
miR171a-3p	AT4G00150	HAM3	GRAS family transcription factor	All photoperiods	-0.0389847	0.87794	0.87794
miR172b-3p_miR172a	AT3G54990	SMZ	Integrase-type DNA-binding superfamily protein	All photoperiods	-0.0386766	0.878898	0.878898
miR396b-5p	AT3G13960	GRF5	growth-regulating factor 5	EqD	-0.0349177	0.947645	0.947645
miR400	AT1G62720	NG1	Pentatricopeptide repeat (PPR-like) superfamily protein	EqD	-0.0333465	0.949999	0.949999
miR858a	AT2G47460	MYB12	myb domain protein 12	LgD	-0.0293719	0.955955	0.955955
miR393b-5p_miR393a-5p	AT1G10200	WLIM1	GATA type zinc finger transcription factor family protein	All photoperiods	-0.0236487	0.92579	0.92579
miR161.2	AT1G62590	AT1G62590	pentatricopeptide (PPR) repeat-containing protein	ShD	-0.013382	0.979928	0.979928
miR156i	AT5G43270	SPL2	squamosa promoter binding protein-like 2	ShD	0.00244896	0.996327	0.996327
miR823	AT1G69770	CMT3	chromomethylase 3	ShD	0.0027935	0.99581	0.99581
miR171a-3p	AT4G01910	AT4G01910	Cysteine/Histidine-rich C1 domain family protein	EqD	0.00427575	0.993586	0.993586
miR398a-3p	AT3G15640	AT3G15640	Rubredoxin-like superfamily protein	All photoperiods	0.00530986	0.983317	0.983317
miR393b-5p_miR393a-5p	AT5G51100	FSD2	Fe superoxide dismutase 2	LgD	0.00562351	0.991565	0.991565
miR319c	AT3G15030	TCP4	TCP family transcription factor 4	All photoperiods	0.00612711	0.98075	0.98075
miR1888a	AT5G08310	AT5G08310	Tetratricopeptide repeat (TPR)-like superfamily protein	LgD	0.015652	0.976524	0.976524
miR163	AT1G15125	AT1G15125	S-adenosyl-L-methionine-dependent methyltransferases superfamily protein	ShD	0.0164886	0.975269	0.975269
miR400	AT1G64580	AT1G64580	Pentatricopeptide repeat (PPR) superfamily protein	All photoperiods	0.01838	0.942294	0.942294
miR156i	AT1G69170	AT1G69170	Squamosa promoter-binding protein-like (SBP domain) transcription factor family protein	All photoperiods	0.0212386	0.933336	0.933336
miR400	AT4G19440	AT4G19440	Tetratricopeptide repeat (TPR)-like superfamily protein	EqD	0.0258761	0.961195	0.961195
miR170-3p	AT3G60630	HAM2	GRAS family transcription factor	LgD	0.0276589	0.958522	0.958522
miR396b-5p	AT3G19400	AT3G19400	Cysteine proteinases superfamily protein	LgD	0.0298119	0.955295	0.955295
miR398a-3p	AT1G12520	CCS	copper chaperone for SOD1	EqD	0.0301072	0.954853	0.954853
miR400	AT4G19440	AT4G19440	Tetratricopeptide repeat (TPR)-like superfamily protein	All photoperiods	0.0303926	0.904709	0.961195
miR167d	AT5G37020	ARF8	auxin response factor 8	All photoperiods	0.0304431	0.904552	0.904552
miR396b-5p	AT2G22840	GRF1	growth-regulating factor 1	ShD	0.0328812	0.950696	0.950696
miR167c-5p	AT5G37020	ARF8	auxin response factor 8	EqD	0.0348889	0.947688	0.947688
miR164c-5p	AT3G12977	AT3G12977	NAC (No Apical Meristem) domain transcriptional regulator superfamily protein3	EqD	0.0368576	0.944739	0.944739
miR173-5p	AT5G10950	AT5G10950	Tudor/PWWP/MBT superfamily protein	EqD	0.0380871	0.942897	0.942897
miR167c-5p	AT1G30330	ARF6	auxin response factor 6	All photoperiods	0.038317	0.880016	0.880016
miR167a-5p_miR167b	AT5G37020	ARF8	auxin response factor 8	EqD	0.045839	0.93129	0.93129
miR319a_miR319b	AT4G18390	TCP2	TEOSINTE BRANCHED 1%2C cycloidea and PCF transcription factor 2	LgD	0.046153	0.93082	0.93082
miR170-3p	AT4G00150	HAM3	GRAS family transcription factor	EqD	0.0473484	0.92903	0.92903
miR173-5p	AT5G28490	LSH1	LIGHT-DEPENDENT SHORT HYPOCOTYLS-like protein (DUF640)	EqD	0.0497711	0.925405	0.925405
miR858a	AT3G61250	MYB17	myb domain protein 17	EqD	0.0519982	0.922073	0.922073
miR858a	AT3G61250	MYB17	myb domain protein 17	All photoperiods	0.0520396	0.837515	0.922073
miR858a	AT5G49330	MYB111	myb domain protein 111	All photoperiods	0.0523764	0.836477	0.836477
miR156i	AT1G27360	SPL11	squamosa promoter-like 11	LgD	0.055988	0.916106	0.916106
miR172b-3p_miR172a	AT1G53780	AT1G53780	26S proteasome regulatory complex ATPase	EqD	0.0562144	0.915767	0.915767
miR396b-5p	AT2G06200	GRF6	growth-regulating factor 6	All photoperiods	0.0589685	0.81621	0.830016
miR843	AT4G25640	DTX35	detoxifying efflux carrier 35	All photoperiods	0.0634386	0.802528	0.802528
miR156j	AT2G37130	AT2G37130	Peroxidase superfamily protein	ShD	0.06362	0.904699	0.904699
miR393b-5p_miR393a-5p	AT3G26810	AFB2	auxin signaling F-box 2	All photoperiods	0.0664022	0.793488	0.894843
miR167a-5p_miR167b	AT1G30330	ARF6	auxin response factor 6	ShD	0.0675163	0.898879	0.898879
miR393b-5p_miR393a-5p	AT3G62980	TIR1	F-box/RNI-like superfamily protein	All photoperiods	0.068272	0.787797	0.907285
miR393b-5p_miR393a-5p	AT1G12820	AFB3	auxin signaling F-box 3	All photoperiods	0.0700062	0.782527	0.782527
miR156j	AT2G37130	AT2G37130	Peroxidase superfamily protein	All photoperiods	0.0730782	0.773216	0.904699
miR319c	AT1G30210	TCP24	TEOSINTE BRANCHED 1%2C cycloidea%2C and PCF family 24	ShD	0.0788101	0.88203	0.88203
miR399a	AT2G19470	ckl5	casein kinase I-like 5	All photoperiods	0.078929	0.755563	0.755563
miR167d	AT5G37020	ARF8	auxin response factor 8	EqD	0.0796484	0.88078	0.904552
miR156i	AT1G69170	AT1G69170	Squamosa promoter-binding protein-like (SBP domain) transcription factor family protein	EqD	0.0820096	0.877261	0.933336
miR167a-5p_miR167b	AT5G37020	ARF8	auxin response factor 8	All photoperiods	0.0835269	0.74177	0.93129
miR398a-3p	AT1G12520	CCS	copper chaperone for SOD1	All photoperiods	0.0848215	0.7379	0.954853
miR319a_miR319b	AT1G53230	TCP3	TEOSINTE BRANCHED 1%2C cycloidea and PCF transcription factor 3	ShD	0.0859538	0.871387	0.871387
miR172b-3p_miR172a	AT2G39250	SNZ	Integrase-type DNA-binding superfamily protein	ShD	0.0871171	0.869655	0.869655
miR156j	AT5G50670	SPL13B	Squamosa promoter-binding protein-like (SBP domain) transcription factor family protein	All photoperiods	0.0927254	0.714404	0.714404
miR161.1	AT1G06580	AT1G06580	Pentatricopeptide repeat (PPR) superfamily protein	EqD	0.0929818	0.860929	0.860929
miR398a-3p	AT2G33410	AT2G33410	RNA-binding (RRM/RBD/RNP motifs) family protein	All photoperiods	0.0938645	0.711037	0.900026
miR396b-5p	AT4G24150	GRF8	growth-regulating factor 8	LgD	0.0942778	0.859002	0.859002
miR396b-5p	AT4G37740	GRF2	growth-regulating factor 2	All photoperiods	0.0997356	0.693767	0.77615
miR172b-3p_miR172a	AT3G14770	SWEET2	Nodulin MtN3 family protein	All photoperiods	0.104406	0.68013	0.802906
miR167c-5p	AT5G37020	ARF8	auxin response factor 8	All photoperiods	0.107086	0.672347	0.896462
miR858a	AT1G06180	MYB13	myb domain protein 13	All photoperiods	0.110615	0.662144	0.914674
miR396b-5p	AT4G24150	GRF8	growth-regulating factor 8	All photoperiods	0.111902	0.65844	0.859002
miR400	AT1G62720	NG1	Pentatricopeptide repeat (PPR-like) superfamily protein	All photoperiods	0.116032	0.646596	0.862129
miR163	AT3G44860	FAMT	farnesoic acid carboxyl-O-methyltransferase	All photoperiods	0.120133	0.634919	0.744932
miR156j	AT1G27360	SPL11	squamosa promoter-like 11	LgD	0.126842	0.810757	0.810757
miR171a-3p	AT2G45160	HAM1	GRAS family transcription factor	EqD	0.127489	0.809802	0.809802
miR156i	AT2G37130	AT2G37130	Peroxidase superfamily protein	All photoperiods	0.129102	0.609663	0.803541
miR156i	AT2G37130	AT2G37130	Peroxidase superfamily protein	ShD	0.131735	0.803541	0.803541
miR172b-3p_miR172a	AT3G14770	SWEET2	Nodulin MtN3 family protein	LgD	0.132165	0.802906	0.802906
miR164c-5p	AT5G53950	CUC2	NAC (No Apical Meristem) domain transcriptional regulator superfamily protein	LgD	0.136169	0.79701	0.79701
miR172b-3p_miR172a	AT1G53780	AT1G53780	26S proteasome regulatory complex ATPase	All photoperiods	0.136579	0.588921	0.915767
miR173-5p	AT5G28490	LSH1	LIGHT-DEPENDENT SHORT HYPOCOTYLS-like protein (DUF640)	All photoperiods	0.13663	0.588781	0.785041
miR170-3p	AT3G60630	HAM2	GRAS family transcription factor	ShD	0.137	0.795785	0.958522
miR172b-3p_miR172a	AT2G39250	SNZ	Integrase-type DNA-binding superfamily protein	All photoperiods	0.139252	0.581579	0.869655
miR172b-3p_miR172a	AT2G39250	SNZ	Integrase-type DNA-binding superfamily protein	LgD	0.142893	0.787119	0.869655
miR164c-5p	AT5G53950	CUC2	NAC (No Apical Meristem) domain transcriptional regulator superfamily protein	All photoperiods	0.142912	0.571589	0.762119
miR396b-5p	AT3G19400	AT3G19400	Cysteine proteinases superfamily protein	All photoperiods	0.147041	0.560409	0.798107
miR396b-5p	AT4G24150	GRF8	growth-regulating factor 8	ShD	0.14707	0.780986	0.859002
miR319a_miR319b	AT1G53230	TCP3	TEOSINTE BRANCHED 1%2C cycloidea and PCF transcription factor 3	All photoperiods	0.14766	0.55874	0.871387
miR156j	AT4G28780	AT4G28780	GDSL-like Lipase/Acylhydrolase superfamily protein	All photoperiods	0.148301	0.557015	0.889471
miR319a_miR319b	AT1G30210	TCP24	TEOSINTE BRANCHED 1%2C cycloidea%2C and PCF family 24	All photoperiods	0.150063	0.552286	0.830564
miR172b-3p_miR172a	AT5G60120	TOE2	target of early activation tagged (EAT) 2	ShD	0.156326	0.767421	0.767421
miR170-3p	AT3G60630	HAM2	GRAS family transcription factor	All photoperiods	0.156617	0.534853	0.958522
miR398a-3p	AT1G08830	CSD1	copper/zinc superoxide dismutase 1	All photoperiods	0.157895	0.531481	0.708642
miR1888a	AT4G14930	AT4G14930	Survival protein SurE-like phosphatase/nucleotidase	All photoperiods	0.161571	0.521843	0.702406
miR156j	AT3G57920	SPL15	squamosa promoter binding protein-like 15	LgD	0.161922	0.75924	0.75924
miR156j	AT4G28780	AT4G28780	GDSL-like Lipase/Acylhydrolase superfamily protein	ShD	0.165085	0.754622	0.889471
miR156j	AT2G42200	SPL9	squamosa promoter binding protein-like 9	LgD	0.169075	0.748804	0.748804
miR858a	AT2G47460	MYB12	myb domain protein 12	All photoperiods	0.17059	0.498544	0.664726
miR858a	AT3G61250	MYB17	myb domain protein 17	LgD	0.171234	0.745659	0.922073
miR171a-3p	AT3G60630	HAM2	GRAS family transcription factor	All photoperiods	0.178453	0.478649	0.642703
miR400	AT1G64580	AT1G64580	Pentatricopeptide repeat (PPR) superfamily protein	EqD	0.186344	0.723719	0.942294
miR156i	AT3G57920	SPL15	squamosa promoter binding protein-like 15	LgD	0.190657	0.717479	0.717479
miR1888a	AT4G14930	AT4G14930	Survival protein SurE-like phosphatase/nucleotidase	EqD	0.201107	0.702406	0.702406
miR173-5p	AT5G10950	AT5G10950	Tudor/PWWP/MBT superfamily protein	All photoperiods	0.206029	0.412096	0.646871
miR398a-3p	AT3G15640	AT3G15640	Rubredoxin-like superfamily protein	ShD	0.206762	0.694276	0.978068
miR156i	AT5G50670	SPL13B	Squamosa promoter-binding protein-like (SBP domain) transcription factor family protein	All photoperiods	0.208562	0.406244	0.406244
miR156j	AT1G69170	AT1G69170	Squamosa promoter-binding protein-like (SBP domain) transcription factor family protein	LgD	0.211746	0.687128	0.820073
miR156j	AT2G42200	SPL9	squamosa promoter binding protein-like 9	All photoperiods	0.212597	0.397016	0.748804
miR319c	AT1G30210	TCP24	TEOSINTE BRANCHED 1%2C cycloidea%2C and PCF family 24	All photoperiods	0.217704	0.385499	0.744627
miR164c-5p	AT3G12977	AT3G12977	NAC (No Apical Meristem) domain transcriptional regulator superfamily protein3	All photoperiods	0.222511	0.374831	0.637716
miR393b-5p_miR393a-5p	AT4G03190	GRH1	GRR1-like protein 1	All photoperiods	0.225878	0.367457	0.631455
miR156j	AT1G69170	AT1G69170	Squamosa promoter-binding protein-like (SBP domain) transcription factor family protein	EqD	0.228171	0.663683	0.820073
miR1888a	AT4G14930	AT4G14930	Survival protein SurE-like phosphatase/nucleotidase	ShD	0.228998	0.662508	0.702406
miR319c	AT1G53230	TCP3	TEOSINTE BRANCHED 1%2C cycloidea and PCF transcription factor 3	All photoperiods	0.231446	0.355444	0.710887
miR156j	AT2G42200	SPL9	squamosa promoter binding protein-like 9	ShD	0.235339	0.653508	0.748804
miR171a-3p	AT3G60630	HAM2	GRAS family transcription factor	EqD	0.24298	0.642703	0.642703
miR156j	AT2G33810	SPL3	squamosa promoter binding protein-like 3	LgD	0.243204	0.642386	0.642386
miR164c-5p	AT5G39610	NAC6	NAC domain containing protein 6	EqD	0.247297	0.636617	0.759385
miR396b-5p	AT5G38480	GRF3	ral regulatory factor 3	LgD	0.248079	0.635515	0.635515
miR319a_miR319b	AT1G30210	TCP24	TEOSINTE BRANCHED 1%2C cycloidea%2C and PCF family 24	EqD	0.257046	0.622923	0.830564
miR396b-5p	AT4G24150	GRF8	growth-regulating factor 8	EqD	0.258659	0.620664	0.859002
miR156i	AT3G57920	SPL15	squamosa promoter binding protein-like 15	ShD	0.259193	0.619916	0.717479
miR156i	AT2G33810	SPL3	squamosa promoter binding protein-like 3	LgD	0.262789	0.61489	0.762355
miR858a	AT5G49330	MYB111	myb domain protein 111	EqD	0.262924	0.614701	0.836477
miR399a	AT2G19470	ckl5	casein kinase I-like 5	ShD	0.265605	0.610961	0.755563
miR171a-3p	AT4G00150	HAM3	GRAS family transcription factor	ShD	0.266643	0.609514	0.812686
miR156i	AT1G27360	SPL11	squamosa promoter-like 11	All photoperiods	0.270709	0.27725	0.5545
miR396b-5p	AT3G19400	AT3G19400	Cysteine proteinases superfamily protein	EqD	0.274508	0.598581	0.798107
miR156i	AT3G57920	SPL15	squamosa promoter binding protein-like 15	All photoperiods	0.275864	0.267844	0.535687
miR319a_miR319b	AT4G18390	TCP2	TEOSINTE BRANCHED 1%2C cycloidea and PCF transcription factor 2	EqD	0.276029	0.596472	0.93082
miR172b-3p_miR172a	AT2G39250	SNZ	Integrase-type DNA-binding superfamily protein	EqD	0.277223	0.594817	0.869655
miR156j	AT3G57920	SPL15	squamosa promoter binding protein-like 15	All photoperiods	0.284086	0.253254	0.649693
miR156i	AT1G27360	SPL11	squamosa promoter-like 11	ShD	0.289194	0.578303	0.77107
miR156i	AT1G69170	AT1G69170	Squamosa promoter-binding protein-like (SBP domain) transcription factor family protein	LgD	0.297325	0.567154	0.933336
miR319c	AT1G53230	TCP3	TEOSINTE BRANCHED 1%2C cycloidea and PCF transcription factor 3	ShD	0.299257	0.564515	0.752687
miR319c	AT1G30210	TCP24	TEOSINTE BRANCHED 1%2C cycloidea%2C and PCF family 24	EqD	0.30369	0.55847	0.744627
miR858a	AT1G06180	MYB13	myb domain protein 13	LgD	0.305786	0.555618	0.914674
miR156j	AT1G27360	SPL11	squamosa promoter-like 11	All photoperiods	0.309977	0.210634	0.421268
miR396b-5p	AT4G37740	GRF2	growth-regulating factor 2	ShD	0.311689	0.547607	0.77615
miR1888a	AT4G14930	AT4G14930	Survival protein SurE-like phosphatase/nucleotidase	LgD	0.315819	0.542022	0.702406
miR396b-5p	AT2G06200	GRF6	growth-regulating factor 6	ShD	0.318095	0.538951	0.830016
miR396b-5p	AT5G01370	ACI1	ALC-interacting protein 1	ShD	0.321671	0.534135	0.71218
miR167d	AT1G30330	ARF6	auxin response factor 6	LgD	0.324503	0.53033	0.940276
miR156j	AT1G27360	SPL11	squamosa promoter-like 11	ShD	0.326606	0.527511	0.703348
miR393b-5p_miR393a-5p	AT1G12820	AFB3	auxin signaling F-box 3	ShD	0.336386	0.514453	0.685937
miR156j	AT2G42200	SPL9	squamosa promoter binding protein-like 9	EqD	0.344998	0.503034	0.748804
miR319c	AT4G18390	TCP2	TEOSINTE BRANCHED 1%2C cycloidea and PCF transcription factor 2	EqD	0.346196	0.501452	0.908164
miR167c-5p	AT1G30330	ARF6	auxin response factor 6	ShD	0.351718	0.494178	0.658903
miR171a-3p	AT4G01910	AT4G01910	Cysteine/Histidine-rich C1 domain family protein	LgD	0.352061	0.493727	0.967877
miR400	AT1G06580	AT1G06580	Pentatricopeptide repeat (PPR) superfamily protein	LgD	0.352772	0.492793	0.683367
miR171a-3p	AT4G00150	HAM3	GRAS family transcription factor	EqD	0.352819	0.492731	0.812686
miR156j	AT3G57920	SPL15	squamosa promoter binding protein-like 15	ShD	0.356985	0.487269	0.649693
miR173-5p	AT5G10950	AT5G10950	Tudor/PWWP/MBT superfamily protein	LgD	0.358603	0.485153	0.646871
miR396b-5p	AT2G06200	GRF6	growth-regulating factor 6	EqD	0.361973	0.480755	0.830016
miR164c-5p	AT3G12977	AT3G12977	NAC (No Apical Meristem) domain transcriptional regulator superfamily protein3	ShD	0.363867	0.478287	0.637716
miR396b-5p	AT5G38480	GRF3	ral regulatory factor 3	All photoperiods	0.367448	0.133591	0.267183
miR393b-5p_miR393a-5p	AT4G03190	GRH1	GRR1-like protein 1	ShD	0.367481	0.473591	0.631455
miR156j	AT5G50670	SPL13B	Squamosa promoter-binding protein-like (SBP domain) transcription factor family protein	ShD	0.373192	0.466199	0.621599
miR172b-3p_miR172a	AT3G14770	SWEET2	Nodulin MtN3 family protein	EqD	0.376224	0.46229	0.802906
miR396b-5p	AT2G22840	GRF1	growth-regulating factor 1	EqD	0.383038	0.453542	0.950696
miR172b-3p_miR172a	AT2G28550	RAP2.7	related to AP2.7	ShD	0.383649	0.452761	0.817146
miR167a-5p_miR167b	AT1G30330	ARF6	auxin response factor 6	LgD	0.388581	0.446465	0.892931
miR167c-5p	AT1G30330	ARF6	auxin response factor 6	LgD	0.394152	0.439388	0.658903
miR156i	AT1G27370	SPL10	squamosa promoter binding protein-like 10	EqD	0.403977	0.426998	0.764202
miR775	AT1G23390	AT1G23390	Kelch repeat-containing F-box family protein	All photoperiods	0.40648	0.0941454	0.300353
miR393b-5p_miR393a-5p	AT3G26810	AFB2	auxin signaling F-box 2	LgD	0.408246	0.421651	0.894843
miR858a	AT2G47460	MYB12	myb domain protein 12	EqD	0.408627	0.421175	0.664726
miR156j	AT4G28780	AT4G28780	GDSL-like Lipase/Acylhydrolase superfamily protein	EqD	0.409232	0.420419	0.889471
miR156j	AT3G57920	SPL15	squamosa promoter binding protein-like 15	EqD	0.4094	0.420209	0.649693
miR156j	AT5G50670	SPL13B	Squamosa promoter-binding protein-like (SBP domain) transcription factor family protein	LgD	0.42179	0.404834	0.621599
miR396b-5p	AT3G52910	GRF4	growth-regulating factor 4	EqD	0.423277	0.403003	0.806005
miR396b-5p	AT3G19400	AT3G19400	Cysteine proteinases superfamily protein	ShD	0.431086	0.393427	0.798107
miR161.1	AT1G06580	AT1G06580	Pentatricopeptide repeat (PPR) superfamily protein	ShD	0.445229	0.376285	0.75257
miR399a	AT2G19470	ckl5	casein kinase I-like 5	EqD	0.453134	0.36682	0.755563
miR156j	AT1G27370	SPL10	squamosa promoter binding protein-like 10	EqD	0.454543	0.365142	0.67504
miR396b-5p	AT4G37740	GRF2	growth-regulating factor 2	EqD	0.459727	0.358991	0.77615
miR398a-3p	AT1G08830	CSD1	copper/zinc superoxide dismutase 1	ShD	0.462073	0.356219	0.708642
miR156i	AT5G50670	SPL13B	Squamosa promoter-binding protein-like (SBP domain) transcription factor family protein	LgD	0.466555	0.350946	0.406244
miR173-5p	AT5G10950	AT5G10950	Tudor/PWWP/MBT superfamily protein	ShD	0.491172	0.322489	0.646871
miR156i	AT5G50670	SPL13B	Squamosa promoter-binding protein-like (SBP domain) transcription factor family protein	ShD	0.49483	0.318336	0.406244
miR170-3p	AT4G00150	HAM3	GRAS family transcription factor	ShD	0.497402	0.315428	0.420571
miR393b-5p_miR393a-5p	AT1G10200	WLIM1	GATA type zinc finger transcription factor family protein	LgD	0.510186	0.301119	0.607943
miR775	AT1G23390	AT1G23390	Kelch repeat-containing F-box family protein	EqD	0.510877	0.300353	0.300353
miR396b-5p	AT5G38480	GRF3	ral regulatory factor 3	ShD	0.519123	0.291265	0.388353
miR393b-5p_miR393a-5p	AT1G12820	AFB3	auxin signaling F-box 3	EqD	0.526614	0.2831	0.685937
miR775	AT1G23390	AT1G23390	Kelch repeat-containing F-box family protein	LgD	0.529212	0.280289	0.300353
miR172b-3p_miR172a	AT3G54990	SMZ	Integrase-type DNA-binding superfamily protein	EqD	0.534059	0.275074	0.550147
miR393b-5p_miR393a-5p	AT3G62980	TIR1	F-box/RNI-like superfamily protein	LgD	0.535649	0.27337	0.907285
miR396b-5p	AT5G01370	ACI1	ALC-interacting protein 1	EqD	0.543564	0.264956	0.71218
miR156i	AT2G37130	AT2G37130	Peroxidase superfamily protein	LgD	0.55553	0.252427	0.504855
miR164c-5p	AT3G12977	AT3G12977	NAC (No Apical Meristem) domain transcriptional regulator superfamily protein3	LgD	0.556029	0.25191	0.637716
miR393b-5p_miR393a-5p	AT4G03190	GRH1	GRR1-like protein 1	LgD	0.556613	0.251305	0.631455
miR156j	AT2G37130	AT2G37130	Peroxidase superfamily protein	LgD	0.572677	0.234891	0.469783
miR775	AT1G23390	AT1G23390	Kelch repeat-containing F-box family protein	ShD	0.57428	0.233278	0.300353
miR170-3p	AT3G60630	HAM2	GRAS family transcription factor	EqD	0.576747	0.230803	0.923211
miR400	AT4G19440	AT4G19440	Tetratricopeptide repeat (TPR)-like superfamily protein	ShD	0.597431	0.210473	0.420945
miR167d	AT5G37020	ARF8	auxin response factor 8	ShD	0.608936	0.199494	0.42225
miR319a_miR319b	AT1G30210	TCP24	TEOSINTE BRANCHED 1%2C cycloidea%2C and PCF family 24	LgD	0.609361	0.199092	0.79637
miR319c	AT1G30210	TCP24	TEOSINTE BRANCHED 1%2C cycloidea%2C and PCF family 24	LgD	0.615795	0.193063	0.744627
miR858a	AT5G49330	MYB111	myb domain protein 111834993]	ShD	0.627805	0.182014	0.728057
miR400	AT1G64580	AT1G64580	Pentatricopeptide repeat (PPR) superfamily protein	ShD	0.6316	0.178578	0.357156
miR156i	AT3G57920	SPL15	squamosa promoter binding protein-like 15	EqD	0.649544	0.162708	0.535687
miR393b-5p_miR393a-5p	AT1G02660	AT1G02660	alpha/beta-Hydrolases superfamily protein	LgD	0.665783	0.148885	0.332796
miR171a-3p	AT3G60630	HAM2	GRAS family transcription factor	ShD	0.670489	0.144978	0.57991
miR156j	AT1G27360	SPL11	squamosa promoter-like 11	EqD	0.67589	0.140548	0.421268
miR319c	AT3G15030	TCP4	TCP family transcription factor 4	LgD	0.700494	0.121122	0.484488
miR167c-5p	AT5G37020	ARF8	auxin response factor 8	ShD	0.710255	0.113766	0.455064
miR398a-3p	AT2G33410	AT2G33410	RNA-binding (RRM/RBD/RNP motifs) family protein	LgD	0.71091	0.113279	0.453118
miR319a_miR319b	AT3G15030	TCP4	TCP family transcription factor 4	LgD	0.717307	0.108577	0.434309
miR164c-5p	AT5G53950	CUC2	NAC (No Apical Meristem) domain transcriptional regulator superfamily protein	ShD	0.728026	0.100896	0.403582
miR400	AT1G62720	NG1	Pentatricopeptide repeat (PPR-like) superfamily protein	ShD	0.735759	0.0955096	0.382038
miR843	AT4G25640	DTX35	detoxifying efflux carrier 35	LgD	0.742495	0.0909261	0.181852
miR172b-3p_miR172a	AT1G53780	AT1G53780	26S proteasome regulatory complex ATPase	LgD	0.745778	0.0887283	0.354913
miR858a	AT2G47460	MYB12	myb domain protein 12	ShD	0.753641	0.083563	0.334252
miR398a-3p	AT1G12520	CCS	copper chaperone for SOD1	LgD	0.761524	0.0785248	0.314099
miR156i	AT1G27360	SPL11	squamosa promoter-like 11	EqD	0.773861	0.070926	0.283704
miR167a-5p_miR167b	AT5G37020	ARF8	auxin response factor 8	ShD	0.7768	0.0691676	0.27667
miR163	AT3G44860	FAMT	farnesoic acid carboxyl-O-methyltransferase	EqD	0.800815	0.0555605	0.222242
miR319a_miR319b	AT1G53230	TCP3	TEOSINTE BRANCHED 1%2C cycloidea and PCF transcription factor 3	LgD	0.823706	0.0438798	0.175519
miR319c	AT1G53230	TCP3	TEOSINTE BRANCHED 1%2C cycloidea and PCF transcription factor 3	LgD	0.848195	0.0328179	0.131272
miR398a-3p	AT1G08830	CSD1	copper/zinc superoxide dismutase 1	EqD	0.852107	0.0311911	0.124764
miR173-5p	AT5G28490	LSH1	LIGHT-DEPENDENT SHORT HYPOCOTYLS-like protein (DUF640)	ShD	0.905752	0.0129053	0.0516214
miR396b-5p	AT5G38480	GRF3	ral regulatory factor 3	EqD	0.910809	0.0115777	0.046311
