# Supplementary material for: Photoperiodic patterns in miRNA-mRNA pairs and tRNA fragments revealed by time-course co-sequencing in Arabidopsis
Source: PLoS Genet. 2026 Jul 22;22(7):e1012229. doi: 10.1371/journal.pgen.1012229 (PMC13390833; doi:10.1371/journal.pgen.1012229)
Supplement: S8 Data — (ZIP) [file pgen.1012229.s046.zip]

Archive with 2 entries (2 files):
- S8_tRF-counts.csv
- __MACOSX/._S8_tRF-counts.csv
