# Supplementary material for: Photoperiodic patterns in miRNA-mRNA pairs and tRNA fragments revealed by time-course co-sequencing in Arabidopsis
Source: PLoS Genet. 2026 Jul 22;22(7):e1012229. doi: 10.1371/journal.pgen.1012229 (PMC13390833; doi:10.1371/journal.pgen.1012229)
Supplement: S9 Data — (XLSX) [file pgen.1012229.s047.xlsx]

## Sheet: Summary
Data S9: Results of the likelihood ratio test implemented by DESeq2 and clustering results for tRFs
Cluster	Number
T1	105
T2	59
T3	79
T4	90
T5	56
T6	149
T7	112
T8	66
T9	107
T10	59
T11	189
T12	216
T13	125
T14	64
T15	338
T16	332
T17	39
T18	62
T19	100
T20	133

## Sheet: DESeq2-Result
ID	DEI-LgD	DEI-EqD	DEI-ShD	rDEI-LgD:ShD	rDEI-EqD:LgD	rDEI-EqD:ShD	DESeq2-BaseMean	DESeq2-LRT-statistic	DESeq2-p	DESeq2-FDR	IHW-weight
trex24	4.59031	4.69325	7.86679	-0.777184	0.0319966	-0.745187	NA	NA	NA	NA	NA
trex26	1.1645	3.29683	10.2802	-3.14209	1.50137	-1.64072	NA	NA	NA	NA	NA
trex29	3.95172	5.37115	7.15089	-0.855641	0.442749	-0.412893	NA	NA	NA	NA	NA
trex83	43.429	68.7006	62.915	-0.534747	0.661665	0.126918	20.5971	21.6558	0.0415636	0.0687799	1.37041
trex94	4.32197	4.1068	5.20213	-0.267413	-0.073674	-0.341087	NA	NA	NA	NA	NA
trex113	70.211	58.9758	51.4813	0.447651	-0.251575	0.196076	21.2588	18.3227	0.106237	0.163704	1.13068
trex114	52.6533	41.7226	32.46	0.697861	-0.335694	0.362167	14.9245	15.8234	0.199459	0.29077	1
trex115	3.81002	3.11825	1.47958	1.36461	-0.289062	1.07555	NA	NA	NA	NA	NA
trex116	3868.46	3149.99	2449.95	0.659006	-0.29641	0.362596	1114.13	67.0302	1.1463e-09	2.94318e-08	0.836094
trex117	288.861	281.598	183.664	0.653303	-0.0367385	0.616564	88.736	44.4748	1.26735e-05	0.000102492	1
trex119	36.0673	46.4262	28.6856	0.330363	0.364248	0.694612	13.0822	14.8267	0.251051	0.347782	1
trex120	11.585	13.5274	14.9109	-0.364112	0.223632	-0.14048	4.70945	11.6421	0.474833	0.582914	0.95662
trex121	370.295	517.744	446.501	-0.269985	0.483562	0.213577	157.032	31.769	0.00150198	0.00695219	0.831292
trex122	3025.23	3415.06	3061.89	-0.0173812	0.17487	0.157489	1118.1	20.4053	0.0597971	0.133811	0.831292
trex123	7.53596	6.92345	7.3297	0.0400371	-0.1223	-0.0822624	NA	NA	NA	NA	NA
trex124	7194.53	8930.43	8601.3	-0.257655	0.31183	0.0541758	2909.48	11.7481	0.466119	0.638637	0.836094
trex125	1175.41	1642	1105.95	0.087869	0.482292	0.570161	461.653	63.3109	5.58629e-09	1.30596e-07	0.831292
trex126	7366.63	10194.7	7423.31	-0.0110581	0.46874	0.457681	2939.89	37.2748	0.000201598	0.00110136	1
trex128	514.858	687.23	562.807	-0.128465	0.416617	0.288152	207.671	51.203	8.57724e-07	1.00933e-05	1
trex129	3.85721	5.60182	3.97	-0.0415812	0.538339	0.496758	NA	NA	NA	NA	NA
trex130	11.5981	11.9542	9.3462	0.311438	0.0436266	0.355065	NA	NA	NA	NA	NA
trex131	525.736	641.998	484.353	0.118279	0.288231	0.40651	194.398	19.203	0.0837451	0.171999	0.836094
trex143	13.5956	14.0386	29.1086	-1.09831	0.0462644	-1.05205	6.6768	23.4714	0.0239804	0.0584465	0.967787
trex144	39.0423	18.7272	52.0091	-0.413724	-1.05991	-1.47363	12.9174	32.4614	0.00117405	0.00554582	0.854452
trex149	18.0015	15.062	37.0576	-1.04165	-0.257207	-1.29886	8.25099	19.823	0.0705086	0.149001	0.848225
trex159	3.56466	4.75155	2.41044	0.564468	0.414633	0.979101	NA	NA	NA	NA	NA
trex162	133.164	163.023	141.491	-0.0875057	0.291865	0.204359	51.5006	8.30011	0.76126	0.932262	0.836094
trex168	12.0312	5.21081	8.17605	0.557305	-1.2072	-0.649896	NA	NA	NA	NA	NA
trex171	8.24599	4.31542	5.48192	0.589011	-0.934192	-0.345181	NA	NA	NA	NA	NA
trex174	4.86644	6.30387	6.14899	-0.337482	0.373372	0.0358898	NA	NA	NA	NA	NA
trex221	3380.92	4897.46	2487.89	0.442497	0.534616	0.977112	1266.84	56.4294	1.00176e-07	1.75179e-06	0.838114
trex224	50.711	57.7638	37.8591	0.421658	0.187868	0.609526	17.2188	22.6215	0.0311162	0.0703195	0.99393
trex225	465.86	616.623	349.452	0.414801	0.404491	0.819291	168.493	39.3856	9.08949e-05	0.000654049	0.831292
trex227	5.97105	6.03485	2.4718	1.27242	0.015334	1.28776	NA	NA	NA	NA	NA
trex230	92.3852	148.314	88.1739	0.0673099	0.682923	0.750233	38.6978	44.2874	1.36421e-05	0.000108927	1
trex232	18.3987	18.264	13.8394	0.410825	-0.0105979	0.400227	5.94246	24.7827	0.0158867	0.0355316	1.19253
trex233	81.2755	71.5182	84.8054	-0.0613348	-0.18451	-0.245845	27.9578	13.4251	0.338912	0.398108	1.13068
trex236	26.1096	17.1305	23.9195	0.126396	-0.608014	-0.481618	7.90253	9.79193	0.634209	0.778605	0.878252
trex237	5.26956	4.75505	4.96272	0.0865504	-0.148223	-0.0616729	NA	NA	NA	NA	NA
trex238	4.48817	7.36666	2.60217	0.786416	0.714882	1.5013	NA	NA	NA	NA	NA
trex240	5.07137	5.0608	3.71046	0.450779	-0.00301243	0.447767	NA	NA	NA	NA	NA
trex241	8.13821	9.22596	6.81072	0.256905	0.180986	0.437892	NA	NA	NA	NA	NA
trex242	8063.16	11460.7	7690.15	0.0683321	0.507279	0.575611	3202.21	33.9989	0.000674816	0.00308224	1
trex244	13.4746	19.0192	12.72	0.0831508	0.497212	0.580363	5.32022	10.9632	0.532074	0.541772	1.18214
trex245	3.23605	5.45263	9.31315	-1.52503	0.752718	-0.772315	NA	NA	NA	NA	NA
trex246	3.60214	7.17363	1.70771	1.07679	0.993848	2.07064	NA	NA	NA	NA	NA
trex247	5.17043	5.06714	2.79255	0.888701	-0.0291117	0.859589	NA	NA	NA	NA	NA
trex249	6.17484	9.62944	5.76413	0.0992977	0.641052	0.740349	NA	NA	NA	NA	NA
trex252	1357.08	2155.57	898.845	0.594357	0.667567	1.26192	519.09	57.8946	5.44641e-08	1.01544e-06	0.836094
trex253	1294.73	1869.46	727.504	0.831621	0.529974	1.36159	457.927	98.1958	1.25538e-15	6.97242e-14	0.836094
trex255	290.884	437.78	164.035	0.826443	0.589762	1.41621	105.042	88.7017	8.80282e-14	3.26333e-12	1
trex258	5243.8	8105.74	3604.1	0.540974	0.628331	1.16931	1994.9	57.2916	7.00145e-08	1.08757e-06	1
trex262	3.88592	9.46189	3.78456	0.0381291	1.28387	1.322	NA	NA	NA	NA	NA
trex263	3.39047	4.22186	3.11421	0.12262	0.316393	0.439013	NA	NA	NA	NA	NA
trex264	7375.56	10786.4	5554.01	0.409224	0.548391	0.957616	2790.61	56.2821	1.06486e-07	1.84679e-06	0.838114
trex266	17.1602	10.8648	6.96826	1.3002	-0.659404	0.640792	4.11758	27.314	0.00696137	0.0209411	1
trex267	4.76622	5.78241	2.20144	1.1144	0.278823	1.39322	NA	NA	NA	NA	NA
trex268	56.2981	73.507	47.1217	0.256695	0.384794	0.641488	20.8186	22.0218	0.0372764	0.0730406	1.13068
trex269	2.10404	5.04962	9.31047	-2.14569	1.26301	-0.882677	NA	NA	NA	NA	NA
trex270	230.228	273.002	164.208	0.487537	0.245844	0.733381	78.536	44.0996	1.46862e-05	0.000135946	0.836094
trex271	6294.28	8062.78	6142.9	0.0351203	0.357237	0.392357	2412.18	34.6966	0.00052334	0.00249052	1
trex272	1072.23	1240.21	1045.79	0.0360291	0.209966	0.245995	395.155	24.9828	0.0149045	0.0389522	1
trex274	6.24589	2.58332	3.60549	0.792713	-1.27368	-0.48097	NA	NA	NA	NA	NA
trex275	7406.03	7661.1	5251.76	0.495899	0.0488513	0.544751	2390.88	35.3543	0.00041116	0.00203117	1
trex278	45.8276	49.5259	40.8863	0.164597	0.111969	0.276566	16.031	17.8113	0.121542	0.18124	1.13068
trex282	277.249	309.066	316.213	-0.189713	0.15673	-0.0329838	106.199	14.2119	0.287384	0.442208	0.836094
trex285	40.1524	43.5295	39.081	0.039019	0.116509	0.155528	14.4452	19.891	0.0691759	0.101289	1.37041
trex286	135.723	105.373	84.9566	0.675864	-0.365161	0.310703	38.3658	18.3296	0.106043	0.179581	1
trex288	132.19	120.467	169.285	-0.35684	-0.133976	-0.490816	49.6489	16.1227	0.185679	0.316734	0.831292
trex290	8.0871	9.96477	7.96778	0.0214441	0.301215	0.322659	3.06168	21.386	0.045006	0.095742	0.959842
trex292	13.82	9.6937	16.8796	-0.288527	-0.511638	-0.800165	4.75299	12.1337	0.435005	0.544549	0.959842
trex295	5.31832	2.91862	5.73544	-0.108932	-0.865684	-0.974617	NA	NA	NA	NA	NA
trex304	101.303	86.8911	64.3738	0.654126	-0.221391	0.432735	29.7191	32.2448	0.00126836	0.00518089	1
trex305	67.1292	101.241	56.6033	0.246053	0.592786	0.838839	26.4722	39.5354	8.58536e-05	0.000534948	1
trex307	712.79	854.813	691.06	0.0446653	0.262131	0.306797	265.772	32.3305	0.00123017	0.0058572	0.838114
trex308	57.4702	52.9703	47.5434	0.27357	-0.117631	0.155939	18.5896	17.8819	0.119323	0.196488	1
trex309	147.64	211.24	165.213	-0.162245	0.516799	0.354554	61.6689	38.1161	0.000146992	0.000981743	0.836094
trex311	269.179	348.673	347.326	-0.367723	0.373308	0.00558489	113.57	34.7059	0.000521552	0.00248604	1
trex312	43.0098	52.5031	55.3934	-0.36505	0.28774	-0.0773104	17.7568	7.73441	0.805526	0.847806	1
trex313	165.594	166.338	158.769	0.0607233	0.0064686	0.0671919	57.7397	19.4828	0.0775236	0.141437	1
trex314	541.453	593.016	607.391	-0.16579	0.131236	-0.0345543	204.961	17.2975	0.138746	0.253002	0.838114
trex315	37.5527	49.7175	26.8444	0.484298	0.404836	0.889134	13.4276	38.2306	0.00014078	0.000904278	0.878252
trex316	1365.4	1462.22	1399.07	-0.0351473	0.0988397	0.0636924	497.344	6.79824	0.870653	0.899505	1
trex317	45.4318	51.5894	74.6649	-0.716729	0.183373	-0.533356	20.2019	13.19	0.35538	0.453503	1
trex318	14.9499	15.4639	16.6345	-0.15405	0.0487775	-0.105273	5.53607	9.80137	0.633382	0.72225	0.967787
trex319	43.7498	64.445	73.7675	-0.75371	0.558792	-0.194918	21.4111	7.64828	0.811977	0.852866	1
trex321	12.4532	17.9859	13.9058	-0.159176	0.530351	0.371175	5.21796	8.23557	0.766461	0.815445	1
trex322	53.2796	56.9396	63.5623	-0.254587	0.0958494	-0.158737	20.4485	7.3313	0.834966	0.870175	1
trex339	3.71653	3.51164	7.92237	-1.09197	-0.0818124	-1.17379	NA	NA	NA	NA	NA
trex342	46.4506	41.8909	48.1575	-0.052063	-0.14906	-0.201123	16.0615	14.975	0.242808	0.266113	1.37041
trex344	7.19218	6.19561	9.31322	-0.372851	-0.215184	-0.588035	NA	NA	NA	NA	NA
trex362	216.434	281.337	205.998	0.0712968	0.378369	0.449666	82.811	45.4987	8.46237e-06	7.14643e-05	1
trex381	5.36687	6.46208	2.78573	0.946025	0.267917	1.21394	NA	NA	NA	NA	NA
trex388	3.0936	4.65704	10.2825	-1.73284	0.590128	-1.14271	NA	NA	NA	NA	NA
trex394	26.8398	21.6233	25.8223	0.0557573	-0.311788	-0.25603	8.74101	9.09903	0.69445	0.83551	0.878252
trex401	52.3523	24.5163	44.9732	0.219186	-1.09451	-0.875323	14.3369	39.193	9.77996e-05	0.000593457	1
trex402	50.846	38.218	45.1916	0.170078	-0.411883	-0.241805	15.7976	10.8016	0.545993	0.570889	1.13068
trex403	758.955	436.813	614.287	0.305101	-0.796997	-0.491896	212.985	25.511	0.0125787	0.0391559	0.836094
trex404	98.7205	97.9736	93.607	0.0767339	-0.0109571	0.0657768	34.1591	7.43874	0.827312	0.863627	1
trex405	47.6543	22.5462	33.8794	0.492201	-1.07973	-0.587525	12.2468	33.619	0.000774411	0.00344908	1
trex406	379.373	465.163	769.376	-1.02007	0.294118	-0.725952	189.906	26.5053	0.00909791	0.0259105	1
trex407	11.5286	18.2694	12.0849	-0.0679893	0.664217	0.596228	4.92826	18.8948	0.0910985	0.140713	1.18214
trex408	49.2554	59.7441	46.0924	0.0957539	0.278514	0.374268	18.2493	9.22772	0.683367	0.749835	0.99393
trex409	49.5087	44.0014	49.2616	0.00721841	-0.170131	-0.162912	16.7996	6.19834	0.905755	0.928594	1
trex410	169.43	119.913	153.115	0.146068	-0.498697	-0.35263	52.0631	17.9136	0.118339	0.225526	0.831292
trex412	159.055	154.561	145.436	0.129146	-0.0413558	0.0877905	54.0157	8.01351	0.784074	0.953681	0.838114
trex414	40.7	43.9981	48.9516	-0.266327	0.112411	-0.153916	15.7263	7.51804	0.82157	0.859158	1
trex415	5.68	7.897	15.4713	-1.44564	0.475414	-0.970223	3.41805	29.6016	0.00320474	0.0111452	1
trex416	39.933	12.9954	19.9351	1.00227	-1.61958	-0.617304	8.57369	65.1551	2.55201e-09	5.23637e-08	1
trex417	97.263	68.2196	97.8488	-0.00866371	-0.511705	-0.520369	30.9856	11.7968	0.462135	0.55533	0.99393
trex420	305.267	194.346	261.469	0.223434	-0.651446	-0.428012	89.5549	25.0141	0.0147561	0.038633	1
trex421	48.1654	24.9956	41.594	0.211623	-0.946323	-0.734699	13.503	27.2878	0.00702244	0.0233371	0.878252
trex422	11.9452	18.3318	94.8149	-2.98869	0.617918	-2.37077	14.7193	188.528	7.54291e-34	2.30888e-31	0.99393
trex424	74867.3	57270.5	71172.9	0.0730086	-0.386545	-0.313537	23923.1	12.0985	0.437802	0.607385	0.838114
trex425	52.2836	53.7726	56.8464	-0.120711	0.0405129	-0.0801976	19.1684	7.98432	0.786355	0.835873	0.99393
trex426	127.974	111.812	223.616	-0.805166	-0.194787	-0.999953	54.5275	30.5899	0.00227425	0.0083992	1
trex428	245.034	120.12	225.54	0.119598	-1.02851	-0.908911	69.5057	58.0428	5.12e-08	9.63094e-07	0.836094
trex429	227.013	188.956	219.377	0.0493578	-0.264721	-0.215363	74.7597	11.2508	0.507557	0.682669	0.836094
trex431	1217.09	694.226	1156.7	0.0734256	-0.809957	-0.736532	361.006	40.1064	6.90431e-05	0.000445624	1
trex432	19.3418	9.36339	14.8815	0.378196	-1.04662	-0.66842	5.12875	15.2667	0.227177	0.32953	0.967787
trex433	40.9401	23.2177	24.006	0.770119	-0.818286	-0.0481677	10.374	34.9915	0.000469771	0.00227006	1
trex434	46.4456	42.3006	46.7205	-0.00851387	-0.134866	-0.14338	15.9401	3.68215	0.988513	0.997216	1
trex435	64.156	24.4495	53.1174	0.2724	-1.39178	-1.11938	16.6762	61.2676	1.32462e-08	2.40476e-07	1
trex437	205.371	148.139	191.898	0.0978935	-0.471279	-0.373386	64.177	14.231	0.2862	0.442801	0.831292
trex442	122.583	66.1256	94.807	0.370689	-0.890473	-0.519784	33.3606	39.0374	0.000103752	0.000627383	0.99393
trex443	1647.59	607.047	1052.53	0.646494	-1.44047	-0.793981	389.147	118.409	1.28233e-19	1.05719e-17	0.836094
trex444	35.3683	11.59	16.5569	1.09502	-1.60958	-0.514559	7.4737	50.2449	1.2653e-06	1.40189e-05	1
trex446	249.77	180.631	223.675	0.159198	-0.467553	-0.308354	76.9637	10.6207	0.561673	0.642256	1
trex447	18.2432	22.3823	25.6448	-0.491311	0.295005	-0.196306	7.79788	17.0361	0.148245	0.232817	1
trex448	69.9936	62.7088	65.7412	0.0904251	-0.158557	-0.0681319	23.3504	7.26954	0.839299	0.795821	1.13068
trex449	32.3103	31.2059	32.3872	-0.00343057	-0.0501751	-0.0536056	11.2847	7.50003	0.82288	0.954874	0.878252
trex450	12997	5069.02	8641.05	0.5889	-1.3584	-0.7695	3142.56	109.621	7.11096e-18	4.18267e-16	1
trex453	192.332	165.073	256.835	-0.417249	-0.220495	-0.637744	72.2762	26.6061	0.00880113	0.0293166	0.836094
trex454	15.2068	13.7991	23.3903	-0.621192	-0.140142	-0.761334	6.16534	17.1722	0.143235	0.197454	1.19253
trex455	16.6829	9.13642	19.4452	-0.22104	-0.868672	-1.08971	5.32618	16.0305	0.189845	0.247067	1.18214
trex459	104.711	119.639	124.263	-0.24698	0.192267	-0.0547128	41.0205	13.4868	0.33467	0.433915	1
trex460	5.00314	5.26744	3.53061	0.502914	0.0742684	0.577182	NA	NA	NA	NA	NA
trex461	74.8572	41.9102	60.6063	0.304675	-0.836841	-0.532166	20.8712	22.9122	0.028481	0.0654394	1
trex462	268.554	152.665	200.607	0.420839	-0.814837	-0.393998	73.1689	47.9771	3.15451e-06	3.5441e-05	0.838114
trex463	24.0326	22.108	31.4674	-0.388865	-0.120428	-0.509293	9.13196	25.4891	0.0126677	0.0389803	0.848225
trex464	139.499	24.5479	74.1417	0.911899	-2.50659	-1.59469	28.0271	143.836	1.00504e-24	1.23912e-22	0.99393
trex465	7.68343	5.9426	5.44997	0.495503	-0.370656	0.124847	NA	NA	NA	NA	NA
trex466	294.739	263.877	322.173	-0.128399	-0.159569	-0.287968	103.641	13.116	0.360666	0.523265	0.838114
trex467	50.992	30.5019	33.9233	0.587994	-0.741369	-0.153376	13.5809	31.6322	0.00157655	0.0071126	0.848225
trex468	452.751	413.891	403.115	0.167524	-0.129466	0.0380584	149.409	17.2881	0.139076	0.221453	1
trex471	587.688	629.08	1029.43	-0.808725	0.098192	-0.710533	264.305	27.6333	0.00625712	0.0221426	0.836094
trex476	22.812	12.3776	23.5666	-0.0469467	-0.882068	-0.929015	6.9137	21.517	0.0433037	0.0792743	1.18214
trex477	4.87601	4.92558	5.00851	-0.0386809	0.0145933	-0.0240876	NA	NA	NA	NA	NA
trex478	21.1256	14.1324	21.7264	-0.0404565	-0.579985	-0.620441	6.70524	18.3773	0.104705	0.177892	1
trex479	90.463	52.3519	99.0273	-0.130499	-0.789085	-0.919584	28.4571	28.0863	0.00537347	0.0154101	1.13068
trex480	80.7027	58.0453	79.0729	0.0294337	-0.475436	-0.446002	25.6305	22.7956	0.0295119	0.0673521	1
trex485	622.013	738.033	655.288	-0.0751864	0.246741	0.171555	237.14	16.8895	0.1538	0.239326	1
trex486	10.6404	7.90212	4.30401	1.30579	-0.429238	0.876556	NA	NA	NA	NA	NA
trex488	1.46644	4.07069	9.10962	-2.63507	1.47295	-1.16212	NA	NA	NA	NA	NA
trex492	116.151	52.8554	119.041	-0.0354642	-1.13587	-1.17134	33.8939	66.5981	1.37894e-09	2.6438e-08	1.13068
trex494	3.55751	5.82571	4.21824	-0.245774	0.711565	0.465791	NA	NA	NA	NA	NA
trex497	7209.77	10224.9	7694.21	-0.0938191	0.504061	0.410242	2956.86	15.3237	0.22421	0.365915	0.836094
trex498	619.293	278.224	590.422	0.0688768	-1.15438	-1.0855	175.083	70.9549	2.12191e-10	6.18556e-09	0.836094
trex499	5.78922	4.89003	3.11845	0.89254	-0.243526	0.649014	NA	NA	NA	NA	NA
trex501	11.1505	6.63569	6.12397	0.864565	-0.748785	0.11578	NA	NA	NA	NA	NA
trex502	45.9679	64.716	39.5854	0.215662	0.493494	0.709156	17.6819	24.7533	0.0160361	0.0319938	1.37041
trex503	3.60579	5.01976	5.67497	-0.654296	0.477303	-0.176993	NA	NA	NA	NA	NA
trex504	16.4677	20.4987	14.3232	0.201288	0.315887	0.517174	6.03513	14.2573	0.28458	0.392499	0.967787
trex505	1500.7	1786.44	2118.96	-0.497721	0.251452	-0.246269	636.123	27.2685	0.00706783	0.0211531	1
trex510	15.6581	10.6	8.70049	0.847738	-0.562839	0.284898	NA	NA	NA	NA	NA
trex511	6.0841	8.22053	4.69208	0.374818	0.434187	0.809005	NA	NA	NA	NA	NA
trex512	7.65915	5.39486	5.1185	0.581462	-0.505599	0.0758637	NA	NA	NA	NA	NA
trex513	163.318	190.07	139.208	0.230447	0.21884	0.449287	57.9627	21.0026	0.0503419	0.101108	1
trex515	6.36124	12.3287	5.66056	0.168363	0.954641	1.123	NA	NA	NA	NA	NA
trex516	8140.42	11675.2	7387.95	0.13993	0.520266	0.660196	3200.98	49.4981	1.71118e-06	2.09953e-05	0.838114
trex517	9.42479	8.50699	7.02766	0.423416	-0.147812	0.275604	NA	NA	NA	NA	NA
trex518	12.919	9.13767	8.56344	0.593229	-0.499594	0.0936353	NA	NA	NA	NA	NA
trex519	14354.5	18951.6	15011.4	-0.0645536	0.400817	0.336263	5685.41	28.1483	0.00526222	0.0193149	0.836094
trex520	12.6005	19.328	9.34014	0.431961	0.617219	1.04918	4.85599	20.842	0.052742	0.108849	0.95662
trex521	4.31119	6.71729	20.0765	-2.21935	0.639793	-1.57956	3.66005	60.7285	1.66212e-08	3.0755e-07	0.95662
trex522	40.3428	51.7447	47.5403	-0.236839	0.359099	0.12226	16.4297	17.7831	0.122437	0.18226	1.13068
trex524	13.4325	10.6436	12.4847	0.105577	-0.335744	-0.230167	NA	NA	NA	NA	NA
trex525	4.45548	6.11244	5.05628	-0.182497	0.45617	0.273673	NA	NA	NA	NA	NA
trex526	4.67728	6.39704	6.16738	-0.398988	0.451734	0.0527459	NA	NA	NA	NA	NA
trex527	1991.74	2494.07	1969.95	0.0158728	0.32447	0.340343	759.635	22.39	0.0333746	0.0843771	0.836094
trex528	7.09945	8.50944	13.8147	-0.960422	0.261358	-0.699064	NA	NA	NA	NA	NA
trex529	314.573	399.259	318.084	-0.0160134	0.34393	0.327917	121.423	23.2652	0.0255574	0.0690356	0.838114
trex530	24.1436	32.3079	24.803	-0.038877	0.420247	0.38137	9.56103	14.6683	0.260078	0.403114	0.854452
trex531	226.291	201.578	187.554	0.270867	-0.166841	0.104027	72.4154	14.8849	0.247793	0.396524	0.831292
trex532	324.43	330.409	353.106	-0.122197	0.0263459	-0.0958513	118.603	26.0791	0.0104607	0.0338089	0.836094
trex534	4.49322	6.66042	6.27173	-0.481114	0.567865	0.0867515	NA	NA	NA	NA	NA
trex535	4.14059	6.45818	4.59164	-0.149173	0.641289	0.492116	NA	NA	NA	NA	NA
trex536	17.3426	21.5906	18.8152	-0.117574	0.316084	0.19851	6.79513	14.2332	0.286063	0.384103	1
trex537	118.162	145.559	121.169	-0.0362567	0.300843	0.264586	45.2892	42.5033	2.73969e-05	0.000233911	0.838114
trex538	3008.42	4449.68	3492.01	-0.215051	0.564698	0.349647	1288.48	33.171	0.000910269	0.00456966	0.838114
trex539	12.0553	19.4111	18.289	-0.601307	0.687213	0.0859053	5.8546	18.9188	0.090506	0.139281	1.19253
trex541	3.01297	4.73856	5.21973	-0.792788	0.65326	-0.139528	NA	NA	NA	NA	NA
trex542	320.514	351.438	641.01	-0.999961	0.132882	-0.867078	154.493	46.1553	6.52357e-06	5.71007e-05	1
trex543	2.87597	5.52431	3.81818	-0.408837	0.941747	0.53291	NA	NA	NA	NA	NA
trex546	6.79435	8.23921	5.77486	0.234549	0.278172	0.51272	NA	NA	NA	NA	NA
trex547	7.64483	12.744	9.26469	-0.277258	0.737264	0.460006	NA	NA	NA	NA	NA
trex551	162.041	188.983	222.692	-0.458689	0.221898	-0.236791	67.5079	20.7215	0.0546099	0.12462	0.831292
trex553	5.02574	5.57266	3.50853	0.518467	0.14903	0.667497	NA	NA	NA	NA	NA
trex557	7.90267	14.0531	5.26846	0.584959	0.83048	1.41544	NA	NA	NA	NA	NA
trex558	1635.99	2385.63	1351.75	0.275335	0.544206	0.819541	632.273	71.3196	1.81266e-10	5.38828e-09	0.836094
trex561	125.145	154.234	110.468	0.179971	0.301518	0.481489	45.8725	36.3312	0.000286561	0.00174393	0.836094
trex563	4.60171	4.93864	3.33337	0.465189	0.101946	0.567135	NA	NA	NA	NA	NA
trex564	8.90241	7.3065	6.91926	0.363579	-0.285016	0.0785626	NA	NA	NA	NA	NA
trex569	4.85518	6.89863	3.93368	0.303646	0.506785	0.810431	NA	NA	NA	NA	NA
trex570	4.64978	6.14369	4.42693	0.0708569	0.401943	0.4728	NA	NA	NA	NA	NA
trex572	5.96532	2.93218	4.06965	0.551694	-1.02463	-0.472932	NA	NA	NA	NA	NA
trex573	12.0606	16.1475	12.04	0.00246544	0.421007	0.423473	NA	NA	NA	NA	NA
trex574	9.54724	13.3665	8.1652	0.225595	0.485469	0.711065	NA	NA	NA	NA	NA
trex575	3.36408	5.06567	3.13674	0.100948	0.590541	0.691489	NA	NA	NA	NA	NA
trex576	34.397	29.8241	29.4122	0.225868	-0.205801	0.0200677	11.0176	13.8916	0.307683	0.448493	0.878252
trex577	4.87975	5.17859	2.36398	1.04559	0.0857538	1.13134	NA	NA	NA	NA	NA
trex578	10.1427	10.8086	7.89759	0.360954	0.0917435	0.452697	NA	NA	NA	NA	NA
trex579	3.24122	7.7464	2.71149	0.25745	1.25699	1.51444	NA	NA	NA	NA	NA
trex581	10.2274	2.50754	4.47597	1.19216	-2.02809	-0.835929	NA	NA	NA	NA	NA
trex582	12.0262	15.1862	7.7295	0.637734	0.336582	0.974317	4.11154	16.6874	0.161741	0.256757	0.95662
trex586	776.993	741.732	971.688	-0.322592	-0.0670038	-0.389596	293.041	20.7642	0.0539418	0.122621	0.838114
trex587	5.38111	5.15538	4.20633	0.355344	-0.0618263	0.293517	NA	NA	NA	NA	NA
trex589	51.7039	41.6904	41.3197	0.323445	-0.310557	0.0128874	15.8515	8.9145	0.710216	0.772989	0.99393
trex590	6.92906	9.00911	8.07949	-0.221603	0.378724	0.157121	NA	NA	NA	NA	NA
trex591	4.89797	8.43141	6.13797	-0.325576	0.783588	0.458012	NA	NA	NA	NA	NA
trex592	4068.9	4914.26	3571.86	0.187964	0.272338	0.460301	1477.32	48.734	2.32798e-06	2.72718e-05	0.831292
trex593	4.31891	4.56672	4.08087	0.0817914	0.0804906	0.162282	NA	NA	NA	NA	NA
trex599	5.46518	11.2898	4.72899	0.208734	1.04668	1.25541	NA	NA	NA	NA	NA
trex600	4.02265	3.4293	2.97099	0.4372	-0.230232	0.206967	NA	NA	NA	NA	NA
trex603	3.84352	4.67961	3.04883	0.334171	0.283958	0.618129	NA	NA	NA	NA	NA
trex605	3.06822	2.67583	2.52073	0.283563	-0.197418	0.0861444	NA	NA	NA	NA	NA
trex607	8.42319	4.59263	2.93428	1.52136	-0.875047	0.646312	NA	NA	NA	NA	NA
trex608	2.80249	3.90044	4.02198	-0.521197	0.476926	-0.0442703	NA	NA	NA	NA	NA
trex610	4.37642	7.96635	2.02684	1.11052	0.864168	1.97469	NA	NA	NA	NA	NA
trex615	957.117	1460.54	836.693	0.193997	0.609735	0.803732	382.932	61.6218	1.14092e-08	2.47633e-07	0.831292
trex619	18.2642	22.485	18.4906	-0.0177745	0.299948	0.282173	6.97062	39.5512	8.53405e-05	0.000457865	1.19253
trex634	117.007	173.094	134.48	-0.200796	0.564964	0.364168	49.9595	38.0381	0.000151374	0.00100846	0.836094
trex636	45.5772	37.1959	35.301	0.368603	-0.293166	0.0754362	13.8935	63.275	5.67199e-09	1.26065e-07	0.878252
trex639	9.30954	7.24562	8.09672	0.201372	-0.361602	-0.160229	NA	NA	NA	NA	NA
trex641	5.23685	7.88467	2.3895	1.13199	0.59035	1.72234	NA	NA	NA	NA	NA
trex643	74.1327	93.7564	57.5114	0.366262	0.338807	0.705069	26.5224	26.1305	0.0102865	0.0287572	1
trex645	4.77971	6.46736	3.53864	0.433729	0.436253	0.869983	NA	NA	NA	NA	NA
trex646	7.14434	6.86652	6.06907	0.235325	-0.0572223	0.178102	NA	NA	NA	NA	NA
trex648	5738.89	7731.36	4736.21	0.277037	0.429951	0.706988	2142.31	56.615	9.27493e-08	1.64773e-06	0.836094
trex651	280.534	403.957	329.347	-0.231434	0.526027	0.294593	119.296	43.5831	1.79808e-05	0.000162453	0.836094
trex652	7.01608	4.4858	3.20846	1.12878	-0.645302	0.483481	NA	NA	NA	NA	NA
trex654	5.64328	5.32541	4.32114	0.385122	-0.0836419	0.30148	NA	NA	NA	NA	NA
trex655	1235.43	1429.14	1014.45	0.284319	0.210138	0.494457	432.902	40.3759	6.22742e-05	0.000473457	0.836094
trex656	20.7551	27.5397	22.7464	-0.13217	0.408046	0.275876	8.35927	8.88716	0.712537	0.852473	0.878252
trex657	15.9186	13.1809	9.64936	0.722209	-0.272265	0.449944	4.55949	27.9237	0.00567594	0.0177019	1
trex659	13.2862	6.4169	5.53429	1.26346	-1.04998	0.213479	NA	NA	NA	NA	NA
trex660	10.4274	4.03253	2.98002	1.80699	-1.37062	0.436364	NA	NA	NA	NA	NA
trex662	2.9179	7.10741	3.4778	-0.253244	1.2844	1.03115	NA	NA	NA	NA	NA
trex663	8.22806	9.02752	7.44631	0.144028	0.133776	0.277804	NA	NA	NA	NA	NA
trex664	9.44258	5.43277	2.01393	2.22917	-0.797493	1.43168	NA	NA	NA	NA	NA
trex666	232.165	264.365	195.829	0.245557	0.187386	0.432943	81.4683	40.1853	6.69898e-05	0.000505665	0.836094
trex668	35.9131	43.1511	34.1081	0.0743983	0.264887	0.339285	13.3167	13.5354	0.331353	0.430524	1
trex670	4.09533	4.04451	5.33709	-0.382075	-0.0180129	-0.400088	NA	NA	NA	NA	NA
trex673	636.051	778.03	613.996	0.0509131	0.290684	0.341597	238.639	19.6016	0.0750069	0.158806	0.831292
trex674	10.6438	8.6992	10.9451	-0.040262	-0.291065	-0.331327	NA	NA	NA	NA	NA
trex680	84.8917	132.937	147.756	-0.799526	0.647049	-0.152477	43.0176	27.2458	0.00712136	0.0246068	0.836094
trex685	248.313	206.524	320.55	-0.368386	-0.265852	-0.634238	91.2381	50.0542	1.36683e-06	1.49623e-05	1
trex690	35.9663	52.0454	53.5884	-0.575276	0.533125	-0.0421514	16.6618	21.6972	0.0410564	0.0861248	1
trex691	47.659	54.799	68.7789	-0.529217	0.2014	-0.327817	20.1491	11.4056	0.494515	0.529771	1.13068
trex692	24.4908	20.4538	14.4873	0.757453	-0.259871	0.497583	6.99322	28.4093	0.0048175	0.0135991	1.18214
trex693	25.9701	17.9409	18.4501	0.493225	-0.533597	-0.0403725	7.3379	18.4821	0.101817	0.152213	1.19253
trex695	15.6028	18.6136	28.1525	-0.85146	0.254555	-0.596905	7.33882	20.7699	0.0538529	0.109491	0.967787
trex696	4.02699	7.21488	5.8467	-0.53792	0.841273	0.303353	NA	NA	NA	NA	NA
trex697	2.114	3.63605	3.9133	-0.888406	0.782394	-0.106013	NA	NA	NA	NA	NA
trex700	12.7909	14.2881	17.436	-0.44695	0.159694	-0.287256	5.23799	18.0865	0.11309	0.188405	1
trex701	10.7157	6.8321	15.4176	-0.524848	-0.649332	-1.17418	NA	NA	NA	NA	NA
trex705	19.9504	25.514	18.1624	0.135462	0.354872	0.490334	7.48681	8.62448	0.734626	0.809655	0.967787
trex708	7.06498	7.60269	11.6758	-0.724765	0.105823	-0.618942	NA	NA	NA	NA	NA
trex711	4.55561	3.21684	8.41021	-0.884497	-0.502001	-1.3865	NA	NA	NA	NA	NA
trex714	14.1106	8.10955	16.2773	-0.206079	-0.799088	-1.00517	4.52991	19.3292	0.080887	0.146151	1
trex718	20.711	27.0247	35.7914	-0.789217	0.383883	-0.405334	9.82846	21.7541	0.0403694	0.0962483	0.854452
trex719	6.43259	4.90858	6.70425	-0.0596767	-0.390093	-0.44977	NA	NA	NA	NA	NA
trex720	37.4407	30.7399	36.2459	0.0467909	-0.284497	-0.237706	12.2876	14.7881	0.253231	0.350032	1
trex721	27.6474	13.9653	34.1613	-0.305219	-0.985301	-1.29052	8.91615	31.7878	0.00149201	0.00673648	0.854452
trex722	3.41642	3.60187	5.02235	-0.555878	0.0762617	-0.479616	NA	NA	NA	NA	NA
trex724	15.8557	15.1597	12.1752	0.381064	-0.0647629	0.316302	5.08214	5.82951	0.924431	0.822246	1.19253
trex726	16.3229	16.779	21.2674	-0.381749	0.0397612	-0.341988	6.39752	33.4802	0.000814254	0.00312939	1.18214
trex727	32.6985	27.0681	100.878	-1.62532	-0.27263	-1.89795	18.9027	33.6293	0.00077153	0.00345375	0.99393
trex728	65.5	72.8408	185.397	-1.50105	0.15325	-1.3478	38.0935	28.7792	0.0042484	0.0108454	1.37041
trex729	6.86071	4.48094	15.4655	-1.17262	-0.614559	-1.78718	3.15433	18.4425	0.1029	0.154622	1.18214
trex730	76.539	82.0157	172.18	-1.16965	0.0997062	-1.06994	38.9168	18.3272	0.106112	0.163641	1.13068
trex732	12.2462	10.755	29.3888	-1.26293	-0.187324	-1.45026	6.16461	23.2518	0.0256626	0.0520893	1.19253
trex739	12.109	11.6523	10.2424	0.24153	-0.055465	0.186065	4.00114	26.6942	0.00854938	0.0254583	0.959842
trex758	10.5982	9.85868	8.97933	0.239138	-0.104351	0.134787	NA	NA	NA	NA	NA
trex759	4.60405	4.07977	4.8935	-0.0879646	-0.174413	-0.262377	NA	NA	NA	NA	NA
trex762	15.639	19.3583	16.3915	-0.0677954	0.307799	0.240004	6.04681	18.8383	0.0925063	0.161909	1
trex763	5.12304	6.53671	8.63327	-0.752908	0.351567	-0.401341	NA	NA	NA	NA	NA
trex764	9.98178	8.12198	11.0617	-0.148209	-0.297464	-0.445673	NA	NA	NA	NA	NA
trex772	30.404	23.2939	38.1834	-0.328683	-0.38431	-0.712993	10.8115	17.1614	0.143625	0.255789	0.854452
trex774	5.71292	4.8384	10.3101	-0.851757	-0.239697	-1.09145	NA	NA	NA	NA	NA
trex778	13.9832	18.0601	9.45344	0.564782	0.369111	0.933893	4.88283	14.6691	0.260033	0.368638	0.959842
trex781	73.2067	59.9736	102.129	-0.480345	-0.287648	-0.767993	27.6883	17.9508	0.117192	0.152425	1.37041
trex782	7.47817	7.3354	16.9586	-1.18126	-0.0278105	-1.20907	3.73856	11.7334	0.467319	0.557107	1
trex783	22.8115	20.5667	52.0894	-1.19123	-0.149454	-1.34068	11.2335	17.538	0.130456	0.233115	0.878252
trex805	21.3928	17.1066	20.3703	0.0706623	-0.322576	-0.251914	6.92706	6.28563	0.901004	0.924583	1
trex807	165.145	141.754	137.34	0.265981	-0.220347	0.0456344	52.2727	12.4812	0.407844	0.575533	0.836094
trex808	8.34073	11.7548	11.1859	-0.423432	0.495001	0.0715686	NA	NA	NA	NA	NA
trex809	6.35235	6.7711	6.52689	-0.0391069	0.0921015	0.0529946	NA	NA	NA	NA	NA
trex822	129.972	187.212	136.466	-0.0703412	0.52647	0.456129	53.3801	29.3357	0.00351184	0.0120377	1
trex826	106.983	153.976	132.426	-0.307802	0.525318	0.217516	46.2887	18.1162	0.112207	0.215209	0.836094
trex827	23.0476	31.1832	29.1036	-0.336582	0.436153	0.0995712	9.80576	19.5878	0.0752958	0.15603	0.854452
trex830	48.7959	68.0909	32.3622	0.59245	0.480703	1.07315	17.5618	48.2423	2.83635e-06	2.11845e-05	1.37041
trex831	81.3602	108.297	55.6632	0.547599	0.412595	0.960194	28.8663	31.7295	0.00152313	0.00602898	1
trex847	8.40439	7.0937	8.15001	0.0443423	-0.244605	-0.200262	NA	NA	NA	NA	NA
trex901	31.7923	42.624	52.8022	-0.731919	0.422987	-0.308933	14.9695	21.7146	0.0408454	0.0783694	1.13068
trex908	7.97012	3.1848	2.55286	1.64248	-1.3234	0.319087	NA	NA	NA	NA	NA
trex910	52.3573	28.2948	90.1102	-0.783299	-0.887853	-1.67115	20.0932	37.5361	0.000182803	0.00101375	1
trex926	5.3141	4.87028	4.42236	0.265011	-0.125821	0.139189	NA	NA	NA	NA	NA
trex927	3.92916	3.77349	2.99943	0.38953	-0.0583205	0.33121	NA	NA	NA	NA	NA
trex929	41.9483	49.0447	40.6092	0.0468045	0.225484	0.272288	15.4853	17.9546	0.117074	0.193436	1
trex930	25.9008	26.4988	29.765	-0.200622	0.0329319	-0.16769	9.66812	6.34875	0.897491	1	0.848225
trex947	4.56344	5.47133	2.34886	0.958163	0.261772	1.21993	NA	NA	NA	NA	NA
trex949	4.86506	4.74818	3.98137	0.289191	-0.0350825	0.254109	NA	NA	NA	NA	NA
trex950	9.09697	14.3155	4.35105	1.06402	0.654118	1.71814	3.26687	28.2867	0.00502174	0.0140798	1.18214
trex951	286.136	224.971	272.763	0.0690531	-0.346962	-0.277909	92.2363	21.0113	0.0502149	0.100899	1
trex952	19.8764	19.1669	11.6406	0.771896	-0.0524434	0.719452	5.96386	16.0396	0.189427	0.246609	1.18214
trex953	58.0832	27.2149	30.8162	0.914431	-1.09372	-0.179291	13.6629	34.5076	0.000560732	0.00302991	0.848225
trex954	138.103	66.4569	86.7748	0.670397	-1.05525	-0.384857	34.2807	38.8374	0.000111924	0.000513608	1.37041
trex955	21.2905	35.0218	27.5675	-0.372757	0.71804	0.345284	9.86995	28.285	0.00502464	0.016115	1
trex956	116.325	112.583	90.7043	0.358922	-0.047179	0.311743	37.6081	14.8644	0.248939	0.313278	1.13068
trex957	112.286	57.2596	48.9912	1.19659	-0.971592	0.224995	25.7148	80.3295	3.57109e-12	1.12127e-10	1
trex958	52.8504	36.2742	43.1368	0.292996	-0.542969	-0.249973	15.5629	17.5264	0.130846	0.210937	1
trex959	38.7487	31.6178	35.5136	0.125778	-0.293412	-0.167634	12.4587	14.4238	0.274465	0.410801	0.878252
trex960	378.379	322.206	312.943	0.273932	-0.231848	0.0420843	119.26	18.9364	0.0900753	0.158598	1
trex961	78.0184	126.825	175.937	-1.17317	0.70095	-0.472221	44.8056	53.1326	3.9016e-07	5.09228e-06	1
trex962	58.9363	119.705	80.9764	-0.458346	1.02226	0.563913	30.5487	55.5149	1.46312e-07	1.87736e-06	1.13068
trex964	114.666	58.5176	67.9173	0.755581	-0.97049	-0.21491	28.3698	42.0588	3.25556e-05	0.000233251	1
trex965	173.61	189.229	170.94	0.0223592	0.124286	0.146645	62.8086	18.6926	0.0962228	0.190585	0.838114
trex966	271.758	281.666	233.632	0.218086	0.0516623	0.269748	92.6113	16.3246	0.176818	0.303991	0.836094
trex967	549.461	481.218	474.613	0.211266	-0.191327	0.0199395	177.124	20.2745	0.0620687	0.13697	0.836094
trex968	346.729	87.1082	154.404	1.1671	-1.99293	-0.825832	69.2171	133.332	1.32134e-22	1.26719e-20	1
trex969	221.745	144.892	153.442	0.531211	-0.613929	-0.0827178	61.1965	22.8317	0.0291891	0.0761535	0.838114
trex970	372.069	154.955	183.347	1.02099	-1.26372	-0.24273	83.5877	72.2951	1.18878e-10	3.66805e-09	0.836094
trex971	460.22	408.726	355.003	0.374493	-0.171191	0.203302	144.019	13.1739	0.356525	0.518614	0.838114
trex972	174476	153410	144732	0.26965	-0.185638	0.0840123	55612	19.0427	0.0875031	0.177625	0.838114
trex974	47.6394	218.466	48.7558	-0.0334163	2.19718	2.16376	37.049	132.849	1.65267e-22	1.37195e-20	1.13068
trex975	11352	7903.9	9131.36	0.314051	-0.522316	-0.208265	3340.27	18.0702	0.113577	0.188995	1
trex976	206.333	238.166	273.092	-0.404409	0.206991	-0.197418	84.4373	36.8912	0.000232662	0.00145969	0.836094
trex977	578.164	482.149	443.117	0.383791	-0.262002	0.121789	176.905	17.8035	0.121788	0.199506	1
trex978	171.54	115.332	164.449	0.0609044	-0.572753	-0.511849	53.1061	26.8041	0.00824488	0.023937	1
trex980	42.9941	42.0186	52.712	-0.293993	-0.0331116	-0.327105	16.2058	18.3513	0.105434	0.179605	0.99393
trex981	160.362	120.933	117.082	0.453808	-0.407125	0.0466827	46.8762	22.7185	0.0302129	0.0686147	1
trex982	117.468	86.1715	172.576	-0.554958	-0.446989	-1.00195	44.2685	50.0226	1.38437e-06	1.50608e-05	1
trex987	9.52422	9.38094	7.62073	0.321672	-0.0218677	0.299804	NA	NA	NA	NA	NA
trex988	957.397	642.548	844.556	0.180924	-0.575313	-0.394389	287.639	17.866	0.11982	0.227594	0.831292
trex989	591.135	458.391	461.052	0.358558	-0.366908	-0.00835038	177.746	18.2944	0.10704	0.180715	1
trex990	131.801	59.1135	60.1511	1.1317	-1.1568	-0.0251033	29.5423	60.1025	2.16228e-08	3.73342e-07	1
trex991	169.721	76.1109	114.675	0.565622	-1.15699	-0.59137	42.42	50.7907	1.01413e-06	1.15902e-05	1
trex993	109.659	124.959	87.6023	0.323987	0.188431	0.512417	37.915	13.9107	0.306447	0.406986	0.99393
trex995	139.465	141.485	120.676	0.208766	0.0207443	0.229511	47.2585	15.39	0.220799	0.361635	0.836094
trex996	82.3598	89.8675	80.3293	0.0360133	0.125859	0.161873	29.7178	18.4256	0.103367	0.138588	1.37041
trex997	18.0833	13.8663	15.4005	0.231676	-0.383076	-0.1514	5.57158	11.7418	0.466632	0.556589	1
trex998	20.1991	119.857	24.6737	-0.288682	2.56895	2.28026	19.3834	187.792	1.06921e-33	3.16376e-31	0.99393
trex1000	10.2368	11.6519	11.4663	-0.163631	0.186795	0.0231635	NA	NA	NA	NA	NA
trex1001	9.47325	5.80074	6.3928	0.567412	-0.707622	-0.140211	NA	NA	NA	NA	NA
trex1002	38.7074	47.5449	33.8866	0.191894	0.296682	0.488576	14.1365	10.765	0.549155	0.716719	0.848225
trex1003	9.53862	7.30193	4.29031	1.1527	-0.385503	0.767196	NA	NA	NA	NA	NA
trex1004	2.34528	2.38091	9.30402	-1.98809	0.0217501	-1.96634	NA	NA	NA	NA	NA
trex1005	12323.6	13106.5	10943.8	0.171315	0.0888576	0.260173	4280.05	14.5338	0.267926	0.420972	0.831292
trex1006	23.5982	13.6676	17.9264	0.396593	-0.787924	-0.391331	6.49435	19.3853	0.079644	0.144321	1
trex1009	3.2691	17.6246	2.71107	0.270033	2.43062	2.70065	2.77752	72.5611	1.05945e-10	2.78199e-09	1
trex1010	116.854	105.001	99.1042	0.237687	-0.154307	0.0833793	37.7665	22.5555	0.0317458	0.0713247	0.99393
trex1012	5.68765	3.50651	2.575	1.14326	-0.697797	0.445465	NA	NA	NA	NA	NA
trex1013	10.0301	16.2598	11.9999	-0.258684	0.69698	0.438296	4.50547	11.3368	0.5003	0.51675	1.18214
trex1014	6.8411	4.18344	4.70142	0.541131	-0.709541	-0.16841	NA	NA	NA	NA	NA
trex1015	2055.09	1859.8	1744.31	0.236549	-0.144053	0.0924963	665.905	16.0758	0.18779	0.319822	0.831292
trex1016	14.5636	10.2296	12.1392	0.262692	-0.509611	-0.246919	NA	NA	NA	NA	NA
trex1018	2.5557	2.39101	5.249	-1.03832	-0.0961003	-1.13442	NA	NA	NA	NA	NA
trex1020	40.149	34.9118	36.3171	0.144713	-0.201648	-0.0569346	13.1056	9.99467	0.616429	0.777951	0.854452
trex1021	13.1839	22.9814	20.2539	-0.619428	0.801689	0.182261	6.63872	24.9369	0.0151248	0.0393126	1
trex1022	14.9986	17.8262	17.1039	-0.189495	0.24917	0.0596751	5.875	16.211	0.181762	0.239305	1.18214
trex1023	7.72462	5.54026	7.16263	0.108976	-0.479512	-0.370536	NA	NA	NA	NA	NA
trex1024	34.4831	34.0658	28.3264	0.283741	-0.0175651	0.266176	11.3991	8.05704	0.780657	0.934622	0.854452
trex1026	20.6069	20.1497	18.6207	0.146216	-0.0323696	0.113847	6.9868	6.50673	0.888419	0.913687	1
trex1027	8.41593	9.07167	9.18322	-0.125878	0.108246	-0.0176324	NA	NA	NA	NA	NA
trex1029	3.27966	7.99598	10.6792	-1.70318	1.28573	-0.417454	NA	NA	NA	NA	NA
trex1031	19.4387	21.0093	20.1641	-0.0528535	0.112098	0.0592445	7.13209	5.10074	0.954529	0.96925	1
trex1033	21.8043	6.39577	11.7565	0.89116	-1.76942	-0.878263	4.7016	42.4794	2.76522e-05	0.000201799	1
trex1034	27.0781	26.7512	21.9649	0.301929	-0.0175223	0.284406	8.91853	9.11231	0.693309	0.834237	0.878252
trex1035	322.298	268.913	267.414	0.269323	-0.261256	0.00806703	101.032	32.0476	0.00136055	0.00550126	1
trex1036	41.4471	40.7937	37.5503	0.142446	-0.0229241	0.119522	14.0956	11.2655	0.506317	0.592079	1
trex1037	17.3551	13.8673	12.6385	0.457539	-0.323679	0.13386	5.16101	5.7945	0.926084	0.829067	1.18214
trex1038	27.0093	24.3013	23.5451	0.19803	-0.152422	0.0456077	8.80812	6.65746	0.879396	0.906944	1
trex1040	64.8397	57.9473	57.3134	0.178004	-0.162135	0.0158689	21.192	8.35071	0.757159	0.811913	0.99393
trex1042	7.49284	2.68586	6.55447	0.193035	-1.48013	-1.28709	NA	NA	NA	NA	NA
trex1044	18.7935	15.0425	19.0748	-0.0214343	-0.321196	-0.342631	6.2259	9.95205	0.620168	0.609356	1.18214
trex1045	60.961	71.5792	56.4517	0.110869	0.231653	0.342521	22.2383	14.4067	0.275493	0.292493	1.37041
trex1046	67.3505	67.3995	56.0141	0.2659	0.00104823	0.266948	22.4468	8.53396	0.742136	0.624987	1.37041
trex1047	64.3979	64.895	59.1462	0.12273	0.011092	0.133822	22.1732	19.7064	0.0728472	0.135027	1
trex1048	8.82994	11.9562	10.7004	-0.277187	0.43728	0.160093	NA	NA	NA	NA	NA
trex1049	58.8969	35.8798	35.2365	0.74112	-0.715017	0.0261029	15.2984	30.1388	0.00266119	0.00864891	1.13068
trex1050	5.25515	13.6517	14.1421	-1.42819	1.37728	-0.0509115	NA	NA	NA	NA	NA
trex1051	6.7362	16.2145	8.26526	-0.295125	1.26728	0.972151	3.67311	25.7538	0.0116281	0.032999	0.95662
trex1052	14.6065	9.85182	6.16118	1.24533	-0.568152	0.677183	NA	NA	NA	NA	NA
trex1053	21.5131	18.3787	15.4455	0.478028	-0.227182	0.250846	6.51141	12.2641	0.424707	0.518077	1
trex1054	22.2618	28.9167	21.5422	0.0474039	0.377332	0.424736	8.55689	11.8802	0.455352	0.546385	1
trex1055	355.876	225.288	244.41	0.542072	-0.659603	-0.117532	97.1436	44.9032	1.07059e-05	0.000103363	0.836094
trex1056	6.25145	27.5991	4.80661	0.379172	2.14236	2.52153	4.5487	97.5344	1.69057e-15	8.12099e-14	0.95662
trex1057	13.195	5.33474	5.81737	1.18156	-1.3065	-0.124949	NA	NA	NA	NA	NA
trex1059	2.9072	3.57023	5.61301	-0.949145	0.296386	-0.652759	NA	NA	NA	NA	NA
trex1061	34.7129	36.9859	35.9532	-0.0506485	0.0915004	0.0408519	12.6672	8.00096	0.785055	0.830421	1
trex1062	2539.15	2174.59	2121.3	0.259397	-0.223604	0.0357924	804.264	19.9888	0.0672972	0.146156	0.831292
trex1063	13.4245	7.37617	10.4269	0.364558	-0.863926	-0.499368	NA	NA	NA	NA	NA
trex1064	67.0295	57.7301	61.5943	0.122001	-0.215473	-0.0934729	21.9279	9.04239	0.699305	0.759849	1
trex1065	32.9815	8.40194	12.397	1.41167	-1.97286	-0.561198	6.32823	89.8814	5.20537e-14	2.01434e-12	1
trex1066	20921.8	21020.2	18504.5	0.177129	0.00676547	0.183895	7112.61	14.5442	0.267315	0.36504	1
trex1067	15.0457	8.54198	7.60166	0.984968	-0.816713	0.168255	NA	NA	NA	NA	NA
trex1068	28.5743	13.542	17.5559	0.702763	-1.07728	-0.374521	7.02149	22.5313	0.0319787	0.0713937	1
trex1069	12.1086	7.53477	9.86207	0.296072	-0.6844	-0.388328	NA	NA	NA	NA	NA
trex1070	24.2477	12.3329	16.6233	0.544636	-0.975337	-0.430701	6.26038	17.4601	0.133093	0.186601	1.19253
trex1072	13.1938	10.2446	11.3315	0.219518	-0.364998	-0.145481	NA	NA	NA	NA	NA
trex1073	40.0994	28.7177	26.8185	0.580354	-0.48164	0.0987137	11.2532	12.4507	0.410198	0.556952	0.878252
trex1074	25.0275	10.4447	14.096	0.828225	-1.26074	-0.432519	5.83258	46.0144	6.89884e-06	6.16169e-05	0.967787
trex1075	13.996	3.86622	7.46147	0.907484	-1.85602	-0.948535	NA	NA	NA	NA	NA
trex1076	41.619	28.8019	26.9814	0.625277	-0.531076	0.094201	11.4611	15.9622	0.192973	0.321829	0.848225
trex1077	8.08164	4.90187	9.16958	-0.182208	-0.721316	-0.903524	NA	NA	NA	NA	NA
trex1079	13.408	4.77112	8.32643	0.687328	-1.4907	-0.803368	NA	NA	NA	NA	NA
trex1080	2.6933	5.91188	6.22052	-1.20766	1.13424	-0.0734159	NA	NA	NA	NA	NA
trex1081	269.754	178.2	186.262	0.534311	-0.598149	-0.063838	74.6268	35.4566	0.000395969	0.00229779	0.831292
trex1082	12648.7	9122.88	8929.27	0.502372	-0.471425	0.0309472	3612.5	39.0268	0.00010417	0.000626936	1
trex1083	1681.09	1108.39	1109.23	0.599838	-0.600932	-0.00109396	458.753	60.7816	1.62537e-08	3.40929e-07	0.831292
trex1084	7.61327	6.00276	6.19258	0.297976	-0.342891	-0.0449155	NA	NA	NA	NA	NA
trex1085	17.7457	7.56387	11.1331	0.672623	-1.23028	-0.557654	4.28813	21.292	0.0462648	0.0948187	1
trex1086	36.9157	25.5988	30.088	0.295046	-0.528159	-0.233114	10.8963	10.801	0.546047	0.714264	0.848225
trex1088	14.6903	9.89121	10.5473	0.477991	-0.570648	-0.0926573	NA	NA	NA	NA	NA
trex1089	24.7671	7.93324	7.74033	1.67796	-1.64244	0.0355154	4.75856	62.4802	7.94035e-09	1.52299e-07	1
trex1090	9.25781	3.38738	4.42406	1.0653	-1.4505	-0.3852	NA	NA	NA	NA	NA
trex1091	8.90878	5.58016	6.74081	0.402306	-0.674923	-0.272617	NA	NA	NA	NA	NA
trex1092	8.90867	4.44668	4.77803	0.898794	-1.00248	-0.103687	NA	NA	NA	NA	NA
trex1093	26.6194	17.0379	16.3723	0.701217	-0.643725	0.0574925	7.06355	15.2287	0.229165	0.282606	1.19253
trex1094	12.3576	16.6483	14.4001	-0.220682	0.429975	0.209294	5.10748	8.58009	0.738316	0.792477	1
trex1095	12.5901	9.27733	7.2483	0.796576	-0.440509	0.356067	NA	NA	NA	NA	NA
trex1097	60.757	5.97452	15.2422	1.99498	-3.34615	-1.35118	9.64567	168.668	8.93739e-30	2.30717e-27	0.854452
trex1098	4.78978	5.66658	6.33953	-0.404416	0.24252	-0.161897	NA	NA	NA	NA	NA
trex1099	43.9293	27.7471	28.2271	0.638102	-0.662847	-0.024745	11.7554	20.0517	0.0661142	0.141256	0.854452
trex1102	22.3457	15.986	21.4733	0.0574522	-0.483187	-0.425735	7.03712	7.4519	0.826364	0.862999	1
trex1103	20.064	16.1323	11.8223	0.763099	-0.314654	0.448445	5.65025	9.24554	0.681828	0.744802	1
trex1104	171.453	76.0387	92.9839	0.882765	-1.17301	-0.290247	40.0631	35.6358	0.000370657	0.00217589	0.831292
trex1106	380.367	483.095	278.408	0.450192	0.344917	0.795109	134.361	52.4909	5.07338e-07	7.54157e-06	0.831292
trex1107	471.368	625.44	436.679	0.110283	0.408016	0.518299	180.442	17.5176	0.131143	0.211338	1
trex1108	5.9849	4.90898	5.36781	0.156992	-0.285903	-0.12891	NA	NA	NA	NA	NA
trex1110	517.742	746.116	462.439	0.16297	0.527167	0.690137	203.129	45.0634	1.00504e-05	8.34979e-05	1
trex1111	715.814	867.084	671.997	0.0911291	0.276588	0.367717	265.329	16.4325	0.172219	0.260454	1
trex1112	24.0692	30.4575	23.1369	0.056987	0.339611	0.396598	9.1385	7.0546	0.853984	0.984306	0.878252
trex1113	55.7912	53.5128	61.7453	-0.146292	-0.0601542	-0.206446	20.127	8.67275	0.730598	0.716125	1.13068
trex1114	6321.33	8463	6190.19	0.0302433	0.420941	0.451184	2468.03	30.3807	0.00244641	0.0103471	0.836094
trex1116	5.46191	6.73438	6.88831	-0.334743	0.302139	-0.0326039	NA	NA	NA	NA	NA
trex1117	11.4163	12.2958	10.6717	0.0972984	0.107076	0.204375	NA	NA	NA	NA	NA
trex1118	13.6533	3.25259	7.68039	0.829996	-2.06959	-1.23959	NA	NA	NA	NA	NA
trex1119	70.7911	70.4259	75.7104	-0.0969243	-0.00746122	-0.104386	25.5254	4.33837	0.976528	0.98727	1
trex1120	52.7633	40.946	36.9759	0.512948	-0.36581	0.147138	15.3774	16.1782	0.183209	0.273188	1
trex1121	4.85529	1.76158	5.59507	-0.204601	-1.46269	-1.66729	NA	NA	NA	NA	NA
trex1122	6.26864	5.32742	7.82356	-0.319674	-0.234715	-0.55439	NA	NA	NA	NA	NA
trex1124	4.7485	5.45326	5.65554	-0.252191	0.199646	-0.0525454	NA	NA	NA	NA	NA
trex1127	3.82473	5.37142	4.42733	-0.211079	0.489946	0.278868	NA	NA	NA	NA	NA
trex1128	14.8907	17.964	17.776	-0.255518	0.270692	0.0151742	5.9576	3.5894	0.989759	0.871951	1.18214
trex1129	10.2068	7.85221	5.51016	0.889366	-0.378363	0.511003	NA	NA	NA	NA	NA
trex1130	70.7116	54.9823	63.9977	0.143928	-0.36298	-0.219052	22.3206	16.2139	0.181636	0.272681	0.99393
trex1132	14.6077	22.5168	19.7477	-0.434958	0.624275	0.189317	6.69202	10.8162	0.544737	0.627497	1
trex1136	11.3371	4.86112	6.40691	0.823352	-1.22169	-0.398341	NA	NA	NA	NA	NA
trex1138	4.657	5.50872	2.98019	0.644	0.242315	0.886315	NA	NA	NA	NA	NA
trex1139	4.28747	2.00753	3.75133	0.192724	-1.0947	-0.901981	NA	NA	NA	NA	NA
trex1141	6.50108	9.15999	8.73926	-0.426832	0.494667	0.0678351	NA	NA	NA	NA	NA
trex1143	4944.58	6316.59	5820.91	-0.235398	0.353299	0.117901	2010.01	12.7081	0.390609	0.487185	1
trex1144	8.05283	10.9009	10.4562	-0.376787	0.436877	0.0600908	NA	NA	NA	NA	NA
trex1145	2.87974	3.21169	4.91424	-0.77103	0.157393	-0.613638	NA	NA	NA	NA	NA
trex1146	12.8917	17.0028	15.9949	-0.311171	0.399328	0.0881564	5.3997	11.373	0.49725	0.583797	1
trex1147	3.95428	4.76053	1.43853	1.45882	0.267707	1.72653	NA	NA	NA	NA	NA
trex1148	18.1505	18.0081	15.1262	0.262961	-0.0113678	0.251593	6.03457	14.7066	0.257873	0.355003	1
trex1149	28.4702	16.7629	17.0219	0.742057	-0.764179	-0.0221222	7.32541	22.4934	0.0323476	0.0737691	0.967787
trex1150	14.4835	6.25145	8.23171	0.815148	-1.21215	-0.397001	NA	NA	NA	NA	NA
trex1151	43.244	14.3483	19.4392	1.15353	-1.59161	-0.438082	9.06412	50.9557	9.48397e-07	1.09957e-05	1
trex1152	22.8166	30.5928	22.7112	0.00667944	0.423105	0.429784	8.95695	25.6922	0.0118628	0.0367631	0.854452
trex1153	2507.54	2753.19	1876.11	0.418526	0.134836	0.553362	839.776	30.4831	0.00236062	0.00867101	1
trex1154	31.9955	36.3512	26.7219	0.259847	0.184134	0.443982	11.1865	15.4944	0.215507	0.308371	1
trex1155	2.82723	5.41497	3.1179	-0.141189	0.937566	0.796376	NA	NA	NA	NA	NA
trex1156	20044.3	24308	15805.6	0.34276	0.278239	0.620999	7078.66	41.2909	4.38075e-05	0.000301023	1
trex1157	12.9265	19.1712	10.271	0.331765	0.568607	0.900372	4.98543	16.5577	0.167005	0.222792	1.19253
trex1159	10.9007	17.0286	10.8061	0.0125835	0.643537	0.656121	4.55791	15.1422	0.233752	0.340264	0.95662
trex1160	3.09203	4.18497	2.8348	0.125306	0.436663	0.561969	NA	NA	NA	NA	NA
trex1161	11.6212	5.35055	8.35561	0.47594	-1.119	-0.643059	NA	NA	NA	NA	NA
trex1162	63.0644	83.3043	73.9865	-0.230435	0.401564	0.171129	25.9287	11.1517	0.515962	0.601127	1
trex1163	17.5431	27.6012	19.9524	-0.185661	0.653829	0.468168	7.65978	22.3489	0.0337902	0.0651887	1.19253
trex1164	17.7456	17.6911	10.6188	0.740838	-0.00443486	0.736403	5.41924	17.3192	0.137979	0.220021	1
trex1165	15.0593	5.78973	12.3269	0.288845	-1.37909	-1.09024	NA	NA	NA	NA	NA
trex1166	13.5642	9.82892	8.68405	0.643368	-0.464703	0.178665	NA	NA	NA	NA	NA
trex1167	10.175	51.3323	8.85652	0.200222	2.33484	2.53506	8.27956	150.436	4.62579e-26	7.14941e-24	0.878252
trex1168	33.8896	39.8524	23.6236	0.520614	0.233827	0.75444	11.4568	28.6397	0.00445508	0.0165776	0.854452
trex1169	13.8178	10.229	8.51545	0.698374	-0.433865	0.264509	NA	NA	NA	NA	NA
trex1170	12.5633	12.6381	5.97998	1.07101	0.00855798	1.07957	3.66905	21.5944	0.0423246	0.0911346	0.959842
trex1171	56.6345	65.5749	42.292	0.421295	0.211463	0.632758	19.3565	19.4415	0.0784161	0.129999	1.13068
trex1172	66.1624	71.6719	50.0423	0.402863	0.115395	0.518258	22.107	31.6993	0.00153951	0.00608562	1
trex1173	4.64366	3.19416	2.95919	0.650061	-0.539828	0.110233	NA	NA	NA	NA	NA
trex1174	233.203	276.479	186.821	0.319927	0.245586	0.565514	81.9559	24.4159	0.0178466	0.0519948	0.831292
trex1175	6.00204	14.8221	15.4493	-1.36401	1.30422	-0.0597915	4.26821	37.9106	0.000158814	0.000931023	0.959842
trex1176	165.727	232.528	104.912	0.659623	0.488593	1.14822	59.2066	51.9025	6.45132e-07	9.25293e-06	0.831292
trex1177	25.8773	59.4575	30.8623	-0.254161	1.20017	0.946013	13.6727	44.8896	1.07634e-05	8.8836e-05	1
trex1178	36.8173	46.1417	35.7471	0.0425546	0.325688	0.368242	13.9679	20.0091	0.0669146	0.126313	1
trex1179	529.034	804.66	417.113	0.342924	0.605019	0.947943	206.014	47.7887	3.40163e-06	3.78538e-05	0.838114
trex1180	46.6792	161.393	109.229	-1.22651	1.78973	0.563215	37.3362	80.8835	2.79917e-12	8.90606e-11	0.99393
trex1181	337.645	284.569	187.362	0.849682	-0.246731	0.602952	95.2609	68.1573	7.07293e-10	1.89919e-08	0.836094
trex1182	259.593	462.231	213.414	0.282597	0.832364	1.11496	110.047	54.8289	1.94233e-07	3.19614e-06	0.831292
trex1183	10.6087	18.1232	11.633	-0.132973	0.772589	0.639617	4.74966	18.7427	0.094931	0.170774	0.95662
trex1184	690.455	832.572	703.649	-0.0273086	0.270028	0.242719	262.008	19.4242	0.078793	0.143132	1
trex1185	117.769	117.88	81.818	0.525465	0.00136532	0.52683	37.3556	37.2875	0.000200646	0.00109752	1
trex1186	260.465	389.967	231.183	0.172057	0.582261	0.754317	103.738	42.4681	2.77738e-05	0.000236937	0.838114
trex1187	159.653	273.052	168.895	-0.0811868	0.774237	0.69305	70.7888	45.1218	9.82142e-06	9.64299e-05	0.831292
trex1188	150.886	202.685	128.584	0.23075	0.425784	0.656534	56.7341	42.2915	2.9745e-05	0.000216	1
trex1189	174.873	298.385	155.731	0.167255	0.770867	0.938122	74.0118	44.7783	1.12462e-05	0.000107336	0.838114
trex1190	191.697	80.6051	86.9668	1.14029	-1.24988	-0.109593	42.2743	92.7284	1.46004e-14	5.99158e-13	1
trex1191	226.461	307.254	200.159	0.178121	0.440166	0.618287	86.3533	36.6684	0.000252807	0.00134774	1
trex1192	20.7572	17.0466	10.044	1.04728	-0.284131	0.763151	5.63015	34.6847	0.000525612	0.0024973	1
trex1193	167.897	499.987	98.7246	0.766096	1.57431	2.34041	90.2052	149.486	7.20747e-26	1.14961e-23	0.838114
trex1194	31.0839	52.4223	42.4147	-0.448396	0.754014	0.305617	14.8168	41.3503	4.2815e-05	0.000297389	0.99393
trex1195	66.8092	198.729	75.816	-0.182455	1.57269	1.39023	40.1664	82.1917	1.57355e-12	6.09011e-11	0.838114
trex1196	109.955	216.093	87.5873	0.328122	0.974735	1.30286	48.6716	57.3163	6.93e-08	1.26371e-06	0.836094
trex1197	515.821	856.639	443.365	0.218375	0.731816	0.950191	213.664	50.4307	1.17354e-06	1.31231e-05	1
trex1198	352.06	546.521	282.374	0.318215	0.634456	0.952671	138.96	44.9081	1.06851e-05	0.000103008	0.838114
trex1199	173746	281904	140007	0.311483	0.698225	1.00971	70089.7	55.2983	1.60013e-07	2.68295e-06	0.831292
trex1200	143.907	190.127	151.008	-0.069488	0.401825	0.332337	57.0739	20.0718	0.0657399	0.142949	0.836094
trex1201	36.6303	47.2861	18.108	1.01641	0.368379	1.38479	12.005	61.4223	1.24103e-08	2.60464e-07	0.854452
trex1202	351.167	735.092	285.185	0.300257	1.06577	1.36603	161.375	72.1126	1.28648e-10	3.94643e-09	0.836094
trex1203	226.103	90.585	71.2254	1.66652	-1.31963	0.346881	45.6449	169.522	5.98021e-30	1.38851e-27	1
trex1206	5421.14	7443.9	6476.9	-0.256707	0.45746	0.200754	2275.92	10.9792	0.530704	0.709853	0.831292
trex1207	21.4581	29.844	15.9546	0.427545	0.475921	0.903466	7.91395	15.153	0.233174	0.328065	1
trex1208	6.74429	7.3854	6.23949	0.112236	0.13101	0.243246	NA	NA	NA	NA	NA
trex1209	5.59216	7.24504	6.24256	-0.158732	0.373586	0.214854	NA	NA	NA	NA	NA
trex1210	33.318	45.0776	28.8202	0.209219	0.436111	0.64533	12.6159	17.7738	0.122732	0.200724	1
trex1211	15.5782	8.30139	20.7708	-0.415028	-0.908104	-1.32313	5.25391	20.1838	0.0636885	0.121655	1
trex1212	3.27142	4.19721	3.87995	-0.246122	0.359517	0.113395	NA	NA	NA	NA	NA
trex1213	24888.7	29676.6	26805.9	-0.107057	0.253835	0.146777	9574.77	19.5995	0.0750509	0.158211	0.836094
trex1214	22.3792	23.9797	24.1384	-0.10917	0.0996519	-0.00951759	8.29525	16.0124	0.190667	0.31653	0.854452
trex1215	31.1895	9.75917	10.7827	1.53234	-1.67623	-0.143891	6.08711	62.0505	9.52112e-09	1.84291e-07	0.967787
trex1216	4.6304	14.3084	19.5311	-2.07657	1.62765	-0.448915	4.52667	52.0854	5.98736e-07	7.44035e-06	1
trex1218	28.3681	71.0708	38.8849	-0.454942	1.32499	0.870046	16.2763	59.6999	2.56018e-08	4.37889e-07	0.99393
trex1219	38.8639	43.9393	35.8803	0.115238	0.177079	0.292317	13.9652	25.1305	0.0142163	0.0375092	1
trex1220	9.57163	6.06427	10.0354	-0.0682651	-0.658432	-0.726697	NA	NA	NA	NA	NA
trex1221	55.0824	16.2058	30.1687	0.868542	-1.76509	-0.896543	11.9382	82.7143	1.24967e-12	4.77926e-11	0.854452
trex1222	3.73308	5.5641	5.99781	-0.684071	0.575782	-0.108289	NA	NA	NA	NA	NA
trex1225	711.905	632.028	565.991	0.330907	-0.171697	0.15921	224.737	26.9015	0.0079834	0.0270147	0.838114
trex1231	547.223	490.645	407.429	0.42558	-0.157448	0.268133	170.065	15.9283	0.194542	0.328894	0.831292
trex1234	696.707	508.642	455.614	0.612739	-0.4539	0.158838	195.442	21.4737	0.0438593	0.0907928	1
trex1235	13.485	8.32067	7.0583	0.933965	-0.696587	0.237378	NA	NA	NA	NA	NA
trex1236	120.571	104.765	110.842	0.121369	-0.202727	-0.0813586	39.5573	11.8115	0.460935	0.636046	0.831292
trex1239	158.183	144.868	158.298	-0.0010546	-0.126854	-0.127909	54.2859	5.04939	0.956309	0.970499	1
trex1243	2601.9	2225.71	2153.69	0.272754	-0.225297	0.0474567	821.473	10.4508	0.57648	0.751486	0.836094
trex1244	16.231	12.5409	13.636	0.251334	-0.372109	-0.120775	4.99004	14.8515	0.249656	0.303853	1.18214
trex1248	3909.17	3249.56	3323.47	0.234169	-0.266617	-0.0324475	1233.42	32.5565	0.00113482	0.00548639	0.838114
trex1249	3.59344	5.15314	13.591	-1.91921	0.520085	-1.39913	2.62841	36.1907	0.000301899	0.00135902	1.18214
trex1251	559.231	569.893	505.887	0.144629	0.027246	0.171875	192.388	23.0828	0.0270309	0.0719775	0.836094
trex1252	2672.26	2267.93	2325.55	0.200493	-0.236687	-0.0361936	854.944	44.2663	1.37561e-05	0.000109638	1
trex1254	3684.59	3287.88	3253.57	0.179483	-0.164346	0.0151374	1203.28	38.3293	0.000135637	0.000919281	0.831292
trex1257	1796.31	1639.29	1890.37	-0.0736273	-0.131966	-0.205593	626.696	9.78665	0.634672	0.809655	0.836094
trex1259	395.404	269.381	329.798	0.261746	-0.553678	-0.291932	117.03	29.4274	0.00340291	0.0117189	1
trex1262	111.459	105.162	120.715	-0.115093	-0.0839042	-0.198997	39.6936	16.6833	0.161902	0.248558	1
trex1263	113.348	122.399	126.28	-0.155872	0.110839	-0.0450329	42.599	17.2191	0.141539	0.224564	1
trex1264	782.773	686.425	764.156	0.0347263	-0.189492	-0.154765	262.794	26.5886	0.00885197	0.0253611	1
trex1265	1062.45	777.558	984.286	0.110239	-0.450366	-0.340127	332.328	15.9589	0.193126	0.283756	1
trex1266	49.1137	46.1682	52.9703	-0.109057	-0.0892269	-0.198284	17.4445	17.0515	0.147672	0.232082	1
trex1267	419.265	342.813	439.288	-0.0673024	-0.290442	-0.357745	141.362	21.7319	0.0406373	0.0983783	0.836094
trex1268	269.73	236.82	301.225	-0.159324	-0.187729	-0.347053	95.0491	11.6307	0.475772	0.648998	0.836094
trex1269	5.07441	4.56019	3.502	0.535063	-0.154146	0.380917	NA	NA	NA	NA	NA
trex1270	11.9021	15.2815	10.8086	0.139035	0.36058	0.499615	4.47046	10.7731	0.548458	0.630412	1
trex1271	430.804	317.824	429.003	0.00604312	-0.438805	-0.432762	138.569	20.5541	0.0573034	0.129017	0.836094
trex1274	3.78485	3.03915	7.80847	-1.0448	-0.316566	-1.36137	NA	NA	NA	NA	NA
trex1283	6.45626	2.66743	8.8853	-0.460721	-1.27525	-1.73597	NA	NA	NA	NA	NA
trex1284	4.6376	2.67254	7.54013	-0.701211	-0.795165	-1.49638	NA	NA	NA	NA	NA
trex1286	4.82409	5.51436	6.78503	-0.492098	0.192937	-0.29916	NA	NA	NA	NA	NA
trex1287	8.25465	7.63717	11.0063	-0.415051	-0.11217	-0.527221	NA	NA	NA	NA	NA
trex1288	4.91904	4.85616	6.50847	-0.403942	-0.0185621	-0.422504	NA	NA	NA	NA	NA
trex1291	4.44314	7.87552	5.87742	-0.403604	0.825797	0.422193	NA	NA	NA	NA	NA
trex1296	18.3772	18.3789	17.1452	0.10011	0.000131597	0.100242	6.34244	31.3904	0.00171711	0.00664768	1
trex1298	4.02465	5.87099	6.14985	-0.61169	0.54474	-0.0669495	NA	NA	NA	NA	NA
trex1300	11.9617	13.8123	11.5559	0.0497942	0.207527	0.257321	4.39254	16.839	0.155753	0.241174	1
trex1303	12.0023	17.5035	11.3023	0.086705	0.544325	0.63103	4.80179	16.1091	0.186289	0.276194	1
trex1307	8.6449	14.8308	9.64607	-0.158091	0.778675	0.620584	3.89737	35.5177	0.000387159	0.00193207	1
trex1324	7.26207	9.19553	5.97293	0.281942	0.340553	0.622495	NA	NA	NA	NA	NA
trex1325	5.5891	6.78253	7.10953	-0.347139	0.279207	-0.0679317	NA	NA	NA	NA	NA
trex1333	7.2115	10.3731	8.38585	-0.217657	0.524468	0.306812	3.05588	17.1377	0.14449	0.200114	1.18214
trex1335	2.92809	6.07225	2.89458	0.0166042	1.05227	1.06888	NA	NA	NA	NA	NA
trex1336	9.27783	12.0966	12.029	-0.374657	0.38274	0.00808269	NA	NA	NA	NA	NA
trex1337	5.02605	6.19973	4.96963	0.0162882	0.302779	0.319067	NA	NA	NA	NA	NA
trex1338	13.4112	13.8569	12.6829	0.0805442	0.0471683	0.127713	4.70094	8.03805	0.78215	0.828242	1
trex1340	5.90952	6.43848	9.42766	-0.673858	0.123678	-0.550181	NA	NA	NA	NA	NA
trex1342	8.94481	12.5432	13.9439	-0.640512	0.487788	-0.152724	4.1692	10.5583	0.567104	0.670915	0.95662
trex1343	25.1323	25.9382	33.903	-0.431868	0.0455323	-0.386335	9.99864	13.3537	0.343865	0.500599	0.848225
trex1378	31.171	30.8595	26.5345	0.232339	-0.0144925	0.217846	10.4212	32.5446	0.00113963	0.00541544	0.854452
trex1391	20.7038	28.3545	21.2335	-0.0364468	0.45368	0.417233	8.27109	12.6132	0.397767	0.544301	0.878252
trex1392	250.853	390.735	207.36	0.274702	0.63935	0.914052	99.8939	51.2892	8.28174e-07	9.79488e-06	1
trex1393	202.286	314.479	185.558	0.124531	0.636564	0.761095	82.6408	42.1941	3.08915e-05	0.000261555	0.831292
trex1394	81.1625	128.28	82.7177	-0.0273827	0.660412	0.633029	34.3778	29.485	0.00333607	0.011586	0.99393
trex1397	112.047	122.182	373.093	-1.73543	0.124934	-1.6105	71.4621	28.8242	0.00418374	0.0138876	1
trex1402	16.0799	16.4312	11.2259	0.518422	0.0311767	0.549599	5.14644	21.2971	0.0461952	0.0826224	1.19253
trex1404	76.2752	87.6816	83.553	-0.131477	0.201059	0.069582	29.1239	12.7774	0.385427	0.439644	1.13068
trex1407	21.0469	23.0971	26.4082	-0.327377	0.134103	-0.193274	8.30173	10.8798	0.539249	0.622584	1
trex1408	49.0023	62.3022	48.7284	0.00808692	0.346435	0.354522	18.8307	17.9438	0.117408	0.193914	1
trex1410	35.6311	41.9704	37.526	-0.0747556	0.236238	0.161482	13.5468	10.1651	0.601479	0.677845	1
trex1413	17.0408	16.871	13.3034	0.357194	-0.0144469	0.342747	5.55571	11.7076	0.469437	0.489573	1.19253
trex1416	5.68555	5.10385	3.38479	0.748232	-0.155713	0.592519	NA	NA	NA	NA	NA
trex1419	7.10964	7.11284	5.30228	0.423163	0.000649007	0.423812	NA	NA	NA	NA	NA
trex1421	270.363	397.069	248.248	0.123115	0.554492	0.677608	107.746	23.1434	0.026533	0.0616865	1
trex1426	12.3834	12.6732	15.1771	-0.293482	0.0333709	-0.260111	4.73422	16.4704	0.170627	0.258711	1
trex1428	1283.16	1753.42	1069.64	0.262581	0.450473	0.713055	483.17	24.0584	0.019972	0.0566399	0.836094
trex1429	5.93926	10.6328	3.71237	0.67794	0.840165	1.5181	NA	NA	NA	NA	NA
trex1430	6.76667	10.8919	6.26367	0.111439	0.686741	0.79818	NA	NA	NA	NA	NA
trex1431	34.4937	56.8434	31.7565	0.119282	0.720659	0.839941	14.4841	27.1624	0.00732179	0.0218376	0.99393
trex1434	6.01289	9.81089	8.54832	-0.507583	0.706326	0.198743	NA	NA	NA	NA	NA
trex1439	59.6386	78.8656	51.0356	0.224742	0.40315	0.627892	22.3027	19.1018	0.0861021	0.120326	1.37041
trex1441	9.77112	18.4701	9.37143	0.0602543	0.918595	0.978849	4.4258	19.3373	0.0807062	0.145976	1
trex1450	104.324	127.997	87.078	0.260686	0.29504	0.555727	37.5829	21.0862	0.0491328	0.0996678	0.99393
trex1451	40.5937	39.2573	38.1092	0.091117	-0.0482927	0.0428244	13.8801	15.6879	0.205954	0.3294	0.878252
trex1455	41.3398	38.5051	28.1465	0.554575	-0.102482	0.452093	12.7071	25.1362	0.0141906	0.0422669	0.854452
trex1470	24.8609	18.8731	21.649	0.199582	-0.39755	-0.197968	7.69347	9.64526	0.647051	0.716605	1
trex1475	3.51066	3.21078	5.97446	-0.767064	-0.12882	-0.895884	NA	NA	NA	NA	NA
trex1477	11.7217	8.9492	20.5399	-0.809247	-0.389352	-1.1986	4.84919	12.2568	0.425284	0.518614	1
trex1478	13.6754	12.2338	11.1791	0.290773	-0.16071	0.130063	4.3641	12.8478	0.380198	0.420267	1.18214
trex1481	3.11715	4.51142	3.28535	-0.0758222	0.533356	0.457534	NA	NA	NA	NA	NA
trex1483	7.6785	8.7609	5.72569	0.423374	0.190254	0.613629	NA	NA	NA	NA	NA
trex1484	5.68192	4.45181	4.54142	0.323234	-0.351986	-0.0287516	NA	NA	NA	NA	NA
trex1488	4.17386	3.93831	3.82179	0.127135	-0.0838077	0.043327	NA	NA	NA	NA	NA
trex1489	11.995	9.16997	13.1835	-0.136298	-0.387448	-0.523746	4.04171	18.5426	0.10018	0.177892	0.95662
trex1491	4.11051	2.6021	4.59647	-0.16121	-0.659643	-0.820853	NA	NA	NA	NA	NA
trex1493	14.0783	16.8637	16.0176	-0.186188	0.260444	0.074256	5.52563	10.5663	0.566402	0.567512	1.18214
trex1494	6.46979	6.4964	6.65181	-0.0400284	0.00592244	-0.034106	NA	NA	NA	NA	NA
trex1496	10.2191	9.32309	14.0761	-0.461982	-0.132386	-0.594368	3.95579	13.5801	0.328323	0.440646	0.959842
trex1497	65.8507	59.1014	80.7563	-0.294377	-0.156006	-0.450383	24.2053	18.8605	0.0919512	0.161097	1
trex1501	2.50338	5.26519	4.03111	-0.6873	1.07261	0.385308	NA	NA	NA	NA	NA
trex1502	7.83609	8.5956	9.6093	-0.294298	0.133464	-0.160834	NA	NA	NA	NA	NA
trex1511	34.8845	42.3445	66.6102	-0.933156	0.279587	-0.653569	16.9252	17.3005	0.138638	0.173249	1.37041
trex1521	5.99006	6.50102	6.14723	-0.0373659	0.118096	0.0807305	NA	NA	NA	NA	NA
trex1522	4.94651	4.01726	7.33379	-0.568147	-0.300201	-0.868349	NA	NA	NA	NA	NA
trex1523	14.4213	10.7268	12.5184	0.20415	-0.426977	-0.222827	4.43214	7.86238	0.79579	0.867468	0.95662
trex1524	11.9435	8.32872	10.2698	0.217813	-0.52006	-0.302248	NA	NA	NA	NA	NA
trex1525	11.9998	12.4261	13.1707	-0.134321	0.050358	-0.0839628	4.4239	18.8822	0.0914121	0.160216	1
trex1526	7.59885	3.84115	8.08544	-0.0895463	-0.984242	-1.07379	NA	NA	NA	NA	NA
trex1528	15.8214	18.6192	26.8958	-0.765507	0.234914	-0.530594	7.21731	11.3488	0.499284	0.585639	1
trex1529	11.8977	11.9382	38.4164	-1.69104	0.00490533	-1.68614	7.32509	38.0726	0.000149419	0.000737479	1.19253
trex1530	5.09249	5.0461	8.12066	-0.673226	-0.0132001	-0.686426	NA	NA	NA	NA	NA
trex1532	14.0473	12.6375	42.5857	-1.60007	-0.152589	-1.75266	8.1509	30.7686	0.00213649	0.00886918	0.878252
trex1561	5.18614	8.04646	5.87892	-0.180889	0.633692	0.452803	NA	NA	NA	NA	NA
trex1563	5.01256	3.76676	3.81567	0.393609	-0.412222	-0.0186133	NA	NA	NA	NA	NA
trex1564	14.9768	15.0434	9.92066	0.594225	0.00639484	0.60062	4.69975	10.7931	0.546726	0.651234	0.95662
trex1572	49.4537	48.9325	35.6273	0.473093	-0.0152859	0.457807	15.7691	9.23646	0.682612	0.749099	0.99393
trex1573	13.2431	13.9334	9.54394	0.47259	0.0732968	0.545887	4.32081	13.9085	0.306587	0.418129	0.959842
trex1576	107.41	121.716	105.009	0.0326163	0.180387	0.213004	39.3169	23.2444	0.0257216	0.0602446	1
trex1577	29.9376	40.9263	28.9611	0.0478435	0.451069	0.498912	11.7462	22.0738	0.0367008	0.079346	1
trex1579	13.4821	17.4004	10.2563	0.394536	0.368078	0.762614	4.8407	16.1898	0.182696	0.280784	0.959842
trex1581	129.43	132.988	110.967	0.222043	0.039127	0.26117	43.9354	14.9892	0.242029	0.337498	1
trex1584	51.241	59.0914	38.7986	0.401294	0.20565	0.606944	17.5479	29.056	0.00386521	0.013046	0.99393
trex1587	28.0521	39.0205	30.5788	-0.124424	0.476125	0.351701	11.4904	11.6733	0.472263	0.561712	1
trex1591	50.6702	56.6615	60.582	-0.25775	0.16123	-0.0965197	19.758	10.6292	0.560934	0.582685	1.13068
trex1595	4.17558	6.44864	3.47869	0.263433	0.627017	0.89045	NA	NA	NA	NA	NA
trex1596	7.60215	11.768	9.34468	-0.297739	0.630389	0.33265	NA	NA	NA	NA	NA
trex1597	66.3543	73.4093	59.6905	0.15269	0.145772	0.298462	23.4693	14.7762	0.253903	0.275229	1.37041
trex1599	28.1305	32.4327	16.1611	0.799609	0.205314	1.00492	9.02798	25.3696	0.0131652	0.0400296	0.848225
trex1603	4.17864	3.79808	3.96937	0.0741249	-0.137764	-0.0636389	NA	NA	NA	NA	NA
trex1611	31.582	31.3698	41.8058	-0.404603	-0.00972725	-0.414331	12.3266	19.0177	0.0881018	0.177063	0.848225
trex1612	33.3914	28.3578	30.9986	0.107274	-0.235731	-0.128458	10.9134	13.2207	0.353209	0.510591	0.848225
trex1614	9.39284	12.0347	7.98354	0.234532	0.357563	0.592095	NA	NA	NA	NA	NA
trex1616	6.64875	6.47554	5.93009	0.165028	-0.0380812	0.126947	NA	NA	NA	NA	NA
trex1617	20.9444	19.099	10.6878	0.97059	-0.133063	0.837527	5.96943	26.2719	0.0098218	0.0276383	1
trex1620	5.6273	4.79559	5.64646	-0.00490434	-0.230735	-0.23564	NA	NA	NA	NA	NA
trex1621	14.4691	12.8922	10.0739	0.522356	-0.166483	0.355873	4.40491	7.31093	0.8364	0.871259	1
trex1623	436.084	528.754	385.198	0.179006	0.277991	0.456997	158.856	24.1591	0.0193506	0.0477736	1
trex1624	16.9274	21.852	15.6103	0.116865	0.368404	0.485269	6.39991	9.21297	0.684641	0.653508	1.19253
trex1626	493.337	576.638	439.996	0.165084	0.225092	0.390176	177.675	17.1844	0.14279	0.258456	0.838114
trex1630	32.8077	38.7225	28.9248	0.181727	0.239139	0.420866	11.8203	6.9763	0.859176	0.890441	1
trex1631	27.7084	34.6085	27.7112	-0.000149993	0.320806	0.320656	10.5934	11.1786	0.513679	0.598783	1
trex1641	30.0942	26.3203	17.7921	0.758251	-0.193309	0.564942	8.73171	10.2943	0.590157	0.668587	1
trex1642	23.072	23.8639	14.2478	0.695401	0.0486908	0.744092	7.19935	21.37	0.0452178	0.0931706	1
trex1649	15.7444	16.8826	14.2233	0.146586	0.100697	0.247283	5.51277	14.482	0.270995	0.368638	1
trex1650	35.221	43.417	32.1442	0.131877	0.301824	0.433701	13.0355	13.4618	0.336388	0.489573	0.854452
trex1663	1.97669	3.61671	5.33203	-1.4316	0.871593	-0.560006	NA	NA	NA	NA	NA
trex1664	6.62091	5.08168	9.88825	-0.578685	-0.381724	-0.960409	NA	NA	NA	NA	NA
trex1672	5.84381	9.21015	13.6295	-1.22175	0.656314	-0.565437	3.37512	13.1678	0.356966	0.454778	1
trex1673	5.49668	4.65018	15.7149	-1.5155	-0.241275	-1.75678	3.0431	19.8273	0.0704235	0.131307	1
trex1678	3.02649	2.48161	5.55048	-0.874966	-0.286371	-1.16134	NA	NA	NA	NA	NA
trex1685	4.08274	6.5278	3.20618	0.34868	0.67706	1.02574	NA	NA	NA	NA	NA
trex1686	7.16647	5.35313	6.78926	0.0780099	-0.420881	-0.342871	NA	NA	NA	NA	NA
trex1689	5.93765	7.81676	3.28843	0.852495	0.396678	1.24917	NA	NA	NA	NA	NA
trex1690	2.64645	3.35318	4.18017	-0.659504	0.341471	-0.318033	NA	NA	NA	NA	NA
trex1699	10.3495	5.1269	7.9049	0.388748	-1.01341	-0.624659	NA	NA	NA	NA	NA
trex1702	29.427	40.1665	26.766	0.13674	0.44885	0.585589	11.3384	25.757	0.011616	0.036328	0.848225
trex1708	6.76831	11.765	10.0026	-0.563512	0.797637	0.234126	NA	NA	NA	NA	NA
trex1710	5.8061	6.10882	7.59839	-0.388124	0.0733252	-0.314799	NA	NA	NA	NA	NA
trex1713	4.06813	6.25556	6.58854	-0.695592	0.620774	-0.0748179	NA	NA	NA	NA	NA
trex1716	3.32308	3.13314	2.90511	0.193925	-0.0849099	0.109015	NA	NA	NA	NA	NA
trex1717	9.53713	8.22053	6.17613	0.626852	-0.214323	0.412529	NA	NA	NA	NA	NA
trex1718	4.93932	4.53465	10.4607	-1.0826	-0.123319	-1.20592	NA	NA	NA	NA	NA
trex1719	9.23715	9.6389	9.69343	-0.0695603	0.0614207	-0.00813961	NA	NA	NA	NA	NA
trex1720	19.7381	30.4335	47.0834	-1.25424	0.624677	-0.629559	11.4438	19.1682	0.0845493	0.170397	0.854452
trex1722	8.86396	9.51731	12.0912	-0.447931	0.102604	-0.345327	NA	NA	NA	NA	NA
trex1723	9.49138	10.3707	17.3631	-0.871337	0.127831	-0.743507	4.38021	8.19594	0.769637	0.818232	1
trex1724	31.8794	39.8695	70.6335	-1.14773	0.322658	-0.825069	16.7538	18.6288	0.09789	0.169051	1
trex1725	6.05163	8.14659	7.62097	-0.332651	0.428873	0.0962226	NA	NA	NA	NA	NA
trex1726	20.9465	30.9512	26.7122	-0.350789	0.563285	0.212496	9.24987	27.3397	0.00690206	0.0208052	1
trex1727	5.05432	7.19998	9.36228	-0.889342	0.510475	-0.378867	NA	NA	NA	NA	NA
trex1729	16.0179	20.0452	47.8455	-1.5787	0.323575	-1.25513	9.87334	29.3754	0.00346429	0.0118978	1
trex1730	61.6892	63.4323	161.127	-1.38511	0.0401989	-1.34491	33.6823	27.0921	0.00749475	0.0221677	1
trex1731	3.72035	4.43452	9.41275	-1.33918	0.253338	-1.08584	NA	NA	NA	NA	NA
trex1732	6.00814	7.13865	16.6084	-1.46692	0.248733	-1.21819	3.50122	16.5505	0.167303	0.263364	0.95662
trex1733	2.78145	6.18548	9.50688	-1.77314	1.15305	-0.620086	NA	NA	NA	NA	NA
trex1734	20.2579	25.3217	39.5546	-0.96536	0.321889	-0.643471	10.0175	14.421	0.274633	0.420098	0.854452
trex1737	13.394	15.8973	33.634	-1.32834	0.247196	-1.08114	7.40427	16.6492	0.163278	0.218646	1.19253
trex1739	11.0544	15.1025	13.1158	-0.246691	0.450172	0.203481	4.62113	16.1868	0.182829	0.272713	1
trex1740	7.86111	7.26137	12.5974	-0.680318	-0.114492	-0.79481	NA	NA	NA	NA	NA
trex1743	14.4208	17.3856	17.2567	-0.25901	0.269742	0.0107329	5.77314	15.7255	0.204135	0.295647	1
trex1765	3.24875	4.16247	7.46891	-1.20101	0.357556	-0.843457	NA	NA	NA	NA	NA
trex1797	4.67594	6.99392	13.8377	-1.56527	0.580845	-0.984426	NA	NA	NA	NA	NA
trex1806	6.18691	5.50532	5.84459	0.0821185	-0.168393	-0.0862743	NA	NA	NA	NA	NA
trex1807	4.24034	3.44566	5.47316	-0.368195	-0.2994	-0.667596	NA	NA	NA	NA	NA
trex1830	8.313	10.9753	5.17146	0.684798	0.40082	1.08562	NA	NA	NA	NA	NA
trex1845	7.10228	9.65632	10.148	-0.514848	0.443192	-0.0716559	3.16605	9.67188	0.644721	0.71489	1
trex1857	3.83176	5.35469	4.07841	-0.0899986	0.482793	0.392795	NA	NA	NA	NA	NA
trex1865	9.79936	13.8429	12.3442	-0.333071	0.498385	0.165314	4.23444	18.7825	0.0939142	0.163691	1
trex1869	19.2513	26.2362	22.9185	-0.251558	0.446607	0.195049	8.04917	8.62291	0.734756	0.890706	0.854452
trex1870	7.09204	7.72101	9.7539	-0.459779	0.122589	-0.33719	NA	NA	NA	NA	NA
trex1871	56.4511	52.4145	83.4044	-0.563123	-0.107036	-0.670158	22.624	26.1911	0.010085	0.0254776	1.13068
trex1873	49.7413	56.9604	48.8233	0.0268728	0.195516	0.222389	18.3003	5.05197	0.956221	0.758731	1.37041
trex1875	127.453	192.307	156.62	-0.297306	0.593451	0.296145	56.0545	11.8575	0.457191	0.547995	1
trex1876	101.878	125.855	165.904	-0.703505	0.304916	-0.398589	46.3184	9.49691	0.660003	0.726901	1
trex1878	70.1626	105.032	42.272	0.730999	0.582051	1.31305	25.5888	67.2681	1.03533e-09	2.03501e-08	1.13068
trex1879	133.387	163.658	127.281	0.0675997	0.295062	0.362662	49.9296	12.4664	0.408985	0.576757	0.836094
trex1880	603.173	779.342	1119.86	-0.892669	0.369684	-0.522985	294.449	15.5071	0.214871	0.307611	1
trex1895	3.984	3.25846	2.56131	0.637339	-0.290031	0.347308	NA	NA	NA	NA	NA
trex1935	6.55885	8.57502	11.04	-0.751223	0.386697	-0.364526	NA	NA	NA	NA	NA
trex1936	6.30323	5.3484	9.87786	-0.648108	-0.236984	-0.885092	NA	NA	NA	NA	NA
trex1941	10.4054	12.8976	11.2411	-0.111443	0.309767	0.198324	4.06473	18.7861	0.093824	0.169278	0.95662
trex1944	5.59006	6.40415	3.05555	0.871431	0.196143	1.06757	NA	NA	NA	NA	NA
trex1945	72.0281	89.0476	72.4131	-0.00769096	0.306016	0.298325	27.4741	16.5236	0.168412	0.256013	1
trex1956	32.146	32.0787	54.6721	-0.766168	-0.00302344	-0.769192	13.9903	19.8026	0.0709143	0.146016	0.878252
trex1967	9.2861	14.1455	7.10526	0.386187	0.607201	0.993388	NA	NA	NA	NA	NA
trex1968	7.24678	11.682	9.61554	-0.408029	0.688877	0.280848	NA	NA	NA	NA	NA
trex1969	4.53221	7.66502	4.48675	0.0145422	0.758077	0.772619	NA	NA	NA	NA	NA
trex1972	25.2587	32.3854	35.7566	-0.501431	0.358565	-0.142866	10.9902	7.02568	0.855912	1	0.854452
trex1973	132.778	179.333	175.127	-0.399389	0.433633	0.0342436	57.3322	8.60871	0.735939	0.907573	0.836094
trex1977	66.6423	76.4379	101.569	-0.607954	0.197852	-0.410103	28.7874	8.29921	0.761333	0.811816	1
trex1983	232.063	263.995	467.084	-1.00917	0.185994	-0.823173	113.331	20.1975	0.0634418	0.13964	0.831292
trex1997	42.5984	63.1122	31.69	0.426774	0.56712	0.993893	16.1676	43.4378	1.90322e-05	0.000146528	0.99393
trex2001	8.56149	8.92866	7.60996	0.169974	0.0605809	0.230555	NA	NA	NA	NA	NA
trex2002	50.6349	42.0476	61.752	-0.286354	-0.268107	-0.554461	18.172	27.1483	0.00735603	0.0218159	1
trex2003	50.9531	51.103	51.66	-0.0198761	0.00423671	-0.0156393	18.0874	9.56138	0.65438	0.56642	1.37041
trex2005	8.54177	5.11432	8.9908	-0.0739146	-0.739993	-0.813908	NA	NA	NA	NA	NA
trex2007	4.54152	2.39489	5.06614	-0.157714	-0.923216	-1.08093	NA	NA	NA	NA	NA
trex2008	69.4084	48.508	72.03	-0.053488	-0.516888	-0.570376	22.3506	21.2566	0.0467467	0.0956065	1
trex2010	10.4749	11.2622	45.8806	-2.13095	0.104554	-2.02639	7.95644	69.8091	3.47751e-10	8.20375e-09	1
trex2011	24.9664	28.8921	30.4506	-0.286481	0.210688	-0.0757929	9.92047	11.9899	0.44649	0.593875	0.878252
trex2013	7.39184	5.0821	7.09906	0.0583041	-0.540508	-0.482204	NA	NA	NA	NA	NA
trex2014	18.7008	5.5052	9.32039	1.00464	-1.76424	-0.759595	3.94498	34.514	0.000559435	0.00228414	1.18214
trex2015	1039.59	471.473	825.983	0.331836	-1.14077	-0.808938	274.995	54.154	2.56497e-07	3.49239e-06	1
trex2017	23.079	22.89	32.4559	-0.4919	-0.0118651	-0.503765	9.22809	22.0878	0.0365471	0.0894477	0.848225
trex2018	37.2713	24.217	36.1517	0.0440034	-0.622045	-0.578042	11.4891	20.839	0.0527881	0.118677	0.854452
trex2020	41.565	41.3449	70.4245	-0.760707	-0.00766314	-0.76837	18.0425	27.2601	0.00708757	0.0211978	1
trex2021	86.7414	63.3781	85.7289	0.0169392	-0.452736	-0.435797	27.7518	10.2934	0.590238	0.671813	0.99393
trex2022	64.5269	33.1246	57.9374	0.155406	-0.961995	-0.80659	18.3078	37.7664	0.000167661	0.000942811	1
trex2024	35.2304	19.1283	41.7947	-0.2465	-0.881116	-1.12762	11.3142	27.1312	0.00739807	0.0249483	0.854452
trex2025	6.38287	5.78106	11.453	-0.843443	-0.142872	-0.986316	NA	NA	NA	NA	NA
trex2026	20.7257	7.33209	16.3322	0.343703	-1.49913	-1.15542	5.22328	36.3391	0.00028573	0.00153501	0.967787
trex2027	31094.3	23551.3	32765.2	-0.0755124	-0.400847	-0.476359	10285.4	18.949	0.0897659	0.158211	1
trex2028	124.063	98.1825	125.631	-0.0181215	-0.337536	-0.355657	40.9339	16.3256	0.176774	0.265703	1
trex2029	20.338	10.666	19.1776	0.0847541	-0.931164	-0.84641	5.90475	18.3007	0.10686	0.184999	0.967787
trex2031	9.4478	9.00492	10.5511	-0.159337	-0.0692639	-0.228601	NA	NA	NA	NA	NA
trex2032	19.8223	5.78166	13.8379	0.518502	-1.77757	-1.25907	4.64103	35.7559	0.000354589	0.00179491	1
trex2033	132.771	80.6096	140.122	-0.0777453	-0.719913	-0.797658	41.5958	40.2273	6.5921e-05	0.000428608	1
trex2034	11.407	10.6665	11.5019	-0.011948	-0.096834	-0.108782	3.95074	7.82504	0.798649	0.84188	1
trex2035	37.046	21.4934	28.0839	0.399578	-0.785424	-0.385846	10.1928	15.9825	0.19204	0.318451	0.854452
trex2037	81.9182	66.8726	90.5043	-0.143802	-0.29277	-0.436572	28.1573	15.3706	0.221791	0.31507	1
trex2038	25.3837	12.0289	14.4707	0.810764	-1.0774	-0.266634	6.10499	29.261	0.00360304	0.0106968	1.18214
trex2039	36.8615	31.8701	44.2804	-0.264552	-0.209913	-0.474465	13.2979	12.5809	0.400227	0.558022	0.854452
trex2042	4622.54	2028.79	3458.95	0.41835	-1.18807	-0.769717	1189.65	48.1961	2.88932e-06	2.80445e-05	1
trex2050	177.969	74.4728	192.263	-0.11145	-1.25684	-1.36829	52.3274	64.501	3.37094e-09	8.13131e-08	0.831292
trex2051	51.4783	26.2989	57.0636	-0.148607	-0.968962	-1.11757	15.8664	33.7761	0.00073161	0.00298119	1.13068
trex2052	49.5486	17.3231	37.0822	0.418116	-1.51614	-1.09803	12.232	54.6626	2.08015e-07	2.88572e-06	1
trex2054	356.997	182.927	285.999	0.3199	-0.964648	-0.644748	97.1846	41.1974	4.54157e-05	0.000364176	0.836094
trex2055	242.682	124.848	216.34	0.165767	-0.958894	-0.793127	68.7028	38.4953	0.000127395	0.00086901	0.836094
trex2056	470.217	267.49	460.681	0.0295596	-0.813844	-0.784285	141.012	46.8498	4.94927e-06	5.23638e-05	0.838114
trex2058	255.9	294.107	271.362	-0.0846382	0.200761	0.116123	96.6488	7.4264	0.828198	0.996982	0.838114
trex2060	95.8879	37.6884	149.689	-0.642548	-1.34723	-1.98978	33.3312	103.378	1.20977e-16	4.63615e-15	1.37041
trex2061	20.6974	24.3955	20.0279	0.047435	0.237167	0.284602	7.66262	15.765	0.202237	0.293669	1
trex2064	33.0358	9.36476	55.5028	-0.748529	-1.81872	-2.56724	11.5201	108.59	1.13677e-17	6.45238e-16	1
trex2070	776.22	1024.46	669.928	0.21246	0.40032	0.61278	290.71	37.9938	0.000153917	0.00102357	0.831292
trex2071	5.36829	6.14743	3.89466	0.462965	0.195521	0.658486	NA	NA	NA	NA	NA
trex2073	14.1325	15.5829	12.765	0.146822	0.140952	0.287775	4.99858	5.34661	0.945389	0.836963	1.19253
trex2074	79.8326	103.071	74.9253	0.0915264	0.368586	0.460112	30.3381	15.8959	0.196049	0.286808	1
trex2078	14.6324	21.2438	15.928	-0.122402	0.537874	0.415472	6.09569	9.71147	0.641256	0.728943	0.967787
trex2079	53.2657	42.0529	32.5123	0.712221	-0.341002	0.371219	15.0416	16.2512	0.179998	0.269356	1
trex2080	2872.84	3813.46	2564.36	0.163878	0.408624	0.572503	1088.5	39.1118	0.000100863	0.000610785	1
trex2081	394.998	514.006	349.502	0.176548	0.379938	0.556486	148.086	23.4607	0.0240597	0.0663101	0.831292
trex2083	1203.81	1633.98	1149	0.067237	0.440781	0.508018	469.118	33.8387	0.000715187	0.00374494	0.838114
trex2084	63.5797	59.2451	54.6486	0.218382	-0.10187	0.116512	20.8829	18.7301	0.0952542	0.166258	0.99393
trex2089	275.992	407.204	239.952	0.201878	0.561125	0.763002	108.625	52.2063	5.69907e-07	7.12223e-06	1
trex2093	1113.46	1437.13	913.828	0.285059	0.368139	0.653198	407.651	49.208	1.92354e-06	2.31423e-05	0.838114
trex2094	10.6262	10.1899	8.15205	0.382389	-0.0604818	0.321907	NA	NA	NA	NA	NA
trex2103	451.494	605.667	308.558	0.549164	0.423818	0.972982	160.701	69.7713	3.53459e-10	8.31619e-09	1
trex2104	37.3245	35.7185	22.9834	0.699532	-0.0634487	0.636083	11.2992	27.9227	0.00567793	0.0201673	0.854452
trex2112	1690.2	2095.91	1249.16	0.436239	0.310384	0.746623	592.489	50.8003	1.01017e-06	1.34595e-05	0.836094
trex2117	70.0689	77.3364	49.2095	0.509838	0.142372	0.65221	23.1352	27.3703	0.00683212	0.0186867	1.13068
trex2118	361.583	370.206	258.947	0.481672	0.0339995	0.515672	116.578	33.7531	0.000737719	0.00385707	0.831292
trex2121	5.24825	4.90085	3.73202	0.491879	-0.0988042	0.393074	NA	NA	NA	NA	NA
trex2128	3.23878	4.03838	4.34824	-0.424982	0.318327	-0.106655	NA	NA	NA	NA	NA
trex2131	10.0318	10.9552	7.43848	0.431495	0.12704	0.558535	NA	NA	NA	NA	NA
trex2133	15.5333	11.7961	43.0113	-1.46935	-0.397048	-1.8664	8.27685	18.7027	0.0959592	0.166368	1
trex2149	9.98181	12.935	12.2419	-0.294455	0.373912	0.0794563	NA	NA	NA	NA	NA
trex2150	5.70323	11.2856	6.39593	-0.165375	0.984631	0.819256	NA	NA	NA	NA	NA
trex2151	23.3673	19.0521	17.4278	0.423097	-0.294542	0.128555	7.04209	8.72978	0.725821	0.782014	1
trex2153	16.5595	11.7852	13.515	0.293099	-0.490683	-0.197585	4.92553	10.9683	0.531634	0.637124	0.95662
trex2155	6.22071	8.41764	7.12748	-0.196313	0.436337	0.240024	NA	NA	NA	NA	NA
trex2156	8.19211	7.45107	8.67848	-0.0832077	-0.136788	-0.219996	NA	NA	NA	NA	NA
trex2158	14.8121	11.5409	16.3032	-0.138382	-0.360012	-0.498395	5.01926	12.474	0.4084	0.515543	0.967787
trex2178	13.4517	15.7931	9.67348	0.475686	0.2315	0.707186	4.57943	8.22972	0.76693	0.844469	0.95662
trex2186	73.6452	74.6015	78.3355	-0.0890747	0.0186121	-0.0704626	26.6614	7.48738	0.823799	0.860978	1
trex2188	19.3673	19.8452	17.14	0.176251	0.0351717	0.211423	6.63088	11.8652	0.456565	0.480198	1.19253
trex2189	41.8049	49.9674	49.536	-0.244805	0.257315	0.01251	16.6274	12.9927	0.369571	0.469665	0.99393
trex2190	8.16702	11.1817	12.7245	-0.639729	0.453262	-0.186467	NA	NA	NA	NA	NA
trex2195	63.6081	75.4788	69.1032	-0.119542	0.246861	0.127319	24.4973	20.6068	0.0564441	0.110619	1
trex2197	194.186	267.875	158.053	0.297034	0.464119	0.761153	72.9675	39.3709	9.14039e-05	0.000564528	1
trex2201	52.6417	69.3874	43.9977	0.258778	0.398468	0.657246	19.536	19.2327	0.0830649	0.148987	1
trex2224	8.62906	15.3864	7.25021	0.25118	0.834385	1.08557	3.67897	28.922	0.00404646	0.0139886	0.959842
trex2245	13.0893	18.1825	10.7591	0.28283	0.474159	0.756989	4.94569	17.4206	0.13445	0.22335	0.95662
trex2253	123.305	169.848	106.617	0.209793	0.462013	0.671806	47.0401	49.5963	1.64471e-06	2.02033e-05	0.838114
trex2256	111.615	144.488	112.736	-0.0144246	0.372425	0.358001	43.4005	25.1953	0.0139242	0.0368598	1
trex2267	20.2806	19.3387	9.71201	1.06226	-0.0686095	0.993652	5.80471	20.6331	0.0560181	0.0958714	1.19253
trex2269	27.1621	34.6652	24.8605	0.127741	0.351891	0.479632	10.2004	15.4687	0.216799	0.350501	0.854452
trex2271	7.1299	7.02578	4.5505	0.647855	-0.0212218	0.626633	NA	NA	NA	NA	NA
trex2274	24.7953	27.2013	17.5536	0.498303	0.133604	0.631907	8.18382	22.6217	0.0311148	0.0772191	0.878252
trex2277	9.54198	11.1073	5.28161	0.85331	0.219154	1.07246	NA	NA	NA	NA	NA
trex2282	515.746	383.735	575.745	-0.158767	-0.426551	-0.585318	173.587	26.1875	0.010097	0.0327862	0.838114
trex2285	7.62181	3.31618	6.37796	0.257039	-1.20061	-0.943573	NA	NA	NA	NA	NA
trex2287	37.2919	35.2869	35.3824	0.0758291	-0.0797288	-0.00389972	12.7036	11.544	0.482961	0.649131	0.848225
trex2289	5.95308	5.66862	4.36676	0.447075	-0.0706396	0.376435	NA	NA	NA	NA	NA
trex2293	150.229	144.589	169.356	-0.172897	-0.0552034	-0.2281	54.6184	15.4407	0.218215	0.360194	0.831292
trex2298	30.4271	35.5656	50.3308	-0.726086	0.225126	-0.50096	13.6875	11.0595	0.523829	0.692164	0.848225
trex2304	16.9646	18.686	11.955	0.504922	0.139428	0.644349	5.60164	9.24286	0.682059	0.744962	1
trex2305	27.8685	35.605	28.9708	-0.0559645	0.353442	0.297477	10.8777	13.9515	0.303819	0.453682	0.854452
trex2306	15.9092	20.1781	19.3875	-0.285263	0.342927	0.0576641	6.5276	8.02236	0.783381	0.724122	1.19253
trex2309	41.593	40.6892	63.6141	-0.613007	-0.0316942	-0.644702	17.1673	8.07683	0.779098	0.825505	1
trex2310	21.0543	23.7536	53.3118	-1.34034	0.174031	-1.16631	11.5455	21.2357	0.0470335	0.106324	0.878252
trex2314	41.5595	40.4809	94.2829	-1.18182	-0.0379363	-1.21975	20.7476	21.3775	0.0451185	0.0843771	1.13068
trex2321	107.692	118.233	248.546	-1.20661	0.134722	-1.07188	55.83	23.1292	0.0266486	0.0712112	0.836094
trex2325	7.55493	9.10409	12.6203	-0.740261	0.269096	-0.471164	NA	NA	NA	NA	NA
trex2327	4.61023	5.34092	2.77565	0.732015	0.21225	0.944265	NA	NA	NA	NA	NA
trex2356	3.85324	3.44044	3.7118	0.0539526	-0.163476	-0.109524	NA	NA	NA	NA	NA
trex2358	6.22492	10.4108	8.83341	-0.504916	0.741957	0.237041	NA	NA	NA	NA	NA
trex2362	5.79295	7.05585	3.36477	0.783789	0.284523	1.06831	NA	NA	NA	NA	NA
trex2367	11.0503	12.3206	6.4115	0.785357	0.156985	0.942342	NA	NA	NA	NA	NA
trex2372	9.49473	11.2669	9.66604	-0.0257982	0.246891	0.221093	NA	NA	NA	NA	NA
trex2375	132.379	158.108	108.246	0.290359	0.256238	0.546597	46.918	39.9638	7.29107e-05	0.000465141	1
trex2377	12.0974	10.0004	10.4551	0.210495	-0.27465	-0.0641553	3.83043	16.5018	0.169317	0.265944	0.95662
trex2378	138.31	169.05	122.001	0.18101	0.289546	0.470556	50.522	40.5112	5.91261e-05	0.000390179	1
trex2382	257.531	305.133	192.175	0.422326	0.244688	0.667014	88.8202	43.119	2.15559e-05	0.000190513	0.836094
trex2388	3.64442	2.32164	4.14266	-0.184871	-0.650546	-0.835417	NA	NA	NA	NA	NA
trex2391	6179.36	2751.14	7329.76	-0.246309	-1.16743	-1.41374	1913.31	73.7207	6.40748e-11	2.03612e-09	0.831292
trex2392	43.5318	32.0696	44.8187	-0.0420305	-0.440862	-0.482893	14.1696	17.6948	0.125275	0.203893	1
trex2393	12.4778	4.48743	11.2706	0.1468	-1.4754	-1.3286	3.32245	17.6778	0.125828	0.204605	1
trex2394	3229.69	2512.66	3095.79	0.0610872	-0.362181	-0.301094	1039.96	16.3056	0.177638	0.304954	0.836094
trex2395	3.38922	5.19161	8.76611	-1.37098	0.61523	-0.755753	NA	NA	NA	NA	NA
trex2397	2807.75	3788.68	4246.09	-0.596717	0.432279	-0.164439	1275.82	15.6879	0.205951	0.297642	1
trex2398	11.3954	11.1664	12.2826	-0.108164	-0.0292843	-0.137448	NA	NA	NA	NA	NA
trex2400	7.50365	5.70717	9.82307	-0.388582	-0.394816	-0.783398	NA	NA	NA	NA	NA
trex2401	252.173	328.963	240.155	0.0704508	0.383512	0.453962	96.6395	16.2881	0.178392	0.305443	0.838114
trex2402	1258.73	1615.8	2234.19	-0.827778	0.360272	-0.467506	601.132	38.825	0.000112454	0.000781227	0.836094
trex2409	642.894	911.883	714.381	-0.152113	0.504268	0.352156	267.007	24.5757	0.0169663	0.0495817	0.836094
trex2411	47.2475	45.6604	62.6432	-0.40692	-0.049294	-0.456214	18.3033	21.6817	0.0412455	0.0864188	1
trex2412	1053.39	1572.79	1098.83	-0.0609236	0.578283	0.51736	438.315	66.5562	1.40386e-09	3.56116e-08	0.836094
trex2413	551.439	712.402	948.598	-0.782595	0.36949	-0.413105	260.333	41.1026	4.71054e-05	0.00032044	1
trex2415	28.4071	23.7831	46.9848	-0.72594	-0.256318	-0.982258	11.6697	32.9702	0.000978443	0.00419053	1
trex2417	10.8524	21.8183	13.1343	-0.275332	1.00753	0.732197	5.38976	28.2963	0.00500548	0.0140394	1.18214
trex2419	177.097	212.067	367.97	-1.05505	0.259985	-0.795065	89.0903	57.7299	5.8335e-08	9.20961e-07	1
trex2420	7.36539	12.0312	11.6763	-0.664754	0.707946	0.0431919	NA	NA	NA	NA	NA
trex2421	57.7631	55.042	74.2797	-0.36282	-0.0696165	-0.432437	22.0139	28.338	0.00493526	0.0158919	1
trex2422	813.419	1213.94	915.891	-0.171176	0.57763	0.406454	346.326	46.6714	5.31372e-06	4.75487e-05	1
trex2424	138.003	227.404	132.38	0.0600104	0.72056	0.780571	58.5735	65.6646	2.05405e-09	4.27426e-08	1
trex2426	11.356	16.88	13.7383	-0.274744	0.57186	0.297116	4.93902	30.6767	0.00220628	0.00712848	1.18214
trex2427	18.7333	14.0151	10.7624	0.799609	-0.41862	0.380989	5.11981	11.9155	0.452487	0.543909	1
trex2437	7.59064	14.3461	6.91183	0.135155	0.918361	1.05352	NA	NA	NA	NA	NA
trex2438	476.627	737.832	420.614	0.180363	0.630433	0.810796	192.395	55.86	1.26842e-07	2.1694e-06	0.836094
trex2439	108.157	111.037	99.4108	0.121649	0.0379149	0.159563	37.4895	25.9369	0.0109566	0.0302661	1
trex2443	116.596	170.355	102.19	0.190265	0.547025	0.737289	45.7894	52.3767	5.31582e-07	6.70979e-06	1
trex2446	6.85788	13.4043	9.08021	-0.404965	0.966864	0.561899	NA	NA	NA	NA	NA
trex2449	388.855	627.806	347.257	0.163227	0.691088	0.854315	160.489	56.8249	8.50097e-08	1.28652e-06	1
trex2451	14.1392	22.0309	19.7608	-0.482946	0.639829	0.156883	6.58126	24.9819	0.014909	0.0389522	1
trex2541	27.6095	32.4413	18.2098	0.600451	0.232669	0.83312	9.20875	26.2416	0.00991989	0.0317717	0.854452
trex2548	23.3943	24.002	16.1072	0.538454	0.0369977	0.575452	7.47232	20.9373	0.0513068	0.0893586	1.19253
trex2549	29.4172	31.5349	25.4586	0.208503	0.100289	0.308793	10.1678	7.67185	0.81022	0.963942	0.854452
trex2558	5.85543	5.71563	3.92687	0.576393	-0.0348619	0.541531	NA	NA	NA	NA	NA
trex2560	4.12894	5.40614	4.88956	-0.243931	0.388825	0.144894	NA	NA	NA	NA	NA
trex2561	5.03961	5.68442	3.00135	0.747703	0.173701	0.921404	NA	NA	NA	NA	NA
trex2562	3.43038	3.72931	2.33608	0.554276	0.12054	0.674816	NA	NA	NA	NA	NA
trex2598	9.94031	9.97919	20.6823	-1.05703	0.00563222	-1.0514	4.77752	24.996	0.0148418	0.039938	0.959842
trex2606	2.55452	3.11696	5.26733	-1.04402	0.287087	-0.756934	NA	NA	NA	NA	NA
trex2633	9.90509	6.68706	10.2851	-0.0543144	-0.566797	-0.621111	NA	NA	NA	NA	NA
trex2636	4.11189	4.35072	4.07501	0.0129958	0.0814519	0.0944477	NA	NA	NA	NA	NA
trex2674	4.86091	5.53658	7.83786	-0.689232	0.187767	-0.501465	NA	NA	NA	NA	NA
trex2675	15.7893	17.0503	11.6016	0.444615	0.110854	0.555469	5.2293	16.4017	0.173523	0.261753	1
trex2676	198.641	199.122	273.17	-0.459635	0.00348424	-0.456151	78.9472	20.4822	0.0584961	0.130577	0.838114
trex2678	10.2249	8.27975	13.3703	-0.386939	-0.304431	-0.69137	NA	NA	NA	NA	NA
trex2680	9.28172	6.1382	11.3144	-0.285699	-0.596576	-0.882276	NA	NA	NA	NA	NA
trex2684	5.07685	4.21309	9.15428	-0.850514	-0.269054	-1.11957	NA	NA	NA	NA	NA
trex2685	9.85494	9.40823	10.8717	-0.141656	-0.0669226	-0.208578	NA	NA	NA	NA	NA
trex2686	10.1115	6.80839	9.06843	0.157079	-0.570619	-0.413539	NA	NA	NA	NA	NA
trex2689	16.713	27.7697	23.8728	-0.514401	0.732547	0.218145	8.04324	11.76	0.465143	0.627272	0.854452
trex2690	21.5026	23.7103	26.6888	-0.311723	0.140999	-0.170724	8.46051	12.2388	0.426699	0.519851	1
trex2691	1115.32	1161.31	1508.86	-0.436002	0.0582859	-0.377716	445.431	17.6579	0.126479	0.236479	0.836094
trex2692	20.9838	24.3463	29.3184	-0.482529	0.214428	-0.268101	8.78373	11.8901	0.454542	0.602822	0.878252
trex2694	6.5852	11.5945	11.1775	-0.763293	0.816142	0.0528492	NA	NA	NA	NA	NA
trex2696	5.51733	3.7338	4.23719	0.380863	-0.563325	-0.182462	NA	NA	NA	NA	NA
trex2697	6058.1	7317.02	8570.3	-0.50048	0.272391	-0.228089	2582.27	21.9448	0.038143	0.0817628	1
trex2698	6.18182	8.74375	9.44241	-0.611125	0.500222	-0.110903	NA	NA	NA	NA	NA
trex2699	4.46125	5.87953	4.30612	0.05106	0.398252	0.449312	NA	NA	NA	NA	NA
trex2700	8.11053	7.61424	9.57752	-0.239856	-0.0910971	-0.330953	NA	NA	NA	NA	NA
trex2702	8.85021	9.99414	10.9762	-0.310592	0.175371	-0.135221	3.50891	7.82797	0.798426	0.73953	1.18214
trex2703	13.1112	1.87477	8.67724	0.59549	-2.80601	-2.21052	2.7844	39.0651	0.000102668	0.00064069	0.959842
trex2704	5.1211	9.99901	7.4891	-0.548338	0.965331	0.416993	NA	NA	NA	NA	NA
trex2705	2.49006	3.87011	6.26007	-1.33	0.636193	-0.693804	NA	NA	NA	NA	NA
trex2706	5.74718	4.92435	7.14531	-0.314142	-0.222922	-0.537064	NA	NA	NA	NA	NA
trex2708	2.18321	4.49458	4.00833	-0.876547	1.04173	0.165185	NA	NA	NA	NA	NA
trex2710	4.24388	5.67644	8.0576	-0.924968	0.419604	-0.505364	NA	NA	NA	NA	NA
trex2711	10.1729	10.6566	11.9584	-0.233285	0.0670041	-0.166281	3.85808	8.93684	0.708315	0.792415	0.959842
trex2712	6.15415	5.40811	6.62193	-0.105692	-0.186436	-0.292128	NA	NA	NA	NA	NA
trex2718	37.6812	39.179	34.2506	0.137712	0.0562392	0.193952	13.0742	15.6217	0.209185	0.333254	0.878252
trex2720	251.223	226.771	302.406	-0.267515	-0.147735	-0.415251	91.828	22.7999	0.029474	0.0767257	0.838114
trex2726	213.293	221.796	228.619	-0.100108	0.0563987	-0.0437098	78.097	17.1443	0.14425	0.227718	1
trex2728	4.17041	6.92596	8.58493	-1.04162	0.731827	-0.309791	NA	NA	NA	NA	NA
trex2732	3.19858	2.71757	3.84664	-0.266169	-0.235115	-0.501284	NA	NA	NA	NA	NA
trex2738	1237.4	1310.12	1497.36	-0.275101	0.0823857	-0.192716	475.952	13.9552	0.303577	0.402231	1
trex2748	17.4374	23.443	25.2682	-0.535141	0.426975	-0.108166	7.78356	16.9162	0.152777	0.238112	1
trex2764	4.98015	4.25275	4.9111	0.0201428	-0.227794	-0.207651	NA	NA	NA	NA	NA
trex2766	5.9348	5.55875	2.88958	1.03834	-0.094441	0.943899	NA	NA	NA	NA	NA
trex2774	89.565	130.578	122.275	-0.44912	0.543904	0.0947841	40.2915	28.9951	0.00394666	0.0153255	0.838114
trex2775	1205.47	1387.4	1567.88	-0.379224	0.202787	-0.176437	489.586	19.3535	0.0803467	0.167404	0.831292
trex2776	4.62694	3.42679	4.48194	0.0459365	-0.433203	-0.387267	NA	NA	NA	NA	NA
trex2780	352.258	431.288	502.579	-0.51272	0.29202	-0.2207	151.335	25.0323	0.0146706	0.0384547	1
trex2782	9.87156	4.50489	7.39534	0.416661	-1.13178	-0.715124	NA	NA	NA	NA	NA
trex2783	1808.8	1564.32	1611.95	0.166228	-0.209495	-0.0432669	586.583	27.6955	0.00612803	0.0217441	0.836094
trex2785	2.0708	4.97501	20.6647	-3.31891	1.26451	-2.0544	3.26063	89.7424	5.53794e-14	1.82084e-12	1.18214
trex2787	14842.5	13656.6	13739.3	0.111426	-0.120141	-0.0087157	4970.11	27.0258	0.00766144	0.022585	1
trex2790	16.0144	2.67391	9.72242	0.719983	-2.58235	-1.86236	3.34303	40.6668	5.56993e-05	0.00037171	1
trex2792	25.1004	24.3335	26.9424	-0.102169	-0.0447653	-0.146934	8.98703	13.5401	0.331034	0.474505	0.878252
trex2793	4.23749	3.74187	6.7762	-0.677268	-0.179449	-0.856718	NA	NA	NA	NA	NA
trex2794	44.4987	30.2649	39.8207	0.160246	-0.556116	-0.39587	13.4829	18.202	0.109693	0.184032	1
trex2795	10.5144	4.19258	8.81108	0.254975	-1.32645	-1.07148	NA	NA	NA	NA	NA
trex2796	27.8065	21.3212	21.1054	0.397808	-0.383132	0.0146763	8.26417	22.3208	0.0340783	0.0748687	1
trex2799	3.55948	2.69251	5.54072	-0.638405	-0.402717	-1.04112	NA	NA	NA	NA	NA
trex2800	9.07408	13.4672	30.2935	-1.73919	0.569624	-1.16956	6.21695	59.4957	2.789e-08	4.7231e-07	1
trex2801	152.27	127.123	142.905	0.0915726	-0.260404	-0.168832	49.691	31.5038	0.00164971	0.00743445	0.838114
trex2802	60.6992	74.5241	53.3237	0.1869	0.29603	0.48293	22.1859	21.394	0.0449003	0.0727422	1.37041
trex2803	35.0297	41.154	41.4627	-0.243237	0.232455	-0.010782	13.8432	20.1026	0.0651703	0.139586	0.854452
trex2804	38.6121	67.2767	41.1822	-0.0929713	0.801055	0.708084	17.3055	30.9965	0.00197241	0.00748241	0.99393
trex2805	15.2971	9.21938	10.2069	0.583717	-0.730514	-0.146797	NA	NA	NA	NA	NA
trex2806	21069.4	22966.4	19982.8	0.0763903	0.124374	0.200765	7532.94	34.7025	0.000522206	0.00248781	1
trex2807	32.4606	31.5742	29.9047	0.118317	-0.0399456	0.0783711	11.0537	7.5937	0.816022	0.855586	1
trex2808	4.13599	5.12625	6.49009	-0.650005	0.309671	-0.340334	NA	NA	NA	NA	NA
trex2809	18.1975	33.6697	19.6173	-0.108383	0.887712	0.779329	8.41142	32.5389	0.00114196	0.00476173	1
trex2810	11.7354	9.89177	4.60941	1.34821	-0.246564	1.10165	NA	NA	NA	NA	NA
trex2811	6.32688	7.99651	13.0897	-1.04886	0.337876	-0.710986	NA	NA	NA	NA	NA
trex2812	30.723	8.03991	11.3656	1.43465	-1.93407	-0.499419	5.89851	97.3393	1.84559e-15	8.43712e-14	1
trex2813	29.6725	25.4403	13.4696	1.13942	-0.222013	0.917405	8.06994	50.336	1.21945e-06	1.54313e-05	0.854452
trex2814	59.2231	36.4795	33.5523	0.81975	-0.699073	0.120677	15.2091	49.2189	1.91514e-06	1.98092e-05	1
trex2815	29.6292	35.3866	28.4053	0.060858	0.256183	0.317041	10.9927	14.9083	0.24649	0.378749	0.878252
trex2816	39.001	21.7199	21.9773	0.827498	-0.844492	-0.0169937	9.73092	32.9161	0.000997626	0.00486727	0.848225
trex2817	18.9527	14.0486	17.212	0.138987	-0.43198	-0.292993	5.90848	13.5777	0.328486	0.37292	1.19253
trex2818	14.6301	6.0533	6.4612	1.17906	-1.27314	-0.0940802	NA	NA	NA	NA	NA
trex2819	6.3341	6.10355	4.72901	0.421602	-0.0534911	0.36811	NA	NA	NA	NA	NA
trex2820	5.26738	6.96678	15.121	-1.5214	0.403407	-1.11799	3.21882	46.2437	6.29864e-06	5.73815e-05	0.959842
trex2821	3.95454	2.22275	5.59227	-0.499923	-0.831167	-1.33109	NA	NA	NA	NA	NA
trex2822	95.8363	86.946	89.3454	0.101178	-0.140452	-0.0392738	32.0207	11.8564	0.457284	0.548032	1
trex2825	4710.86	5733.86	4544.76	0.0517854	0.283518	0.335303	1763.78	16.5728	0.166387	0.253897	1
trex2826	2.93921	3.46397	2.7495	0.0962613	0.236999	0.33326	NA	NA	NA	NA	NA
trex2828	8.87334	11.6684	9.42973	-0.0877401	0.395057	0.307317	3.52668	8.13864	0.774205	0.848439	0.959842
trex2835	12.6902	15.9799	12.5253	0.0188617	0.332547	0.351409	4.84738	15.6212	0.20921	0.311015	0.959842
trex2836	3.65959	3.90937	6.31438	-0.786961	0.0952547	-0.691706	NA	NA	NA	NA	NA
trex2840	5.17428	7.83956	6.44877	-0.317666	0.599413	0.281747	NA	NA	NA	NA	NA
trex2841	4.04366	6.61366	7.11245	-0.814683	0.709787	-0.104896	NA	NA	NA	NA	NA
trex2842	3770.51	4373.55	4250.03	-0.172714	0.214046	0.0413321	1458.38	21.0924	0.0490435	0.114171	0.836094
trex2844	32.1237	24.7494	29.1592	0.139686	-0.376248	-0.236561	10.1232	24.5412	0.0171531	0.0433769	1
trex2846	10.7746	12.3432	10.4448	0.0448456	0.196091	0.240936	3.94924	12.1642	0.432582	0.54218	0.959842
trex2847	4.10862	2.45089	4.77608	-0.217173	-0.745346	-0.96252	NA	NA	NA	NA	NA
trex2848	3.60891	4.89046	4.56045	-0.337614	0.438407	0.100793	NA	NA	NA	NA	NA
trex2851	9.20893	6.30976	5.0978	0.853159	-0.545448	0.307711	NA	NA	NA	NA	NA
trex2857	208.112	148.791	196.548	0.0824771	-0.484074	-0.401597	65.1233	21.6215	0.041988	0.101329	0.831292
trex2861	5.96185	3.47624	4.88406	0.287677	-0.77823	-0.490553	NA	NA	NA	NA	NA
trex2869	5.18368	4.19375	5.26867	-0.0234627	-0.305735	-0.329197	NA	NA	NA	NA	NA
trex2885	2557.72	1869.56	1866.25	0.45472	-0.45216	0.0025603	740.546	20.3068	0.0615009	0.13603	0.836094
trex2888	861.421	687.121	699.824	0.299725	-0.326153	-0.0264281	264.56	20.3652	0.0604845	0.116901	1
trex2889	36.8683	28.5626	30.1298	0.29119	-0.368253	-0.077063	11.2444	13.9292	0.305254	0.403976	1
trex2890	19.7931	12.4413	13.2827	0.575452	-0.66986	-0.0944076	5.35589	19.4626	0.0779605	0.142058	1
trex2891	36.544	27.5406	45.1877	-0.306294	-0.408072	-0.714366	12.8578	12.9621	0.371799	0.469665	1
trex2892	20.1351	12.1786	16.2295	0.311088	-0.725364	-0.414276	5.71197	10.0408	0.612385	0.598673	1.19253
trex2893	136.681	69.7726	91.2734	0.582543	-0.970079	-0.387535	35.0329	29.4208	0.00341058	0.0118099	0.99393
trex2894	3.08082	14.8092	3.18546	-0.0481895	2.26511	2.21692	NA	NA	NA	NA	NA
trex2895	35.8437	9.3752	8.59923	2.05944	-1.9348	0.124643	6.33266	97.6015	1.64028e-15	7.57704e-14	1
trex2896	5.11175	6.82042	5.71335	-0.160521	0.416044	0.255524	NA	NA	NA	NA	NA
trex2897	26.811	2.33585	4.4397	2.59429	-3.5208	-0.926511	3.95205	113.051	1.48876e-18	9.25025e-17	1
trex2898	5.78305	4.8744	3.66449	0.658217	-0.246607	0.41161	NA	NA	NA	NA	NA
trex2899	7.85052	3.46891	5.03396	0.641095	-1.1783	-0.537209	NA	NA	NA	NA	NA
trex2901	32.1284	18.9232	25.6518	0.324789	-0.763691	-0.438903	9.02551	15.614	0.209561	0.34322	0.848225
trex2902	18602.9	12923.2	14932	0.317123	-0.525567	-0.208444	5466.62	15.8967	0.196012	0.286802	1
trex2903	5.53028	3.7194	4.87103	0.183126	-0.572283	-0.389157	NA	NA	NA	NA	NA
trex2904	8.05557	6.93312	6.44738	0.321272	-0.216481	0.104792	NA	NA	NA	NA	NA
trex2905	9.49797	12.9471	9.95876	-0.0683469	0.446937	0.378591	NA	NA	NA	NA	NA
trex2906	41.8848	11.8199	18.41	1.18594	-1.82521	-0.639267	8.48558	52.2385	5.62463e-07	8.10017e-06	0.848225
trex2907	13.1815	24.8624	18.9073	-0.520427	0.915453	0.395026	6.70132	21.1544	0.0481654	0.0977528	1
trex2908	14.162	12.8981	14.8926	-0.0725681	-0.134868	-0.207436	4.93648	6.06541	0.912749	0.934135	1
trex2909	24.3262	18.3252	20.5377	0.244242	-0.408685	-0.164443	7.43532	13.542	0.330904	0.440529	0.967787
trex2910	69.6112	47.8136	58.9095	0.240817	-0.541896	-0.301079	20.7489	20.3871	0.0601094	0.116901	0.99393
trex2912	43.816	28.7776	33.9349	0.368688	-0.606512	-0.237825	12.535	17.7931	0.122117	0.221452	0.878252
trex2913	53.1668	11.5812	24.1089	1.14096	-2.19874	-1.05778	10.4556	90.7049	3.60558e-14	1.62431e-12	0.878252
trex2914	41.8467	28.3661	39.2428	0.092685	-0.560944	-0.468259	12.8794	17.3877	0.135587	0.217269	1
trex2915	12.9961	5.84044	10.537	0.302617	-1.15393	-0.851316	NA	NA	NA	NA	NA
trex2916	10.4684	9.45798	10.2792	0.0263033	-0.146433	-0.12013	3.55423	17.7555	0.123318	0.201504	1
trex2917	2.95913	1.80844	8.51305	-1.5245	-0.710428	-2.23493	NA	NA	NA	NA	NA
trex2918	62.1512	40.6468	49.8589	0.317931	-0.612639	-0.294709	17.9628	23.4232	0.0243405	0.0520944	1.13068
trex2919	14.9605	5.55368	12.6548	0.241472	-1.42964	-1.18817	3.90291	28.4411	0.00476591	0.0160016	0.95662
trex2920	35.8967	24.9988	50.9177	-0.504316	-0.521989	-1.0263	13.1568	41.2524	4.4463e-05	0.000304815	1
trex2921	8.0498	3.30605	7.03836	0.193714	-1.28384	-1.09013	NA	NA	NA	NA	NA
trex2922	10.8224	9.43411	8.2657	0.388812	-0.198062	0.19075	NA	NA	NA	NA	NA
trex2923	152.853	101.47	131.341	0.218836	-0.591093	-0.372257	45.3802	21.9343	0.0382622	0.0945298	0.831292
trex2924	3.39845	15.1151	5.20234	-0.614283	2.15304	1.53875	NA	NA	NA	NA	NA
trex2925	3.7436	3.77555	13.2979	-1.8287	0.0122599	-1.81644	NA	NA	NA	NA	NA
trex2926	17.412	40.0411	66.9619	-1.94326	1.2014	-0.74186	14.6396	109.741	6.73182e-18	3.54935e-16	1.13068
trex2928	99.9804	9.27155	32.6829	1.61311	-3.43076	-1.81765	16.7012	154.652	6.43992e-27	8.37543e-25	1.13068
trex2929	9.84979	2.51345	4.4922	1.13267	-1.97043	-0.837755	NA	NA	NA	NA	NA
trex2930	22479.2	15973.5	20380	0.141441	-0.49291	-0.35147	6922.72	31.9195	0.00142394	0.00664023	0.831292
trex2931	33.5513	4.19207	5.8481	2.52033	-3.00063	-0.480304	5.12932	113.821	1.04737e-18	6.69631e-17	1
trex2932	6.51834	10.3809	7.92625	-0.282136	0.671354	0.389219	NA	NA	NA	NA	NA
trex2933	7.91316	6.73407	7.8544	0.0107521	-0.232776	-0.222023	NA	NA	NA	NA	NA
trex2934	5.43149	4.22434	7.43431	-0.452852	-0.36262	-0.815472	NA	NA	NA	NA	NA
trex2939	1183.27	1038.2	967.14	0.290984	-0.188693	0.102291	375.197	22.0609	0.0368428	0.0909383	0.838114
trex2941	135.529	112.085	112.691	0.266224	-0.274006	-0.00778139	42.3963	12.1886	0.430658	0.523301	1
trex2942	9.03453	5.56671	7.79348	0.213182	-0.698624	-0.485442	NA	NA	NA	NA	NA
trex2944	4.32292	1.88363	2.98769	0.532979	-1.19849	-0.66551	NA	NA	NA	NA	NA
trex2945	41.759	36.3951	37.4062	0.158811	-0.198343	-0.0395329	13.5977	14.0808	0.295577	0.393934	1
trex2947	1.03223	8.04175	7.91925	-2.9396	2.96174	0.0221441	NA	NA	NA	NA	NA
trex2950	7.1398	7.13684	6.98788	0.0310283	-0.00059865	0.0304296	NA	NA	NA	NA	NA
trex2952	3.69456	3.99179	4.84751	-0.391841	0.111631	-0.28021	NA	NA	NA	NA	NA
trex2955	5.75412	2.80959	7.49417	-0.381175	-1.03423	-1.41541	NA	NA	NA	NA	NA
trex2959	3.9613	3.18365	4.38461	-0.146474	-0.315293	-0.461767	NA	NA	NA	NA	NA
trex2960	5.13056	3.34621	5.41436	-0.0776741	-0.616588	-0.694262	NA	NA	NA	NA	NA
trex2964	3.67555	2.68179	4.29607	-0.225056	-0.454766	-0.679822	NA	NA	NA	NA	NA
trex2965	2802.07	2425.64	2799.97	0.00108218	-0.208131	-0.207049	944.6	14.284	0.28294	0.381185	1
trex2970	9.84907	8.31572	7.9208	0.31434	-0.244145	0.0701949	NA	NA	NA	NA	NA
trex2977	1393.65	1244.37	1095.92	0.346727	-0.163454	0.183274	439.363	14.5349	0.267861	0.365559	1
trex2979	4.6306	5.70046	3.92041	0.240193	0.299881	0.540074	NA	NA	NA	NA	NA
trex2983	29.517	22.0523	29.2937	0.0109559	-0.420616	-0.40966	9.51496	8.13274	0.774673	0.8221	1
trex2985	6.54105	3.09516	5.36125	0.286954	-1.07951	-0.792555	NA	NA	NA	NA	NA
trex2987	65.0391	55.0054	69.4183	-0.0940078	-0.241736	-0.335743	22.2937	9.73361	0.639318	0.710327	1
trex2988	36.8488	36.0761	37.757	-0.0351285	-0.030574	-0.0657026	13.0237	14.5231	0.268558	0.366171	1
trex2992	839.145	617.799	735.408	0.190375	-0.441784	-0.251409	257.969	24.0842	0.0198111	0.0562744	0.836094
trex2996	1027.28	670.734	800.807	0.359298	-0.615012	-0.255714	294.03	34.0536	0.000661546	0.00302997	1
trex2997	19.5254	21.8375	18.0062	0.116856	0.161459	0.278314	6.98583	7.78903	0.801392	0.737102	1.19253
trex3001	52.4688	39.1443	54.6015	-0.0574805	-0.422658	-0.480138	17.2047	23.2826	0.0254207	0.0540186	1.13068
trex3003	146.392	122.86	110.847	0.401263	-0.252827	0.148436	44.7254	9.73225	0.639437	0.71037	1
trex3005	55.5014	52.0625	53.6446	0.0490919	-0.0922798	-0.0431878	18.969	10.2194	0.596722	0.67685	0.99393
trex3007	35.0721	33.8652	24.6364	0.509532	-0.0505175	0.459014	11.0106	15.8842	0.196598	0.317327	0.878252
trex3008	198.4	145.833	210.298	-0.0840262	-0.444096	-0.528122	65.2503	33.1614	0.000913443	0.00458793	0.836094
trex3010	801.637	474.633	571.758	0.487544	-0.756138	-0.268594	217.453	44.4985	1.25559e-05	0.000101727	1
trex3016	36.8025	22.6269	32.6602	0.172271	-0.701763	-0.529493	10.836	22.0213	0.0372813	0.0802189	1
trex3019	387.457	331.63	245.157	0.66033	-0.224463	0.435867	113.461	22.3766	0.0335098	0.0849844	0.831292
trex3020	230.818	206.822	222.435	0.0533743	-0.158368	-0.104993	77.6695	11.3118	0.502402	0.680456	0.831292
trex3021	47.9119	38.7529	32.7181	0.550295	-0.30608	0.244214	14.0475	18.512	0.101006	0.195022	0.854452
trex3022	17.8001	34.4046	21.6172	-0.280293	0.950717	0.670424	8.68646	36.9007	0.000231838	0.00124726	1
trex3023	10.9185	6.78927	11.8871	-0.122622	-0.685444	-0.808067	NA	NA	NA	NA	NA
trex3024	16643.3	14386.6	12780.8	0.38097	-0.210215	0.170754	5155.11	14.2822	0.283054	0.436789	0.838114
trex3025	4.86021	3.63084	4.41327	0.139173	-0.420716	-0.281543	NA	NA	NA	NA	NA
trex3027	26.0162	18.6501	19.7752	0.395715	-0.480222	-0.0845063	7.58269	10.9899	0.529783	0.613503	1
trex3030	24.3774	18.2869	17.1743	0.505297	-0.414736	0.0905607	7.04108	12.4043	0.413782	0.445518	1.19253
trex3032	782.452	693.903	704.616	0.151166	-0.173268	-0.0221018	256.63	4.98944	0.958331	1	0.838114
trex3033	53.3583	47.353	42.3312	0.333991	-0.172255	0.161736	16.8315	5.21643	0.950356	0.965902	1
trex3038	4.55995	6.25726	10.7299	-1.23455	0.456511	-0.778041	NA	NA	NA	NA	NA
trex3039	5.62509	3.39539	7.71474	-0.455741	-0.728299	-1.18404	NA	NA	NA	NA	NA
trex3041	13.7335	8.60988	12.8659	0.0941457	-0.673637	-0.579491	4.143	12.3903	0.414864	0.509514	1
trex3043	20.9483	15.819	8.7732	1.25566	-0.405176	0.85048	5.35864	22.5936	0.0313812	0.0613409	1.19253
trex3044	468.156	330.26	275.526	0.764802	-0.50339	0.261412	126.368	14.3854	0.276777	0.430342	0.836094
trex3045	17.5075	13.2971	9.99561	0.808605	-0.39686	0.411745	4.80087	11.0359	0.525843	0.631661	0.95662
trex3046	20.229	22.8011	20.6845	-0.0321296	0.172682	0.140552	7.49715	17.8921	0.119005	0.171531	1.19253
trex3060	5.735	5.46212	7.84334	-0.451675	-0.0703321	-0.522007	NA	NA	NA	NA	NA
trex3065	7.63627	8.49495	11.6853	-0.613753	0.153737	-0.460017	NA	NA	NA	NA	NA
trex3068	5.0846	7.3056	5.68216	-0.160304	0.522867	0.362563	NA	NA	NA	NA	NA
trex3070	19.3093	24.0409	44.1378	-1.19272	0.316193	-0.876523	10.2945	17.4564	0.133222	0.24134	0.854452
trex3071	15.9581	19.3046	14.2622	0.162089	0.274661	0.43675	5.82749	9.77622	0.635585	0.707427	1
trex3073	14.0309	20.0941	10.7768	0.380671	0.518164	0.898835	5.28349	23.4886	0.0238527	0.0493697	1.18214
trex3074	22.5035	32.7859	16.8406	0.418206	0.542926	0.961132	8.48737	23.9145	0.0208924	0.0508366	1
trex3075	6.29576	11.5195	11.1736	-0.827647	0.871629	0.0439819	NA	NA	NA	NA	NA
trex3077	9.01634	13.2412	8.19349	0.138064	0.554421	0.692485	NA	NA	NA	NA	NA
trex3078	99.2159	107.071	57.8782	0.77755	0.109923	0.887473	31.0837	45.2931	9.17897e-06	5.83954e-05	1.37041
trex3081	117.822	123.541	61.768	0.931675	0.0683852	1.00006	35.6687	83.8028	7.72847e-13	1.92858e-11	1.37041
trex3082	57.1621	50.8883	30.0725	0.926613	-0.167725	0.758887	16.2526	46.0404	6.82798e-06	5.33875e-05	1.13068
trex3085	12.5258	20.6568	10.0687	0.315035	0.721707	1.03674	5.08928	23.7264	0.0221549	0.053437	1
trex3086	77.7913	104.139	92.1754	-0.244773	0.420829	0.176055	32.2534	8.9995	0.702973	0.766799	0.99393
trex3088	39.5096	30.1052	24.7656	0.673867	-0.392193	0.281673	11.1055	24.3602	0.0181631	0.0519032	0.848225
trex3089	308.014	260.694	152.549	1.01372	-0.240639	0.773084	84.8687	129.012	9.74362e-22	9.58627e-20	0.838114
trex3091	254.884	176.536	101.355	1.33043	-0.529875	0.800551	62.6904	215.829	1.73741e-39	1.53669e-36	0.831292
trex3092	492.737	423.487	200.16	1.29966	-0.218499	1.08116	131.363	207.913	7.56082e-38	4.72044e-35	0.831292
trex3098	110.554	99.4224	58.0604	0.929126	-0.153108	0.776018	31.5393	82.9769	1.113e-12	3.27737e-11	1.13068
trex3099	6.73415	7.53006	5.51014	0.289407	0.161166	0.450573	NA	NA	NA	NA	NA
trex3100	20.653	28.6718	19.0213	0.118737	0.47328	0.592017	8.04214	15.8467	0.198361	0.28947	1
trex3102	15.1005	12.9936	25.367	-0.748358	-0.216797	-0.965155	6.29065	11.218	0.510334	0.611453	0.967787
trex3104	30.0201	24.8543	18.2239	0.720099	-0.272433	0.447666	8.60131	18.4064	0.103896	0.177066	1
trex3106	222.686	211.761	113.713	0.969621	-0.0725762	0.897045	64.5008	153.959	8.90488e-27	1.26722e-24	1
trex3110	491.176	434.807	221.497	1.14895	-0.175865	0.973089	135.021	208.054	7.07045e-38	4.69019e-35	0.831292
trex3111	259.143	173.983	102.581	1.33699	-0.574802	0.762187	63.0354	168.737	8.6541e-30	2.30717e-27	0.838114
trex3115	118.471	99.0369	73.2653	0.693338	-0.258501	0.434837	34.2147	87.7493	1.34449e-13	4.95223e-12	0.99393
trex3117	45.7181	70.6234	34.8348	0.392235	0.627381	1.01962	17.7886	38.9997	0.000105245	0.000631685	1
trex3118	17.444	9.75603	10.6895	0.70653	-0.838364	-0.131833	4.45838	12.8203	0.382238	0.479727	1
trex3119	15.4629	20.8259	14.1308	0.129962	0.429567	0.559529	5.93276	15.4822	0.216118	0.272713	1.18214
trex3120	15.8828	21.484	21.8972	-0.46328	0.435791	-0.0274888	6.97347	12.7985	0.383858	0.423435	1.18214
trex3122	9.26646	12.9533	7.74672	0.258433	0.483235	0.741667	NA	NA	NA	NA	NA
trex3123	80.7074	103.453	52.9068	0.609248	0.358206	0.967454	27.8952	39.3633	9.16692e-05	0.000433323	1.37041
trex3124	70.9149	82.7274	46.7103	0.602347	0.222277	0.824624	23.5751	23.1341	0.0266087	0.0617813	1
trex3125	144.13	190.948	108.027	0.415975	0.40581	0.821784	52.1392	40.5355	5.85766e-05	0.00045021	0.836094
trex3126	59.2972	68.5377	39.2006	0.59709	0.208933	0.806023	19.6547	27.4711	0.0066061	0.0200714	1
trex3131	88.9305	120.876	86.4519	0.040781	0.442773	0.483554	34.86	40.6611	5.58218e-05	0.00037171	1
trex3133	21.749	27.456	18.1392	0.261837	0.336175	0.598012	7.92424	23.3462	0.0249269	0.0586636	1
trex3134	8.87737	13.3575	6.58133	0.431753	0.589446	1.0212	NA	NA	NA	NA	NA
trex3135	16.4604	17.6002	16.5955	-0.0117975	0.0965958	0.0847983	5.96059	8.83005	0.717373	0.794854	0.967787
trex3136	2.40882	5.69124	3.41626	-0.50409	1.24041	0.736323	NA	NA	NA	NA	NA
trex3137	8.30578	9.73669	13.6604	-0.717812	0.229316	-0.488496	3.73041	13.6626	0.322771	0.435741	0.959842
trex3138	36.2321	34.7408	23.3538	0.633609	-0.0606356	0.572973	11.0992	26.676	0.00860073	0.0282207	0.854452
trex3139	61.2941	49.6239	39.7489	0.624832	-0.304713	0.320118	17.7286	51.2751	8.32931e-07	9.88479e-06	0.99393
trex3140	29.1031	24.1907	19.7623	0.558419	-0.26672	0.291699	8.59635	51.8117	6.69457e-07	8.15831e-06	1
trex3142	187.366	155.711	108.217	0.79193	-0.266989	0.524941	53.1026	125.773	4.34132e-21	3.35995e-19	1
trex3143	104.452	63.4372	52.5758	0.990373	-0.719442	0.270931	25.9417	122.482	1.97602e-20	1.46174e-18	0.99393
trex3146	91.6333	70.8895	49.5297	0.887578	-0.370299	0.517279	24.9517	97.6122	1.63245e-15	5.62035e-14	1.37041
trex3147	29.7893	33.0308	22.7834	0.386816	0.149017	0.535833	10.0728	25.6641	0.0119711	0.0370318	0.854452
trex3148	6.39723	9.13559	7.23437	-0.17742	0.51405	0.336631	NA	NA	NA	NA	NA
trex3149	10.6866	18.0613	14.8944	-0.478959	0.757093	0.278133	5.13529	20.0793	0.0656007	0.109314	1.18214
trex3151	34.6748	35.0522	51.7678	-0.578167	0.015618	-0.562549	14.296	7.53165	0.820577	0.858306	1
trex3152	90.1014	122.953	82.983	0.118733	0.448484	0.567217	34.8341	14.519	0.2688	0.366444	1
trex3153	150.312	222.216	192.762	-0.35886	0.564001	0.205141	66.5164	8.84349	0.716237	0.773829	1
trex3154	86.0142	98.4407	132.811	-0.626728	0.19468	-0.432048	37.332	9.47041	0.662312	0.728808	1
trex3155	45.4199	56.3334	45.3363	0.00265741	0.310666	0.313324	17.3077	27.6773	0.00616558	0.0190073	1
trex3156	14.9671	16.6879	12.5151	0.258117	0.157014	0.415131	5.19741	18.1539	0.111097	0.162796	1.19253
trex3158	18.9405	26.9981	26.0479	-0.45969	0.511381	0.0516909	8.47049	27.9548	0.00561689	0.0195776	0.878252
trex3159	7.15324	9.48472	9.91411	-0.470886	0.407008	-0.063878	NA	NA	NA	NA	NA
trex3160	26.9165	31.8982	26.2238	0.0376117	0.244984	0.282596	10.0063	3.47369	0.991175	0.999787	1
trex3161	99.7995	136.75	116.001	-0.217038	0.45444	0.237402	41.4839	7.54664	0.819481	0.857481	1
trex3162	196.343	254.7	272.783	-0.47438	0.375425	-0.0989557	85.1711	6.16416	0.907582	1	0.836094
trex3163	111.589	142.751	196.406	-0.81564	0.355304	-0.460337	53.0384	11.3241	0.50137	0.675017	0.838114
trex3166	77.2566	103.402	90.8102	-0.233195	0.420527	0.187332	31.9431	21.8848	0.0388311	0.0753759	1.13068
trex3167	15.1672	23.4738	23.888	-0.655329	0.630096	-0.0252324	7.35764	23.0791	0.0270623	0.0645014	0.967787
trex3168	21.4515	31.7695	32.2902	-0.590019	0.566561	-0.0234574	10.0619	25.5097	0.0125841	0.0387954	0.848225
trex3172	9.23037	12.1724	4.70779	0.971337	0.399155	1.37049	NA	NA	NA	NA	NA
trex3173	66.0699	91.2056	41.2112	0.680958	0.465129	1.14609	23.3555	68.3972	6.38092e-10	1.28662e-08	1.13068
trex3174	89.3875	127.477	70.7339	0.337671	0.51209	0.849761	33.8411	33.432	0.000828535	0.00329694	1.13068
trex3176	58.8539	63.9661	38.5505	0.610388	0.120171	0.730559	18.9881	37.6713	0.00017376	0.00087421	1.13068
trex3178	20.2286	27.8462	18.3329	0.141956	0.461087	0.603043	7.81405	34.1856	0.000630545	0.00333949	0.848225
trex3179	18.7166	28.5332	18.0305	0.0538816	0.608323	0.662205	7.6814	28.2324	0.00511477	0.0163269	1
trex3182	7.87695	9.93505	10.6886	-0.440359	0.334891	-0.105468	3.3536	26.9786	0.00778228	0.0228234	1
trex3183	8.19711	9.45503	6.94266	0.239628	0.205967	0.445595	NA	NA	NA	NA	NA
trex3184	36.2059	50.9269	29.7503	0.283322	0.492204	0.775527	13.7534	37.854	0.000162229	0.0010218	0.878252
trex3185	34.829	54.0009	43.0194	-0.304699	0.632695	0.327997	15.5144	21.9601	0.0379691	0.0818671	0.99393
trex3186	10.5555	16.7142	9.88058	0.0953321	0.663076	0.758408	4.3714	18.0984	0.112736	0.194605	0.95662
trex3190	5.27708	7.51886	3.28655	0.683166	0.510775	1.19394	NA	NA	NA	NA	NA
trex3191	2.95907	3.56822	5.82788	-0.977828	0.270063	-0.707765	NA	NA	NA	NA	NA
trex3194	28.7451	28.0099	64.2378	-1.16011	-0.0373755	-1.19748	14.2369	18.8274	0.09278	0.179039	0.878252
trex3195	5.94192	5.53715	20.8749	-1.81277	-0.101787	-1.91455	3.80702	35.0268	0.000463726	0.0019543	1.18214
trex3198	16.6919	15.1056	29.329	-0.81318	-0.144066	-0.957246	7.19262	12.2884	0.422808	0.529269	0.967787
trex3216	9.71066	3.7578	9.22313	0.0743119	-1.36968	-1.29537	NA	NA	NA	NA	NA
trex3224	5.05495	6.64725	5.79177	-0.196308	0.395061	0.198753	NA	NA	NA	NA	NA
trex3227	4.61713	4.46911	6.7405	-0.545861	-0.047009	-0.59287	NA	NA	NA	NA	NA
trex3228	4.09179	3.90623	10.8134	-1.40202	-0.0669558	-1.46897	NA	NA	NA	NA	NA
trex3229	9.61208	10.2102	14.5424	-0.597348	0.0870853	-0.510263	4.04361	8.1344	0.774541	0.848491	0.959842
trex3230	51.8704	45.8951	77.0417	-0.570727	-0.176572	-0.747299	20.5692	26.5916	0.00884341	0.0253576	1
trex3232	30.6725	24.742	50.134	-0.708845	-0.309981	-1.01883	12.4197	30.0437	0.00275049	0.0112416	0.848225
trex3233	8.59055	5.8306	13.3662	-0.637768	-0.559107	-1.19688	NA	NA	NA	NA	NA
trex3234	4.07874	6.95137	18.0257	-2.14386	0.769176	-1.37468	NA	NA	NA	NA	NA
trex3264	21.8595	23.3032	40.2613	-0.881131	0.0922662	-0.788865	10.0517	30.285	0.00252934	0.00913325	1
trex3266	5.12828	8.28938	10.1924	-0.990951	0.69279	-0.298161	NA	NA	NA	NA	NA
trex3275	3.11303	4.13079	4.29953	-0.465859	0.408099	-0.0577595	NA	NA	NA	NA	NA
trex3286	4.45583	6.47314	4.4986	-0.0137813	0.53877	0.524988	NA	NA	NA	NA	NA
trex3287	21.6026	25.7671	18.887	0.193806	0.254327	0.448132	7.79628	37.5444	0.000182234	0.00113148	0.878252
trex3289	186.025	228.847	179.458	0.0518457	0.298887	0.350733	69.9335	46.3127	6.12841e-06	6.28801e-05	0.838114
trex3290	15.4977	15.74	16.2328	-0.066858	0.0223832	-0.0444748	5.58576	15.5032	0.215062	0.315521	0.967787
trex3291	89.5166	110.066	116.39	-0.37874	0.298137	-0.0806033	37.1798	48.8057	2.26184e-06	2.29853e-05	0.99393
trex3292	94.3586	125.017	97.4558	-0.0465938	0.405901	0.359308	37.2809	55.1654	1.69047e-07	2.14491e-06	1.13068
trex3294	101.193	71.1128	121.204	-0.260331	-0.508931	-0.769262	34.5367	25.0782	0.0144568	0.0293708	1.37041
trex3295	82.0486	87.8286	125.313	-0.610982	0.0982123	-0.512769	34.7343	15.2347	0.22885	0.323321	1
trex3297	22.1092	28.4832	26.904	-0.283172	0.365462	0.0822903	9.11883	24.5494	0.0171088	0.0493697	0.848225
trex3298	121.835	197.297	126.602	-0.0553755	0.695444	0.640068	52.4485	38.2404	0.000140261	0.000808308	1
trex3313	24.6829	16.8588	15.8081	0.642843	-0.550011	0.0928324	6.74823	61.2106	1.3568e-08	2.51924e-07	0.967787
trex3314	37.3513	25.8741	23.3131	0.680019	-0.529651	0.150367	10.1828	86.9159	1.94677e-13	6.95398e-12	1
trex3316	7.17906	5.94688	7.08499	0.0190299	-0.271663	-0.252633	NA	NA	NA	NA	NA
trex3323	5.07149	6.38832	5.36487	-0.0811338	0.333027	0.251893	NA	NA	NA	NA	NA
trex3325	8.25654	9.14563	11.386	-0.463647	0.147546	-0.316101	3.38743	16.6156	0.164639	0.251882	1
trex3348	2.86083	4.36054	3.64199	-0.348292	0.608073	0.259781	NA	NA	NA	NA	NA
trex3354	9.62532	10.232	4.1289	1.22108	0.0881811	1.30926	NA	NA	NA	NA	NA
trex3355	17.399	15.7615	9.36094	0.89428	-0.142597	0.751683	5.00341	18.8479	0.0922666	0.165616	0.967787
trex3391	7.6226	5.75378	15.0678	-0.983114	-0.405772	-1.38889	NA	NA	NA	NA	NA
trex3397	127.636	137.914	159.199	-0.318804	0.111735	-0.207069	49.9792	28.8972	0.00408081	0.0158246	0.831292
trex3424	6.37518	6.61625	12.8379	-1.00987	0.0535474	-0.956322	NA	NA	NA	NA	NA
trex3430	6.56411	7.83789	13.3622	-1.02549	0.255866	-0.76962	NA	NA	NA	NA	NA
trex3433	3.10318	3.95281	4.02548	-0.375414	0.349131	-0.0262832	NA	NA	NA	NA	NA
trex3439	2.84839	4.21403	3.6905	-0.37367	0.565054	0.191384	NA	NA	NA	NA	NA
trex3440	2.80242	6.10703	3.69835	-0.400207	1.1238	0.723589	NA	NA	NA	NA	NA
trex3444	3.29562	4.62511	4.61198	-0.484835	0.488937	0.00410181	NA	NA	NA	NA	NA
trex3445	7.80573	12.3561	8.76273	-0.166846	0.662619	0.495772	NA	NA	NA	NA	NA
trex3448	3.62544	3.79406	4.34563	-0.261408	0.0655855	-0.195822	NA	NA	NA	NA	NA
trex3449	5.21035	5.434	4.8305	0.109209	0.0606342	0.169843	NA	NA	NA	NA	NA
trex3450	3.15168	4.20992	5.66556	-0.846097	0.417671	-0.428426	NA	NA	NA	NA	NA
trex3452	5.01102	5.87635	7.18328	-0.519539	0.229816	-0.289723	NA	NA	NA	NA	NA
trex3457	11.3484	10.6499	10.6838	0.0870632	-0.091651	-0.00458779	NA	NA	NA	NA	NA
trex3468	7.42903	13.0736	12.1877	-0.714184	0.815415	0.101231	3.84661	24.3395	0.0182823	0.047272	0.95662
trex3469	21.0603	28.0643	25.5488	-0.278736	0.414212	0.135477	8.78665	35.0953	0.000452212	0.00219857	1
trex3470	4.02638	6.76532	4.18699	-0.0564291	0.748675	0.692246	NA	NA	NA	NA	NA
trex3471	22.3097	35.8761	29.8735	-0.421194	0.685351	0.264156	10.3617	44.8666	1.08615e-05	8.95616e-05	1
trex3517	7.26344	7.12958	6.98814	0.0557436	-0.0268348	0.0289088	NA	NA	NA	NA	NA
trex3524	5.52189	8.21125	5.77114	-0.0636932	0.572439	0.508746	NA	NA	NA	NA	NA
trex3558	5.67632	5.78263	3.52235	0.688418	0.0267707	0.715189	NA	NA	NA	NA	NA
trex3562	16.1898	23.0031	15.6085	0.0527608	0.506742	0.559502	6.44836	59.9817	2.27471e-08	4.01118e-07	0.967787
trex3572	4.88583	5.82014	6.08197	-0.315935	0.252452	-0.063483	NA	NA	NA	NA	NA
trex3575	16.2575	26.3593	23.8722	-0.55423	0.697207	0.142978	7.82361	34.6292	0.000536381	0.00292109	0.848225
trex3582	21.0454	28.4627	26.9155	-0.354936	0.435572	0.0806362	8.9926	42.566	2.67371e-05	0.000196257	1
trex3607	4.54599	3.75021	3.71528	0.291124	-0.277623	0.0135009	NA	NA	NA	NA	NA
trex3608	5.36717	8.19262	7.84006	-0.546702	0.610163	0.0634609	NA	NA	NA	NA	NA
trex3614	16.3375	15.5869	13.0356	0.325726	-0.0678522	0.257874	5.29034	11.0642	0.523421	0.624343	0.967787
trex3617	31.9901	30.66	31.4826	0.0230701	-0.0612689	-0.0381987	11.0764	10.6073	0.562842	0.643176	1
trex3618	14.7693	17.3072	14.3548	0.0410716	0.228771	0.269843	5.46347	6.22912	0.904095	0.952449	0.967787
trex3621	60.9556	66.3174	48.2744	0.336499	0.121628	0.458127	20.6563	12.7899	0.384494	0.481395	1
trex3624	95.7818	87.711	84.7202	0.177046	-0.126994	0.0500514	31.56	16.7033	0.161103	0.247805	1
trex3630	283.93	270.352	224.558	0.338447	-0.0706967	0.26775	91.6445	15.5398	0.213236	0.35124	0.838114
trex3635	667.763	1039.44	537.914	0.311961	0.6384	0.950361	264.178	49.9686	1.41494e-06	1.53367e-05	1
trex3637	30.0433	30.0735	25.3513	0.244985	0.00145162	0.246437	10.0568	7.60538	0.815159	0.947052	0.878252
trex3640	440.503	405.611	394.994	0.157321	-0.119057	0.038264	146.038	24.907	0.0152696	0.0455827	0.836094
trex3669	37.5945	36.9613	30.2318	0.314455	-0.0245068	0.289948	12.3301	9.87938	0.626542	0.788209	0.854452
trex3670	23.3072	17.8265	22.8153	0.0307706	-0.386753	-0.355983	7.52473	13.9629	0.303081	0.401684	1
trex3671	4.06177	4.11229	4.24475	-0.0635712	0.0178347	-0.0457365	NA	NA	NA	NA	NA
trex3672	15.9746	25.3758	16.677	-0.0620798	0.667677	0.605597	6.82795	17.5265	0.130842	0.210937	1
trex3673	54.011	39.2395	56.4029	-0.0625152	-0.460946	-0.523461	17.6094	24.3867	0.0180117	0.0351408	1.37041
trex3674	219.712	191.529	174.015	0.336404	-0.198051	0.138353	68.8659	26.3614	0.00953808	0.0270419	1
trex3675	527.547	575.452	544.663	-0.0460661	0.125397	0.0793304	193.877	20.0085	0.0669249	0.145676	0.831292
trex3681	584.323	582.001	724.463	-0.310147	-0.00574376	-0.315891	222.485	19.6946	0.0730891	0.135364	1
trex3682	48.3263	33.5743	39.3181	0.297617	-0.525454	-0.227837	14.2635	12.9048	0.375998	0.431665	1.13068
trex3683	394.078	366.104	404.545	-0.0378192	-0.106228	-0.144047	137.051	14.069	0.296323	0.451988	0.838114
trex3690	561.13	542.794	692.004	-0.302445	-0.0479308	-0.350376	211.323	20.3034	0.0615599	0.118435	1
trex3692	28.778	24.3597	29.7824	-0.0494922	-0.240469	-0.289961	9.75703	11.0488	0.524741	0.693017	0.848225
trex3696	66.8916	40.1674	46.5806	0.522097	-0.7358	-0.213703	18.0784	24.7915	0.0158422	0.0408613	0.99393
trex3698	122.855	86.5813	113.343	0.116258	-0.50483	-0.388572	37.9808	35.609	0.000374342	0.00188699	0.99393
trex3699	257.887	186.465	312.843	-0.278698	-0.467832	-0.746529	89.0975	50.9683	9.43576e-07	1.26361e-05	0.836094
trex3701	27.7607	25.6962	42.4532	-0.612828	-0.11149	-0.724318	11.2855	31.1087	0.00189621	0.00720642	1
trex3702	111.223	89.7674	101.395	0.133471	-0.309197	-0.175726	35.5811	24.8796	0.0154038	0.0399936	0.99393
trex3742	23.2182	11.8273	23.5911	-0.0229859	-0.973132	-0.996118	6.89964	28.0266	0.00548268	0.0151614	1.18214
trex3749	4.5332	4.08061	5.01365	-0.145333	-0.151742	-0.297075	NA	NA	NA	NA	NA
trex3751	3.7268	6.60282	8.01974	-1.10562	0.825144	-0.280473	NA	NA	NA	NA	NA
trex3760	5.32104	3.6978	5.07359	0.0687001	-0.525041	-0.456341	NA	NA	NA	NA	NA
trex3765	10.6496	10.1428	5.82221	0.871165	-0.0703462	0.800819	NA	NA	NA	NA	NA
trex3787	3.67713	3.74629	4.0123	-0.12585	0.026882	-0.0989678	NA	NA	NA	NA	NA
trex3797	5.03422	4.96614	2.953	0.769589	-0.0196445	0.749944	NA	NA	NA	NA	NA
trex3798	103.016	111.74	116.299	-0.174976	0.117283	-0.0576927	38.9546	23.1659	0.0263502	0.0555868	1.13068
trex3799	271.198	132.779	175.929	0.624357	-1.03032	-0.405962	68.2363	55.928	1.2332e-07	2.11781e-06	0.838114
trex3800	162.077	93.5754	210.644	-0.378132	-0.792475	-1.17061	54.8681	67.2751	1.03224e-09	2.66338e-08	0.838114
trex3801	75.6454	56.3184	48.8665	0.630408	-0.425647	0.204761	21.2779	31.9602	0.00140349	0.00567569	0.99393
trex3802	97.3074	64.5192	69.7667	0.48001	-0.59282	-0.11281	27.2511	30.4112	0.00242058	0.00884339	1
trex3803	368.58	298.608	550.677	-0.579231	-0.303725	-0.882956	143.303	46.4823	5.72888e-06	5.93625e-05	0.838114
trex3804	17.2647	12.6518	16.0311	0.106953	-0.44849	-0.341537	5.40655	12.4257	0.412121	0.506921	1
trex3805	384.39	367.112	399.523	-0.0557059	-0.066352	-0.122058	135.439	22.568	0.0316252	0.0816377	0.831292
trex3806	16.3507	30.1217	202.634	-3.63146	0.88145	-2.75001	29.3119	210.741	1.96532e-38	1.24613e-35	0.99393
trex3807	146483	128621	158566	-0.114356	-0.187602	-0.301958	51029	26.0233	0.0106526	0.0343038	0.836094
trex3808	318.4	259.58	347.797	-0.127407	-0.294661	-0.422068	108.934	27.7287	0.00606028	0.018735	1
trex3809	332.16	249.465	333.4	-0.00537406	-0.413044	-0.418418	107.669	24.7415	0.0160962	0.0477871	0.831292
trex3810	116.181	53.0024	87.8364	0.403479	-1.13224	-0.728762	30.2429	50.7616	1.02619e-06	1.16677e-05	1
trex3812	146.933	60.5458	84.4143	0.799594	-1.27906	-0.479462	34.3464	94.8293	5.69789e-15	2.45232e-13	1
trex3813	82.5668	65.3038	87.386	-0.0818397	-0.338395	-0.420235	27.6821	20.9046	0.0517944	0.10395	0.99393
trex3814	40.5004	27.8018	43.7073	-0.10994	-0.542755	-0.652695	13.1799	19.1846	0.0841708	0.166258	0.878252
trex3815	89.3517	79.8117	92.5675	-0.0510116	-0.162894	-0.213905	30.7973	14.1437	0.291627	0.355016	1.13068
trex3816	5356.06	3832.25	5761.81	-0.10535	-0.482982	-0.588332	1759.15	21.7076	0.0409303	0.0993636	0.831292
trex3817	432.822	348.659	479.628	-0.148142	-0.311959	-0.4601	148.392	23.8902	0.021052	0.0594882	0.831292
trex3818	462.021	416.927	486.902	-0.0756733	-0.148165	-0.223838	160.717	22.1499	0.0358732	0.0895659	0.831292
trex3819	281.426	44.433	146.843	0.938474	-2.66305	-1.72458	55.6218	161.229	2.94993e-28	5.97202e-26	0.838114
trex3820	91.8985	45.693	63.1152	0.542055	-1.00807	-0.466012	23.6167	54.8283	1.94277e-07	2.43215e-06	1.13068
trex3823	7.90098	10.1715	7.78085	0.0221041	0.36443	0.386534	NA	NA	NA	NA	NA
trex3824	556.031	600.039	685.467	-0.301923	0.109892	-0.192031	216.69	23.136	0.0265929	0.0617813	1
trex3825	57.4572	63.2165	57.1957	0.00657894	0.137814	0.144393	20.9295	20.5332	0.0576477	0.102028	1.13068
trex3826	218.214	171.856	270.011	-0.307272	-0.344548	-0.65182	77.6703	36.3906	0.000280311	0.0017148	0.836094
trex3828	91.4162	104.926	102.573	-0.166127	0.198848	0.0327217	35.1727	12.9178	0.37504	0.371418	1.37041
trex3829	120.314	139.093	138.036	-0.198239	0.209241	0.0110016	46.7662	18.1086	0.112434	0.187559	1
trex3830	108.307	57.3746	107.643	0.00887115	-0.916646	-0.907774	32.1616	48.5531	2.50352e-06	2.47075e-05	1
trex3831	262.178	129.513	229.1	0.19457	-1.01745	-0.822878	73.0471	35.0785	0.000455015	0.00257183	0.836094
trex3832	421.631	360.941	426.25	-0.01572	-0.224218	-0.239938	142.239	26.6335	0.00872224	0.0251081	1
trex3833	75.4167	77.6376	126.987	-0.751719	0.0418703	-0.709849	32.9518	51.9287	6.3827e-07	7.85419e-06	1
trex3834	109.998	53.313	88.0384	0.321271	-1.04492	-0.723645	29.5757	39.7763	7.83212e-05	0.000498385	0.99393
trex3836	40.7301	34.3165	62.0941	-0.608362	-0.247192	-0.855554	16.137	43.6275	1.76715e-05	0.000137242	0.99393
trex3837	12.5598	12.8837	6.15326	1.02939	0.0367366	1.06613	3.71792	15.6479	0.2079	0.309589	0.959842
trex3838	39.038	35.774	43.0905	-0.142494	-0.125965	-0.268459	13.8733	11.2053	0.511409	0.679205	0.848225
trex3839	104.821	142.187	156.002	-0.573629	0.439854	-0.133775	47.4213	30.9124	0.00203148	0.00884518	0.838114
trex3840	56.9995	60.8066	66.2008	-0.2159	0.0932796	-0.12262	21.6517	16.8684	0.154614	0.240914	0.99393
trex3841	221.761	174.216	226.945	-0.0333328	-0.348131	-0.381463	73.2979	20.906	0.0517743	0.118677	0.838114
trex3842	19.6399	19.5883	32.223	-0.714303	-0.00379209	-0.718095	8.4075	24.856	0.0155203	0.0400296	1
trex3843	53.7917	30.8481	20.4733	1.39364	-0.8022	0.591436	12.3684	70.5508	2.5261e-10	6.17389e-09	1
trex3845	31655.8	22645.6	31923.7	-0.0121549	-0.483243	-0.495398	10145.9	24.1387	0.0194748	0.055804	0.831292
trex3848	90.9574	60.1304	69.0408	0.397741	-0.597096	-0.199355	25.9021	20.3418	0.0608902	0.117557	1
trex3849	80.1447	78.7477	78.6458	0.0272366	-0.0253696	0.00186696	27.9506	16.8286	0.15616	0.241635	1
trex3851	143.716	215.659	230.383	-0.680811	0.585526	-0.0952849	69.3955	42.2725	2.99652e-05	0.00021742	1
trex3852	168.124	282.751	218.986	-0.381308	0.750001	0.368693	78.8211	40.3452	6.3012e-05	0.000413211	1
trex3854	50.9127	65.2725	81.5778	-0.680152	0.358451	-0.321701	23.2703	33.6345	0.000770084	0.0034357	1
trex3855	3329.77	3982.01	2221.17	0.584103	0.258075	0.842178	1121.72	61.2	1.36287e-08	2.46912e-07	1
trex3857	5.83864	4.35528	5.44885	0.0996813	-0.422868	-0.323187	NA	NA	NA	NA	NA
trex3859	24.0677	17.5535	18.4346	0.384686	-0.455338	-0.0706524	7.06664	16.083	0.187465	0.277471	1
trex3861	570.577	620.459	351.195	0.700147	0.120916	0.821063	181.471	45.1907	9.55796e-06	7.99335e-05	1
trex3865	70.9009	66.1227	44.2762	0.679274	-0.100657	0.578617	21.3331	13.5556	0.329981	0.390334	1.13068
trex3867	131.32	104.405	100.279	0.389069	-0.330897	0.058172	39.5368	53.4621	3.40837e-07	5.28432e-06	0.838114
trex3868	263.53	228.818	168.368	0.646351	-0.203769	0.442582	77.745	47.2956	4.143e-06	4.48245e-05	0.838114
trex3869	560.279	683.702	565.541	-0.0134883	0.287224	0.273735	212.922	27.3227	0.00694135	0.0240056	0.838114
trex3870	54.4286	66.5558	59.8602	-0.137232	0.290199	0.152966	21.2796	26.2565	0.00987164	0.021457	1.37041
trex3871	5.18823	2.64304	4.10765	0.33693	-0.973043	-0.636113	NA	NA	NA	NA	NA
trex3873	23.1418	17.1457	15.6416	0.565114	-0.432658	0.132456	6.58106	14.7507	0.255352	0.30904	1.18214
trex3876	679.633	840.109	686.318	-0.0141206	0.30582	0.291699	259.582	48.2281	2.8525e-06	3.25069e-05	0.836094
trex3877	85.1584	104.974	87.7644	-0.0434879	0.301812	0.258324	32.6995	25.189	0.0139524	0.0369232	1
trex3878	137.792	142.868	153.84	-0.158942	0.0521859	-0.106756	51.1267	35.632	0.000371184	0.00186501	1
trex3879	1560.77	1712.66	1952.26	-0.32289	0.133984	-0.188906	614.896	34.5768	0.000546743	0.00301764	0.831292
trex3880	195.908	222.816	338.542	-0.78916	0.185676	-0.603485	89.1058	33.8273	0.000718154	0.00376287	0.836094
trex3881	510.446	383.411	381.801	0.418938	-0.412869	0.0060689	150.104	38.1492	0.000145171	0.000975798	0.831292
trex3882	201.524	266.747	234.247	-0.217083	0.404522	0.187439	82.6636	58.1724	4.85054e-08	9.20961e-07	0.831292
trex3884	878.43	1181.07	986.735	-0.167735	0.427091	0.259356	358.444	42.173	3.11451e-05	0.000261883	0.836094
trex3886	131.929	166.482	172.607	-0.387726	0.335605	-0.0521208	55.4237	23.3494	0.0249023	0.0682072	0.831292
trex3889	3.74629	4.8997	2.2493	0.735987	0.387228	1.12322	NA	NA	NA	NA	NA
trex3890	6913.88	7720.99	7012.7	-0.0204758	0.159291	0.138815	2547.22	13.3952	0.340981	0.504888	0.831292
trex3891	110.123	103.25	123.455	-0.16488	-0.0929738	-0.257854	39.6337	23.3443	0.0249412	0.0682961	0.831292
trex3892	5.58169	3.60237	3.53305	0.659788	-0.631756	0.0280322	NA	NA	NA	NA	NA
trex3893	12.8457	14.5482	14.958	-0.219635	0.179561	-0.0400741	4.98346	8.64323	0.733063	0.788085	1
trex3894	10658.6	10912.4	10446	0.0290749	0.0339424	0.0630173	3767.37	17.6088	0.128095	0.207526	1
trex3895	7.42913	24.5256	31.5728	-2.08742	1.72302	-0.364391	7.47515	77.9773	1.00185e-11	2.99638e-10	1
trex3896	32.9023	36.5562	37.7595	-0.19865	0.151927	-0.0467225	12.6161	9.34776	0.672975	0.737453	1
trex3898	2.65305	3.9771	8.13159	-1.61589	0.584067	-1.03182	NA	NA	NA	NA	NA
trex3902	699.592	826.291	741.869	-0.0846513	0.240137	0.155486	266.841	23.1048	0.0268493	0.0719277	0.831292
trex3909	7.71655	6.27262	4.63731	0.734668	-0.298886	0.435782	NA	NA	NA	NA	NA
trex3911	4.8541	5.64923	4.10974	0.240158	0.21885	0.459007	NA	NA	NA	NA	NA
trex3912	4.11768	3.57973	4.09688	0.00730907	-0.201981	-0.194672	NA	NA	NA	NA	NA
trex3913	14.2051	13.501	12.7213	0.159163	-0.0733443	0.0858183	4.75699	7.97983	0.786705	0.859698	0.95662
trex3918	6.18868	6.27762	7.23202	-0.224769	0.0205858	-0.204183	NA	NA	NA	NA	NA
trex3920	74.5056	76.7686	63.5454	0.22956	0.0431681	0.272728	25.2774	12.6863	0.392247	0.488399	1
trex3922	194.937	164.971	140.504	0.472398	-0.240792	0.231606	58.8824	29.7937	0.00299917	0.0105383	1
trex3924	38.5821	33.9767	38.2111	0.013937	-0.183385	-0.169448	13.034	14.0923	0.294853	0.446106	0.848225
trex3927	621.1	583.515	489.161	0.344518	-0.0900563	0.254461	199.303	27.8789	0.00576217	0.0179328	1
trex3929	188.995	139.554	108.46	0.801188	-0.437523	0.363665	51.4219	140.272	5.27874e-24	7.03423e-22	0.838114
trex3931	31.7781	42.8546	28.9313	0.135398	0.431417	0.566815	12.1861	16.7025	0.161134	0.280373	0.848225
trex3937	45.7492	48.8946	37.8152	0.27478	0.0959285	0.370709	15.5862	9.14139	0.690809	0.756	0.99393
trex3941	4.75548	5.18116	5.95828	-0.325304	0.123685	-0.201619	NA	NA	NA	NA	NA
trex3945	7.75401	7.34197	11.1514	-0.524211	-0.0787759	-0.602987	NA	NA	NA	NA	NA
trex3947	246.949	180.209	147.619	0.742333	-0.454537	0.287796	67.6327	119.461	7.91599e-20	6.62973e-18	0.836094
trex3949	8.11565	8.5812	8.48409	-0.064054	0.0804728	0.0164187	NA	NA	NA	NA	NA
trex3952	93.4413	85.4843	73.5614	0.345112	-0.128401	0.216711	29.7096	19.6508	0.0739871	0.137228	0.99393
trex3953	5.60326	8.87503	8.45166	-0.592968	0.663486	0.0705179	NA	NA	NA	NA	NA
trex3954	10.6511	8.42497	7.20396	0.564138	-0.338257	0.225881	NA	NA	NA	NA	NA
trex3955	12.4774	13.0077	12.7968	-0.0364714	0.0600542	0.0235829	4.50456	15.5819	0.211147	0.313184	0.959842
trex3956	19.514	13.593	28.8905	-0.566085	-0.521651	-1.08774	7.29511	12.4647	0.409119	0.504002	1
trex3957	157.348	126.122	170.773	-0.118128	-0.319137	-0.437264	53.4497	24.6076	0.016796	0.0426271	1
trex3959	8.90191	7.83956	6.71958	0.405745	-0.183343	0.222401	NA	NA	NA	NA	NA
trex3960	20.8668	24.3598	20.213	0.0459273	0.223291	0.269219	7.70013	9.14134	0.690813	0.752475	1
trex3962	26.2786	23.7875	22.7843	0.205845	-0.143686	0.0621591	8.57214	8.4891	0.745837	0.901493	0.854452
trex3964	4.51814	6.37169	14.8559	-1.71724	0.495947	-1.22129	3.02944	17.9234	0.118038	0.201531	0.95662
trex3965	19.1857	15.3216	50.0863	-1.38439	-0.324457	-1.70884	9.95394	29.7186	0.00307799	0.0123457	0.848225
trex3969	8.12528	6.6817	9.12092	-0.166761	-0.282202	-0.448964	NA	NA	NA	NA	NA
trex3974	311.198	282.874	345.116	-0.14925	-0.137672	-0.286922	110.512	19.6252	0.0745163	0.137285	1
trex3977	8.38077	9.97712	5.06887	0.725418	0.25154	0.976958	NA	NA	NA	NA	NA
trex3983	117.067	85.7908	84.6163	0.468325	-0.448438	0.019887	33.8264	55.904	1.2455e-07	1.82445e-06	0.99393
trex3993	6.13512	5.45112	10.6943	-0.801675	-0.170539	-0.972214	NA	NA	NA	NA	NA
trex4001	8.75021	7.74297	28.374	-1.69718	-0.176432	-1.87361	5.27942	24.0747	0.0198706	0.0487536	1
trex4006	7.73676	15.3942	13.8798	-0.843189	0.992582	0.149394	4.35497	19.1048	0.0860296	0.158438	0.95662
trex4008	13.197	10.9	33.1708	-1.3297	-0.27588	-1.60558	6.73859	24.9633	0.0149976	0.0339224	1.19253
trex4010	34.3072	44.4962	46.9209	-0.451718	0.375171	-0.0765477	14.7937	8.43378	0.75038	0.802887	1
trex4012	35.9269	33.166	69.9069	-0.960372	-0.115357	-1.07573	16.3558	16.2413	0.180433	0.269825	1
trex4013	7.65455	7.74667	15.0644	-0.976754	0.0172581	-0.959496	NA	NA	NA	NA	NA
trex4014	6.01323	9.29277	8.90332	-0.566204	0.627969	0.0617648	NA	NA	NA	NA	NA
trex4015	24.4169	18.1488	39.6407	-0.699101	-0.428006	-1.12711	9.67306	22.1734	0.0356219	0.0876418	0.848225
trex4016	32.394	43.0034	33.8804	-0.0647258	0.408725	0.343999	12.8585	17.397	0.135263	0.239514	0.878252
trex4017	15.1262	19.1857	19.3143	-0.352618	0.342983	-0.00963447	6.31007	4.54558	0.971464	0.983729	1
trex4018	7.65757	6.31531	8.0797	-0.0774154	-0.278032	-0.355448	NA	NA	NA	NA	NA
trex4020	18.1772	15.9251	20.228	-0.154223	-0.190824	-0.345047	6.39293	4.43482	0.974253	0.861238	1.18214
trex4021	4.26398	4.87473	4.75965	-0.158654	0.19312	0.034466	NA	NA	NA	NA	NA
trex4023	13.173	18.9674	18.2465	-0.470029	0.525934	0.0559049	5.92892	9.94065	0.621168	0.695415	1
trex4024	4.59671	7.2652	6.41639	-0.48116	0.660401	0.179241	NA	NA	NA	NA	NA
trex4025	15.078	20.5284	14.8151	0.025378	0.445178	0.470556	5.93298	10.9046	0.537115	0.542064	1.19253
trex4026	5.01248	5.54858	7.34907	-0.552037	0.146594	-0.405443	NA	NA	NA	NA	NA
trex4027	5.21454	6.36869	5.17995	0.00960175	0.288457	0.298058	NA	NA	NA	NA	NA
trex4029	16.3139	26.3107	16.4947	-0.0159057	0.689547	0.673642	6.95644	10.1104	0.606273	0.593875	1.19253
trex4031	7.81125	11.3786	9.71244	-0.314281	0.542698	0.228417	NA	NA	NA	NA	NA
trex4032	9.68327	12.4535	11.2935	-0.221932	0.362983	0.141052	NA	NA	NA	NA	NA
trex4034	28.0619	35.9649	26.1471	0.10196	0.357979	0.45994	10.6106	12.2291	0.42746	0.520563	1
trex4037	5.34714	7.62407	9.69159	-0.857966	0.511793	-0.346173	NA	NA	NA	NA	NA
trex4039	5.87583	6.90137	5.4675	0.103909	0.232092	0.336001	NA	NA	NA	NA	NA
trex4040	3.8811	3.63996	6.44221	-0.731091	-0.0925421	-0.823633	NA	NA	NA	NA	NA
trex4043	56.0458	64.4174	46.4389	0.271273	0.200845	0.472118	19.639	20.0706	0.0657618	0.124697	1
trex4045	37.3284	36.3185	21.6734	0.784352	-0.0395698	0.744783	11.2161	36.4226	0.000276997	0.00145386	1
trex4047	203.783	222.786	126.428	0.68872	0.128625	0.817345	65.0699	48.3032	2.7678e-06	3.1827e-05	0.831292
trex4049	14.5424	21.9664	12.7021	0.1952	0.595027	0.790227	5.79054	14.6783	0.2595	0.356798	1
trex4051	10.322	11.8383	13.2699	-0.36244	0.197745	-0.164695	NA	NA	NA	NA	NA
trex4055	3.59793	4.77879	4.94573	-0.459016	0.409479	-0.0495362	NA	NA	NA	NA	NA
trex4056	29.8689	40.7952	22.2169	0.426987	0.449754	0.876742	10.9291	33.2815	0.000874753	0.00435728	0.854452
trex4057	10.2113	18.5044	8.24519	0.308544	0.8577	1.16624	4.34911	24.2792	0.0186332	0.0478968	0.959842
trex4059	128.632	188.275	98.4082	0.386402	0.549588	0.93599	48.8692	44.395	1.30775e-05	0.000122373	0.838114
trex4061	36.2193	49.0186	22.7409	0.671467	0.436571	1.10804	12.7056	42.8921	2.355e-05	0.000175639	1
trex4065	144.301	63.8382	98.2086	0.555155	-1.17659	-0.62143	36.0472	69.0339	4.85409e-10	1.11822e-08	1
trex4066	4.5005	3.21155	3.965	0.182767	-0.486816	-0.304049	NA	NA	NA	NA	NA
trex4068	53.8921	26.8055	41.5102	0.376605	-1.00755	-0.63094	14.3799	35.2011	0.00043499	0.00163586	1.37041
trex4070	22.5861	10.7968	17.3693	0.3789	-1.06483	-0.68593	5.97189	25.4327	0.0129002	0.0299288	1.19253
trex4072	17.6876	11.646	13.6476	0.374094	-0.602906	-0.228811	5.05751	28.0511	0.00543756	0.0171219	1
trex4074	13.2322	8.54843	6.62633	0.997771	-0.630321	0.36745	3.34258	11.6597	0.473384	0.495533	1.18214
trex4076	5.26302	4.60498	3.77452	0.479597	-0.192695	0.286902	NA	NA	NA	NA	NA
trex4078	67.5434	87.958	52.9807	0.350348	0.381	0.731348	24.5316	32.4922	0.00116119	0.00482121	1
trex4079	27.0597	20.6962	19.0636	0.505327	-0.386781	0.118546	7.86251	23.0325	0.0274513	0.0720154	0.848225
trex4086	29.1796	24.1274	18.2487	0.677169	-0.274284	0.402885	8.4198	37.9337	0.000157442	0.00102055	0.854452
trex4087	59.2874	60.5615	38.9761	0.605134	0.0306752	0.635809	18.6886	36.8846	0.000233241	0.000954035	1.37041
trex4091	5.49471	3.53369	2.05473	1.41909	-0.636867	0.782225	NA	NA	NA	NA	NA
trex4093	13.8888	9.66223	5.59952	1.31054	-0.523492	0.787053	3.43008	28.227	0.00512419	0.0168584	0.959842
trex4097	531.379	516.295	242.9	1.12938	-0.0415459	1.08783	151.859	113.547	1.18685e-18	8.88258e-17	0.836094
trex4107	226.387	213.643	104.31	1.11791	-0.0835909	1.03432	64.0513	113.127	1.43748e-18	1.05342e-16	0.836094
trex4113	28.926	47.8061	16.6586	0.796105	0.724826	1.52093	10.9891	45.0195	1.02262e-05	9.83086e-05	0.848225
trex4114	156.273	109.931	109.873	0.508228	-0.507463	0.000764692	44.2522	34.3029	0.000604182	0.00281007	1
trex4115	5.47567	3.45268	4.39527	0.317085	-0.66532	-0.348235	NA	NA	NA	NA	NA
trex4123	12.002	11.7216	11.4439	0.068695	-0.0341051	0.0345899	4.13808	3.37059	0.992314	0.873583	1.18214
trex4127	5.10643	5.63466	3.14927	0.697297	0.142012	0.839309	NA	NA	NA	NA	NA
trex4128	5.31107	4.10382	4.36667	0.282468	-0.372033	-0.0895647	NA	NA	NA	NA	NA
trex4129	24.1252	25.6452	18.9715	0.346706	0.0881494	0.434855	8.0887	16.1295	0.185376	0.303802	0.878252
trex4130	11.3125	17.0146	11.868	-0.0691583	0.588857	0.519699	4.72966	14.707	0.257853	0.355003	1
trex4133	102.368	151.811	76.8383	0.413864	0.568517	0.982382	38.9501	40.886	5.12e-05	0.000309712	1.13068
trex4138	13.9236	21.7968	13.7787	0.0150876	0.646585	0.661673	5.82446	21.8492	0.0392449	0.083496	1
trex4139	22.923	25.5447	13.116	0.805469	0.15623	0.961699	7.24641	23.4176	0.0243829	0.0592459	0.967787
trex4140	20.9464	29.607	22.4898	-0.102571	0.499239	0.396668	8.59484	27.5205	0.00649791	0.022585	0.848225
trex4143	16.2079	9.79966	28.3248	-0.805372	-0.72589	-1.53126	6.39316	19.9011	0.0689794	0.113625	1.18214
trex4144	7.17546	5.8911	7.34138	-0.0329795	-0.284535	-0.317514	NA	NA	NA	NA	NA
trex4145	8.3816	8.64763	15.6084	-0.897024	0.0450785	-0.851945	3.8404	8.67565	0.730356	0.811499	0.959842
trex4146	8.98689	12.3068	13.8949	-0.628665	0.453557	-0.175108	NA	NA	NA	NA	NA
trex4148	5.61156	5.99524	18.9638	-1.75677	0.0954144	-1.66136	3.59718	26.7789	0.00831381	0.0211076	1.18214
trex4151	24.2576	35.0556	43.1123	-0.829665	0.53121	-0.298455	12.0522	9.10052	0.694322	0.755643	1
trex4154	13.5252	15.6587	21.7216	-0.683484	0.211321	-0.472163	5.98994	11.0177	0.527403	0.611469	1
trex4155	187.489	231.641	243.892	-0.379437	0.305083	-0.0743543	78.0164	6.62683	0.881258	1	0.838114
trex4157	32.6927	42.9607	52.2338	-0.676017	0.394051	-0.281966	15.0482	12.1032	0.437424	0.483752	1.13068
trex4160	24.689	29.0916	20.9206	0.238945	0.236735	0.475681	8.78993	21.1565	0.0481346	0.111016	0.848225
trex4161	11.4242	19.368	10.7293	0.0905389	0.761582	0.852121	4.88575	30.2906	0.00252439	0.00944041	0.959842
trex4163	6.6007	8.58913	10.5977	-0.683054	0.379892	-0.303162	NA	NA	NA	NA	NA
trex4164	11.1183	12.4733	12.4946	-0.168373	0.165902	-0.00247157	4.24619	6.55834	0.885369	0.911506	1
trex4166	7.16253	9.15451	10.9531	-0.612793	0.354013	-0.25878	NA	NA	NA	NA	NA
trex4167	6.73044	5.57729	15.4518	-1.19901	-0.271135	-1.47014	3.26641	19.2678	0.0822673	0.152678	0.959842
trex4169	22.541	33.729	44.245	-0.972963	0.58144	-0.391522	11.8274	8.72353	0.726345	0.882894	0.854452
trex4171	16.1253	21.3644	19.175	-0.249901	0.405885	0.155984	6.66762	11.819	0.460326	0.486435	1.18214
trex4172	257.389	343.269	274.663	-0.0937108	0.415388	0.321677	102.997	8.32859	0.758954	0.934266	0.831292
trex4175	105.51	134.631	128.928	-0.289189	0.351636	0.062447	43.4275	8.01554	0.783915	0.829414	1
trex4176	24.3744	28.1777	22.9951	0.0840394	0.209189	0.293228	8.88948	17.4731	0.132651	0.240558	0.854452
trex4177	24.0078	29.1829	33.0254	-0.460072	0.281619	-0.178453	10.1449	13.113	0.360878	0.518614	0.848225
trex4179	9.3407	18.7206	10.8655	-0.21815	1.00302	0.784872	4.58043	31.8664	0.001451	0.0060147	0.95662
trex4180	24.982	32.0506	24.6312	0.0204031	0.359459	0.379862	9.6092	27.7401	0.00603703	0.0212722	0.848225
trex4182	23.8215	22.1909	16.2303	0.55357	-0.102295	0.451275	7.32396	9.72298	0.640249	0.620095	1.19253
trex4183	5.04865	8.05046	4.60457	0.132831	0.673175	0.806006	NA	NA	NA	NA	NA
trex4186	13.9023	21.5642	11.8158	0.234606	0.633312	0.867918	5.56361	25.3952	0.0130572	0.0349737	1
trex4188	3.54813	5.53191	5.27972	-0.573404	0.640719	0.0673149	NA	NA	NA	NA	NA
trex4189	10.2613	13.8446	8.20053	0.323422	0.432109	0.755532	3.80142	16.108	0.186339	0.276221	1
trex4190	255.513	316.032	143.699	0.830343	0.306674	1.13702	84.1611	63.6608	4.81625e-09	9.54916e-08	1
trex4194	120.566	151.062	68.7875	0.809601	0.325323	1.13492	40.0559	67.6841	8.66368e-10	2.27425e-08	0.836094
trex4196	25.2744	36.0445	16.6334	0.603589	0.512104	1.11569	9.17248	31.611	0.0015884	0.0071126	0.854452
trex4198	28.843	39.3965	23.641	0.286933	0.449845	0.736778	10.8114	22.3594	0.0336837	0.0837704	0.854452
trex4199	12.38	16.7095	9.26804	0.417672	0.43266	0.850332	4.51344	31.0281	0.00195066	0.00765578	0.95662
trex4201	31.3175	43.9481	26.1271	0.261423	0.488832	0.750254	11.9307	38.6902	0.000118342	0.000702174	1
trex4202	23.3507	31.9684	19.4025	0.267222	0.453183	0.720405	8.79232	21.6133	0.0420893	0.0878112	1
trex4203	8.96934	11.4209	8.35004	0.103218	0.348601	0.451819	NA	NA	NA	NA	NA
trex4204	3.14934	6.13319	9.68879	-1.62127	0.961589	-0.659679	NA	NA	NA	NA	NA
trex4207	28.2898	41.2689	29.3545	-0.0532983	0.544774	0.491476	11.6389	25.4181	0.0129612	0.0393868	0.854452
trex4208	17.7138	25.6705	20.0105	-0.175887	0.535241	0.359354	7.45954	12.0742	0.439739	0.545585	0.967787
trex4211	372.42	467.96	286.309	0.379361	0.329453	0.708814	132.575	47.5906	3.68222e-06	4.05184e-05	0.836094
trex4214	218.253	271.084	178.885	0.28697	0.312736	0.599707	78.6283	31.4377	0.0016887	0.00656361	1
trex4216	23.8064	32.4979	20.2967	0.230104	0.448993	0.679097	9.01348	19.1006	0.0861289	0.153332	1
trex4217	13.456	16.1388	14.2296	-0.0806506	0.262284	0.181634	5.15672	21.7164	0.0408236	0.0858199	1
trex4218	18.5577	30.9082	18.5297	0.00217464	0.735973	0.738148	8.0009	30.6949	0.00219231	0.00812379	1
trex4219	18.2857	26.6027	17.2858	0.0811325	0.540857	0.621989	7.3159	24.2595	0.0187491	0.046572	1
trex4220	6.73538	10.9983	13.07	-0.956429	0.707452	-0.248976	NA	NA	NA	NA	NA
trex4222	8.09504	15.1248	7.84558	0.0451585	0.901808	0.946967	3.6554	31.2153	0.00182643	0.00700614	1
trex4223	13.4476	12.7022	45.6963	-1.76473	-0.082267	-1.847	8.45397	36.2162	0.000299055	0.0017737	0.854452
trex4226	7.88042	5.56809	19.2599	-1.28925	-0.50109	-1.79034	3.84873	21.7922	0.0399153	0.0843771	1
trex4227	33.4824	37.8126	84.8826	-1.34207	0.175465	-1.1666	18.3771	22.5448	0.0318488	0.0712054	1
trex4228	8.74547	8.72111	19.2211	-1.13609	-0.00402331	-1.14011	4.31696	10.4258	0.578663	0.679205	0.959842
trex4230	16.1513	18.0775	41.4726	-1.3605	0.162538	-1.19797	8.90762	20.7915	0.0535178	0.120784	0.848225
trex4231	28.9141	30.3043	48.7036	-0.752257	0.0677512	-0.684505	12.6989	12.3775	0.415857	0.510164	1
trex4232	6.16614	7.61275	16.6312	-1.43145	0.30405	-1.1274	3.57829	14.8734	0.248435	0.302631	1.18214
trex4239	48.8443	61.2883	69.2926	-0.50451	0.32742	-0.177089	21.1126	6.68654	0.877614	0.905319	1
trex4240	36.211	51.9064	39.5874	-0.128612	0.519484	0.390873	15.0267	8.76755	0.722646	0.611453	1.37041
trex4242	34.0178	38.0583	45.3756	-0.415627	0.161922	-0.253705	13.8203	4.94602	0.959757	1	0.878252
trex4243	12.6729	14.3425	20.2804	-0.678339	0.178552	-0.499786	5.5652	12.7595	0.386758	0.483681	1
trex4248	64.0721	71.9442	116.341	-0.86059	0.167182	-0.693408	29.6943	14.7118	0.257579	0.322213	1.13068
trex4251	31.0891	36.6178	54.2941	-0.804384	0.236133	-0.568252	14.3556	8.48419	0.746241	0.79933	1
trex4252	35.9537	36.602	56.3626	-0.648597	0.025784	-0.622813	15.1695	11.5194	0.485007	0.575581	0.99393
trex4259	23.0942	30.9249	44.416	-0.943549	0.421237	-0.522313	11.5826	22.9673	0.0280048	0.0731169	0.848225
trex4262	23.6393	22.2383	45.6465	-0.949317	-0.0881383	-1.03746	10.7694	16.3793	0.174474	0.289764	0.878252
trex4270	11.133	9.41893	12.4607	-0.162548	-0.241206	-0.403753	NA	NA	NA	NA	NA
trex4279	7.76796	6.3421	3.5416	1.13314	-0.292575	0.84056	NA	NA	NA	NA	NA
trex4283	2.49504	2.91688	3.14045	-0.331906	0.225361	-0.106545	NA	NA	NA	NA	NA
trex4290	10.7053	5.51844	11.5203	-0.105852	-0.955998	-1.06185	NA	NA	NA	NA	NA
trex4293	16.212	17.8898	23.2812	-0.522099	0.142071	-0.380028	6.75213	13.47	0.335824	0.445518	0.967787
trex4294	6.66931	7.12547	13.3656	-1.00291	0.0954466	-0.907464	NA	NA	NA	NA	NA
trex4313	4054.84	4336.45	3623.48	0.162268	0.0968708	0.259139	1413.75	13.1125	0.360919	0.526767	0.831292
trex4314	6495.08	7355	6107.95	0.0886572	0.179379	0.268036	2348.42	15.2479	0.228161	0.322554	1
trex4316	1906.85	2336.95	1737.86	0.133884	0.293435	0.427319	703.848	31.0834	0.00191316	0.00849248	0.831292
trex4318	32.8902	33.1318	39.3475	-0.258614	0.0105584	-0.248056	12.3986	14.9903	0.241966	0.381337	0.854452
trex4321	3.40207	4.88193	4.98858	-0.552215	0.521037	-0.031178	NA	NA	NA	NA	NA
trex4322	5.37705	5.36514	10.337	-0.94293	-0.00320048	-0.94613	NA	NA	NA	NA	NA
trex4325	21.286	29.9442	28.1671	-0.404109	0.492377	0.0882683	9.3425	12.9067	0.375857	0.473403	1
trex4334	5.86212	3.74017	2.61795	1.16299	-0.648316	0.514669	NA	NA	NA	NA	NA
trex4338	18.5687	25.7915	27.3051	-0.556299	0.474025	-0.0822737	8.43269	16.4785	0.170288	0.258376	1
trex4339	19.3794	18.6077	32.4691	-0.744541	-0.0586229	-0.803164	8.29043	16.1957	0.182436	0.272311	1
trex4343	5.93675	4.44235	10.6933	-0.848959	-0.41835	-1.26731	NA	NA	NA	NA	NA
trex4379	16	15.6836	18.9217	-0.241968	-0.0288174	-0.270786	5.95461	11.7319	0.467444	0.491244	1.18214
trex4404	127.672	96.1651	130.333	-0.0297697	-0.408851	-0.438621	41.6744	13.4926	0.334275	0.497248	0.831292
trex4406	4.02573	5.27099	8.88522	-1.14215	0.388822	-0.753332	NA	NA	NA	NA	NA
trex4407	35.8896	30.1713	50.8581	-0.502915	-0.250386	-0.753301	13.7576	27.4347	0.00668669	0.0224741	0.878252
trex4408	19.4052	23.1451	34.3736	-0.824858	0.254267	-0.570591	9.05146	15.9166	0.195086	0.285968	1
trex4412	8.15586	6.60035	6.57079	0.311771	-0.305295	0.00647536	NA	NA	NA	NA	NA
trex4413	18.2677	19.4495	19.5394	-0.0970939	0.0904429	-0.00665098	6.73726	10.3002	0.589646	0.58167	1.19253
trex4414	10.8946	9.15867	8.42592	0.370712	-0.250407	0.120305	NA	NA	NA	NA	NA
trex4435	11.2784	12.5573	12.699	-0.171163	0.154969	-0.0161936	4.29895	20.1837	0.063689	0.125837	0.95662
trex4440	19.5891	22.3187	18.8215	0.0576632	0.188202	0.245865	7.14588	13.7194	0.318984	0.367687	1.18214
trex4443	5.01721	7.1275	4.95337	0.0184731	0.506512	0.524985	NA	NA	NA	NA	NA
trex4444	24.3524	29.1689	16.9588	0.522031	0.260366	0.782397	8.29323	12.5539	0.40228	0.560506	0.854452
trex4445	5.18005	6.00694	2.58928	1.00041	0.213664	1.21408	NA	NA	NA	NA	NA
trex4462	9.3389	8.43252	9.4229	-0.0129191	-0.147289	-0.160208	NA	NA	NA	NA	NA
trex4463	12.3685	86.2191	23.9329	-0.952322	2.80133	1.84901	14.4167	57.1754	NA	NA	NA
trex4464	10.2206	41.9492	12.5867	-0.300415	2.03716	1.73674	7.61975	42.4867	2.75735e-05	0.000173072	1.19253
trex4468	61.9294	74.4515	63.7431	-0.0416456	0.265676	0.22403	23.5481	22.1147	0.0362538	0.0715476	1.13068
trex4469	39.8193	44.3767	41.9024	-0.0735646	0.156334	0.0827693	14.8377	19.4818	0.0775448	0.129048	1.13068
trex4506	3.90532	4.98201	5.08346	-0.380368	0.351285	-0.0290836	NA	NA	NA	NA	NA
trex4508	55.28	66.7603	42.2396	0.388163	0.272233	0.660395	19.3305	39.0765	0.000102221	0.000616472	1
trex4510	157.76	225.969	144.461	0.127051	0.51839	0.645441	62.151	44.7907	1.11916e-05	0.000107336	0.836094
trex4512	531.307	768.212	450.375	0.23842	0.531958	0.770378	205.906	49.9644	1.41738e-06	1.78699e-05	0.836094
trex4518	3.19315	4.71708	4.31868	-0.435611	0.562913	0.127302	NA	NA	NA	NA	NA
trex4529	11.1307	15.7906	14.1553	-0.346794	0.504521	0.157727	4.8334	18.094	0.112866	0.188067	1
trex4540	543.381	365.983	412.638	0.397087	-0.570188	-0.173101	155.557	24.4183	0.0178328	0.0447302	1
trex4541	124.382	97.0799	123.28	0.0128413	-0.357536	-0.344695	40.565	12.8943	0.376768	0.474415	1
trex4542	9.51856	9.76448	13.1392	-0.465064	0.0367998	-0.428264	3.81505	12.6676	0.393654	0.489573	1
trex4546	8.57039	8.16427	17.5984	-1.03801	-0.0700369	-1.10805	4.0399	15.7006	0.205337	0.26193	1.18214
trex4562	12.3034	13.8893	9.92073	0.310534	0.174924	0.485458	4.24939	16.2972	0.177998	0.275359	0.959842
trex4563	52.0462	66.1341	46.3793	0.166313	0.345601	0.511914	19.3634	34.0241	0.000668663	0.00305679	1
trex4564	22.9233	27.0906	24.4574	-0.0934525	0.240973	0.147521	8.76287	23.7448	0.0220289	0.0531622	1
trex4566	27.0331	25.0959	54.7639	-1.0185	-0.107277	-1.12577	12.5778	12.6359	0.396048	0.491536	1
trex4567	6.82919	6.95924	16.223	-1.24825	0.0272157	-1.22104	3.53137	17.5183	0.131118	0.18566	1.18214
trex4569	362.272	438.233	329.539	0.136625	0.274621	0.411247	132.97	21.1223	0.0486181	0.113287	0.836094
trex4570	5.80986	3.52099	4.87092	0.254308	-0.72252	-0.468212	NA	NA	NA	NA	NA
trex4571	6.29926	5.65196	4.51513	0.480415	-0.156432	0.323983	NA	NA	NA	NA	NA
trex4572	876.254	1115.4	1343.07	-0.616116	0.348134	-0.267981	392.389	15.4841	0.216024	0.357133	0.831292
trex4573	450.21	500.882	509.942	-0.179735	0.153874	-0.0258611	171.917	7.70982	0.807376	0.84874	1
trex4574	73.6893	95.1066	81.6996	-0.148874	0.36809	0.219216	29.4753	8.9589	0.706437	0.770293	0.99393
trex4575	310.387	385.729	422.611	-0.445262	0.313517	-0.131745	131.638	8.97233	0.705292	0.764846	1
trex4576	167.965	234.455	186.826	-0.153533	0.481145	0.327612	69.3353	34.9747	0.00047268	0.00267422	0.831292
trex4577	50.1494	73.1113	59.2692	-0.24105	0.54386	0.302811	21.4779	25.6986	0.0118382	0.032454	0.99393
trex4579	527.32	292.556	372.417	0.501758	-0.849964	-0.348205	140.294	28.5971	0.00452	0.0170122	0.838114
trex4581	5.60893	4.76416	8.19024	-0.54618	-0.235503	-0.781683	NA	NA	NA	NA	NA
trex4582	5.03947	4.59912	4.2794	0.235862	-0.131912	0.103949	NA	NA	NA	NA	NA
trex4583	615.95	399.082	573.644	0.102657	-0.626128	-0.523471	186.936	30.1848	0.00261892	0.0109231	0.838114
trex4587	7.28282	6.48705	6.33375	0.201437	-0.166935	0.0345025	NA	NA	NA	NA	NA
trex4588	23.1913	20.9179	26.3178	-0.182457	-0.148842	-0.331299	8.28699	51.0761	9.03126e-07	1.0554e-05	1
trex4590	8.74032	9.39331	10.2447	-0.229126	0.103948	-0.125178	3.33922	39.9746	7.2609e-05	0.000480167	0.959842
trex4592	49.0136	42.1075	51.0437	-0.0585509	-0.219104	-0.277655	16.7282	93.5322	1.01892e-14	4.24052e-13	1
trex4595	36.8164	30.637	38.1982	-0.053157	-0.265074	-0.318231	12.4318	60.7716	1.63222e-08	3.26643e-07	0.878252
trex4599	36.7067	32.2445	29.6597	0.30754	-0.186992	0.120549	11.6033	59.7039	2.55597e-08	4.90029e-07	0.878252
trex4601	96.3355	86.3173	70.7855	0.444613	-0.158417	0.286196	29.8215	88.9764	7.78966e-14	2.93219e-12	0.99393
trex4603	5.83733	9.38418	8.75569	-0.584911	0.684921	0.10001	2.82134	20.8186	0.0531002	0.10559	1
trex4604	4.45959	2.92614	4.08949	0.124989	-0.607914	-0.482925	NA	NA	NA	NA	NA
trex4608	8.55129	8.03478	5.65328	0.597053	-0.0898845	0.507169	NA	NA	NA	NA	NA
trex4609	60.996	70.8548	50.7843	0.264331	0.216152	0.480482	21.4903	137.337	2.0633e-23	2.23485e-21	0.99393
trex4611	4.05403	4.89567	3.40773	0.250548	0.272148	0.522696	NA	NA	NA	NA	NA
trex4612	10.8681	8.41907	10.8171	0.00678536	-0.368372	-0.361587	3.54231	39.4942	8.72127e-05	0.00056368	0.95662
trex4614	329.555	268.219	261.497	0.333725	-0.297108	0.0366169	101.109	125.711	4.46816e-21	4.05493e-19	0.838114
trex4615	12.0292	12.4887	14.9409	-0.312722	0.0540801	-0.258642	4.64303	26.2585	0.00986502	0.0288204	0.95662
trex4621	12.9458	14.4131	12.5697	0.0425424	0.154891	0.197434	4.69831	27.8276	0.00586233	0.0188483	0.959842
trex4626	17.5177	12.6218	10.953	0.677488	-0.47289	0.204599	4.83526	39.4554	8.85114e-05	0.000549568	1
trex4629	17.0322	15.9138	13.6196	0.322585	-0.0979888	0.224596	5.47927	27.9892	0.00555227	0.0174027	1
trex4631	31.1257	22.4224	19.6169	0.666011	-0.473165	0.192846	8.60917	80.2149	3.75558e-12	1.36589e-10	0.848225
trex4634	11.4864	8.5536	8.12107	0.500183	-0.42532	0.0748631	3.31365	48.7179	2.34307e-06	2.35187e-05	1
trex4636	28.1042	17.6506	19.1803	0.551159	-0.671063	-0.119905	7.64077	75.2792	3.25368e-11	9.38693e-10	0.967787
trex4637	25.3366	18.0969	16.1835	0.646696	-0.485481	0.161216	7.015	71.9035	1.40829e-10	3.08263e-09	1.19253
trex4642	178.04	115.546	115.884	0.619522	-0.62373	-0.00420807	48.1814	113.165	1.41321e-18	1.04287e-16	0.836094
trex4647	11.2312	11.0986	23.3589	-1.05647	-0.0171271	-1.07359	5.37609	24.6071	0.0167986	0.0426271	1
trex4648	21.5031	30.0883	30.7838	-0.517628	0.484658	-0.0329702	9.6929	10.0837	0.608615	0.684314	1
trex4651	55.5942	49.5926	108.224	-0.96101	-0.164811	-1.12582	25.1115	21.6412	0.0417432	0.0876418	0.99393
trex4675	22.3484	26.1402	10.9929	1.0236	0.226098	1.2497	6.99906	29.9532	0.00283805	0.0087177	1.19253
trex4676	104.043	128.001	55.1127	0.91672	0.29898	1.2157	33.7891	48.8654	2.20816e-06	1.71491e-05	1.37041
trex4678	57.6049	72.6926	41.5383	0.471751	0.335616	0.807367	20.2195	32.8653	0.00101598	0.00333219	1.37041
trex4680	115.472	78.8389	66.462	0.79694	-0.550561	0.246379	30.6845	42.0868	3.22032e-05	0.000231564	1
trex4683	671.583	814.817	526.308	0.351657	0.27891	0.630568	236.831	43.5442	1.8257e-05	0.000164061	0.838114
trex4713	38.896	28.4685	66.9325	-0.783083	-0.450256	-1.23334	15.8024	25.4685	0.0127523	0.0309711	1.13068
trex4715	15.4346	18.8307	41.7438	-1.4354	0.286922	-1.14848	8.94382	39.0239	0.000104283	0.000627192	1
trex4716	3.48588	4.41956	8.65133	-1.3114	0.34238	-0.969018	NA	NA	NA	NA	NA
trex4717	3.27627	3.1007	10.4169	-1.66881	-0.0794596	-1.74827	NA	NA	NA	NA	NA
trex4737	27.6942	32.0614	65.8005	-1.24851	0.211252	-1.03726	14.7739	17.4904	0.132063	0.212588	1
trex4738	19.1749	18.6402	37.3456	-0.961715	-0.0408034	-1.00252	8.844	13.6405	0.324252	0.423143	1
trex4739	3.21722	7.41372	6.98606	-1.11866	1.20438	0.0857172	NA	NA	NA	NA	NA
trex4742	18.0316	23.3885	41.3046	-1.19577	0.375271	-0.820503	9.73402	15.0708	0.237589	0.33258	1
trex4744	15.2465	19.3348	19.096	-0.324791	0.342719	0.0179275	6.3161	8.05841	0.78055	0.826745	1
trex4745	13.5205	6.63908	8.74049	0.629361	-1.02609	-0.39673	3.4006	37.413	0.000191431	0.00109363	0.959842
trex4746	5.88809	5.54054	6.9971	-0.248958	-0.0877717	-0.336729	NA	NA	NA	NA	NA
trex4749	10.7682	12.2683	24.8246	-1.20499	0.188156	-1.01683	5.63172	12.9633	0.371717	0.412972	1.18214
trex4764	36.6946	48.0406	31.0212	0.242312	0.388687	0.630999	13.6208	44.7296	1.14639e-05	0.000107336	0.854452
trex4765	23.6436	29.7568	20.5532	0.20209	0.331769	0.533859	8.70197	22.9933	0.027783	0.0641029	1
trex4766	270.533	406.318	264.708	0.0314015	0.586808	0.618209	110.791	62.1639	9.07582e-09	2.01143e-07	0.838114
trex4767	333.507	473.102	277.874	0.263285	0.504434	0.767719	127.609	53.3637	3.54878e-07	4.70133e-06	1
trex4771	28.6425	34.309	32.7936	-0.195258	0.26043	0.0651727	11.2661	8.86622	0.714312	0.772919	1
trex4772	19.6509	25.5292	23.7964	-0.276152	0.377554	0.101402	8.11631	13.818	0.312478	0.463529	0.854452
trex4774	3.54624	3.87609	4.33894	-0.291055	0.128314	-0.16274	NA	NA	NA	NA	NA
trex4789	5.59751	2.9678	4.08303	0.455147	-0.915393	-0.460246	NA	NA	NA	NA	NA
trex4791	13.3603	12.1491	11.738	0.186771	-0.137098	0.049673	NA	NA	NA	NA	NA
trex4793	6.3027	5.16686	3.77495	0.739512	-0.286684	0.452828	NA	NA	NA	NA	NA
trex4794	9.78148	11.2191	4.78633	1.03113	0.19783	1.22896	NA	NA	NA	NA	NA
trex4814	19.3798	28.9134	23.8882	-0.301747	0.577186	0.275439	8.49341	20.1544	0.0642215	0.139083	0.848225
trex4828	15.0026	22.0052	9.56263	0.649737	0.552628	1.20237	5.47984	21.3334	0.0457067	0.0825563	1.18214
trex4833	17.2385	23.9495	11.1736	0.625543	0.474359	1.0999	6.16128	26.3072	0.00970894	0.0274294	1
trex4834	39.7413	55.8249	23.49	0.758591	0.490271	1.24886	14.0091	37.6268	0.000176685	0.000986019	1
trex4838	21.269	36.0554	11.718	0.860027	0.761458	1.62149	8.12407	47.0795	4.51614e-06	4.13768e-05	1
trex4843	32.5163	48.3766	22.84	0.509604	0.573144	1.08275	12.206	41.172	4.58623e-05	0.000360678	0.854452
trex4844	124.989	195.116	89.3282	0.484617	0.642527	1.12714	48.1771	49.8765	1.46867e-06	1.58025e-05	1
trex4847	6.83768	10.5632	27.433	-2.00433	0.627463	-1.37687	5.27549	28.7101	0.00434956	0.0124811	1.18214
trex4849	26.7648	41.346	26.9224	-0.00847017	0.627409	0.618939	11.1823	23.2663	0.0255486	0.0684922	0.848225
trex4852	171.865	252.783	211.037	-0.29622	0.556628	0.260408	74.7996	10.9758	0.530993	0.614661	1
trex4854	2.68248	10.049	6.00567	-1.16276	1.90541	0.742651	NA	NA	NA	NA	NA
trex4859	21.3427	30.8718	15.7116	0.441909	0.532548	0.974458	7.99272	36.0723	0.00031544	0.00185808	0.854452
trex4860	98.9931	155.144	80.1344	0.304907	0.648208	0.953114	39.333	51.3085	8.21708e-07	1.13053e-05	0.836094
trex4862	2.84686	6.49223	2.70475	0.0738731	1.18934	1.26322	NA	NA	NA	NA	NA
trex4868	23.3103	46.6924	18.8693	0.304928	1.00222	1.30715	10.4574	48.7381	2.32411e-06	2.34083e-05	1
trex4869	110.208	148.214	86.3261	0.352357	0.427452	0.779808	40.5657	41.7685	3.64283e-05	0.000299856	0.836094
trex4874	11.58	16.4715	36.903	-1.6721	0.508338	-1.16376	7.64306	24.2727	0.018671	0.0464172	1
trex4878	33.0936	42.7458	37.33	-0.173781	0.369232	0.19545	13.3164	4.76856	0.965266	0.97835	1
trex4879	140.667	169.002	263.97	-0.908096	0.264765	-0.643331	67.4988	15.8229	0.199482	0.29077	1
trex4881	118.319	168.259	134.633	-0.186349	0.508002	0.321653	49.563	26.7204	0.00847574	0.0245024	1
trex4882	35.8237	60.3636	34.1824	0.0676587	0.752765	0.820424	15.3403	40.3837	6.20888e-05	0.000367601	1.13068
trex4883	43.6568	47.7176	41.5743	0.0705163	0.128315	0.198831	15.6438	17.4636	0.132974	0.167899	1.37041
trex4951	641.155	981.065	639.067	0.00470674	0.613675	0.618382	266.081	51.1348	8.81857e-07	1.19307e-05	0.836094
trex4953	604.294	907.826	566.925	0.0920942	0.587165	0.67926	244.637	48.3824	2.68117e-06	2.61971e-05	1
trex4958	12.3149	16.8782	7.05721	0.803234	0.454758	1.25799	4.2655	28.3422	0.0049283	0.0163734	0.959842
trex4959	10.3018	12.5677	5.79031	0.831185	0.286824	1.11801	NA	NA	NA	NA	NA
trex4960	15.546	19.8683	10.7515	0.532002	0.35393	0.885931	5.43222	22.1114	0.0362904	0.0787094	1
trex4966	5.60243	4.60549	4.25699	0.396219	-0.282696	0.113523	NA	NA	NA	NA	NA
trex4969	17.4875	11.3874	14.4249	0.277765	-0.618889	-0.341124	5.09498	28.3594	0.00489958	0.0161991	0.967787
trex4970	31.6865	24.251	12.385	1.35527	-0.385823	0.969446	8.03936	24.7403	0.0161028	0.0411811	1
trex4973	4.59431	8.74991	2.76931	0.730321	0.92942	1.65974	NA	NA	NA	NA	NA
trex4975	8.72646	9.81503	10.9881	-0.332475	0.169595	-0.16288	NA	NA	NA	NA	NA
trex4978	18.6135	24.621	18.5846	0.00223718	0.403541	0.405778	7.27411	15.5334	0.213555	0.305976	1
trex4979	18.2248	20.0905	20.5658	-0.174344	0.140609	-0.0337347	6.9284	12.3472	0.418212	0.524804	0.967787
trex4981	157.288	179.242	155.964	0.0121998	0.188499	0.200699	57.9508	17.9478	0.117286	0.223045	0.836094
trex4984	505.575	568.239	482.341	0.067871	0.168572	0.236443	183.109	17.2726	0.139629	0.254133	0.838114
trex4987	4.54648	6.46451	3.96617	0.197003	0.507792	0.704795	NA	NA	NA	NA	NA
trex4989	5.70806	8.55474	4.08846	0.481442	0.583724	1.06517	NA	NA	NA	NA	NA
trex4990	7.77598	13.0561	5.55701	0.484714	0.747631	1.23235	NA	NA	NA	NA	NA
trex4992	9.089	10.5332	25.3526	-1.47994	0.212751	-1.26719	5.29208	22.8729	0.0288242	0.0661075	1
trex4996	3.42367	6.5743	4.99809	-0.54583	0.941291	0.395461	NA	NA	NA	NA	NA
trex4997	3.87203	5.57539	5.50824	-0.508501	0.525982	0.0174805	NA	NA	NA	NA	NA
trex5000	8.44195	12.33	9.49239	-0.169196	0.546528	0.377332	NA	NA	NA	NA	NA
trex5035	66.6871	93.7428	85.5091	-0.358669	0.4913	0.132631	28.9391	50.1394	1.3205e-06	1.45977e-05	0.99393
trex5038	46.4228	57.3611	39.6322	0.228158	0.305239	0.533397	16.8755	27.4491	0.00665482	0.0156769	1.37041
trex5039	58.3428	81.5393	90.3778	-0.631414	0.482943	-0.148472	27.0942	23.4425	0.0241955	0.0575458	0.99393
trex5040	8.36661	10.7763	9.40873	-0.169357	0.36515	0.195793	NA	NA	NA	NA	NA
trex5042	116.608	156.76	125.303	-0.103746	0.426891	0.323145	46.9108	39.4353	8.91917e-05	0.000553013	1
trex5044	69.3728	69.5692	65.6847	0.0788132	0.00407933	0.0828925	24.078	4.48193	0.97309	0.98472	1
trex5084	21.3858	21.0897	19.2491	0.151866	-0.0201177	0.131748	7.26299	17.8666	0.1198	0.19707	1
trex5098	2.97677	2.14485	5.68225	-0.932715	-0.472868	-1.40558	NA	NA	NA	NA	NA
trex5101	8.18145	10.0351	8.51591	-0.0578041	0.294624	0.23682	NA	NA	NA	NA	NA
trex5107	153.702	115.92	138.286	0.152476	-0.407001	-0.254525	47.9976	15.9307	0.194431	0.328862	0.831292
trex5111	24.8014	17.1173	15.7562	0.6545	-0.534965	0.119535	6.78648	41.4006	4.19917e-05	0.000251735	1.18214
trex5113	14.8871	12.9788	8.2552	0.850692	-0.197912	0.65278	4.25029	14.66	0.260557	0.313421	1.18214
trex5115	32.1184	39.4308	31.07	0.0478754	0.295925	0.343801	12.075	19.7185	0.0726019	0.152501	0.848225
trex5117	8.21537	11.6344	7.30445	0.169549	0.501995	0.671544	NA	NA	NA	NA	NA
trex5118	201.984	226.729	183.899	0.135328	0.166723	0.302051	72.0847	11.8773	0.455587	0.630325	0.831292
trex5150	4.26413	4.75066	5.54056	-0.37778	0.155877	-0.221903	NA	NA	NA	NA	NA
trex5172	7.29299	5.78535	6.43749	0.180011	-0.334107	-0.154096	NA	NA	NA	NA	NA
trex5202	27.2953	34.3249	30.1344	-0.142762	0.330602	0.18784	10.7966	31.8981	0.00143476	0.00575288	1
trex5204	12.5157	21.3332	15.5293	-0.311251	0.769359	0.458108	5.81023	26.8737	0.00805729	0.0234929	1
trex5205	23.5248	22.0428	18.5264	0.344599	-0.0938778	0.250721	7.54179	22.4167	0.0331066	0.0732262	1
trex5270	4.14873	4.69911	3.58103	0.212294	0.179719	0.392013	NA	NA	NA	NA	NA
trex5273	15.0511	11.8336	14.4668	0.0571239	-0.346977	-0.289853	4.86575	7.20662	0.843662	0.877231	1
trex5274	4.96506	5.62958	8.06853	-0.700495	0.181215	-0.51928	NA	NA	NA	NA	NA
trex5277	4.40181	5.48549	4.83496	-0.135407	0.317524	0.182117	NA	NA	NA	NA	NA
trex5278	7.16758	10.0952	5.08257	0.495928	0.494113	0.990041	NA	NA	NA	NA	NA
trex5279	6.67041	7.36463	8.82013	-0.403023	0.142836	-0.260187	NA	NA	NA	NA	NA
trex5280	7.18795	8.19953	15.7448	-1.13122	0.189961	-0.94126	3.66327	12.124	0.43577	0.546526	0.95662
trex5282	27.0365	24.3113	69.9602	-1.37163	-0.153281	-1.52491	14.274	20.9007	0.051853	0.0942301	1.13068
trex5284	7.62227	7.9922	10.9496	-0.522586	0.0683725	-0.454213	NA	NA	NA	NA	NA
trex5291	11.3418	8.7005	9.97198	0.185694	-0.382475	-0.196781	NA	NA	NA	NA	NA
trex5292	10.4176	12.1998	8.72335	0.256065	0.227837	0.483901	3.68779	19.549	0.076114	0.139441	1
trex5322	6.15218	4.49246	3.64601	0.754781	-0.453592	0.301189	NA	NA	NA	NA	NA
trex5327	11.5218	12.6155	25.9028	-1.16874	0.130832	-1.03791	5.88812	21.7284	0.0406792	0.0754507	1.18214
trex5330	22.926	22.5857	38.0978	-0.732725	-0.0215758	-0.754301	9.83815	20.3359	0.0609927	0.130121	0.878252
trex5333	8.88116	5.67376	21.7187	-1.29012	-0.646442	-1.93656	4.26824	31.057	0.00193097	0.00732141	1
trex5345	5.01989	5.84581	3.18303	0.657256	0.219745	0.877	NA	NA	NA	NA	NA
trex5347	4.69942	5.9333	3.3389	0.493112	0.336353	0.829464	NA	NA	NA	NA	NA
trex5350	3.95505	6.28478	6.34809	-0.682626	0.668166	-0.0144602	NA	NA	NA	NA	NA
trex5359	6.40827	5.42709	11.0478	-0.785755	-0.239756	-1.02551	NA	NA	NA	NA	NA
trex5363	14.8943	18.6838	39.8193	-1.41871	0.327032	-1.09168	8.63652	22.6199	0.0311316	0.0700521	1
trex5364	16.7965	24.7017	33.1124	-0.979211	0.556447	-0.422764	8.77926	26.3839	0.00946802	0.030571	0.854452
trex5365	10.5581	14.9855	28.2285	-1.4188	0.505216	-0.913585	6.32725	20.7677	0.0538869	0.109536	0.967787
trex5371	5.85534	7.42443	5.42138	0.111093	0.342526	0.45362	NA	NA	NA	NA	NA
trex5373	8.00445	13.7129	6.41991	0.31825	0.776662	1.09491	NA	NA	NA	NA	NA
trex5377	3.25511	4.14152	3.11882	0.0617081	0.347454	0.409162	NA	NA	NA	NA	NA
trex5379	42.4764	34.5957	42.0042	0.0161278	-0.29607	-0.279942	14.0115	6.80332	0.870333	1	0.848225
trex5380	5.73314	3.70973	3.79588	0.594892	-0.62801	-0.0331183	NA	NA	NA	NA	NA
trex5381	43.0371	53.8756	53.2295	-0.306646	0.324051	0.0174056	17.6669	15.6208	0.20923	0.301541	1
trex5382	10.2307	15.2085	22.5568	-1.14066	0.571968	-0.568689	5.64759	15.1666	0.23245	0.327202	1
trex5389	6.65832	4.71654	6.04158	0.140232	-0.497429	-0.357197	NA	NA	NA	NA	NA
trex5390	10.7743	9.32672	9.44471	0.190019	-0.208155	-0.0181362	3.47658	15.3479	0.222961	0.316319	1
trex5392	12.9066	12.4567	18.6082	-0.527833	-0.051187	-0.57902	5.17403	12.863	0.379077	0.416317	1.19253
trex5395	243.873	384.464	464.581	-0.929799	0.656717	-0.273082	128.601	40.685	5.53119e-05	0.000429497	0.836094
trex5396	4.69202	4.83489	10.205	-1.12099	0.0432733	-1.07772	NA	NA	NA	NA	NA
trex5398	97.874	133.019	187.391	-0.937055	0.44263	-0.494425	49.2185	32.9323	0.000991856	0.00490014	0.836094
trex5411	2.46456	4.06227	3.44716	-0.48408	0.720959	0.236879	NA	NA	NA	NA	NA
trex5412	51.0821	66.3414	113.053	-1.14612	0.377093	-0.769024	27.1197	36.6643	0.000253192	0.00120914	1.13068
trex5413	21.7536	26.6655	52.5954	-1.27368	0.293721	-0.979959	11.8862	19.357	0.0802699	0.163704	0.854452
trex5421	39.7297	42.1101	65.8143	-0.728182	0.0839462	-0.644236	17.3741	16.646	0.163406	0.196387	1.37041
trex5452	16.4479	10.9066	8.62794	0.930819	-0.592706	0.338113	4.23398	38.0947	0.000148183	0.000849144	1
trex5499	61.2175	100.392	79.4929	-0.376882	0.713628	0.336746	28.37	29.2661	0.00359679	0.0110936	1.13068
trex5503	9.15048	11.1621	18.2576	-0.99658	0.286693	-0.709887	4.53847	8.59558	0.73703	0.697269	1.18214
trex5511	13.0492	20.2239	12.5804	0.0527782	0.632104	0.684883	NA	NA	NA	NA	NA
trex5559	3.30572	5.70464	4.80688	-0.540137	0.787172	0.247035	NA	NA	NA	NA	NA
trex5560	12.8833	13.2998	10.7085	0.266746	0.0458961	0.312642	4.34096	14.5645	0.266121	0.363746	1
trex5575	30.5986	35.6533	21.4483	0.512603	0.220571	0.733173	10.3195	21.1861	0.0477209	0.0970812	1
trex5576	28.8029	28.0228	19.2295	0.582895	-0.0396151	0.54328	8.94924	27.2038	0.00722169	0.0246047	0.848225
trex5577	6.45831	11.2756	9.32687	-0.530236	0.803979	0.273743	NA	NA	NA	NA	NA
trex5583	10.9512	9.15919	13.4614	-0.297739	-0.257797	-0.555536	NA	NA	NA	NA	NA
trex5589	8.48469	8.12643	8.4697	0.00254977	-0.0622397	-0.0596899	2.9512	12.4132	0.413092	0.508044	1
trex5597	80.9844	89.0803	122.798	-0.600567	0.137463	-0.463104	34.4605	6.65267	0.879688	0.712404	1.37041
trex5599	23.2794	20.049	28.4524	-0.289499	-0.215523	-0.505022	8.44629	13.9896	0.301376	0.441606	0.878252
trex5600	11.467	11.0991	12.9515	-0.175621	-0.0470461	-0.222667	4.17928	12.7148	0.390104	0.48691	1
trex5601	10.7438	11.4234	25.1483	-1.22695	0.0884887	-1.13847	5.56753	30.7181	0.00217459	0.00700122	1.19253
trex5605	6.54178	5.65192	9.67298	-0.564276	-0.210944	-0.77522	NA	NA	NA	NA	NA
trex5621	4.35282	6.11525	20.3555	-2.2254	0.490462	-1.73494	3.62695	25.8175	0.0113902	0.027265	1.18214
trex5683	3.77309	7.19079	4.13951	-0.133713	0.930405	0.796692	NA	NA	NA	NA	NA
trex5690	470.929	592.031	237.811	0.985694	0.330162	1.31586	153.059	59.1773	3.18694e-08	6.26269e-07	0.836094
trex5691	37.6346	38.7924	18.8367	0.998512	0.0437133	1.04222	11.2095	31.1587	0.00186315	0.00711935	1
trex5693	135.164	155.801	105.673	0.355102	0.204995	0.560097	46.6714	23.4198	0.0243658	0.0670257	0.831292
trex5694	103.982	114.816	80.8952	0.362215	0.142988	0.505203	35.2643	14.8693	0.248661	0.345067	1
trex5695	149.609	190.794	100.876	0.568619	0.350815	0.919434	51.9243	28.0164	0.00550158	0.0172865	1
trex5696	67.0085	77.1087	81.8407	-0.288475	0.20255	-0.0859248	26.588	11.6764	0.472007	0.44292	1.37041
trex5698	47.8594	80.0792	47.6275	0.00701042	0.742624	0.749634	20.6585	34.0694	0.000657749	0.00302997	0.99393
trex5700	15.6818	22.3516	9.12949	0.780483	0.511285	1.29177	5.54955	34.6137	0.00053943	0.00219857	1.19253
trex5705	3.79563	8.04349	4.11568	-0.116792	1.08348	0.966692	NA	NA	NA	NA	NA
trex5708	13.459	20.8278	12.9995	0.0501053	0.629946	0.680052	5.56408	28.0708	0.00540165	0.0174504	0.967787
trex5709	14.2981	14.4155	9.18739	0.638102	0.0117925	0.649895	4.45973	27.9362	0.00565225	0.0154812	1.18214
trex5710	48.6263	70.9124	40.2184	0.273879	0.544302	0.818182	18.7983	27.8522	0.005814	0.0181726	0.99393
trex5711	22.9703	32.507	20.3319	0.176028	0.500977	0.677005	8.9203	35.0543	0.000459082	0.00256077	0.848225
trex5712	1974.2	2950.03	1652.11	0.256962	0.57946	0.836421	773.823	57.0885	7.61853e-08	1.36398e-06	0.838114
trex5713	1602.88	2439.53	1445.85	0.148744	0.605939	0.754683	645.792	56.9854	7.95218e-08	1.22234e-06	1
trex5717	5.50108	7.38181	13.2344	-1.2665	0.42426	-0.842242	NA	NA	NA	NA	NA
trex5718	41.3099	61.1974	98.5862	-1.2549	0.566984	-0.687916	23.6622	24.0916	0.0197655	0.0487783	0.99393
trex5720	2.83603	5.01073	3.21445	-0.1807	0.821147	0.640447	NA	NA	NA	NA	NA
trex5727	11.5715	13.1298	15.3855	-0.411001	0.182271	-0.22873	4.71692	18.8093	0.0932369	0.162897	1
trex5731	4176.34	4222.56	4077.74	0.0344698	0.0158761	0.0503459	1468.1	14.5293	0.268193	0.419592	0.836094
trex5732	6.3521	3.96054	3.26137	0.961755	-0.681539	0.280216	NA	NA	NA	NA	NA
trex5733	46702	42458.7	45671	0.0322059	-0.137426	-0.10522	15865.4	30.5779	0.00228382	0.00976513	0.836094
trex5735	11.3727	6.32063	11.1288	0.0312733	-0.847432	-0.816159	NA	NA	NA	NA	NA
trex5736	951.876	1015.87	926.903	0.0383558	0.0938663	0.132222	340.607	16.2984	0.17795	0.304802	0.838114
trex5737	170446	184324	186120	-0.126921	0.112932	-0.0139892	63645.5	30.3345	0.00248605	0.00901169	1
trex5738	2186.31	1976.03	3689.52	-0.754937	-0.145891	-0.900828	923.91	71.2376	1.87801e-10	5.52563e-09	0.838114
trex5740	87.134	114.002	90.1724	-0.0494512	0.387749	0.338298	34.2776	15.7079	0.204985	0.270929	1.13068
trex5742	1.63028e+06	1.61832e+06	1.77365e+06	-0.121599	-0.010626	-0.132225	590956	31.0978	0.00190349	0.00845308	0.831292
trex5744	6843.16	5412.69	5817.55	0.234251	-0.338316	-0.104065	2126.66	25.755	0.0116236	0.0369765	0.831292
trex5745	83.6774	52.6529	66.5733	0.329894	-0.668324	-0.33843	23.8752	42.9036	2.34439e-05	0.000175767	0.99393
trex5746	99354.9	82220.8	98549.9	0.0117375	-0.273088	-0.26135	32961.8	29.5712	0.0032385	0.0112367	1
trex5747	7169.85	7392.69	7258.09	-0.0176474	0.0441566	0.0265092	2567.59	21.6975	0.0410539	0.0861248	1
trex5748	30.4784	26.1985	24.3968	0.321094	-0.218305	0.102789	9.53976	12.5907	0.399475	0.560608	0.848225
trex5755	5.88665	6.42654	4.9887	0.238783	0.126595	0.365378	NA	NA	NA	NA	NA
trex5756	475.901	239.545	305.727	0.638416	-0.990366	-0.35195	120.159	69.0027	4.91955e-10	1.13034e-08	1
trex5757	293.624	220.39	282.138	0.0575693	-0.413908	-0.356339	93.6814	24.7806	0.0158973	0.0408213	1
trex5761	4.42297	4.97229	4.30932	0.037554	0.168896	0.20645	NA	NA	NA	NA	NA
trex5764	89.4157	67.5242	229.136	-1.3576	-0.405125	-1.76273	45.4287	148.855	9.6789e-26	1.52077e-23	0.838114
trex5765	24798.1	20388.6	26408.8	-0.0907934	-0.282461	-0.373255	8424.49	30.373	0.00245296	0.00892105	1
trex5766	63.7891	83.9986	230.936	-1.85611	0.397055	-1.45905	44.5635	133.525	1.20843e-22	1.3712e-20	0.836094
trex5767	645.727	549.975	974.518	-0.593764	-0.23156	-0.825324	255.365	63.087	6.1422e-09	1.4183e-07	0.836094
trex5768	24.4164	32.3807	142.32	-2.54322	0.407283	-2.13594	23.4297	172.898	1.21868e-30	2.12057e-28	1.37041
trex5769	7.52619	5.65221	6.99644	0.105299	-0.413105	-0.307806	NA	NA	NA	NA	NA
trex5771	13.5366	18.3618	20.0948	-0.569956	0.439838	-0.130118	6.11792	11.5632	0.481366	0.583881	0.967787
trex5772	51.1991	56.4203	65.8729	-0.363567	0.140097	-0.22347	20.4145	13.8767	0.308653	0.407303	1
trex5773	48.3315	49.9915	46.1388	0.0669829	0.0487169	0.1157	16.9985	8.30105	0.761184	0.737563	1.13068
trex5774	7.3274	5.29741	16.3682	-1.15952	-0.468014	-1.62754	NA	NA	NA	NA	NA
trex5775	3.36328	3.15989	5.03453	-0.58199	-0.0899926	-0.671983	NA	NA	NA	NA	NA
trex5776	9986.49	12022.5	12926.6	-0.372289	0.267684	-0.104605	4110.79	17.1029	0.145769	0.263836	0.831292
trex5777	11813.3	12459.7	13268.6	-0.167599	0.0768593	-0.0907398	4417.44	16.1516	0.18439	0.313184	0.838114
trex5779	15.9396	16.5019	30.7829	-0.949515	0.0500219	-0.899493	7.43948	24.8201	0.0156989	0.0403824	1
trex5781	1936.64	2166.88	2408.22	-0.314408	0.162058	-0.15235	766.222	14.641	0.261659	0.410513	0.838114
trex5782	31.0766	38.6251	39.1456	-0.333023	0.313711	-0.0193118	12.8078	16.6839	0.161878	0.274287	0.878252
trex5785	46.1153	48.2577	37.2548	0.307822	0.0655112	0.373333	15.4883	9.24689	0.681711	0.748203	0.99393
trex5786	11736.3	13394.5	13483.6	-0.200221	0.190658	-0.00956266	4543.67	18.1141	0.11227	0.21529	0.836094
trex5789	10.9056	15.2054	13.3778	-0.294778	0.479511	0.184734	4.64656	13.8788	0.308512	0.421107	0.95662
trex5790	2786.87	2886.19	3923.72	-0.493578	0.0505189	-0.443059	1129.23	22.3688	0.0335887	0.0847801	0.836094
trex5793	750.804	826.033	1087.27	-0.534201	0.137762	-0.39644	313.48	18.3911	0.104321	0.177585	1
trex5794	13.7696	17.0507	21.1989	-0.622508	0.308347	-0.314162	6.12098	14.8996	0.246974	0.301146	1.18214
trex5795	46.5102	54.5746	49.009	-0.0754975	0.230681	0.155184	17.6612	15.0313	0.239727	0.334963	1
trex5796	256.55	270.599	306.866	-0.258367	0.0769156	-0.181451	98.1368	15.4225	0.219139	0.312312	1
trex5797	2773.76	2497.35	2995.85	-0.111126	-0.151443	-0.262569	972.755	31.5892	0.00160067	0.0072651	0.836094
trex5798	8.67399	8.73094	10.1419	-0.225559	0.00944119	-0.216118	NA	NA	NA	NA	NA
trex5802	6.51927	6.67582	4.52617	0.526419	0.0342347	0.560654	NA	NA	NA	NA	NA
trex5803	578.123	680.337	670.386	-0.213617	0.234875	0.021257	226.963	12.0885	0.438601	0.609356	0.836094
trex5804	4.42926	6.15578	12.9974	-1.55309	0.474877	-1.07821	NA	NA	NA	NA	NA
trex5806	25.1553	31.1489	32.6665	-0.376951	0.30832	-0.0686306	10.469	9.64739	0.646864	0.808163	0.854452
trex5807	3.47863	3.38845	4.97651	-0.516615	-0.037894	-0.554509	NA	NA	NA	NA	NA
trex5808	4.09138	5.85469	4.81449	-0.234795	0.517005	0.282209	NA	NA	NA	NA	NA
trex5812	3.88262	2.70767	4.05565	-0.0629035	-0.519978	-0.582882	NA	NA	NA	NA	NA
trex5813	9.8768	9.97679	9.20344	0.101871	0.0145312	0.116402	NA	NA	NA	NA	NA
trex5818	4.82717	3.75576	5.67639	-0.233797	-0.362074	-0.595871	NA	NA	NA	NA	NA
trex5837	15.7469	3.1125	8.13318	0.953175	-2.33892	-1.38575	3.17616	58.7601	3.79475e-08	5.36411e-07	1.18214
trex5840	6.38164	2.57713	3.87722	0.718903	-1.30816	-0.589257	NA	NA	NA	NA	NA
trex5842	12.2952	7.02113	8.41273	0.547454	-0.808326	-0.260872	NA	NA	NA	NA	NA
trex5844	6.66242	5.64184	6.35761	0.0675612	-0.23988	-0.172319	NA	NA	NA	NA	NA
trex5846	7.50064	8.03208	5.36717	0.482854	0.0987588	0.581613	NA	NA	NA	NA	NA
trex5848	46.1338	31.5654	47.8566	-0.0528963	-0.547478	-0.600375	14.7739	20.6631	0.0555362	0.0992246	1.13068
trex5850	109.176	42.9397	106.733	0.0326438	-1.34627	-1.31363	30.4582	63.606	4.92935e-09	9.75149e-08	1
trex5851	4.94776	2.79531	3.23288	0.613956	-0.823768	-0.209812	NA	NA	NA	NA	NA
trex5853	13.5273	16.5394	14.3327	-0.0834339	0.290032	0.206598	5.22437	4.65965	0.968392	1	0.967787
trex5854	7.23783	2.7609	4.57686	0.661199	-1.39042	-0.729218	NA	NA	NA	NA	NA
trex5855	12.1301	7.35517	11.7813	0.0420832	-0.721756	-0.679673	NA	NA	NA	NA	NA
trex5856	16.4669	14.5133	17.7594	-0.109009	-0.182197	-0.291206	5.73508	13.8483	0.3105	0.360312	1.18214
trex5858	5.31707	5.66613	6.34564	-0.255135	0.0917333	-0.163401	NA	NA	NA	NA	NA
trex5859	4.9967	4.6397	5.33942	-0.0957075	-0.106943	-0.20265	NA	NA	NA	NA	NA
trex5860	8479.31	6803.62	8699.81	-0.0370376	-0.317644	-0.354682	2822	12.5879	0.399692	0.565874	0.838114
trex5863	4.80643	4.87787	4.07508	0.23814	0.0212846	0.259425	NA	NA	NA	NA	NA
trex5864	15.1473	15.9632	22.3401	-0.560577	0.0756944	-0.484882	6.28941	15.7146	0.20466	0.296116	1
trex5866	18.2509	12.5407	16.7024	0.127913	-0.541348	-0.413435	5.58852	10.9211	0.535691	0.619125	1
trex5869	450.999	148.801	396.249	0.186717	-1.59974	-1.41302	117.203	68.6544	5.71377e-10	1.55099e-08	0.831292
trex5870	7.67095	7.83903	8.309	-0.11527	0.031271	-0.0839993	NA	NA	NA	NA	NA
trex5872	25.3619	18.8156	21.2552	0.254844	-0.430736	-0.175892	7.69932	14.0594	0.296931	0.347853	1.18214
trex5873	3.1	2.69718	2.33594	0.408263	-0.200813	0.20745	NA	NA	NA	NA	NA
trex5874	25.0005	15.8578	24.3913	0.0355916	-0.656771	-0.621179	7.67778	18.4896	0.101613	0.178286	0.967787
trex5877	5.46926	4.54204	7.41202	-0.438521	-0.268004	-0.706525	NA	NA	NA	NA	NA
trex5878	12.9468	11.4455	12.3136	0.0723445	-0.177811	-0.105466	4.31911	6.00389	0.915886	0.936694	1
trex5881	276.4	193.164	278.074	-0.00871394	-0.516927	-0.525641	87.9729	49.2817	1.86726e-06	2.27398e-05	0.831292
trex5884	161.499	50.9967	129.125	0.322758	-1.66305	-1.34029	40.1977	55.3832	1.54494e-07	2.60276e-06	0.831292
trex5885	267.017	107.609	220.92	0.273405	-1.31113	-1.03773	70.0765	41.1375	4.6475e-05	0.000371996	0.831292
trex5889	56.6401	28.0272	73.4421	-0.374784	-1.015	-1.38978	18.6044	44.9118	1.06696e-05	7.91424e-05	1.13068
trex5890	729.356	236.753	570.442	0.354541	-1.62324	-1.2687	180.803	68.107	7.2272e-10	1.93079e-08	0.836094
trex5891	26.0451	12.6514	25.2627	0.0440018	-1.04172	-0.997719	7.52594	23.2831	0.0254168	0.0517182	1.19253
trex5895	54.8575	20.5062	51.4409	0.092773	-1.41963	-1.32686	14.9208	40.4611	6.02735e-05	0.000301752	1.37041
trex5896	23.1401	20.5521	28.2514	-0.287926	-0.171111	-0.459037	8.46544	11.9573	0.449115	0.596759	0.878252
trex5897	272.122	362.761	328.499	-0.271634	0.414763	0.143129	113.359	13.6797	0.321629	0.481561	0.836094
trex5899	63.5215	21.1315	88.571	-0.47959	-1.58785	-2.06744	20.3829	100.954	3.62052e-16	1.77466e-14	1
trex5902	11.8557	4.38685	25.3734	-1.09774	-1.43432	-2.53206	4.89685	53.6243	3.18891e-07	4.43463e-06	0.959842
trex5904	735.07	975.17	775.814	-0.0778294	0.407772	0.329943	292.528	29.8387	0.00295282	0.0104127	1
trex5905	3.94633	4.91048	5.43322	-0.461296	0.315351	-0.145945	NA	NA	NA	NA	NA
trex5910	4.91408	1.62447	2.23219	1.13846	-1.59695	-0.458487	NA	NA	NA	NA	NA
trex5912	7.41576	5.28996	7.79342	-0.0716613	-0.487336	-0.558998	NA	NA	NA	NA	NA
trex5913	86.346	106.682	86.7155	-0.00616161	0.305111	0.29895	32.9168	14.4364	0.273712	0.291083	1.37041
trex5915	3843.7	5115.42	4009	-0.0607484	0.412359	0.351611	1525.93	32.8921	0.00100626	0.00429106	1
trex5920	60.9688	54.4196	51.0329	0.256645	-0.163947	0.0926983	19.5824	11.0711	0.522832	0.479092	1.37041
trex5921	517.366	652.962	538.167	-0.0568675	0.335814	0.278947	201.035	19.9024	0.0689548	0.148169	0.836094
trex5924	5.38544	5.08036	3.43237	0.649858	-0.0841352	0.565722	NA	NA	NA	NA	NA
trex5931	26.9568	28.3916	23.5909	0.192422	0.0748156	0.267238	9.28862	18.6985	0.0960682	0.166492	1
trex5936	194.088	203.379	153.061	0.342606	0.0674605	0.410067	64.7794	27.3348	0.00691338	0.0240893	0.831292
trex5937	1763.3	2490.06	2058.38	-0.223232	0.497903	0.274671	742.688	21.0152	0.0501586	0.11667	0.831292
trex5942	502.015	727.965	415.478	0.272959	0.536139	0.809098	193.617	49.404	1.77737e-06	1.86023e-05	1
trex5951	10.725	12.042	7.99731	0.423397	0.167087	0.590483	NA	NA	NA	NA	NA
trex5952	2.90063	4.32081	4.04688	-0.480448	0.574937	0.0944896	NA	NA	NA	NA	NA
trex5959	14.9921	13.841	16.1935	-0.111206	-0.115256	-0.226462	5.29818	12.9602	0.371937	0.469665	1
trex5963	1347.38	1960.39	1303.55	0.0477109	0.540985	0.588696	542.605	46.1729	6.47814e-06	6.64223e-05	0.831292
trex5971	8.75726	8.70196	4.76951	0.876638	-0.00913875	0.867499	NA	NA	NA	NA	NA
trex5973	37.9028	49.6608	35.5119	0.0939999	0.389804	0.483803	14.482	25.8274	0.0113536	0.0313094	0.99393
trex5977	524.995	751.82	408.426	0.362231	0.518083	0.880314	198.299	66.6456	1.35121e-09	2.90774e-08	1
trex5982	8.85101	11.052	9.7427	-0.138479	0.320392	0.181913	NA	NA	NA	NA	NA
trex5986	2287.52	3309.77	1659.14	0.463346	0.532947	0.996293	853.848	64.2296	3.783e-09	7.62042e-08	1
trex5987	504.598	628.377	368.624	0.452987	0.316494	0.769481	176.69	39.6005	8.37514e-05	0.000524442	1
trex5988	7.84644	8.16512	6.70402	0.227012	0.0574364	0.284448	2.67289	14.9244	0.245599	0.352747	0.959842
trex5989	92.2799	113.854	66.4082	0.474656	0.303095	0.777751	32.0694	49.348	1.81801e-06	1.9031e-05	0.99393
trex5992	4.4961	8.2434	5.59327	-0.315017	0.874567	0.559549	NA	NA	NA	NA	NA
trex5999	12.2323	20.1345	20.8062	-0.766314	0.718972	-0.0473416	6.25675	23.1917	0.0261417	0.0530037	1.19253
trex6001	12.0245	10.7396	19.4154	-0.691231	-0.163037	-0.854268	4.96317	15.7038	0.205181	0.296724	1
trex6005	4.88368	6.34816	8.64465	-0.823839	0.378369	-0.44547	NA	NA	NA	NA	NA
trex6013	6.97881	7.88601	5.95849	0.228035	0.176314	0.404349	NA	NA	NA	NA	NA
trex6016	31.4031	21.9686	27.2011	0.207241	-0.515463	-0.308222	9.48082	51.0267	9.21458e-07	1.18833e-05	0.878252
trex6038	28.4668	45.244	40.597	-0.512092	0.668445	0.156352	13.4503	30.0704	0.00272507	0.00974993	1
trex6039	91.5498	115.614	168.95	-0.883965	0.336689	-0.547276	44.2565	16.4693	0.170674	0.258738	1
trex6041	48.481	51.2103	57.1018	-0.236117	0.0790169	-0.1571	18.4495	12.607	0.398237	0.493551	1
trex6044	5.18129	6.25325	4.43471	0.224474	0.271293	0.495767	NA	NA	NA	NA	NA
trex6046	421.848	374.013	478.867	-0.182902	-0.173633	-0.356534	149.994	14.9636	0.243435	0.339095	1
trex6049	369.881	266.623	334.64	0.144452	-0.472258	-0.327806	114.272	24.5182	0.0172782	0.0436058	1
trex6054	65.8685	49.388	70.5889	-0.0998534	-0.415428	-0.515282	21.868	26.8956	0.00799916	0.0181403	1.37041
trex6055	3.61963	4.87629	5.08813	-0.491293	0.429941	-0.0613512	NA	NA	NA	NA	NA
trex6061	22.702	14.5567	30.9646	-0.447798	-0.641142	-1.08894	8.02768	20.7953	0.0534594	0.119952	0.854452
trex6063	77.9122	53.9983	64.511	0.272305	-0.528936	-0.256631	23.1125	13.3131	0.346702	0.447005	0.99393
trex6064	22.2929	24.6275	22.1915	0.00658201	0.143685	0.150267	8.13225	4.67274	0.968027	1	0.854452
trex6065	17.4179	25.9258	19.5363	-0.16558	0.573817	0.408237	7.39896	10.5289	0.569661	0.56643	1.19253
trex6069	33.8799	48.1981	54.343	-0.681666	0.508546	-0.17312	16.0524	9.60396	0.65066	0.72225	0.99393
trex6073	78.443	82.7092	71.2466	0.138824	0.0764026	0.215226	27.3458	13.3713	0.342639	0.34658	1.37041
trex6075	7.94507	5.17711	6.90592	0.202225	-0.617912	-0.415686	NA	NA	NA	NA	NA
trex6124	4.69027	6.7568	3.01746	0.636337	0.526668	1.163	NA	NA	NA	NA	NA
trex6133	5.54374	6.41051	5.79746	-0.0645608	0.209578	0.145018	NA	NA	NA	NA	NA
trex6135	4.32869	4.85544	4.98055	-0.202374	0.165672	-0.0367023	NA	NA	NA	NA	NA
trex6145	30.9926	42.3004	18.4119	0.751284	0.448746	1.20003	10.7907	44.7039	1.15806e-05	9.4695e-05	1
trex6146	148.5	225.408	142.648	0.0580049	0.602073	0.660077	60.782	46.1326	6.58266e-06	6.6986e-05	0.836094
trex6147	22.2335	34.7659	18.336	0.278052	0.644941	0.922993	8.86456	26.4643	0.0092214	0.0292514	0.878252
trex6149	131.085	193.14	118.395	0.146897	0.559144	0.706041	52.0822	47.8989	3.25491e-06	3.66345e-05	0.831292
trex6177	6.88321	8.95695	10.0882	-0.551511	0.379927	-0.171584	NA	NA	NA	NA	NA
trex6193	15.8539	26.5659	20.1434	-0.345473	0.744736	0.399263	7.36168	17.5421	0.130319	0.183477	1.19253
trex6217	27.4529	29.8104	15.6829	0.807764	0.11886	0.926624	8.58342	50.9505	9.50405e-07	1.10045e-05	1
trex6219	29.9648	25.3092	17.563	0.770729	-0.243608	0.52712	8.57058	40.587	5.74323e-05	0.000426123	0.878252
trex6220	12.099	14.3147	10.0361	0.269691	0.242611	0.512301	4.28897	21.3997	0.0448254	0.0924701	1
trex6223	98.374	134.234	103.119	-0.0679612	0.448406	0.380444	39.5043	14.1785	0.289457	0.444813	0.836094
trex6224	25.8821	27.0185	25.7927	0.00499129	0.0619897	0.066981	9.25967	9.89514	0.62516	0.787142	0.854452
trex6225	11.4917	15.4767	12.1493	-0.0802817	0.429507	0.349225	NA	NA	NA	NA	NA
trex6226	156.486	215.089	168.832	-0.10956	0.458903	0.349343	63.5885	36.5907	0.000260219	0.00138141	1
trex6227	80.9657	94.8241	77.1846	0.0689976	0.227944	0.296942	29.7669	14.026	0.299051	0.399353	0.99393
trex6228	20.032	20.1737	20.4904	-0.0326419	0.010166	-0.0224759	7.14198	16.9272	0.152358	0.237584	1
trex6229	11.4381	11.8735	7.90633	0.532773	0.0538888	0.586662	NA	NA	NA	NA	NA
trex6230	127.346	160.633	135.427	-0.088769	0.335017	0.246248	49.8213	21.6845	0.0412112	0.0863761	1
trex6235	5.43395	2.73276	4.51392	0.267621	-0.991642	-0.724021	NA	NA	NA	NA	NA
trex6242	10.8424	10.7664	5.44677	0.993217	-0.0101559	0.983061	NA	NA	NA	NA	NA
trex6243	16.0687	16.9068	15.754	0.0285404	0.0733521	0.101893	5.7339	11.66	0.473353	0.495533	1.18214
trex6247	61.7749	84.4318	36.0222	0.778136	0.450765	1.2289	21.4425	50.1404	1.31995e-06	1.45977e-05	0.99393
trex6248	104.338	121.299	71.7068	0.541088	0.217292	0.758381	34.9878	26.6943	0.00854908	0.0246821	1
trex6251	4.58556	5.4932	5.45484	-0.250439	0.26055	0.010111	NA	NA	NA	NA	NA
trex6270	4.09387	6.65742	3.74159	0.12981	0.701499	0.83131	NA	NA	NA	NA	NA
trex6277	5.83178	4.07315	4.9794	0.227964	-0.517791	-0.289827	NA	NA	NA	NA	NA
trex6281	8.56643	8.08731	5.9327	0.530005	-0.0830338	0.446971	NA	NA	NA	NA	NA
trex6282	6.99375	8.27835	20.7425	-1.56845	0.243276	-1.32517	4.23775	31.3945	0.00171466	0.00664112	1
trex6283	3.40939	4.48613	7.73146	-1.18123	0.395956	-0.785271	NA	NA	NA	NA	NA
trex6285	11.7175	20.0856	15.0588	-0.361942	0.777498	0.415556	5.51414	17.3559	0.136693	0.224174	0.967787
trex6286	23.625	23.9031	16.9838	0.476156	0.0168828	0.493039	7.59096	28.0573	0.00542631	0.0170926	1
trex6287	24.7762	36.042	21.6148	0.196936	0.540723	0.737659	9.6997	23.3678	0.024761	0.058429	1
trex6289	19.7204	19.269	22.3406	-0.179982	-0.0334051	-0.213387	7.21656	11.8898	0.454569	0.47874	1.19253
trex6290	24.1921	37.7243	44.3758	-0.875235	0.640957	-0.234277	12.5072	11.4073	0.494376	0.581662	1
trex6291	4.84827	5.2979	7.69686	-0.6668	0.127951	-0.53885	NA	NA	NA	NA	NA
trex6293	24.4782	30.1794	35.0519	-0.517997	0.302065	-0.215932	10.5559	19.9343	0.0683395	0.128673	1
trex6295	27.0317	43.1269	52.8753	-0.967941	0.673936	-0.294005	14.4771	12.8657	0.378874	0.434327	1.13068
trex6296	5.23844	5.46167	7.90709	-0.594008	0.060204	-0.533804	NA	NA	NA	NA	NA
trex6297	33.4466	42.3566	42.5956	-0.348843	0.340725	-0.00811786	13.9317	12.7859	0.384789	0.481628	1
trex6298	9.97914	10.9107	20.9807	-1.07207	0.128753	-0.943321	4.92681	10.9578	0.532541	0.636193	0.959842
trex6299	10.0098	11.6236	25.4524	-1.34638	0.215644	-1.13074	5.5405	18.2322	0.108818	0.161242	1.18214
trex6300	22.7368	28.387	37.5533	-0.723911	0.320201	-0.40371	10.4344	17.4458	0.133583	0.214487	1
trex6302	73.9207	125.864	185.27	-1.32558	0.767818	-0.557765	45.3086	33.0212	0.000960688	0.00478357	0.836094
trex6303	5.83848	6.68421	13.7418	-1.23491	0.195164	-1.03974	NA	NA	NA	NA	NA
trex6305	29.4006	38.498	22.2866	0.399669	0.388937	0.788607	10.6119	27.6566	0.00620847	0.019108	1
trex6307	8.61611	9.70933	10.791	-0.324721	0.172336	-0.152386	NA	NA	NA	NA	NA
trex6308	9.36199	12.0207	15.4637	-0.723999	0.360638	-0.363361	NA	NA	NA	NA	NA
trex6309	11.8892	19.2486	16.0536	-0.433246	0.695102	0.261856	5.55292	19.6659	0.0736769	0.139441	0.967787
trex6310	23.7582	21.4926	29.9002	-0.331729	-0.144588	-0.476318	8.84285	17.4346	0.133968	0.214988	1
trex6311	23.7163	30.5041	29.0312	-0.291728	0.363126	0.0713979	9.79603	6.60869	0.882353	1	0.854452
trex6312	2.9719	3.91688	4.83737	-0.702835	0.398319	-0.304515	NA	NA	NA	NA	NA
trex6314	15.0026	16.5251	31.8227	-1.08485	0.13945	-0.945398	7.4543	14.2363	0.285873	0.393806	0.967787
trex6315	15.737	18.5887	43.2395	-1.45819	0.240266	-1.21793	9.12692	19.3355	0.080747	0.165434	0.848225
trex6316	14.8323	24.7799	34.5586	-1.2203	0.740426	-0.479874	8.72751	15.5865	0.210918	0.343088	0.854452
trex6317	31.1034	34.6233	70.3908	-1.17831	0.154672	-1.02364	16.0166	21.2763	0.0464773	0.0956137	0.99393
trex6318	75.7931	101.133	173.155	-1.19192	0.416117	-0.775806	41.1933	25.2735	0.0135785	0.0414729	0.836094
trex6319	5.91879	5.04793	14.7557	-1.3179	-0.229611	-1.54751	3.0267	26.1451	0.0102377	0.0296398	0.959842
trex6322	5.68014	8.93193	14.0358	-1.30511	0.653047	-0.652063	NA	NA	NA	NA	NA
trex6323	10.2764	11.1944	12.2426	-0.252577	0.123437	-0.129141	NA	NA	NA	NA	NA
trex6324	17.9272	20.6713	21.6293	-0.270837	0.205481	-0.0653557	7.08688	9.09125	0.695118	0.775377	0.967787
trex6325	16.9835	21.1311	30.6932	-0.853787	0.31524	-0.538547	8.09646	12.2509	0.425745	0.58468	0.854452
trex6328	10.3417	12.3417	17.7398	-0.778519	0.255067	-0.523452	4.75651	8.67258	0.730613	0.692445	1.18214
trex6329	18.4498	16.6988	32.5939	-0.820999	-0.143861	-0.96486	7.97111	14.1909	0.288686	0.436867	0.854452
trex6330	55.2647	77.1492	115.405	-1.06228	0.481293	-0.580987	29.1603	23.3164	0.0251565	0.0457747	1.37041
trex6332	3.69427	3.51258	12.1141	-1.71333	-0.0727586	-1.78609	NA	NA	NA	NA	NA
trex6340	11.0477	15.4375	25.0962	-1.18373	0.482697	-0.70103	6.06946	29.8593	0.00293187	0.0103637	1
trex6344	3.34896	3.88689	6.96661	-1.05674	0.214904	-0.841839	NA	NA	NA	NA	NA
trex6345	160.318	211.468	357.918	-1.15869	0.399505	-0.759188	85.8627	30.856	0.00207207	0.00896925	0.838114
trex6346	12.8159	10.8524	22.6535	-0.821797	-0.239917	-1.06171	5.45058	15.0482	0.238812	0.293471	1.18214
trex6352	10.325	12.32	22.8899	-1.14857	0.254865	-0.893708	5.35798	16.4798	0.170236	0.227483	1.18214
trex6383	83.7546	115.672	191.222	-1.19101	0.465796	-0.725215	45.9668	19.3346	0.080768	0.146028	1
trex6390	38.2626	40.5353	29.5798	0.371325	0.0832427	0.454567	12.7526	16.8197	0.156507	0.273171	0.854452
trex6391	53.7951	48.7191	45.4637	0.24276	-0.142988	0.0997721	17.4122	19.505	0.077049	0.140713	1
trex6400	6.62541	8.35998	7.11954	-0.103773	0.33549	0.231716	NA	NA	NA	NA	NA
trex6415	902.223	1292.79	712.241	0.341117	0.518932	0.86005	342.09	47.7134	3.50579e-06	3.90032e-05	0.831292
trex6436	4.83842	8.02321	4.83946	-0.000310927	0.729644	0.729333	NA	NA	NA	NA	NA
trex6439	5.19674	10.5925	9.22494	-0.827934	1.02737	0.199438	NA	NA	NA	NA	NA
trex6441	46.9619	56.657	43.5483	0.108875	0.270762	0.379637	17.3168	16.859	0.154981	0.218849	1.13068
trex6442	110.564	97.4539	105.382	0.0692507	-0.182086	-0.112835	36.877	7.85518	0.796343	0.840109	1
trex6443	414.225	578.842	365.857	0.179134	0.482756	0.66189	159.902	41.735	3.69031e-05	0.000260341	1
trex6447	1039.63	1469.4	823.488	0.336246	0.499165	0.83541	392.13	50.4391	1.16957e-06	1.52874e-05	0.831292
trex6459	4.36877	6.23955	4.93108	-0.174676	0.514215	0.339539	NA	NA	NA	NA	NA
trex6463	3.99875	4.38792	3.89514	0.0378757	0.133988	0.171863	NA	NA	NA	NA	NA
trex6469	12.085	13.2507	12.8382	-0.0872291	0.132862	0.0456325	4.49184	7.1638	0.846602	0.909015	0.959842
trex6470	46.1922	64.5901	34.6784	0.41361	0.483664	0.897274	17.116	29.176	0.00370966	0.0125741	1
trex6471	28.9847	47.2765	29.0629	-0.00388507	0.705831	0.701946	12.3932	44.7103	1.15514e-05	0.000105779	0.878252
trex6473	117.59	162.486	163.365	-0.474342	0.466556	-0.00778573	52.1787	6.41019	0.894011	1	0.836094
trex6478	41.1245	42.4208	39.5273	0.0571517	0.0447736	0.101925	14.4817	14.6024	0.263906	0.361503	1
trex6508	5.42572	8.66261	4.10432	0.402672	0.674987	1.07766	NA	NA	NA	NA	NA
trex6509	7.70752	10.7434	4.75168	0.69783	0.479118	1.17695	2.7302	34.9418	0.000478409	0.0023913	0.959842
trex6510	5.10842	8.42916	6.48973	-0.34528	0.722511	0.377232	NA	NA	NA	NA	NA
trex6511	306.783	415.81	275.977	0.152672	0.438703	0.591375	117.5	39.8742	7.54485e-05	0.000561951	0.831292
trex6512	355.336	461.077	296.652	0.260413	0.375824	0.636236	130.972	45.181	9.59462e-06	9.4032e-05	0.836094
trex6513	304.4	369.808	251.492	0.275456	0.280809	0.556265	108.925	37.9795	0.000154748	0.000878024	1
trex6522	22.4424	11.2149	36.4127	-0.69821	-1.00081	-1.69902	8.24498	30.8294	0.0020915	0.00780928	1
trex6525	6.06234	5.503	11.9271	-0.976292	-0.139656	-1.11595	NA	NA	NA	NA	NA
trex6529	111.632	84.2112	108.371	0.0427717	-0.406664	-0.363892	35.7962	11.4519	0.490635	0.578186	1
trex6534	113.576	109.06	167.698	-0.562208	-0.0585399	-0.620748	45.9298	20.4468	0.0590925	0.131407	0.838114
trex6543	10.0224	10.0705	8.24867	0.281002	0.00689901	0.287901	3.33489	29.1382	0.003758	0.0127038	1
trex6552	4.58338	5.42845	4.78202	-0.06121	0.244128	0.182918	NA	NA	NA	NA	NA
trex6553	41.608	28.4884	23.4844	0.825159	-0.546486	0.278673	11.0114	23.2362	0.025786	0.0603474	1
trex6554	4.55233	2.93871	2.19296	1.05373	-0.631422	0.422305	NA	NA	NA	NA	NA
trex6558	2252.47	1749.53	1811.24	0.314532	-0.364541	-0.0500093	684.032	14.2778	0.283319	0.437612	0.836094
trex6559	9.63179	8.27318	8.50154	0.180078	-0.219361	-0.0392823	NA	NA	NA	NA	NA
trex6560	16.3016	19.5552	26.8017	-0.717314	0.26254	-0.454774	7.37288	12.6075	0.398199	0.493551	1
trex6562	18.2271	23.1511	27.1279	-0.573694	0.344998	-0.228697	8.06097	10.3173	0.588142	0.666989	1
trex6563	101.748	122.817	104.646	-0.0405198	0.271515	0.230995	38.7376	8.2158	0.768047	0.742664	1.13068
trex6564	104.383	135.635	163.477	-0.647198	0.377841	-0.269357	47.4785	12.1498	0.433727	0.606974	0.831292
trex6565	118.115	169.551	127.473	-0.109998	0.521526	0.411528	48.8485	37.0713	0.000217536	0.00138141	0.836094
trex6566	225.742	348.78	252.738	-0.162962	0.627638	0.464677	97.3418	35.7537	0.000354878	0.00209485	0.831292
trex6577	229.941	174.857	224.312	0.0357598	-0.395086	-0.359327	74.026	10.5835	0.564911	0.739707	0.836094
trex6578	25.5531	18.6114	24.2916	0.0730408	-0.45731	-0.384269	8.05507	11.2145	0.510632	0.660554	0.878252
trex6579	29.7566	25.847	41.1567	-0.46792	-0.203212	-0.671132	11.3856	23.6178	0.0229158	0.0548079	1
trex6580	16.8232	20.9571	21.1694	-0.331529	0.31699	-0.0145389	6.93647	10.2783	0.591563	0.669922	1
trex6581	10.9174	18.6914	17.8921	-0.71269	0.775742	0.0630521	5.58932	21.1498	0.0482296	0.100318	0.967787
trex6582	7.07137	10.1375	11.9844	-0.761095	0.519635	-0.24146	NA	NA	NA	NA	NA
trex6584	13.5735	16.5214	29.0763	-1.09905	0.28354	-0.815506	6.96254	14.494	0.270278	0.368004	1
trex6616	20.5929	27.289	17.0158	0.275274	0.406168	0.681442	7.63637	34.3144	0.000601663	0.00280279	1
trex6617	35.0606	53.2174	32.2577	0.120209	0.602047	0.722256	14.1832	43.1442	2.13451e-05	0.000161387	1
trex6618	10.4474	18.1138	10.6094	-0.0221911	0.793936	0.771745	4.60912	14.7451	0.255671	0.365028	0.95662
trex6621	169.229	190.931	475.215	-1.4896	0.174072	-1.31553	98.2968	23.0685	0.0271503	0.0628732	1
trex6622	683.736	727.995	1495.61	-1.12922	0.090489	-1.03873	342.1	23.7318	0.0221183	0.0615847	0.836094
trex6624	161.602	199.817	157.575	0.036408	0.306231	0.342639	61.069	33.3744	0.000845935	0.00431041	0.836094
trex6625	198.611	255.372	135.785	0.548621	0.362656	0.911277	69.3967	60.6058	1.75012e-08	3.64934e-07	0.831292
trex6626	132.775	112.909	191.495	-0.528329	-0.233822	-0.762151	51.4418	13.3778	0.342191	0.440688	1
[truncated: 14,701 more rows]

## Sheet: Clustering
ID	Cluster
trex14432	T1
trex101168	T1
trex12574	T1
trex559533	T1
trex2413	T1
trex2419	T1
trex2402	T1
trex9788	T1
trex9786	T1
trex84458	T1
trex311191	T1
trex12087	T1
trex178241	T1
trex218378	T1
trex9820	T1
trex24892	T1
trex14299	T1
trex14309	T1
trex14321	T1
trex46580	T1
trex78703	T1
trex12592	T1
trex26330	T1
trex12591	T1
trex411932	T1
trex214533	T1
trex9819	T1
trex14297	T1
trex47575	T1
trex159151	T1
trex11518	T1
trex9818	T1
trex11501	T1
trex46827	T1
trex548110	T1
trex23517	T1
trex76172	T1
trex41711	T1
trex14294	T1
trex14295	T1
trex14300	T1
trex101064	T1
trex140527	T1
trex13614	T1
trex12860	T1
trex38877	T1
trex45632	T1
trex14320	T1
trex14314	T1
trex14326	T1
trex237799	T1
trex24852	T1
trex142922	T1
trex313999	T1
trex425945	T1
trex14312	T1
trex14436	T1
trex18379	T1
trex14463	T1
trex15455	T1
trex17156	T1
trex95513	T1
trex36002	T1
trex31248	T1
trex812921	T1
trex14301	T1
trex74077	T1
trex101603	T1
trex110656	T1
trex140418	T1
trex524242	T1
trex5333	T1
trex15840	T1
trex533881	T1
trex140025	T1
trex253246	T1
trex1321415	T1
trex945253	T1
trex179959	T1
trex200335	T1
trex291442	T1
trex1186877	T1
trex45681	T1
trex9792	T1
trex167558	T1
trex12008	T1
trex558217	T1
trex99284	T1
trex74116	T1
trex12785	T1
trex12789	T1
trex14189	T1
trex2415	T1
trex24868	T1
trex8215	T1
trex167916	T1
trex906679	T1
trex14199	T1
trex9800	T1
trex9801	T1
trex9791	T1
trex9796	T1
trex160699	T1
trex8223	T1
trex9798	T1
trex559463	T2
trex573923	T2
trex21332	T2
trex499965	T2
trex499967	T2
trex167076	T2
trex12098	T2
trex12104	T2
trex533884	T2
trex158540	T2
trex136570	T2
trex146421	T2
trex12415	T2
trex214625	T2
trex241304	T2
trex37932	T2
trex112152	T2
trex141757	T2
trex3878	T2
trex3879	T2
trex11193	T2
trex19477	T2
trex67590	T2
trex325771	T2
trex1206157	T2
trex1404504	T2
trex23223	T2
trex426118	T2
trex124329	T2
trex143358	T2
trex136977	T2
trex9685	T2
trex397670	T2
trex14193	T2
trex202711	T2
trex494491	T2
trex3880	T2
trex93318	T2
trex6282	T2
trex8859	T2
trex8212	T2
trex533485	T2
trex64805	T2
trex11022	T2
trex40809	T2
trex14319	T2
trex456988	T2
trex14329	T2
trex14313	T2
trex78705	T2
trex3264	T2
trex120637	T2
trex12233	T2
trex8781	T2
trex14460	T2
trex163202	T2
trex325730	T2
trex143781	T2
trex313998	T2
trex333486	T3
trex50352	T3
trex293372	T3
trex5764	T3
trex19323	T3
trex565446	T3
trex5738	T3
trex5767	T3
trex92007	T3
trex494508	T3
trex26289	T3
trex134124	T3
trex289943	T3
trex373779	T3
trex340407	T3
trex155654	T3
trex256817	T3
trex327117	T3
trex2010	T3
trex16029	T3
trex70299	T3
trex404749	T3
trex400484	T3
trex310715	T3
trex400483	T3
trex231972	T3
trex531379	T3
trex494519	T3
trex1472916	T3
trex399318	T3
trex846212	T3
trex846404	T3
trex814577	T3
trex867305	T3
trex398955	T3
trex399307	T3
trex1342011	T3
trex1189967	T3
trex837400	T3
trex873874	T3
trex398573	T3
trex295835	T3
trex233633	T3
trex292857	T3
trex404735	T3
trex276356	T3
trex190087	T3
trex233628	T3
trex146964	T3
trex233630	T3
trex259665	T3
trex292859	T3
trex29330	T3
trex48514	T3
trex16103	T3
trex63738	T3
trex401304	T3
trex1157674	T3
trex866827	T3
trex1148586	T3
trex2820	T3
trex714316	T3
trex2800	T3
trex1500694	T3
trex137953	T3
trex1249	T3
trex289935	T3
trex458733	T3
trex2785	T3
trex501955	T3
trex521	T3
trex31506	T3
trex5766	T3
trex5768	T3
trex341074	T3
trex422	T3
trex53878	T3
trex3806	T3
trex13504	T3
trex822511	T4
trex211598	T4
trex500438	T4
trex13761	T4
trex138611	T4
trex220289	T4
trex333632	T4
trex406224	T4
trex286702	T4
trex286700	T4
trex1197478	T4
trex176478	T4
trex180168	T4
trex141716	T4
trex233989	T4
trex157020	T4
trex532499	T4
trex145159	T4
trex253948	T4
trex291443	T4
trex138174	T4
trex138176	T4
trex144487	T4
trex3701	T4
trex209801	T4
trex367670	T4
trex178263	T4
trex402905	T4
trex144332	T4
trex226362	T4
trex287748	T4
trex308831	T4
trex824010	T4
trex205228	T4
trex827927	T4
trex866846	T4
trex561907	T4
trex814207	T4
trex324286	T4
trex530125	T4
trex1347775	T4
trex287926	T4
trex231331	T4
trex1381309	T4
trex1441236	T4
trex943349	T4
trex1189538	T4
trex499555	T4
trex288115	T4
trex1226276	T4
trex360790	T4
trex1185139	T4
trex258732	T4
trex497953	T4
trex253752	T4
trex496786	T4
trex1293390	T4
trex1442327	T4
trex501967	T4
trex1469137	T4
trex920693	T4
trex573585	T4
trex210850	T4
trex223684	T4
trex530643	T4
trex403825	T4
trex1189268	T4
trex501958	T4
trex261604	T4
trex530645	T4
trex267245	T4
trex1184666	T4
trex1206057	T4
trex1526891	T4
trex1184669	T4
trex500342	T4
trex1419409	T4
trex1487107	T4
trex1178300	T4
trex194372	T4
trex295275	T4
trex1341050	T4
trex1486495	T4
trex501620	T4
trex1181587	T4
trex288119	T4
trex1389286	T4
trex1383130	T4
trex402898	T4
trex929045	T4
trex33306	T5
trex4680	T5
trex287604	T5
trex496303	T5
trex7953	T5
trex532916	T5
trex3008	T5
trex536646	T5
trex4114	T5
trex144023	T5
trex308283	T5
trex139332	T5
trex269453	T5
trex152964	T5
trex284630	T5
trex610652	T5
trex141260	T5
trex352207	T5
trex329361	T5
trex26425	T5
trex3699	T5
trex138616	T5
trex61338	T5
trex232162	T5
trex163647	T5
trex273561	T5
trex206510	T5
trex426	T5
trex19005	T5
trex234116	T5
trex26164	T5
trex532165	T5
trex531188	T5
trex6883	T5
trex118273	T5
trex6790	T5
trex27283	T5
trex16784	T5
trex30079	T5
trex3698	T5
trex188775	T5
trex13765	T5
trex26410	T5
trex28505	T5
trex138610	T5
trex349947	T5
trex201335	T5
trex336156	T5
trex172437	T5
trex376738	T5
trex138062	T5
trex458734	T5
trex109050	T5
trex289945	T5
trex25907	T5
trex681379	T5
trex12093	T6
trex38477	T6
trex6302	T6
trex31782	T6
trex24855	T6
trex14322	T6
trex24854	T6
trex107839	T6
trex9122	T6
trex6345	T6
trex24851	T6
trex98048	T6
trex41720	T6
trex24856	T6
trex237800	T6
trex23788	T6
trex154772	T6
trex14317	T6
trex1315023	T6
trex64803	T6
trex827741	T6
trex683543	T6
trex5395	T6
trex5398	T6
trex5412	T6
trex231012	T6
trex17029	T6
trex283049	T6
trex535678	T6
trex23802	T6
trex842649	T6
trex258668	T6
trex14327	T6
trex1185269	T6
trex23914	T6
trex64572	T6
trex259246	T6
trex542	T6
trex12091	T6
trex12184	T6
trex81402	T6
trex4715	T6
trex92416	T6
trex73099	T6
trex611075	T6
trex316232	T6
trex26821	T6
trex727	T6
trex307369	T6
trex289404	T6
trex391013	T6
trex187850	T6
trex203732	T6
trex78696	T6
trex103959	T6
trex69169	T6
trex10378	T6
trex11445	T6
trex97089	T6
trex212051	T6
trex58257	T6
trex425855	T6
trex7740	T6
trex110651	T6
trex215434	T6
trex217691	T6
trex620358	T6
trex1003099	T6
trex12807	T6
trex98045	T6
trex191683	T6
trex124839	T6
trex325377	T6
trex90432	T6
trex390442	T6
trex224549	T6
trex110686	T6
trex212058	T6
trex47606	T6
trex46836	T6
trex324032	T6
trex82974	T6
trex1189630	T6
trex23906	T6
trex147784	T6
trex317400	T6
trex419769	T6
trex14406	T6
trex1204458	T6
trex312376	T6
trex318319	T6
trex397364	T6
trex149426	T6
trex275290	T6
trex289183	T6
trex1532	T6
trex27485	T6
trex164202	T6
trex168925	T6
trex187872	T6
trex204836	T6
trex232888	T6
trex446192	T6
trex25005	T6
trex122647	T6
trex186419	T6
trex16592	T6
trex175629	T6
trex4223	T6
trex394305	T6
trex264914	T6
trex426745	T6
trex440597	T6
trex78678	T6
trex413543	T6
trex289327	T6
trex555717	T6
trex287808	T6
trex376102	T6
trex15348	T6
trex455103	T6
trex318277	T6
trex387331	T6
trex1529	T6
trex9794	T6
trex3195	T6
trex436575	T6
trex212065	T6
trex44098	T6
trex18432	T6
trex132327	T6
trex23040	T6
trex700388	T6
trex5601	T6
trex568930	T6
trex7955	T6
trex137841	T6
trex12192	T6
trex184813	T6
trex14479	T6
trex58230	T6
trex235502	T6
trex14298	T6
trex600971	T6
trex36001	T6
trex14475	T6
trex457020	T6
trex14315	T6
trex74071	T6
trex442	T7
trex1403776	T7
trex553576	T7
trex634539	T7
trex44146	T7
trex38621	T7
trex102813	T7
trex49184	T7
trex380452	T7
trex553587	T7
trex5756	T7
trex86120	T7
trex1386409	T7
trex5745	T7
trex93712	T7
trex553585	T7
trex1386411	T7
trex113174	T7
trex208533	T7
trex133359	T7
trex596903	T7
trex553583	T7
trex1184995	T7
trex1386414	T7
trex634538	T7
trex1488362	T7
trex76329	T7
trex5797	T7
trex229010	T7
trex290586	T7
trex44145	T7
trex5765	T7
trex565441	T7
trex286641	T7
trex286642	T7
trex5733	T7
trex371636	T7
trex505146	T7
trex106693	T7
trex106698	T7
trex726	T7
trex24362	T7
trex18010	T7
trex3983	T7
trex9574	T7
trex21279	T7
trex17027	T7
trex11876	T7
trex12304	T7
trex695754	T7
trex1021953	T7
trex11490	T7
trex11485	T7
trex11492	T7
trex541978	T7
trex110675	T7
trex119840	T7
trex14307	T7
trex14311	T7
trex721	T7
trex26340	T7
trex144	T7
trex910	T7
trex6522	T7
trex28390	T7
trex2052	T7
trex5895	T7
trex29099	T7
trex13267	T7
trex31534	T7
trex2051	T7
trex19379	T7
trex13268	T7
trex24186	T7
trex2055	T7
trex2054	T7
trex2015	T7
trex2042	T7
trex428	T7
trex431	T7
trex5850	T7
trex5884	T7
trex5869	T7
trex5890	T7
trex13234	T7
trex13263	T7
trex492	T7
trex2050	T7
trex2056	T7
trex498	T7
trex5885	T7
trex37326	T7
trex5889	T7
trex16805	T7
trex48317	T7
trex19384	T7
trex42415	T7
trex86161	T7
trex13265	T7
trex24185	T7
trex16793	T7
trex59559	T7
trex83618	T7
trex9276	T7
trex388195	T7
trex859162	T7
trex143058	T7
trex258802	T7
trex685	T7
trex8874	T7
trex200640	T7
trex247786	T7
trex833844	T8
trex289924	T8
trex319028	T8
trex289931	T8
trex190089	T8
trex238165	T8
trex228507	T8
trex228506	T8
trex233632	T8
trex336131	T8
trex327122	T8
trex233637	T8
trex256805	T8
trex276344	T8
trex295883	T8
trex168895	T8
trex261933	T8
trex256807	T8
trex268591	T8
trex180741	T8
trex256804	T8
trex155664	T8
trex137994	T8
trex166307	T8
trex310745	T8
trex233629	T8
trex284844	T8
trex180740	T8
trex228509	T8
trex163062	T8
trex226892	T8
trex228511	T8
trex172427	T8
trex306743	T8
trex340420	T8
trex163064	T8
trex280944	T8
trex163063	T8
trex168894	T8
trex399330	T8
trex276342	T8
trex531192	T8
trex404795	T8
trex180739	T8
trex405016	T8
trex332529	T8
trex549049	T8
trex547718	T8
trex26280	T8
trex487007	T8
trex531220	T8
trex531204	T8
trex228514	T8
trex295890	T8
trex37478	T8
trex15418	T8
trex1104	T8
trex261936	T8
trex224947	T8
trex336152	T8
trex1164478	T8
trex1398682	T8
trex1416362	T8
trex831387	T8
trex2801	T8
trex399242	T8
trex6847	T9
trex65193	T9
trex302421	T9
trex479693	T9
trex6819	T9
trex17319	T9
trex37832	T9
trex606926	T9
trex24338	T9
trex3810	T9
trex3830	T9
trex3834	T9
trex13497	T9
trex17255	T9
trex458725	T9
trex155774	T9
trex209792	T9
trex284854	T9
trex702630	T9
trex1325634	T9
trex29341	T9
trex137951	T9
trex941188	T9
trex332509	T9
trex276346	T9
trex319038	T9
trex137962	T9
trex177068	T9
trex398928	T9
trex561879	T9
trex195729	T9
trex866783	T9
trex1157670	T9
trex23033	T9
trex3831	T9
trex15770	T9
trex48994	T9
trex484970	T9
trex234819	T9
trex533787	T9
trex299475	T9
trex1206072	T9
trex195228	T9
trex228129	T9
trex14216	T9
trex82951	T9
trex403821	T9
trex362153	T9
trex407513	T9
trex287899	T9
trex294138	T9
trex462656	T9
trex300520	T9
trex288689	T9
trex291940	T9
trex317380	T9
trex183182	T9
trex1185366	T9
trex294425	T9
trex498852	T9
trex181370	T9
trex365238	T9
trex134266	T9
trex138513	T9
trex180771	T9
trex477389	T9
trex6644	T9
trex3803	T9
trex135668	T9
trex3836	T9
trex3800	T9
trex3826	T9
trex982	T9
trex3833	T9
trex34868	T9
trex12075	T9
trex12080	T9
trex29901	T9
trex287897	T9
trex5902	T9
trex13275	T9
trex174643	T9
trex19383	T9
trex2060	T9
trex2064	T9
trex13278	T9
trex5899	T9
trex12187	T9
trex265326	T9
trex355818	T9
trex202074	T9
trex261861	T9
trex160246	T9
trex323912	T9
trex12185	T9
trex12189	T9
trex289845	T9
trex162885	T9
trex170492	T9
trex385943	T9
trex11443	T9
trex84453	T9
trex2391	T9
trex37479	T9
trex380105	T9
trex113197	T9
trex126663	T9
trex238486	T10
trex570727	T10
trex2813	T10
trex180743	T10
trex302404	T10
trex16108	T10
trex137966	T10
trex343470	T10
trex851345	T10
trex1283308	T10
trex398562	T10
trex177072	T10
trex185530	T10
trex144351	T10
trex174476	T10
trex63741	T10
trex172426	T10
trex43126	T10
trex2806	T10
trex17263	T10
trex6850	T10
trex15355	T10
trex10597	T10
trex15354	T10
trex272765	T10
trex6866	T10
trex26403	T10
trex13558	T10
trex27203	T10
trex163073	T10
trex242894	T10
trex284863	T10
trex32014	T10
trex86653	T10
trex17311	T10
trex6872	T10
trex1248	T10
trex2930	T10
trex343498	T10
trex531236	T10
trex306786	T10
trex306798	T10
trex138034	T10
trex302428	T10
trex336149	T10
trex531228	T10
trex327172	T10
trex346906	T10
trex531234	T10
trex1166020	T10
trex1252	T10
trex1254	T10
trex139110	T10
trex2920	T10
trex327173	T10
trex6843	T10
trex27308	T10
trex10626	T10
trex343491	T10
trex315256	T11
trex1478592	T11
trex720995	T11
trex1285045	T11
trex19331	T11
trex1395549	T11
trex293369	T11
trex1119708	T11
trex471007	T11
trex11471	T11
trex77365	T11
trex161853	T11
trex1021935	T11
trex30105	T11
trex69157	T11
trex833896	T11
trex284853	T11
trex327153	T11
trex3843	T11
trex3801	T11
trex3802	T11
trex968	T11
trex990	T11
trex594350	T11
trex953	T11
trex964	T11
trex970	T11
trex957	T11
trex16009	T11
trex16002	T11
trex954	T11
trex991	T11
trex16010	T11
trex13485	T11
trex3820	T11
trex37903	T11
trex3799	T11
trex3812	T11
trex1035	T11
trex1193032	T11
trex69419	T11
trex1089413	T11
trex4065	T11
trex85167	T11
trex16782	T11
trex86162	T11
trex99742	T11
trex5881	T11
trex13269	T11
trex13488	T11
trex553604	T11
trex99161	T11
trex462	T11
trex443	T11
trex450	T11
trex106557	T11
trex1081	T11
trex1083	T11
trex1082	T11
trex1055	T11
trex50731	T11
trex1074	T11
trex892391	T11
trex370836	T11
trex1478886	T11
trex1165905	T11
trex284734	T11
trex2790	T11
trex706193	T11
trex1203548	T11
trex1487617	T11
trex134126	T11
trex155653	T11
trex361467	T11
trex403107	T11
trex141236	T11
trex19982	T11
trex1257829	T11
trex1524527	T11
trex17251	T11
trex1354316	T11
trex2703	T11
trex84452	T11
trex118242	T11
trex13513	T11
trex3819	T11
trex105875	T11
trex246735	T11
trex479648	T11
trex141263	T11
trex399301	T11
trex144326	T11
trex295861	T11
trex174474	T11
trex233635	T11
trex404813	T11
trex531217	T11
trex241305	T11
trex174475	T11
trex295870	T11
trex233634	T11
trex284849	T11
trex292853	T11
trex586478	T11
trex1325545	T11
trex404947	T11
trex276353	T11
trex226891	T11
trex261932	T11
trex201322	T11
trex398876	T11
trex215779	T11
trex310741	T11
trex256826	T11
trex256818	T11
trex295888	T11
trex17242	T11
trex172428	T11
trex261935	T11
trex362722	T11
trex59758	T11
trex259672	T11
trex1150632	T11
trex814212	T11
trex1150684	T11
trex327103	T11
trex833869	T11
trex336111	T11
trex336120	T11
trex295897	T11
trex399141	T11
trex137978	T11
trex494497	T11
trex134127	T11
trex295853	T11
trex178921	T11
trex310737	T11
trex134118	T11
trex137981	T11
trex2996	T11
trex3010	T11
trex13776	T11
trex38391	T11
trex466668	T11
trex256889	T11
trex466666	T11
trex531674	T11
trex327158	T11
trex180756	T11
trex295915	T11
trex367289	T11
trex332516	T11
trex1401397	T11
trex148464	T11
trex714322	T11
trex190091	T11
trex295920	T11
trex343495	T11
trex349642	T11
trex138033	T11
trex233642	T11
trex349637	T11
trex467	T11
trex405	T11
trex444	T11
trex433	T11
trex416	T11
trex435	T11
trex2022	T11
trex2033	T11
trex2032	T11
trex99912	T11
trex289940	T11
trex370807	T11
trex27311	T11
trex113556	T11
trex112158	T11
trex714330	T11
trex346904	T11
trex332528	T11
trex376721	T11
trex17316	T11
trex218622	T11
trex290286	T11
trex333085	T11
trex285821	T11
trex552392	T11
trex401	T11
trex37318	T11
trex113152	T12
trex116	T12
trex15563	T12
trex3868	T12
trex13523	T12
trex596098	T12
trex640043	T12
trex53246	T12
trex639850	T12
trex19751	T12
trex6663	T12
trex41880	T12
trex80729	T12
trex5111	T12
trex117	T12
trex8102	T12
trex6217	T12
trex6219	T12
trex3139	T12
trex481821	T12
trex14988	T12
trex308308	T12
trex240780	T12
trex180054	T12
trex86201	T12
trex85655	T12
trex1058827	T12
trex4592	T12
trex386368	T12
trex4595	T12
trex4588	T12
trex532172	T12
trex4636	T12
trex18388	T12
trex636	T12
trex4609	T12
trex43715	T12
trex23954	T12
trex482829	T12
trex4601	T12
trex4614	T12
trex60256	T12
trex9315	T12
trex9571	T12
trex9897	T12
trex8490	T12
trex8488	T12
trex95067	T12
trex9419	T12
trex22000	T12
trex146481	T12
trex146478	T12
trex21999	T12
trex108018	T12
trex9131	T12
trex545851	T12
trex164626	T12
trex9471	T12
trex9474	T12
trex81565	T12
trex9451	T12
trex9463	T12
trex9441	T12
trex9563	T12
trex65676	T12
trex142562	T12
trex136568	T12
trex176137	T12
trex279105	T12
trex146480	T12
trex224259	T12
trex33946	T12
trex189600	T12
trex64575	T12
trex98730	T12
trex4599	T12
trex4637	T12
trex128100	T12
trex3314	T12
trex4642	T12
trex18380	T12
trex4631	T12
trex213245	T12
trex5452	T12
trex405648	T12
trex73179	T12
trex83042	T12
trex97810	T12
trex390876	T12
trex4626	T12
trex133430	T12
trex397644	T12
trex9226	T12
trex132991	T12
trex397573	T12
trex117054	T12
trex15556	T12
trex397652	T12
trex673683	T12
trex368091	T12
trex14980	T12
trex522895	T12
trex115913	T12
trex100527	T12
trex40611	T12
trex62261	T12
trex3313	T12
trex9365	T12
trex62508	T12
trex11450	T12
trex173522	T12
trex6016	T12
trex18391	T12
trex193756	T12
trex160708	T12
trex36891	T12
trex3867	T12
trex187948	T12
trex130354	T12
trex102574	T12
trex3142	T12
trex46731	T12
trex113961	T12
trex619	T12
trex4634	T12
trex3140	T12
trex48347	T12
trex27470	T12
trex552781	T12
trex168134	T12
trex64245	T12
trex158689	T12
trex413059	T12
trex502973	T12
trex153087	T12
trex213819	T12
trex30396	T12
trex319744	T12
trex14509	T12
trex41786	T12
trex169836	T12
trex14983	T12
trex13630	T12
trex15055	T12
trex14984	T12
trex34676	T12
trex46937	T12
trex393181	T12
trex477826	T12
trex17153	T12
trex203382	T12
trex15056	T12
trex101549	T12
trex292377	T12
trex331711	T12
trex1287251	T12
trex354905	T12
trex91189	T12
trex701495	T12
trex15058	T12
trex8455	T12
trex317104	T12
trex178363	T12
trex14502	T12
trex46936	T12
trex15057	T12
trex12892	T12
trex183350	T12
trex462080	T12
trex165744	T12
trex348679	T12
trex137178	T12
trex158651	T12
trex342593	T12
trex13631	T12
trex24413	T12
trex101390	T12
trex934289	T12
trex183351	T12
trex723348	T12
trex11293	T12
trex38188	T12
trex183142	T12
trex4086	T12
trex174054	T12
trex195340	T12
trex9047	T12
trex470944	T12
trex9044	T12
trex9046	T12
trex9045	T12
trex9049	T12
trex4590	T12
trex14010	T12
trex41024	T12
trex9795	T12
trex23898	T12
trex1258321	T12
trex23785	T12
trex3881	T12
trex37719	T12
trex48999	T12
trex476687	T12
trex64341	T12
trex72696	T12
trex4068	T12
trex396442	T12
trex246153	T12
trex23501	T12
trex1382430	T12
trex4612	T12
trex1181970	T12
trex143130	T12
trex446071	T12
trex4745	T12
trex16795	T12
trex1192	T13
trex111671	T13
trex16094	T13
trex1181	T13
trex16099	T13
trex16080	T13
trex1190	T13
trex16100	T13
trex16092	T13
trex1203	T13
trex25816	T13
trex83520	T13
trex111677	T13
trex26282	T13
trex190088	T13
trex289934	T13
trex1089	T13
trex25812	T13
trex371793	T13
trex17262	T13
trex576845	T13
trex1065	T13
trex2812	T13
trex25788	T13
trex2895	T13
trex1493617	T13
trex6820	T13
trex2931	T13
trex234420	T13
trex295912	T13
trex1097	T13
trex763666	T13
trex30436	T13
trex327144	T13
trex256813	T13
trex336114	T13
trex16115	T13
trex1215	T13
trex1221	T13
trex68524	T13
trex6848	T13
trex2814	T13
trex17257	T13
trex2816	T13
trex65192	T13
trex16107	T13
trex148444	T13
trex137985	T13
trex256812	T13
trex398501	T13
trex399055	T13
trex286896	T13
trex1186297	T13
trex1206130	T13
trex1336148	T13
trex889701	T13
trex1220265	T13
trex1366120	T13
trex819993	T13
trex1213233	T13
trex398810	T13
trex814202	T13
trex913610	T13
trex561913	T13
trex1189326	T13
trex1049	T13
trex16036	T13
trex2014	T13
trex1165933	T13
trex11277	T13
trex343998	T13
trex365298	T13
trex2026	T13
trex889630	T13
trex26177	T13
trex120230	T13
trex138020	T13
trex2913	T13
trex120229	T13
trex2928	T13
trex138032	T13
trex251374	T13
trex2906	T13
trex26169	T13
trex13236	T13
trex5837	T13
trex464	T13
trex16794	T13
trex392105	T13
trex2897	T13
trex285828	T13
trex155663	T13
trex16082	T13
trex141218	T13
trex1151	T13
trex332863	T13
trex1033	T13
trex704199	T13
trex30058	T13
trex137989	T13
trex25836	T13
trex134064	T13
trex130610	T13
trex137706	T13
trex15679	T13
trex54774	T13
trex617266	T13
trex15791	T13
trex17266	T13
trex385140	T13
trex37602	T13
trex435390	T13
trex59230	T13
trex79147	T13
trex79190	T13
trex25814	T13
trex233620	T13
trex403055	T13
trex79357	T13
trex155650	T13
trex163047	T13
trex1478890	T13
trex25803	T13
trex26296	T13
trex69111	T13
trex1505330	T14
trex13293	T14
trex537	T14
trex16034	T14
trex3929	T14
trex3947	T14
trex3115	T14
trex3098	T14
trex3146	T14
trex3082	T14
trex3081	T14
trex3106	T14
trex3089	T14
trex3092	T14
trex3110	T14
trex17392	T14
trex17397	T14
trex49233	T14
trex69149	T14
trex3091	T14
trex3111	T14
trex12890	T14
trex35238	T14
trex3143	T14
trex112220	T14
trex27992	T14
trex72819	T14
trex235231	T14
trex477328	T14
trex710213	T14
trex22898	T14
trex35727	T14
trex4107	T14
trex4097	T14
trex11297	T14
trex9558	T14
trex225878	T14
trex11054	T14
trex11055	T14
trex8344	T14
trex389251	T14
trex388185	T14
trex9225	T14
trex87866	T14
trex8525	T14
trex21198	T14
trex1399563	T14
trex286365	T14
trex572035	T14
trex4078	T14
trex11290	T14
trex16659	T14
trex35125	T14
trex11295	T14
trex4087	T14
trex11304	T14
trex22838	T14
trex1108471	T14
trex695707	T14
trex534503	T14
trex72699	T14
trex154068	T14
trex4045	T14
trex858003	T14
trex3469	T15
trex3471	T15
trex13591	T15
trex11835	T15
trex3575	T15
trex7030	T15
trex16944	T15
trex282642	T15
trex11177	T15
trex170282	T15
trex5035	T15
trex289202	T15
trex373385	T15
trex28640	T15
trex3291	T15
trex11788	T15
trex11740	T15
trex134682	T15
trex15248	T15
trex24900	T15
trex855080	T15
trex3562	T15
trex143410	T15
trex18661	T15
trex56073	T15
trex39207	T15
trex1516982	T15
trex32253	T15
trex76768	T15
trex15985	T15
trex109158	T15
trex14926	T15
trex46184	T15
trex6509	T15
trex72348	T15
trex451724	T15
trex19296	T15
trex60756	T15
trex4199	T15
trex533763	T15
trex3298	T15
trex8051	T15
trex125	T15
trex2438	T15
trex2424	T15
trex2443	T15
trex8106	T15
trex14148	T15
trex13891	T15
trex40771	T15
trex142286	T15
trex6697	T15
trex413115	T15
trex79389	T15
trex12396	T15
trex28608	T15
trex11794	T15
trex58636	T15
trex138772	T15
trex136920	T15
trex6447	T15
trex139030	T15
trex12523	T15
trex136671	T15
trex140063	T15
trex164957	T15
trex11686	T15
trex134891	T15
trex4510	T15
trex8021	T15
trex13387	T15
trex13397	T15
trex4766	T15
trex135020	T15
trex4951	T15
trex4953	T15
trex28716	T15
trex47817	T15
trex6149	T15
trex10992	T15
trex5713	T15
trex14000	T15
trex6415	T15
trex27185	T15
trex4512	T15
trex28582	T15
trex4767	T15
trex12522	T15
trex28399	T15
trex13998	T15
trex31830	T15
trex5712	T15
trex10982	T15
trex35913	T15
trex6443	T15
trex38822	T15
trex140274	T15
trex47479	T15
trex274333	T15
trex64689	T15
trex324596	T15
trex13345	T15
trex10248	T15
trex133675	T15
trex19573	T15
trex135357	T15
trex147283	T15
trex230	T15
trex15244	T15
trex1004057	T15
trex16778	T15
trex168544	T15
trex6701	T15
trex68983	T15
trex19560	T15
trex32689	T15
trex4508	T15
trex126466	T15
trex275477	T15
trex225	T15
trex881644	T15
trex528275	T15
trex430137	T15
trex570065	T15
trex8017	T15
trex14801	T15
trex3287	T15
trex65178	T15
trex5711	T15
trex13392	T15
trex58627	T15
trex139912	T15
trex151793	T15
trex13980	T15
trex25608	T15
trex8003	T15
trex31783	T15
trex9605	T15
trex561	T15
trex13383	T15
trex4179	T15
trex363461	T15
trex225014	T15
trex319052	T15
trex17432	T15
trex814647	T15
trex16572	T15
trex3131	T15
trex198497	T15
trex521459	T15
trex814757	T15
trex531402	T15
trex814751	T15
trex5202	T15
trex12874	T15
trex14964	T15
trex12879	T15
trex115898	T15
trex23945	T15
trex67043	T15
trex128	T15
trex3884	T15
trex6566	T15
trex6565	T15
trex4576	T15
trex2422	T15
trex31921	T15
trex140877	T15
trex516416	T15
trex4218	T15
trex4222	T15
trex4161	T15
trex1307	T15
trex233723	T15
trex29570	T15
trex103963	T15
trex31071	T15
trex36037	T15
trex36036	T15
trex74123	T15
trex316241	T15
trex1407945	T15
trex231399	T15
trex310756	T15
trex12668	T15
trex6038	T15
trex284847	T15
trex30186	T15
trex3882	T15
trex21001	T15
trex4683	T15
trex14094	T15
trex18662	T15
trex31642	T15
trex1393	T15
trex10793	T15
trex27781	T15
trex12885	T15
trex53435	T15
trex121	T15
trex6706	T15
trex6707	T15
trex10977	T15
trex6471	T15
trex94757	T15
trex23153	T15
trex38844	T15
trex206955	T15
trex7999	T15
trex7477	T15
trex286982	T15
trex143557	T15
trex152919	T15
trex11775	T15
trex323119	T15
trex205598	T15
trex270336	T15
trex274032	T15
trex18741	T15
trex5042	T15
trex15027	T15
trex27692	T15
trex991310	T15
trex145217	T15
trex3876	T15
trex8224	T15
trex13391	T15
trex170032	T15
trex23560	T15
trex32312	T15
trex13534	T15
trex16945	T15
trex423900	T15
trex19902	T15
trex6624	T15
trex28692	T15
trex13999	T15
trex138089	T15
trex7355	T15
trex362	T15
trex180280	T15
trex214305	T15
trex13393	T15
trex14889	T15
trex24576	T15
trex14899	T15
trex150547	T15
trex139065	T15
trex6512	T15
trex161226	T15
trex24271	T15
trex13997	T15
trex145363	T15
trex135475	T15
trex34625	T15
trex52963	T15
trex6513	T15
trex135393	T15
trex8015	T15
trex142967	T15
trex23181	T15
trex44871	T15
trex150691	T15
trex6617	T15
trex24766	T15
trex46451	T15
trex46453	T15
trex12521	T15
trex2382	T15
trex12341	T15
trex12342	T15
trex15023	T15
trex2375	T15
trex2378	T15
trex7028	T15
trex24268	T15
trex2253	T15
trex50455	T15
trex8016	T15
trex96973	T15
trex6511	T15
trex34673	T15
trex7349	T15
trex47451	T15
trex119969	T15
trex6146	T15
trex26883	T15
trex26776	T15
trex75940	T15
trex1378	T15
trex65179	T15
trex11837	T15
trex25978	T15
trex137196	T15
trex11715	T15
trex11738	T15
trex23763	T15
trex27468	T15
trex26900	T15
trex3289	T15
trex146129	T15
trex8019	T15
trex13386	T15
trex11182	T15
trex12345	T15
trex134650	T15
trex3292	T15
trex147046	T15
trex29062	T15
trex11178	T15
trex192698	T15
trex299964	T15
trex11789	T15
trex136456	T15
trex3178	T15
trex28612	T15
trex137226	T15
trex135026	T15
trex202727	T15
trex302610	T15
trex20883	T15
trex14002	T15
trex11002	T15
trex19301	T15
trex145621	T15
trex184715	T15
trex189440	T15
trex14117	T15
trex187927	T15
trex136297	T15
trex154931	T15
trex3582	T15
trex13149	T15
trex11170	T15
trex6616	T15
trex15327	T15
trex11181	T15
trex15328	T15
trex501712	T16
trex681015	T16
trex234315	T16
trex295122	T16
trex72659	T16
trex255562	T16
trex196932	T16
trex556677	T16
trex10812	T16
trex133569	T16
trex3861	T16
trex3855	T16
trex528700	T16
trex5700	T16
trex534153	T16
trex10810	T16
trex22588	T16
trex34144	T16
trex411353	T16
trex556674	T16
trex5698	T16
trex320809	T16
trex606622	T16
trex414942	T16
trex535816	T16
trex30626	T16
trex556708	T16
trex570068	T16
trex10967	T16
trex165216	T16
trex10773	T16
trex13993	T16
trex4563	T16
trex4678	T16
trex10744	T16
trex26935	T16
trex11682	T16
trex27083	T16
trex49886	T16
trex1392	T16
trex13344	T16
trex28258	T16
trex33883	T16
trex13992	T16
trex378395	T16
trex6625	T16
trex11684	T16
trex7334	T16
trex10972	T16
trex20340	T16
trex4764	T16
trex10724	T16
trex4201	T16
trex7330	T16
trex15076	T16
trex20349	T16
trex24651	T16
trex242044	T16
trex10968	T16
trex35833	T16
trex147227	T16
trex225879	T16
trex275188	T16
trex4675	T16
trex28257	T16
trex30842	T16
trex4676	T16
trex49879	T16
trex11356	T16
trex22925	T16
trex30839	T16
trex322950	T16
trex10740	T16
trex10764	T16
trex13996	T16
trex22570	T16
trex308958	T16
trex4196	T16
trex6145	T16
trex138787	T16
trex204080	T16
trex12407	T16
trex100745	T16
trex10791	T16
trex10794	T16
trex44624	T16
trex30751	T16
trex60664	T16
trex1878	T16
trex255	T16
trex7185	T16
trex252	T16
trex258	T16
trex68234	T16
trex16687	T16
trex125380	T16
trex149494	T16
trex149050	T16
trex136294	T16
trex148763	T16
trex165549	T16
trex556672	T16
trex440274	T16
trex4316	T16
trex13195	T16
trex411683	T16
trex288188	T16
trex62244	T16
trex373277	T16
trex38251	T16
trex11402	T16
trex53653	T16
trex12394	T16
trex366470	T16
trex10772	T16
trex40582	T16
trex7233	T16
trex170110	T16
trex7231	T16
trex7229	T16
trex10776	T16
trex221	T16
trex10804	T16
trex40583	T16
trex139790	T16
trex173508	T16
trex12524	T16
trex137192	T16
trex291586	T16
trex30847	T16
trex152391	T16
trex148975	T16
trex14036	T16
trex154732	T16
trex22584	T16
trex384102	T16
trex96033	T16
trex1997	T16
trex103523	T16
trex9631	T16
trex10799	T16
trex57681	T16
trex9622	T16
trex1021868	T16
trex70011	T16
trex7690	T16
trex10769	T16
trex80497	T16
trex98450	T16
trex11681	T16
trex261130	T16
trex10878	T16
trex34136	T16
trex65110	T16
trex269703	T16
trex7181	T16
trex249131	T16
trex67354	T16
trex148802	T16
trex89441	T16
trex12311	T16
trex431521	T16
trex22569	T16
trex148239	T16
trex15696	T16
trex42418	T16
trex253	T16
trex79186	T16
trex7182	T16
trex1106	T16
trex13535	T16
trex15669	T16
trex53274	T16
trex394968	T16
trex59170	T16
trex4464	T16
trex8130	T16
trex20904	T16
trex42420	T16
trex651	T16
trex6719	T16
trex10560	T16
trex13840	T16
trex10564	T16
trex6726	T16
[truncated: 481 more rows]

## Sheet: tRF-BLAST
ID	Length of tRF	tRNA	tRNA anticodon	tRNA amino acid	BLAST percent identity	Length of BLAST match region	Number of mismatch	Width of gap opened	Start site on query sequence	End site on query sequence	Start site on tRNA sequence	End site on tRNA sequence	BLAST E-value	BLAST bit score	Total length of tRNA with flanking regions
trex116	16	TyrGTA.9	GTA	Tyr	100	16	0	0	1	16	101	116	0.000205	32.2	285
trex116	16	TyrGTA.8	GTA	Tyr	100	16	0	0	1	16	101	116	0.000205	32.2	285
trex116	16	TyrGTA.77	GTA	Tyr	100	16	0	0	1	16	101	116	0.000205	32.2	289
trex116	16	TyrGTA.76	GTA	Tyr	100	16	0	0	1	16	101	116	0.000205	32.2	285
trex116	16	TyrGTA.75	GTA	Tyr	100	16	0	0	1	16	101	116	0.000205	32.2	284
trex116	16	TyrGTA.74	GTA	Tyr	100	16	0	0	1	16	101	116	0.000205	32.2	286
trex116	16	TyrGTA.73	GTA	Tyr	100	16	0	0	1	16	101	116	0.000205	32.2	284
trex116	16	TyrGTA.72	GTA	Tyr	100	16	0	0	1	16	101	116	0.000205	32.2	286
trex116	16	TyrGTA.71	GTA	Tyr	100	16	0	0	1	16	101	116	0.000205	32.2	284
trex116	16	TyrGTA.70	GTA	Tyr	100	16	0	0	1	16	101	116	0.000205	32.2	290
trex116	16	TyrGTA.7	GTA	Tyr	100	16	0	0	1	16	101	116	0.000205	32.2	285
trex116	16	TyrGTA.69	GTA	Tyr	100	16	0	0	1	16	101	116	0.000205	32.2	286
trex116	16	TyrGTA.67	GTA	Tyr	100	16	0	0	1	16	101	116	0.000205	32.2	285
trex116	16	TyrGTA.64	GTA	Tyr	100	16	0	0	1	16	101	116	0.000205	32.2	289
trex116	16	TyrGTA.63	GTA	Tyr	100	16	0	0	1	16	101	116	0.000205	32.2	284
trex116	16	TyrGTA.62	GTA	Tyr	100	16	0	0	1	16	101	116	0.000205	32.2	284
trex116	16	TyrGTA.61	GTA	Tyr	100	16	0	0	1	16	101	116	0.000205	32.2	284
trex116	16	TyrGTA.6	GTA	Tyr	100	16	0	0	1	16	101	116	0.000205	32.2	285
trex116	16	TyrGTA.56	GTA	Tyr	100	16	0	0	1	16	101	116	0.000205	32.2	285
trex116	16	TyrGTA.55	GTA	Tyr	100	16	0	0	1	16	101	116	0.000205	32.2	285
trex116	16	TyrGTA.54	GTA	Tyr	100	16	0	0	1	16	101	116	0.000205	32.2	285
trex116	16	TyrGTA.53	GTA	Tyr	100	16	0	0	1	16	101	116	0.000205	32.2	285
trex116	16	TyrGTA.52	GTA	Tyr	100	16	0	0	1	16	101	116	0.000205	32.2	285
trex116	16	TyrGTA.51	GTA	Tyr	100	16	0	0	1	16	101	116	0.000205	32.2	285
trex116	16	TyrGTA.50	GTA	Tyr	100	16	0	0	1	16	101	116	0.000205	32.2	285
trex116	16	TyrGTA.5	GTA	Tyr	100	16	0	0	1	16	101	116	0.000205	32.2	285
trex116	16	TyrGTA.49	GTA	Tyr	100	16	0	0	1	16	101	116	0.000205	32.2	285
trex116	16	TyrGTA.48	GTA	Tyr	100	16	0	0	1	16	101	116	0.000205	32.2	285
trex116	16	TyrGTA.47	GTA	Tyr	100	16	0	0	1	16	101	116	0.000205	32.2	285
trex116	16	TyrGTA.46	GTA	Tyr	100	16	0	0	1	16	101	116	0.000205	32.2	285
trex116	16	TyrGTA.45	GTA	Tyr	100	16	0	0	1	16	101	116	0.000205	32.2	285
trex116	16	TyrGTA.44	GTA	Tyr	100	16	0	0	1	16	101	116	0.000205	32.2	285
trex116	16	TyrGTA.43	GTA	Tyr	100	16	0	0	1	16	101	116	0.000205	32.2	285
trex116	16	TyrGTA.42	GTA	Tyr	100	16	0	0	1	16	101	116	0.000205	32.2	286
trex116	16	TyrGTA.41	GTA	Tyr	100	16	0	0	1	16	101	116	0.000205	32.2	285
trex116	16	TyrGTA.4	GTA	Tyr	100	16	0	0	1	16	101	116	0.000205	32.2	285
trex116	16	TyrGTA.39	GTA	Tyr	100	16	0	0	1	16	101	116	0.000205	32.2	285
trex116	16	TyrGTA.38	GTA	Tyr	100	16	0	0	1	16	101	116	0.000205	32.2	285
trex116	16	TyrGTA.37	GTA	Tyr	100	16	0	0	1	16	101	116	0.000205	32.2	285
trex116	16	TyrGTA.35	GTA	Tyr	100	16	0	0	1	16	101	116	0.000205	32.2	285
trex116	16	TyrGTA.34	GTA	Tyr	100	16	0	0	1	16	101	116	0.000205	32.2	285
trex116	16	TyrGTA.33	GTA	Tyr	100	16	0	0	1	16	101	116	0.000205	32.2	285
trex116	16	TyrGTA.32	GTA	Tyr	100	16	0	0	1	16	101	116	0.000205	32.2	285
trex116	16	TyrGTA.31	GTA	Tyr	100	16	0	0	1	16	101	116	0.000205	32.2	285
trex116	16	TyrGTA.3	GTA	Tyr	100	16	0	0	1	16	101	116	0.000205	32.2	285
trex116	16	TyrGTA.29	GTA	Tyr	100	16	0	0	1	16	101	116	0.000205	32.2	285
trex116	16	TyrGTA.28	GTA	Tyr	100	16	0	0	1	16	101	116	0.000205	32.2	285
trex116	16	TyrGTA.27	GTA	Tyr	100	16	0	0	1	16	101	116	0.000205	32.2	285
trex116	16	TyrGTA.25	GTA	Tyr	100	16	0	0	1	16	101	116	0.000205	32.2	285
trex116	16	TyrGTA.24	GTA	Tyr	100	16	0	0	1	16	101	116	0.000205	32.2	285
trex116	16	TyrGTA.23	GTA	Tyr	100	16	0	0	1	16	101	116	0.000205	32.2	285
trex116	16	TyrGTA.22	GTA	Tyr	100	16	0	0	1	16	101	116	0.000205	32.2	285
trex116	16	TyrGTA.20	GTA	Tyr	100	16	0	0	1	16	101	116	0.000205	32.2	285
trex116	16	TyrGTA.2	GTA	Tyr	100	16	0	0	1	16	101	116	0.000205	32.2	285
trex116	16	TyrGTA.19	GTA	Tyr	100	16	0	0	1	16	101	116	0.000205	32.2	285
trex116	16	TyrGTA.18	GTA	Tyr	100	16	0	0	1	16	101	116	0.000205	32.2	285
trex116	16	TyrGTA.16	GTA	Tyr	100	16	0	0	1	16	101	116	0.000205	32.2	285
trex116	16	TyrGTA.15	GTA	Tyr	100	16	0	0	1	16	101	116	0.000205	32.2	285
trex116	16	TyrGTA.14	GTA	Tyr	100	16	0	0	1	16	101	116	0.000205	32.2	285
trex116	16	TyrGTA.13	GTA	Tyr	100	16	0	0	1	16	101	116	0.000205	32.2	285
trex116	16	TyrGTA.12	GTA	Tyr	100	16	0	0	1	16	101	116	0.000205	32.2	285
trex116	16	TyrGTA.11	GTA	Tyr	100	16	0	0	1	16	101	116	0.000205	32.2	285
trex116	16	TyrGTA.10	GTA	Tyr	100	16	0	0	1	16	101	116	0.000205	32.2	285
trex116	16	TyrGTA.1	GTA	Tyr	100	16	0	0	1	16	101	116	0.000205	32.2	285
trex117	17	TyrGTA.9	GTA	Tyr	100	17	0	0	1	17	101	117	6.05e-05	34.2	285
trex117	17	TyrGTA.8	GTA	Tyr	100	17	0	0	1	17	101	117	6.05e-05	34.2	285
trex117	17	TyrGTA.77	GTA	Tyr	100	17	0	0	1	17	101	117	6.05e-05	34.2	289
trex117	17	TyrGTA.76	GTA	Tyr	100	17	0	0	1	17	101	117	6.05e-05	34.2	285
trex117	17	TyrGTA.75	GTA	Tyr	100	17	0	0	1	17	101	117	6.05e-05	34.2	284
trex117	17	TyrGTA.74	GTA	Tyr	100	17	0	0	1	17	101	117	6.05e-05	34.2	286
trex117	17	TyrGTA.73	GTA	Tyr	100	17	0	0	1	17	101	117	6.05e-05	34.2	284
trex117	17	TyrGTA.72	GTA	Tyr	100	17	0	0	1	17	101	117	6.05e-05	34.2	286
trex117	17	TyrGTA.71	GTA	Tyr	100	17	0	0	1	17	101	117	6.05e-05	34.2	284
trex117	17	TyrGTA.70	GTA	Tyr	100	17	0	0	1	17	101	117	6.05e-05	34.2	290
trex117	17	TyrGTA.7	GTA	Tyr	100	17	0	0	1	17	101	117	6.05e-05	34.2	285
trex117	17	TyrGTA.69	GTA	Tyr	100	17	0	0	1	17	101	117	6.05e-05	34.2	286
trex117	17	TyrGTA.67	GTA	Tyr	100	17	0	0	1	17	101	117	6.05e-05	34.2	285
trex117	17	TyrGTA.64	GTA	Tyr	100	17	0	0	1	17	101	117	6.05e-05	34.2	289
trex117	17	TyrGTA.63	GTA	Tyr	100	17	0	0	1	17	101	117	6.05e-05	34.2	284
trex117	17	TyrGTA.62	GTA	Tyr	100	17	0	0	1	17	101	117	6.05e-05	34.2	284
trex117	17	TyrGTA.61	GTA	Tyr	100	17	0	0	1	17	101	117	6.05e-05	34.2	284
trex117	17	TyrGTA.6	GTA	Tyr	100	17	0	0	1	17	101	117	6.05e-05	34.2	285
trex117	17	TyrGTA.56	GTA	Tyr	100	17	0	0	1	17	101	117	6.05e-05	34.2	285
trex117	17	TyrGTA.55	GTA	Tyr	100	17	0	0	1	17	101	117	6.05e-05	34.2	285
trex117	17	TyrGTA.54	GTA	Tyr	100	17	0	0	1	17	101	117	6.05e-05	34.2	285
trex117	17	TyrGTA.53	GTA	Tyr	100	17	0	0	1	17	101	117	6.05e-05	34.2	285
trex117	17	TyrGTA.52	GTA	Tyr	100	17	0	0	1	17	101	117	6.05e-05	34.2	285
trex117	17	TyrGTA.51	GTA	Tyr	100	17	0	0	1	17	101	117	6.05e-05	34.2	285
trex117	17	TyrGTA.50	GTA	Tyr	100	17	0	0	1	17	101	117	6.05e-05	34.2	285
trex117	17	TyrGTA.5	GTA	Tyr	100	17	0	0	1	17	101	117	6.05e-05	34.2	285
trex117	17	TyrGTA.49	GTA	Tyr	100	17	0	0	1	17	101	117	6.05e-05	34.2	285
trex117	17	TyrGTA.48	GTA	Tyr	100	17	0	0	1	17	101	117	6.05e-05	34.2	285
trex117	17	TyrGTA.47	GTA	Tyr	100	17	0	0	1	17	101	117	6.05e-05	34.2	285
trex117	17	TyrGTA.46	GTA	Tyr	100	17	0	0	1	17	101	117	6.05e-05	34.2	285
trex117	17	TyrGTA.45	GTA	Tyr	100	17	0	0	1	17	101	117	6.05e-05	34.2	285
trex117	17	TyrGTA.44	GTA	Tyr	100	17	0	0	1	17	101	117	6.05e-05	34.2	285
trex117	17	TyrGTA.43	GTA	Tyr	100	17	0	0	1	17	101	117	6.05e-05	34.2	285
trex117	17	TyrGTA.42	GTA	Tyr	100	17	0	0	1	17	101	117	6.05e-05	34.2	286
trex117	17	TyrGTA.41	GTA	Tyr	100	17	0	0	1	17	101	117	6.05e-05	34.2	285
trex117	17	TyrGTA.4	GTA	Tyr	100	17	0	0	1	17	101	117	6.05e-05	34.2	285
trex117	17	TyrGTA.39	GTA	Tyr	100	17	0	0	1	17	101	117	6.05e-05	34.2	285
trex117	17	TyrGTA.38	GTA	Tyr	100	17	0	0	1	17	101	117	6.05e-05	34.2	285
trex117	17	TyrGTA.37	GTA	Tyr	100	17	0	0	1	17	101	117	6.05e-05	34.2	285
trex117	17	TyrGTA.35	GTA	Tyr	100	17	0	0	1	17	101	117	6.05e-05	34.2	285
trex117	17	TyrGTA.34	GTA	Tyr	100	17	0	0	1	17	101	117	6.05e-05	34.2	285
trex117	17	TyrGTA.33	GTA	Tyr	100	17	0	0	1	17	101	117	6.05e-05	34.2	285
trex117	17	TyrGTA.32	GTA	Tyr	100	17	0	0	1	17	101	117	6.05e-05	34.2	285
trex117	17	TyrGTA.31	GTA	Tyr	100	17	0	0	1	17	101	117	6.05e-05	34.2	285
trex117	17	TyrGTA.3	GTA	Tyr	100	17	0	0	1	17	101	117	6.05e-05	34.2	285
trex117	17	TyrGTA.29	GTA	Tyr	100	17	0	0	1	17	101	117	6.05e-05	34.2	285
trex117	17	TyrGTA.28	GTA	Tyr	100	17	0	0	1	17	101	117	6.05e-05	34.2	285
trex117	17	TyrGTA.27	GTA	Tyr	100	17	0	0	1	17	101	117	6.05e-05	34.2	285
trex117	17	TyrGTA.25	GTA	Tyr	100	17	0	0	1	17	101	117	6.05e-05	34.2	285
trex117	17	TyrGTA.24	GTA	Tyr	100	17	0	0	1	17	101	117	6.05e-05	34.2	285
trex117	17	TyrGTA.23	GTA	Tyr	100	17	0	0	1	17	101	117	6.05e-05	34.2	285
trex117	17	TyrGTA.22	GTA	Tyr	100	17	0	0	1	17	101	117	6.05e-05	34.2	285
trex117	17	TyrGTA.20	GTA	Tyr	100	17	0	0	1	17	101	117	6.05e-05	34.2	285
trex117	17	TyrGTA.2	GTA	Tyr	100	17	0	0	1	17	101	117	6.05e-05	34.2	285
trex117	17	TyrGTA.19	GTA	Tyr	100	17	0	0	1	17	101	117	6.05e-05	34.2	285
trex117	17	TyrGTA.18	GTA	Tyr	100	17	0	0	1	17	101	117	6.05e-05	34.2	285
trex117	17	TyrGTA.16	GTA	Tyr	100	17	0	0	1	17	101	117	6.05e-05	34.2	285
trex117	17	TyrGTA.15	GTA	Tyr	100	17	0	0	1	17	101	117	6.05e-05	34.2	285
trex117	17	TyrGTA.14	GTA	Tyr	100	17	0	0	1	17	101	117	6.05e-05	34.2	285
trex117	17	TyrGTA.13	GTA	Tyr	100	17	0	0	1	17	101	117	6.05e-05	34.2	285
trex117	17	TyrGTA.12	GTA	Tyr	100	17	0	0	1	17	101	117	6.05e-05	34.2	285
trex117	17	TyrGTA.11	GTA	Tyr	100	17	0	0	1	17	101	117	6.05e-05	34.2	285
trex117	17	TyrGTA.10	GTA	Tyr	100	17	0	0	1	17	101	117	6.05e-05	34.2	285
trex117	17	TyrGTA.1	GTA	Tyr	100	17	0	0	1	17	101	117	6.05e-05	34.2	285
trex121	19	TyrGTA.9	GTA	Tyr	100	19	0	0	1	19	101	119	4.99e-06	38.2	285
trex121	19	TyrGTA.8	GTA	Tyr	100	19	0	0	1	19	101	119	4.99e-06	38.2	285
trex121	19	TyrGTA.77	GTA	Tyr	100	19	0	0	1	19	101	119	4.99e-06	38.2	289
trex121	19	TyrGTA.76	GTA	Tyr	100	19	0	0	1	19	101	119	4.99e-06	38.2	285
trex121	19	TyrGTA.75	GTA	Tyr	100	19	0	0	1	19	101	119	4.99e-06	38.2	284
trex121	19	TyrGTA.74	GTA	Tyr	100	19	0	0	1	19	101	119	4.99e-06	38.2	286
trex121	19	TyrGTA.73	GTA	Tyr	100	19	0	0	1	19	101	119	4.99e-06	38.2	284
trex121	19	TyrGTA.72	GTA	Tyr	100	19	0	0	1	19	101	119	4.99e-06	38.2	286
trex121	19	TyrGTA.71	GTA	Tyr	100	19	0	0	1	19	101	119	4.99e-06	38.2	284
trex121	19	TyrGTA.70	GTA	Tyr	100	19	0	0	1	19	101	119	4.99e-06	38.2	290
trex121	19	TyrGTA.7	GTA	Tyr	100	19	0	0	1	19	101	119	4.99e-06	38.2	285
trex121	19	TyrGTA.69	GTA	Tyr	100	19	0	0	1	19	101	119	4.99e-06	38.2	286
trex121	19	TyrGTA.67	GTA	Tyr	100	19	0	0	1	19	101	119	4.99e-06	38.2	285
trex121	19	TyrGTA.64	GTA	Tyr	100	19	0	0	1	19	101	119	4.99e-06	38.2	289
trex121	19	TyrGTA.63	GTA	Tyr	100	19	0	0	1	19	101	119	4.99e-06	38.2	284
trex121	19	TyrGTA.62	GTA	Tyr	100	19	0	0	1	19	101	119	4.99e-06	38.2	284
trex121	19	TyrGTA.61	GTA	Tyr	100	19	0	0	1	19	101	119	4.99e-06	38.2	284
trex121	19	TyrGTA.6	GTA	Tyr	100	19	0	0	1	19	101	119	4.99e-06	38.2	285
trex121	19	TyrGTA.56	GTA	Tyr	100	19	0	0	1	19	101	119	4.99e-06	38.2	285
trex121	19	TyrGTA.55	GTA	Tyr	100	19	0	0	1	19	101	119	4.99e-06	38.2	285
trex121	19	TyrGTA.54	GTA	Tyr	100	19	0	0	1	19	101	119	4.99e-06	38.2	285
trex121	19	TyrGTA.53	GTA	Tyr	100	19	0	0	1	19	101	119	4.99e-06	38.2	285
trex121	19	TyrGTA.52	GTA	Tyr	100	19	0	0	1	19	101	119	4.99e-06	38.2	285
trex121	19	TyrGTA.51	GTA	Tyr	100	19	0	0	1	19	101	119	4.99e-06	38.2	285
trex121	19	TyrGTA.50	GTA	Tyr	100	19	0	0	1	19	101	119	4.99e-06	38.2	285
trex121	19	TyrGTA.5	GTA	Tyr	100	19	0	0	1	19	101	119	4.99e-06	38.2	285
trex121	19	TyrGTA.49	GTA	Tyr	100	19	0	0	1	19	101	119	4.99e-06	38.2	285
trex121	19	TyrGTA.48	GTA	Tyr	100	19	0	0	1	19	101	119	4.99e-06	38.2	285
trex121	19	TyrGTA.47	GTA	Tyr	100	19	0	0	1	19	101	119	4.99e-06	38.2	285
trex121	19	TyrGTA.46	GTA	Tyr	100	19	0	0	1	19	101	119	4.99e-06	38.2	285
trex121	19	TyrGTA.45	GTA	Tyr	100	19	0	0	1	19	101	119	4.99e-06	38.2	285
trex121	19	TyrGTA.44	GTA	Tyr	100	19	0	0	1	19	101	119	4.99e-06	38.2	285
trex121	19	TyrGTA.43	GTA	Tyr	100	19	0	0	1	19	101	119	4.99e-06	38.2	285
trex121	19	TyrGTA.42	GTA	Tyr	100	19	0	0	1	19	101	119	4.99e-06	38.2	286
trex121	19	TyrGTA.41	GTA	Tyr	100	19	0	0	1	19	101	119	4.99e-06	38.2	285
trex121	19	TyrGTA.4	GTA	Tyr	100	19	0	0	1	19	101	119	4.99e-06	38.2	285
trex121	19	TyrGTA.39	GTA	Tyr	100	19	0	0	1	19	101	119	4.99e-06	38.2	285
trex121	19	TyrGTA.38	GTA	Tyr	100	19	0	0	1	19	101	119	4.99e-06	38.2	285
trex121	19	TyrGTA.37	GTA	Tyr	100	19	0	0	1	19	101	119	4.99e-06	38.2	285
trex121	19	TyrGTA.35	GTA	Tyr	100	19	0	0	1	19	101	119	4.99e-06	38.2	285
trex121	19	TyrGTA.34	GTA	Tyr	100	19	0	0	1	19	101	119	4.99e-06	38.2	285
trex121	19	TyrGTA.33	GTA	Tyr	100	19	0	0	1	19	101	119	4.99e-06	38.2	285
trex121	19	TyrGTA.32	GTA	Tyr	100	19	0	0	1	19	101	119	4.99e-06	38.2	285
trex121	19	TyrGTA.31	GTA	Tyr	100	19	0	0	1	19	101	119	4.99e-06	38.2	285
trex121	19	TyrGTA.3	GTA	Tyr	100	19	0	0	1	19	101	119	4.99e-06	38.2	285
trex121	19	TyrGTA.29	GTA	Tyr	100	19	0	0	1	19	101	119	4.99e-06	38.2	285
trex121	19	TyrGTA.28	GTA	Tyr	100	19	0	0	1	19	101	119	4.99e-06	38.2	285
trex121	19	TyrGTA.27	GTA	Tyr	100	19	0	0	1	19	101	119	4.99e-06	38.2	285
trex121	19	TyrGTA.25	GTA	Tyr	100	19	0	0	1	19	101	119	4.99e-06	38.2	285
trex121	19	TyrGTA.24	GTA	Tyr	100	19	0	0	1	19	101	119	4.99e-06	38.2	285
trex121	19	TyrGTA.23	GTA	Tyr	100	19	0	0	1	19	101	119	4.99e-06	38.2	285
trex121	19	TyrGTA.22	GTA	Tyr	100	19	0	0	1	19	101	119	4.99e-06	38.2	285
trex121	19	TyrGTA.20	GTA	Tyr	100	19	0	0	1	19	101	119	4.99e-06	38.2	285
trex121	19	TyrGTA.2	GTA	Tyr	100	19	0	0	1	19	101	119	4.99e-06	38.2	285
trex121	19	TyrGTA.19	GTA	Tyr	100	19	0	0	1	19	101	119	4.99e-06	38.2	285
trex121	19	TyrGTA.18	GTA	Tyr	100	19	0	0	1	19	101	119	4.99e-06	38.2	285
trex121	19	TyrGTA.16	GTA	Tyr	100	19	0	0	1	19	101	119	4.99e-06	38.2	285
trex121	19	TyrGTA.15	GTA	Tyr	100	19	0	0	1	19	101	119	4.99e-06	38.2	285
trex121	19	TyrGTA.14	GTA	Tyr	100	19	0	0	1	19	101	119	4.99e-06	38.2	285
trex121	19	TyrGTA.13	GTA	Tyr	100	19	0	0	1	19	101	119	4.99e-06	38.2	285
trex121	19	TyrGTA.12	GTA	Tyr	100	19	0	0	1	19	101	119	4.99e-06	38.2	285
trex121	19	TyrGTA.11	GTA	Tyr	100	19	0	0	1	19	101	119	4.99e-06	38.2	285
trex121	19	TyrGTA.10	GTA	Tyr	100	19	0	0	1	19	101	119	4.99e-06	38.2	285
trex121	19	TyrGTA.1	GTA	Tyr	100	19	0	0	1	19	101	119	4.99e-06	38.2	285
trex125	22	TyrGTA.9	GTA	Tyr	100	22	0	0	1	22	101	122	1.08e-07	44.1	285
trex125	22	TyrGTA.8	GTA	Tyr	100	22	0	0	1	22	101	122	1.08e-07	44.1	285
trex125	22	TyrGTA.77	GTA	Tyr	100	22	0	0	1	22	101	122	1.08e-07	44.1	289
trex125	22	TyrGTA.76	GTA	Tyr	100	22	0	0	1	22	101	122	1.08e-07	44.1	285
trex125	22	TyrGTA.75	GTA	Tyr	100	22	0	0	1	22	101	122	1.08e-07	44.1	284
trex125	22	TyrGTA.74	GTA	Tyr	100	22	0	0	1	22	101	122	1.08e-07	44.1	286
trex125	22	TyrGTA.73	GTA	Tyr	100	22	0	0	1	22	101	122	1.08e-07	44.1	284
trex125	22	TyrGTA.72	GTA	Tyr	100	22	0	0	1	22	101	122	1.08e-07	44.1	286
trex125	22	TyrGTA.71	GTA	Tyr	100	22	0	0	1	22	101	122	1.08e-07	44.1	284
trex125	22	TyrGTA.70	GTA	Tyr	100	22	0	0	1	22	101	122	1.08e-07	44.1	290
trex125	22	TyrGTA.7	GTA	Tyr	100	22	0	0	1	22	101	122	1.08e-07	44.1	285
trex125	22	TyrGTA.69	GTA	Tyr	100	22	0	0	1	22	101	122	1.08e-07	44.1	286
trex125	22	TyrGTA.67	GTA	Tyr	100	22	0	0	1	22	101	122	1.08e-07	44.1	285
trex125	22	TyrGTA.64	GTA	Tyr	100	22	0	0	1	22	101	122	1.08e-07	44.1	289
trex125	22	TyrGTA.63	GTA	Tyr	100	22	0	0	1	22	101	122	1.08e-07	44.1	284
trex125	22	TyrGTA.62	GTA	Tyr	100	22	0	0	1	22	101	122	1.08e-07	44.1	284
trex125	22	TyrGTA.61	GTA	Tyr	100	22	0	0	1	22	101	122	1.08e-07	44.1	284
trex125	22	TyrGTA.6	GTA	Tyr	100	22	0	0	1	22	101	122	1.08e-07	44.1	285
trex125	22	TyrGTA.56	GTA	Tyr	100	22	0	0	1	22	101	122	1.08e-07	44.1	285
trex125	22	TyrGTA.55	GTA	Tyr	100	22	0	0	1	22	101	122	1.08e-07	44.1	285
trex125	22	TyrGTA.54	GTA	Tyr	100	22	0	0	1	22	101	122	1.08e-07	44.1	285
trex125	22	TyrGTA.53	GTA	Tyr	100	22	0	0	1	22	101	122	1.08e-07	44.1	285
trex125	22	TyrGTA.52	GTA	Tyr	100	22	0	0	1	22	101	122	1.08e-07	44.1	285
trex125	22	TyrGTA.51	GTA	Tyr	100	22	0	0	1	22	101	122	1.08e-07	44.1	285
trex125	22	TyrGTA.50	GTA	Tyr	100	22	0	0	1	22	101	122	1.08e-07	44.1	285
trex125	22	TyrGTA.5	GTA	Tyr	100	22	0	0	1	22	101	122	1.08e-07	44.1	285
trex125	22	TyrGTA.49	GTA	Tyr	100	22	0	0	1	22	101	122	1.08e-07	44.1	285
trex125	22	TyrGTA.48	GTA	Tyr	100	22	0	0	1	22	101	122	1.08e-07	44.1	285
trex125	22	TyrGTA.47	GTA	Tyr	100	22	0	0	1	22	101	122	1.08e-07	44.1	285
trex125	22	TyrGTA.46	GTA	Tyr	100	22	0	0	1	22	101	122	1.08e-07	44.1	285
trex125	22	TyrGTA.45	GTA	Tyr	100	22	0	0	1	22	101	122	1.08e-07	44.1	285
trex125	22	TyrGTA.44	GTA	Tyr	100	22	0	0	1	22	101	122	1.08e-07	44.1	285
trex125	22	TyrGTA.43	GTA	Tyr	100	22	0	0	1	22	101	122	1.08e-07	44.1	285
trex125	22	TyrGTA.42	GTA	Tyr	100	22	0	0	1	22	101	122	1.08e-07	44.1	286
trex125	22	TyrGTA.41	GTA	Tyr	100	22	0	0	1	22	101	122	1.08e-07	44.1	285
trex125	22	TyrGTA.4	GTA	Tyr	100	22	0	0	1	22	101	122	1.08e-07	44.1	285
trex125	22	TyrGTA.39	GTA	Tyr	100	22	0	0	1	22	101	122	1.08e-07	44.1	285
trex125	22	TyrGTA.38	GTA	Tyr	100	22	0	0	1	22	101	122	1.08e-07	44.1	285
trex125	22	TyrGTA.37	GTA	Tyr	100	22	0	0	1	22	101	122	1.08e-07	44.1	285
trex125	22	TyrGTA.35	GTA	Tyr	100	22	0	0	1	22	101	122	1.08e-07	44.1	285
trex125	22	TyrGTA.34	GTA	Tyr	100	22	0	0	1	22	101	122	1.08e-07	44.1	285
trex125	22	TyrGTA.33	GTA	Tyr	100	22	0	0	1	22	101	122	1.08e-07	44.1	285
trex125	22	TyrGTA.32	GTA	Tyr	100	22	0	0	1	22	101	122	1.08e-07	44.1	285
trex125	22	TyrGTA.31	GTA	Tyr	100	22	0	0	1	22	101	122	1.08e-07	44.1	285
trex125	22	TyrGTA.3	GTA	Tyr	100	22	0	0	1	22	101	122	1.08e-07	44.1	285
trex125	22	TyrGTA.29	GTA	Tyr	100	22	0	0	1	22	101	122	1.08e-07	44.1	285
trex125	22	TyrGTA.28	GTA	Tyr	100	22	0	0	1	22	101	122	1.08e-07	44.1	285
trex125	22	TyrGTA.27	GTA	Tyr	100	22	0	0	1	22	101	122	1.08e-07	44.1	285
trex125	22	TyrGTA.25	GTA	Tyr	100	22	0	0	1	22	101	122	1.08e-07	44.1	285
trex125	22	TyrGTA.24	GTA	Tyr	100	22	0	0	1	22	101	122	1.08e-07	44.1	285
trex125	22	TyrGTA.23	GTA	Tyr	100	22	0	0	1	22	101	122	1.08e-07	44.1	285
trex125	22	TyrGTA.22	GTA	Tyr	100	22	0	0	1	22	101	122	1.08e-07	44.1	285
trex125	22	TyrGTA.20	GTA	Tyr	100	22	0	0	1	22	101	122	1.08e-07	44.1	285
trex125	22	TyrGTA.2	GTA	Tyr	100	22	0	0	1	22	101	122	1.08e-07	44.1	285
trex125	22	TyrGTA.19	GTA	Tyr	100	22	0	0	1	22	101	122	1.08e-07	44.1	285
trex125	22	TyrGTA.18	GTA	Tyr	100	22	0	0	1	22	101	122	1.08e-07	44.1	285
trex125	22	TyrGTA.16	GTA	Tyr	100	22	0	0	1	22	101	122	1.08e-07	44.1	285
trex125	22	TyrGTA.15	GTA	Tyr	100	22	0	0	1	22	101	122	1.08e-07	44.1	285
trex125	22	TyrGTA.14	GTA	Tyr	100	22	0	0	1	22	101	122	1.08e-07	44.1	285
trex125	22	TyrGTA.13	GTA	Tyr	100	22	0	0	1	22	101	122	1.08e-07	44.1	285
trex125	22	TyrGTA.12	GTA	Tyr	100	22	0	0	1	22	101	122	1.08e-07	44.1	285
trex125	22	TyrGTA.11	GTA	Tyr	100	22	0	0	1	22	101	122	1.08e-07	44.1	285
trex125	22	TyrGTA.10	GTA	Tyr	100	22	0	0	1	22	101	122	1.08e-07	44.1	285
trex125	22	TyrGTA.1	GTA	Tyr	100	22	0	0	1	22	101	122	1.08e-07	44.1	285
trex126	23	TyrGTA.9	GTA	Tyr	100	23	0	0	1	23	101	123	2.95e-08	46.1	285
trex126	23	TyrGTA.8	GTA	Tyr	100	23	0	0	1	23	101	123	2.95e-08	46.1	285
trex126	23	TyrGTA.77	GTA	Tyr	100	23	0	0	1	23	101	123	2.95e-08	46.1	289
trex126	23	TyrGTA.76	GTA	Tyr	100	23	0	0	1	23	101	123	2.95e-08	46.1	285
trex126	23	TyrGTA.75	GTA	Tyr	100	23	0	0	1	23	101	123	2.95e-08	46.1	284
trex126	23	TyrGTA.74	GTA	Tyr	100	23	0	0	1	23	101	123	2.95e-08	46.1	286
trex126	23	TyrGTA.73	GTA	Tyr	100	23	0	0	1	23	101	123	2.95e-08	46.1	284
trex126	23	TyrGTA.72	GTA	Tyr	100	23	0	0	1	23	101	123	2.95e-08	46.1	286
trex126	23	TyrGTA.71	GTA	Tyr	100	23	0	0	1	23	101	123	2.95e-08	46.1	284
trex126	23	TyrGTA.70	GTA	Tyr	100	23	0	0	1	23	101	123	2.95e-08	46.1	290
trex126	23	TyrGTA.7	GTA	Tyr	100	23	0	0	1	23	101	123	2.95e-08	46.1	285
trex126	23	TyrGTA.69	GTA	Tyr	100	23	0	0	1	23	101	123	2.95e-08	46.1	286
trex126	23	TyrGTA.67	GTA	Tyr	100	23	0	0	1	23	101	123	2.95e-08	46.1	285
trex126	23	TyrGTA.64	GTA	Tyr	100	23	0	0	1	23	101	123	2.95e-08	46.1	289
trex126	23	TyrGTA.63	GTA	Tyr	100	23	0	0	1	23	101	123	2.95e-08	46.1	284
trex126	23	TyrGTA.62	GTA	Tyr	100	23	0	0	1	23	101	123	2.95e-08	46.1	284
trex126	23	TyrGTA.61	GTA	Tyr	100	23	0	0	1	23	101	123	2.95e-08	46.1	284
trex126	23	TyrGTA.6	GTA	Tyr	100	23	0	0	1	23	101	123	2.95e-08	46.1	285
trex126	23	TyrGTA.56	GTA	Tyr	100	23	0	0	1	23	101	123	2.95e-08	46.1	285
trex126	23	TyrGTA.55	GTA	Tyr	100	23	0	0	1	23	101	123	2.95e-08	46.1	285
trex126	23	TyrGTA.54	GTA	Tyr	100	23	0	0	1	23	101	123	2.95e-08	46.1	285
trex126	23	TyrGTA.53	GTA	Tyr	100	23	0	0	1	23	101	123	2.95e-08	46.1	285
trex126	23	TyrGTA.52	GTA	Tyr	100	23	0	0	1	23	101	123	2.95e-08	46.1	285
trex126	23	TyrGTA.51	GTA	Tyr	100	23	0	0	1	23	101	123	2.95e-08	46.1	285
trex126	23	TyrGTA.50	GTA	Tyr	100	23	0	0	1	23	101	123	2.95e-08	46.1	285
trex126	23	TyrGTA.5	GTA	Tyr	100	23	0	0	1	23	101	123	2.95e-08	46.1	285
trex126	23	TyrGTA.49	GTA	Tyr	100	23	0	0	1	23	101	123	2.95e-08	46.1	285
trex126	23	TyrGTA.48	GTA	Tyr	100	23	0	0	1	23	101	123	2.95e-08	46.1	285
trex126	23	TyrGTA.47	GTA	Tyr	100	23	0	0	1	23	101	123	2.95e-08	46.1	285
trex126	23	TyrGTA.46	GTA	Tyr	100	23	0	0	1	23	101	123	2.95e-08	46.1	285
trex126	23	TyrGTA.45	GTA	Tyr	100	23	0	0	1	23	101	123	2.95e-08	46.1	285
trex126	23	TyrGTA.44	GTA	Tyr	100	23	0	0	1	23	101	123	2.95e-08	46.1	285
trex126	23	TyrGTA.43	GTA	Tyr	100	23	0	0	1	23	101	123	2.95e-08	46.1	285
trex126	23	TyrGTA.42	GTA	Tyr	100	23	0	0	1	23	101	123	2.95e-08	46.1	286
trex126	23	TyrGTA.41	GTA	Tyr	100	23	0	0	1	23	101	123	2.95e-08	46.1	285
trex126	23	TyrGTA.4	GTA	Tyr	100	23	0	0	1	23	101	123	2.95e-08	46.1	285
trex126	23	TyrGTA.39	GTA	Tyr	100	23	0	0	1	23	101	123	2.95e-08	46.1	285
trex126	23	TyrGTA.38	GTA	Tyr	100	23	0	0	1	23	101	123	2.95e-08	46.1	285
trex126	23	TyrGTA.37	GTA	Tyr	100	23	0	0	1	23	101	123	2.95e-08	46.1	285
trex126	23	TyrGTA.35	GTA	Tyr	100	23	0	0	1	23	101	123	2.95e-08	46.1	285
trex126	23	TyrGTA.34	GTA	Tyr	100	23	0	0	1	23	101	123	2.95e-08	46.1	285
trex126	23	TyrGTA.33	GTA	Tyr	100	23	0	0	1	23	101	123	2.95e-08	46.1	285
trex126	23	TyrGTA.32	GTA	Tyr	100	23	0	0	1	23	101	123	2.95e-08	46.1	285
trex126	23	TyrGTA.31	GTA	Tyr	100	23	0	0	1	23	101	123	2.95e-08	46.1	285
trex126	23	TyrGTA.3	GTA	Tyr	100	23	0	0	1	23	101	123	2.95e-08	46.1	285
trex126	23	TyrGTA.29	GTA	Tyr	100	23	0	0	1	23	101	123	2.95e-08	46.1	285
trex126	23	TyrGTA.28	GTA	Tyr	100	23	0	0	1	23	101	123	2.95e-08	46.1	285
trex126	23	TyrGTA.27	GTA	Tyr	100	23	0	0	1	23	101	123	2.95e-08	46.1	285
trex126	23	TyrGTA.25	GTA	Tyr	100	23	0	0	1	23	101	123	2.95e-08	46.1	285
trex126	23	TyrGTA.24	GTA	Tyr	100	23	0	0	1	23	101	123	2.95e-08	46.1	285
trex126	23	TyrGTA.23	GTA	Tyr	100	23	0	0	1	23	101	123	2.95e-08	46.1	285
trex126	23	TyrGTA.22	GTA	Tyr	100	23	0	0	1	23	101	123	2.95e-08	46.1	285
trex126	23	TyrGTA.20	GTA	Tyr	100	23	0	0	1	23	101	123	2.95e-08	46.1	285
trex126	23	TyrGTA.2	GTA	Tyr	100	23	0	0	1	23	101	123	2.95e-08	46.1	285
trex126	23	TyrGTA.19	GTA	Tyr	100	23	0	0	1	23	101	123	2.95e-08	46.1	285
trex126	23	TyrGTA.18	GTA	Tyr	100	23	0	0	1	23	101	123	2.95e-08	46.1	285
trex126	23	TyrGTA.16	GTA	Tyr	100	23	0	0	1	23	101	123	2.95e-08	46.1	285
trex126	23	TyrGTA.15	GTA	Tyr	100	23	0	0	1	23	101	123	2.95e-08	46.1	285
trex126	23	TyrGTA.14	GTA	Tyr	100	23	0	0	1	23	101	123	2.95e-08	46.1	285
trex126	23	TyrGTA.13	GTA	Tyr	100	23	0	0	1	23	101	123	2.95e-08	46.1	285
trex126	23	TyrGTA.12	GTA	Tyr	100	23	0	0	1	23	101	123	2.95e-08	46.1	285
trex126	23	TyrGTA.11	GTA	Tyr	100	23	0	0	1	23	101	123	2.95e-08	46.1	285
trex126	23	TyrGTA.10	GTA	Tyr	100	23	0	0	1	23	101	123	2.95e-08	46.1	285
trex126	23	TyrGTA.1	GTA	Tyr	100	23	0	0	1	23	101	123	2.95e-08	46.1	285
trex128	24	TyrGTA.9	GTA	Tyr	100	24	0	0	1	24	101	124	8.05e-09	48.1	285
trex128	24	TyrGTA.8	GTA	Tyr	100	24	0	0	1	24	101	124	8.05e-09	48.1	285
trex128	24	TyrGTA.77	GTA	Tyr	100	24	0	0	1	24	101	124	8.05e-09	48.1	289
trex128	24	TyrGTA.76	GTA	Tyr	100	24	0	0	1	24	101	124	8.05e-09	48.1	285
trex128	24	TyrGTA.75	GTA	Tyr	100	24	0	0	1	24	101	124	8.05e-09	48.1	284
trex128	24	TyrGTA.74	GTA	Tyr	100	24	0	0	1	24	101	124	8.05e-09	48.1	286
trex128	24	TyrGTA.73	GTA	Tyr	100	24	0	0	1	24	101	124	8.05e-09	48.1	284
trex128	24	TyrGTA.72	GTA	Tyr	100	24	0	0	1	24	101	124	8.05e-09	48.1	286
trex128	24	TyrGTA.71	GTA	Tyr	100	24	0	0	1	24	101	124	8.05e-09	48.1	284
trex128	24	TyrGTA.70	GTA	Tyr	100	24	0	0	1	24	101	124	8.05e-09	48.1	290
trex128	24	TyrGTA.7	GTA	Tyr	100	24	0	0	1	24	101	124	8.05e-09	48.1	285
trex128	24	TyrGTA.69	GTA	Tyr	100	24	0	0	1	24	101	124	8.05e-09	48.1	286
trex128	24	TyrGTA.67	GTA	Tyr	100	24	0	0	1	24	101	124	8.05e-09	48.1	285
trex128	24	TyrGTA.64	GTA	Tyr	100	24	0	0	1	24	101	124	8.05e-09	48.1	289
trex128	24	TyrGTA.63	GTA	Tyr	100	24	0	0	1	24	101	124	8.05e-09	48.1	284
trex128	24	TyrGTA.62	GTA	Tyr	100	24	0	0	1	24	101	124	8.05e-09	48.1	284
trex128	24	TyrGTA.61	GTA	Tyr	100	24	0	0	1	24	101	124	8.05e-09	48.1	284
trex128	24	TyrGTA.6	GTA	Tyr	100	24	0	0	1	24	101	124	8.05e-09	48.1	285
trex128	24	TyrGTA.56	GTA	Tyr	100	24	0	0	1	24	101	124	8.05e-09	48.1	285
trex128	24	TyrGTA.55	GTA	Tyr	100	24	0	0	1	24	101	124	8.05e-09	48.1	285
trex128	24	TyrGTA.54	GTA	Tyr	100	24	0	0	1	24	101	124	8.05e-09	48.1	285
trex128	24	TyrGTA.53	GTA	Tyr	100	24	0	0	1	24	101	124	8.05e-09	48.1	285
trex128	24	TyrGTA.52	GTA	Tyr	100	24	0	0	1	24	101	124	8.05e-09	48.1	285
trex128	24	TyrGTA.51	GTA	Tyr	100	24	0	0	1	24	101	124	8.05e-09	48.1	285
trex128	24	TyrGTA.50	GTA	Tyr	100	24	0	0	1	24	101	124	8.05e-09	48.1	285
trex128	24	TyrGTA.5	GTA	Tyr	100	24	0	0	1	24	101	124	8.05e-09	48.1	285
trex128	24	TyrGTA.49	GTA	Tyr	100	24	0	0	1	24	101	124	8.05e-09	48.1	285
trex128	24	TyrGTA.48	GTA	Tyr	100	24	0	0	1	24	101	124	8.05e-09	48.1	285
trex128	24	TyrGTA.47	GTA	Tyr	100	24	0	0	1	24	101	124	8.05e-09	48.1	285
trex128	24	TyrGTA.46	GTA	Tyr	100	24	0	0	1	24	101	124	8.05e-09	48.1	285
trex128	24	TyrGTA.45	GTA	Tyr	100	24	0	0	1	24	101	124	8.05e-09	48.1	285
trex128	24	TyrGTA.44	GTA	Tyr	100	24	0	0	1	24	101	124	8.05e-09	48.1	285
trex128	24	TyrGTA.43	GTA	Tyr	100	24	0	0	1	24	101	124	8.05e-09	48.1	285
trex128	24	TyrGTA.42	GTA	Tyr	100	24	0	0	1	24	101	124	8.05e-09	48.1	286
trex128	24	TyrGTA.41	GTA	Tyr	100	24	0	0	1	24	101	124	8.05e-09	48.1	285
trex128	24	TyrGTA.4	GTA	Tyr	100	24	0	0	1	24	101	124	8.05e-09	48.1	285
trex128	24	TyrGTA.39	GTA	Tyr	100	24	0	0	1	24	101	124	8.05e-09	48.1	285
trex128	24	TyrGTA.38	GTA	Tyr	100	24	0	0	1	24	101	124	8.05e-09	48.1	285
trex128	24	TyrGTA.37	GTA	Tyr	100	24	0	0	1	24	101	124	8.05e-09	48.1	285
trex128	24	TyrGTA.35	GTA	Tyr	100	24	0	0	1	24	101	124	8.05e-09	48.1	285
trex128	24	TyrGTA.34	GTA	Tyr	100	24	0	0	1	24	101	124	8.05e-09	48.1	285
trex128	24	TyrGTA.33	GTA	Tyr	100	24	0	0	1	24	101	124	8.05e-09	48.1	285
trex128	24	TyrGTA.32	GTA	Tyr	100	24	0	0	1	24	101	124	8.05e-09	48.1	285
trex128	24	TyrGTA.31	GTA	Tyr	100	24	0	0	1	24	101	124	8.05e-09	48.1	285
trex128	24	TyrGTA.3	GTA	Tyr	100	24	0	0	1	24	101	124	8.05e-09	48.1	285
trex128	24	TyrGTA.29	GTA	Tyr	100	24	0	0	1	24	101	124	8.05e-09	48.1	285
trex128	24	TyrGTA.28	GTA	Tyr	100	24	0	0	1	24	101	124	8.05e-09	48.1	285
trex128	24	TyrGTA.27	GTA	Tyr	100	24	0	0	1	24	101	124	8.05e-09	48.1	285
trex128	24	TyrGTA.25	GTA	Tyr	100	24	0	0	1	24	101	124	8.05e-09	48.1	285
trex128	24	TyrGTA.24	GTA	Tyr	100	24	0	0	1	24	101	124	8.05e-09	48.1	285
trex128	24	TyrGTA.23	GTA	Tyr	100	24	0	0	1	24	101	124	8.05e-09	48.1	285
trex128	24	TyrGTA.22	GTA	Tyr	100	24	0	0	1	24	101	124	8.05e-09	48.1	285
trex128	24	TyrGTA.20	GTA	Tyr	100	24	0	0	1	24	101	124	8.05e-09	48.1	285
trex128	24	TyrGTA.2	GTA	Tyr	100	24	0	0	1	24	101	124	8.05e-09	48.1	285
trex128	24	TyrGTA.19	GTA	Tyr	100	24	0	0	1	24	101	124	8.05e-09	48.1	285
trex128	24	TyrGTA.18	GTA	Tyr	100	24	0	0	1	24	101	124	8.05e-09	48.1	285
trex128	24	TyrGTA.16	GTA	Tyr	100	24	0	0	1	24	101	124	8.05e-09	48.1	285
trex128	24	TyrGTA.15	GTA	Tyr	100	24	0	0	1	24	101	124	8.05e-09	48.1	285
trex128	24	TyrGTA.14	GTA	Tyr	100	24	0	0	1	24	101	124	8.05e-09	48.1	285
trex128	24	TyrGTA.13	GTA	Tyr	100	24	0	0	1	24	101	124	8.05e-09	48.1	285
trex128	24	TyrGTA.12	GTA	Tyr	100	24	0	0	1	24	101	124	8.05e-09	48.1	285
trex128	24	TyrGTA.11	GTA	Tyr	100	24	0	0	1	24	101	124	8.05e-09	48.1	285
trex128	24	TyrGTA.10	GTA	Tyr	100	24	0	0	1	24	101	124	8.05e-09	48.1	285
trex128	24	TyrGTA.1	GTA	Tyr	100	24	0	0	1	24	101	124	8.05e-09	48.1	285
trex144	17	TyrGTA.9	GTA	Tyr	100	16	0	0	2	17	108	123	0.000239	32.2	285
trex144	17	TyrGTA.8	GTA	Tyr	100	16	0	0	2	17	108	123	0.000239	32.2	285
trex144	17	TyrGTA.77	GTA	Tyr	100	16	0	0	2	17	108	123	0.000239	32.2	289
trex144	17	TyrGTA.76	GTA	Tyr	100	16	0	0	2	17	108	123	0.000239	32.2	285
trex144	17	TyrGTA.75	GTA	Tyr	100	16	0	0	2	17	108	123	0.000239	32.2	284
trex144	17	TyrGTA.74	GTA	Tyr	100	16	0	0	2	17	108	123	0.000239	32.2	286
trex144	17	TyrGTA.73	GTA	Tyr	100	16	0	0	2	17	108	123	0.000239	32.2	284
trex144	17	TyrGTA.72	GTA	Tyr	100	16	0	0	2	17	108	123	0.000239	32.2	286
trex144	17	TyrGTA.71	GTA	Tyr	100	16	0	0	2	17	108	123	0.000239	32.2	284
trex144	17	TyrGTA.70	GTA	Tyr	100	16	0	0	2	17	108	123	0.000239	32.2	290
trex144	17	TyrGTA.7	GTA	Tyr	100	16	0	0	2	17	108	123	0.000239	32.2	285
trex144	17	TyrGTA.69	GTA	Tyr	100	16	0	0	2	17	108	123	0.000239	32.2	286
trex144	17	TyrGTA.67	GTA	Tyr	100	16	0	0	2	17	108	123	0.000239	32.2	285
trex144	17	TyrGTA.64	GTA	Tyr	100	16	0	0	2	17	108	123	0.000239	32.2	289
trex144	17	TyrGTA.63	GTA	Tyr	100	16	0	0	2	17	108	123	0.000239	32.2	284
trex144	17	TyrGTA.62	GTA	Tyr	100	16	0	0	2	17	108	123	0.000239	32.2	284
trex144	17	TyrGTA.61	GTA	Tyr	100	16	0	0	2	17	108	123	0.000239	32.2	284
trex144	17	TyrGTA.6	GTA	Tyr	100	16	0	0	2	17	108	123	0.000239	32.2	285
trex144	17	TyrGTA.56	GTA	Tyr	100	16	0	0	2	17	108	123	0.000239	32.2	285
trex144	17	TyrGTA.55	GTA	Tyr	100	16	0	0	2	17	108	123	0.000239	32.2	285
trex144	17	TyrGTA.54	GTA	Tyr	100	16	0	0	2	17	108	123	0.000239	32.2	285
trex144	17	TyrGTA.53	GTA	Tyr	100	16	0	0	2	17	108	123	0.000239	32.2	285
trex144	17	TyrGTA.52	GTA	Tyr	100	16	0	0	2	17	108	123	0.000239	32.2	285
trex144	17	TyrGTA.51	GTA	Tyr	100	16	0	0	2	17	108	123	0.000239	32.2	285
trex144	17	TyrGTA.50	GTA	Tyr	100	16	0	0	2	17	108	123	0.000239	32.2	285
trex144	17	TyrGTA.5	GTA	Tyr	100	16	0	0	2	17	108	123	0.000239	32.2	285
trex144	17	TyrGTA.49	GTA	Tyr	100	16	0	0	2	17	108	123	0.000239	32.2	285
trex144	17	TyrGTA.48	GTA	Tyr	100	16	0	0	2	17	108	123	0.000239	32.2	285
trex144	17	TyrGTA.47	GTA	Tyr	100	16	0	0	2	17	108	123	0.000239	32.2	285
trex144	17	TyrGTA.46	GTA	Tyr	100	16	0	0	2	17	108	123	0.000239	32.2	285
trex144	17	TyrGTA.45	GTA	Tyr	100	16	0	0	2	17	108	123	0.000239	32.2	285
trex144	17	TyrGTA.44	GTA	Tyr	100	16	0	0	2	17	108	123	0.000239	32.2	285
trex144	17	TyrGTA.43	GTA	Tyr	100	16	0	0	2	17	108	123	0.000239	32.2	285
trex144	17	TyrGTA.42	GTA	Tyr	100	16	0	0	2	17	108	123	0.000239	32.2	286
trex144	17	TyrGTA.41	GTA	Tyr	100	16	0	0	2	17	108	123	0.000239	32.2	285
trex144	17	TyrGTA.4	GTA	Tyr	100	16	0	0	2	17	108	123	0.000239	32.2	285
trex144	17	TyrGTA.39	GTA	Tyr	100	16	0	0	2	17	108	123	0.000239	32.2	285
trex144	17	TyrGTA.38	GTA	Tyr	100	16	0	0	2	17	108	123	0.000239	32.2	285
trex144	17	TyrGTA.37	GTA	Tyr	100	16	0	0	2	17	108	123	0.000239	32.2	285
trex144	17	TyrGTA.35	GTA	Tyr	100	16	0	0	2	17	108	123	0.000239	32.2	285
trex144	17	TyrGTA.34	GTA	Tyr	100	16	0	0	2	17	108	123	0.000239	32.2	285
trex144	17	TyrGTA.33	GTA	Tyr	100	16	0	0	2	17	108	123	0.000239	32.2	285
trex144	17	TyrGTA.32	GTA	Tyr	100	16	0	0	2	17	108	123	0.000239	32.2	285
trex144	17	TyrGTA.31	GTA	Tyr	100	16	0	0	2	17	108	123	0.000239	32.2	285
trex144	17	TyrGTA.30	GTA	Tyr	100	16	0	0	2	17	108	123	0.000239	32.2	285
trex144	17	TyrGTA.3	GTA	Tyr	100	16	0	0	2	17	108	123	0.000239	32.2	285
trex144	17	TyrGTA.29	GTA	Tyr	100	16	0	0	2	17	108	123	0.000239	32.2	285
trex144	17	TyrGTA.28	GTA	Tyr	100	16	0	0	2	17	108	123	0.000239	32.2	285
trex144	17	TyrGTA.27	GTA	Tyr	100	16	0	0	2	17	108	123	0.000239	32.2	285
trex144	17	TyrGTA.26	GTA	Tyr	100	16	0	0	2	17	108	123	0.000239	32.2	285
trex144	17	TyrGTA.25	GTA	Tyr	100	16	0	0	2	17	108	123	0.000239	32.2	285
trex144	17	TyrGTA.24	GTA	Tyr	100	16	0	0	2	17	108	123	0.000239	32.2	285
trex144	17	TyrGTA.23	GTA	Tyr	100	16	0	0	2	17	108	123	0.000239	32.2	285
trex144	17	TyrGTA.22	GTA	Tyr	100	16	0	0	2	17	108	123	0.000239	32.2	285
trex144	17	TyrGTA.21	GTA	Tyr	100	16	0	0	2	17	108	123	0.000239	32.2	285
trex144	17	TyrGTA.20	GTA	Tyr	100	16	0	0	2	17	108	123	0.000239	32.2	285
trex144	17	TyrGTA.2	GTA	Tyr	100	16	0	0	2	17	108	123	0.000239	32.2	285
trex144	17	TyrGTA.19	GTA	Tyr	100	16	0	0	2	17	108	123	0.000239	32.2	285
trex144	17	TyrGTA.18	GTA	Tyr	100	16	0	0	2	17	108	123	0.000239	32.2	285
trex144	17	TyrGTA.17	GTA	Tyr	100	16	0	0	2	17	108	123	0.000239	32.2	285
trex144	17	TyrGTA.16	GTA	Tyr	100	16	0	0	2	17	108	123	0.000239	32.2	285
trex144	17	TyrGTA.15	GTA	Tyr	100	16	0	0	2	17	108	123	0.000239	32.2	285
trex144	17	TyrGTA.14	GTA	Tyr	100	16	0	0	2	17	108	123	0.000239	32.2	285
trex144	17	TyrGTA.13	GTA	Tyr	100	16	0	0	2	17	108	123	0.000239	32.2	285
trex144	17	TyrGTA.12	GTA	Tyr	100	16	0	0	2	17	108	123	0.000239	32.2	285
trex144	17	TyrGTA.11	GTA	Tyr	100	16	0	0	2	17	108	123	0.000239	32.2	285
trex144	17	TyrGTA.10	GTA	Tyr	100	16	0	0	2	17	108	123	0.000239	32.2	285
trex144	17	TyrGTA.1	GTA	Tyr	100	16	0	0	2	17	108	123	0.000239	32.2	285
trex144	17	LysCTT.9	CTT	Lys	100	16	0	0	2	17	108	123	0.000239	32.2	273
trex144	17	LysCTT.8	CTT	Lys	100	16	0	0	2	17	108	123	0.000239	32.2	273
trex144	17	LysCTT.7	CTT	Lys	100	16	0	0	2	17	108	123	0.000239	32.2	273
trex144	17	LysCTT.6	CTT	Lys	100	16	0	0	2	17	108	123	0.000239	32.2	273
trex144	17	LysCTT.5	CTT	Lys	100	16	0	0	2	17	108	123	0.000239	32.2	273
trex144	17	LysCTT.4	CTT	Lys	100	16	0	0	2	17	108	123	0.000239	32.2	273
trex144	17	LysCTT.3	CTT	Lys	100	16	0	0	2	17	108	123	0.000239	32.2	273
trex144	17	LysCTT.2	CTT	Lys	100	16	0	0	2	17	108	123	0.000239	32.2	273
trex144	17	LysCTT.18	CTT	Lys	100	16	0	0	2	17	108	123	0.000239	32.2	273
trex144	17	LysCTT.17	CTT	Lys	100	16	0	0	2	17	108	123	0.000239	32.2	273
trex144	17	LysCTT.16	CTT	Lys	100	16	0	0	2	17	108	123	0.000239	32.2	273
trex144	17	LysCTT.15	CTT	Lys	100	16	0	0	2	17	108	123	0.000239	32.2	273
trex144	17	LysCTT.14	CTT	Lys	100	16	0	0	2	17	108	123	0.000239	32.2	281
trex144	17	LysCTT.13	CTT	Lys	100	16	0	0	2	17	108	123	0.000239	32.2	273
trex144	17	LysCTT.12	CTT	Lys	100	16	0	0	2	17	108	123	0.000239	32.2	273
trex144	17	LysCTT.11	CTT	Lys	100	16	0	0	2	17	108	123	0.000239	32.2	273
trex144	17	LysCTT.10	CTT	Lys	100	16	0	0	2	17	108	123	0.000239	32.2	273
trex144	17	LysCTT.1	CTT	Lys	100	16	0	0	2	17	108	123	0.000239	32.2	273
trex221	16	SerAGA.9	AGA	Ser	100	16	0	0	1	16	101	116	0.000205	32.2	282
trex221	16	SerAGA.7	AGA	Ser	100	16	0	0	1	16	101	116	0.000205	32.2	282
trex221	16	SerAGA.6	AGA	Ser	100	16	0	0	1	16	101	116	0.000205	32.2	282
trex221	16	SerAGA.5	AGA	Ser	100	16	0	0	1	16	101	116	0.000205	32.2	282
trex221	16	SerAGA.4	AGA	Ser	100	16	0	0	1	16	101	116	0.000205	32.2	282
trex221	16	SerAGA.37	AGA	Ser	100	16	0	0	1	16	101	116	0.000205	32.2	282
trex221	16	SerAGA.36	AGA	Ser	100	16	0	0	1	16	101	116	0.000205	32.2	282
trex221	16	SerAGA.35	AGA	Ser	100	16	0	0	1	16	101	116	0.000205	32.2	282
trex221	16	SerAGA.33	AGA	Ser	100	16	0	0	1	16	101	116	0.000205	32.2	282
trex221	16	SerAGA.32	AGA	Ser	100	16	0	0	1	16	101	116	0.000205	32.2	282
trex221	16	SerAGA.31	AGA	Ser	100	16	0	0	1	16	101	116	0.000205	32.2	282
trex221	16	SerAGA.30	AGA	Ser	100	16	0	0	1	16	101	116	0.000205	32.2	282
trex221	16	SerAGA.3	AGA	Ser	100	16	0	0	1	16	101	116	0.000205	32.2	282
trex221	16	SerAGA.28	AGA	Ser	100	16	0	0	1	16	101	116	0.000205	32.2	282
trex221	16	SerAGA.25	AGA	Ser	100	16	0	0	1	16	101	116	0.000205	32.2	282
trex221	16	SerAGA.24	AGA	Ser	100	16	0	0	1	16	101	116	0.000205	32.2	282
trex221	16	SerAGA.23	AGA	Ser	100	16	0	0	1	16	101	116	0.000205	32.2	282
trex221	16	SerAGA.22	AGA	Ser	100	16	0	0	1	16	101	116	0.000205	32.2	282
trex221	16	SerAGA.21	AGA	Ser	100	16	0	0	1	16	101	116	0.000205	32.2	282
trex221	16	SerAGA.2	AGA	Ser	100	16	0	0	1	16	101	116	0.000205	32.2	282
trex221	16	SerAGA.19	AGA	Ser	100	16	0	0	1	16	101	116	0.000205	32.2	282
trex221	16	SerAGA.17	AGA	Ser	100	16	0	0	1	16	101	116	0.000205	32.2	282
trex221	16	SerAGA.16	AGA	Ser	100	16	0	0	1	16	101	116	0.000205	32.2	282
trex221	16	SerAGA.15	AGA	Ser	100	16	0	0	1	16	101	116	0.000205	32.2	282
trex221	16	SerAGA.14	AGA	Ser	100	16	0	0	1	16	101	116	0.000205	32.2	282
trex221	16	SerAGA.13	AGA	Ser	100	16	0	0	1	16	101	116	0.000205	32.2	282
trex221	16	SerAGA.12	AGA	Ser	100	16	0	0	1	16	101	116	0.000205	32.2	282
trex221	16	SerAGA.11	AGA	Ser	100	16	0	0	1	16	101	116	0.000205	32.2	282
trex221	16	SerAGA.1	AGA	Ser	100	16	0	0	1	16	101	116	0.000205	32.2	282
trex225	16	SerAGA.9	AGA	Ser	100	15	0	0	1	15	101	115	0.00081	30.2	282
trex225	16	SerAGA.7	AGA	Ser	100	15	0	0	1	15	101	115	0.00081	30.2	282
trex225	16	SerAGA.6	AGA	Ser	100	15	0	0	1	15	101	115	0.00081	30.2	282
trex225	16	SerAGA.5	AGA	Ser	100	15	0	0	1	15	101	115	0.00081	30.2	282
trex225	16	SerAGA.4	AGA	Ser	100	15	0	0	1	15	101	115	0.00081	30.2	282
trex225	16	SerAGA.37	AGA	Ser	100	15	0	0	1	15	101	115	0.00081	30.2	282
trex225	16	SerAGA.36	AGA	Ser	100	15	0	0	1	15	101	115	0.00081	30.2	282
trex225	16	SerAGA.35	AGA	Ser	100	15	0	0	1	15	101	115	0.00081	30.2	282
trex225	16	SerAGA.33	AGA	Ser	100	15	0	0	1	15	101	115	0.00081	30.2	282
trex225	16	SerAGA.32	AGA	Ser	100	15	0	0	1	15	101	115	0.00081	30.2	282
trex225	16	SerAGA.31	AGA	Ser	100	15	0	0	1	15	101	115	0.00081	30.2	282
trex225	16	SerAGA.30	AGA	Ser	100	15	0	0	1	15	101	115	0.00081	30.2	282
trex225	16	SerAGA.3	AGA	Ser	100	15	0	0	1	15	101	115	0.00081	30.2	282
trex225	16	SerAGA.28	AGA	Ser	100	15	0	0	1	15	101	115	0.00081	30.2	282
trex225	16	SerAGA.25	AGA	Ser	100	15	0	0	1	15	101	115	0.00081	30.2	282
trex225	16	SerAGA.24	AGA	Ser	100	15	0	0	1	15	101	115	0.00081	30.2	282
trex225	16	SerAGA.23	AGA	Ser	100	15	0	0	1	15	101	115	0.00081	30.2	282
trex225	16	SerAGA.22	AGA	Ser	100	15	0	0	1	15	101	115	0.00081	30.2	282
trex225	16	SerAGA.21	AGA	Ser	100	15	0	0	1	15	101	115	0.00081	30.2	282
trex225	16	SerAGA.2	AGA	Ser	100	15	0	0	1	15	101	115	0.00081	30.2	282
trex225	16	SerAGA.19	AGA	Ser	100	15	0	0	1	15	101	115	0.00081	30.2	282
trex225	16	SerAGA.17	AGA	Ser	100	15	0	0	1	15	101	115	0.00081	30.2	282
trex225	16	SerAGA.16	AGA	Ser	100	15	0	0	1	15	101	115	0.00081	30.2	282
trex225	16	SerAGA.15	AGA	Ser	100	15	0	0	1	15	101	115	0.00081	30.2	282
trex225	16	SerAGA.14	AGA	Ser	100	15	0	0	1	15	101	115	0.00081	30.2	282
trex225	16	SerAGA.13	AGA	Ser	100	15	0	0	1	15	101	115	0.00081	30.2	282
trex225	16	SerAGA.12	AGA	Ser	100	15	0	0	1	15	101	115	0.00081	30.2	282
trex225	16	SerAGA.11	AGA	Ser	100	15	0	0	1	15	101	115	0.00081	30.2	282
trex225	16	SerAGA.1	AGA	Ser	100	15	0	0	1	15	101	115	0.00081	30.2	282
trex230	17	SerAGA.9	AGA	Ser	100	17	0	0	1	17	101	117	6.05e-05	34.2	282
trex230	17	SerAGA.7	AGA	Ser	100	17	0	0	1	17	101	117	6.05e-05	34.2	282
trex230	17	SerAGA.6	AGA	Ser	100	17	0	0	1	17	101	117	6.05e-05	34.2	282
trex230	17	SerAGA.5	AGA	Ser	100	17	0	0	1	17	101	117	6.05e-05	34.2	282
trex230	17	SerAGA.4	AGA	Ser	100	17	0	0	1	17	101	117	6.05e-05	34.2	282
trex230	17	SerAGA.37	AGA	Ser	100	17	0	0	1	17	101	117	6.05e-05	34.2	282
trex230	17	SerAGA.36	AGA	Ser	100	17	0	0	1	17	101	117	6.05e-05	34.2	282
trex230	17	SerAGA.35	AGA	Ser	100	17	0	0	1	17	101	117	6.05e-05	34.2	282
trex230	17	SerAGA.33	AGA	Ser	100	17	0	0	1	17	101	117	6.05e-05	34.2	282
trex230	17	SerAGA.32	AGA	Ser	100	17	0	0	1	17	101	117	6.05e-05	34.2	282
trex230	17	SerAGA.31	AGA	Ser	100	17	0	0	1	17	101	117	6.05e-05	34.2	282
trex230	17	SerAGA.30	AGA	Ser	100	17	0	0	1	17	101	117	6.05e-05	34.2	282
trex230	17	SerAGA.3	AGA	Ser	100	17	0	0	1	17	101	117	6.05e-05	34.2	282
trex230	17	SerAGA.28	AGA	Ser	100	17	0	0	1	17	101	117	6.05e-05	34.2	282
trex230	17	SerAGA.25	AGA	Ser	100	17	0	0	1	17	101	117	6.05e-05	34.2	282
trex230	17	SerAGA.24	AGA	Ser	100	17	0	0	1	17	101	117	6.05e-05	34.2	282
trex230	17	SerAGA.23	AGA	Ser	100	17	0	0	1	17	101	117	6.05e-05	34.2	282
trex230	17	SerAGA.22	AGA	Ser	100	17	0	0	1	17	101	117	6.05e-05	34.2	282
trex230	17	SerAGA.21	AGA	Ser	100	17	0	0	1	17	101	117	6.05e-05	34.2	282
trex230	17	SerAGA.2	AGA	Ser	100	17	0	0	1	17	101	117	6.05e-05	34.2	282
trex230	17	SerAGA.19	AGA	Ser	100	17	0	0	1	17	101	117	6.05e-05	34.2	282
trex230	17	SerAGA.17	AGA	Ser	100	17	0	0	1	17	101	117	6.05e-05	34.2	282
trex230	17	SerAGA.16	AGA	Ser	100	17	0	0	1	17	101	117	6.05e-05	34.2	282
trex230	17	SerAGA.15	AGA	Ser	100	17	0	0	1	17	101	117	6.05e-05	34.2	282
trex230	17	SerAGA.14	AGA	Ser	100	17	0	0	1	17	101	117	6.05e-05	34.2	282
trex230	17	SerAGA.13	AGA	Ser	100	17	0	0	1	17	101	117	6.05e-05	34.2	282
trex230	17	SerAGA.12	AGA	Ser	100	17	0	0	1	17	101	117	6.05e-05	34.2	282
trex230	17	SerAGA.11	AGA	Ser	100	17	0	0	1	17	101	117	6.05e-05	34.2	282
trex230	17	SerAGA.1	AGA	Ser	100	17	0	0	1	17	101	117	6.05e-05	34.2	282
trex242	18	SerAGA.9	AGA	Ser	100	18	0	0	1	18	101	118	1.75e-05	36.2	282
trex242	18	SerAGA.7	AGA	Ser	100	18	0	0	1	18	101	118	1.75e-05	36.2	282
trex242	18	SerAGA.6	AGA	Ser	100	18	0	0	1	18	101	118	1.75e-05	36.2	282
trex242	18	SerAGA.5	AGA	Ser	100	18	0	0	1	18	101	118	1.75e-05	36.2	282
trex242	18	SerAGA.4	AGA	Ser	100	18	0	0	1	18	101	118	1.75e-05	36.2	282
trex242	18	SerAGA.37	AGA	Ser	100	18	0	0	1	18	101	118	1.75e-05	36.2	282
trex242	18	SerAGA.36	AGA	Ser	100	18	0	0	1	18	101	118	1.75e-05	36.2	282
trex242	18	SerAGA.35	AGA	Ser	100	18	0	0	1	18	101	118	1.75e-05	36.2	282
trex242	18	SerAGA.33	AGA	Ser	100	18	0	0	1	18	101	118	1.75e-05	36.2	282
trex242	18	SerAGA.32	AGA	Ser	100	18	0	0	1	18	101	118	1.75e-05	36.2	282
trex242	18	SerAGA.31	AGA	Ser	100	18	0	0	1	18	101	118	1.75e-05	36.2	282
trex242	18	SerAGA.30	AGA	Ser	100	18	0	0	1	18	101	118	1.75e-05	36.2	282
trex242	18	SerAGA.3	AGA	Ser	100	18	0	0	1	18	101	118	1.75e-05	36.2	282
trex242	18	SerAGA.28	AGA	Ser	100	18	0	0	1	18	101	118	1.75e-05	36.2	282
trex242	18	SerAGA.25	AGA	Ser	100	18	0	0	1	18	101	118	1.75e-05	36.2	282
trex242	18	SerAGA.24	AGA	Ser	100	18	0	0	1	18	101	118	1.75e-05	36.2	282
trex242	18	SerAGA.23	AGA	Ser	100	18	0	0	1	18	101	118	1.75e-05	36.2	282
trex242	18	SerAGA.22	AGA	Ser	100	18	0	0	1	18	101	118	1.75e-05	36.2	282
trex242	18	SerAGA.21	AGA	Ser	100	18	0	0	1	18	101	118	1.75e-05	36.2	282
trex242	18	SerAGA.2	AGA	Ser	100	18	0	0	1	18	101	118	1.75e-05	36.2	282
trex242	18	SerAGA.19	AGA	Ser	100	18	0	0	1	18	101	118	1.75e-05	36.2	282
trex242	18	SerAGA.17	AGA	Ser	100	18	0	0	1	18	101	118	1.75e-05	36.2	282
trex242	18	SerAGA.16	AGA	Ser	100	18	0	0	1	18	101	118	1.75e-05	36.2	282
trex242	18	SerAGA.15	AGA	Ser	100	18	0	0	1	18	101	118	1.75e-05	36.2	282
trex242	18	SerAGA.14	AGA	Ser	100	18	0	0	1	18	101	118	1.75e-05	36.2	282
trex242	18	SerAGA.13	AGA	Ser	100	18	0	0	1	18	101	118	1.75e-05	36.2	282
trex242	18	SerAGA.12	AGA	Ser	100	18	0	0	1	18	101	118	1.75e-05	36.2	282
trex242	18	SerAGA.11	AGA	Ser	100	18	0	0	1	18	101	118	1.75e-05	36.2	282
trex242	18	SerAGA.1	AGA	Ser	100	18	0	0	1	18	101	118	1.75e-05	36.2	282
trex252	19	SerAGA.9	AGA	Ser	100	19	0	0	1	19	101	119	4.99e-06	38.2	282
trex252	19	SerAGA.7	AGA	Ser	100	19	0	0	1	19	101	119	4.99e-06	38.2	282
trex252	19	SerAGA.6	AGA	Ser	100	19	0	0	1	19	101	119	4.99e-06	38.2	282
trex252	19	SerAGA.5	AGA	Ser	100	19	0	0	1	19	101	119	4.99e-06	38.2	282
trex252	19	SerAGA.4	AGA	Ser	100	19	0	0	1	19	101	119	4.99e-06	38.2	282
trex252	19	SerAGA.37	AGA	Ser	100	19	0	0	1	19	101	119	4.99e-06	38.2	282
trex252	19	SerAGA.36	AGA	Ser	100	19	0	0	1	19	101	119	4.99e-06	38.2	282
trex252	19	SerAGA.35	AGA	Ser	100	19	0	0	1	19	101	119	4.99e-06	38.2	282
trex252	19	SerAGA.33	AGA	Ser	100	19	0	0	1	19	101	119	4.99e-06	38.2	282
trex252	19	SerAGA.32	AGA	Ser	100	19	0	0	1	19	101	119	4.99e-06	38.2	282
trex252	19	SerAGA.31	AGA	Ser	100	19	0	0	1	19	101	119	4.99e-06	38.2	282
trex252	19	SerAGA.30	AGA	Ser	100	19	0	0	1	19	101	119	4.99e-06	38.2	282
trex252	19	SerAGA.3	AGA	Ser	100	19	0	0	1	19	101	119	4.99e-06	38.2	282
trex252	19	SerAGA.28	AGA	Ser	100	19	0	0	1	19	101	119	4.99e-06	38.2	282
trex252	19	SerAGA.25	AGA	Ser	100	19	0	0	1	19	101	119	4.99e-06	38.2	282
trex252	19	SerAGA.24	AGA	Ser	100	19	0	0	1	19	101	119	4.99e-06	38.2	282
trex252	19	SerAGA.23	AGA	Ser	100	19	0	0	1	19	101	119	4.99e-06	38.2	282
trex252	19	SerAGA.22	AGA	Ser	100	19	0	0	1	19	101	119	4.99e-06	38.2	282
trex252	19	SerAGA.21	AGA	Ser	100	19	0	0	1	19	101	119	4.99e-06	38.2	282
trex252	19	SerAGA.2	AGA	Ser	100	19	0	0	1	19	101	119	4.99e-06	38.2	282
trex252	19	SerAGA.19	AGA	Ser	100	19	0	0	1	19	101	119	4.99e-06	38.2	282
trex252	19	SerAGA.17	AGA	Ser	100	19	0	0	1	19	101	119	4.99e-06	38.2	282
trex252	19	SerAGA.16	AGA	Ser	100	19	0	0	1	19	101	119	4.99e-06	38.2	282
trex252	19	SerAGA.15	AGA	Ser	100	19	0	0	1	19	101	119	4.99e-06	38.2	282
trex252	19	SerAGA.14	AGA	Ser	100	19	0	0	1	19	101	119	4.99e-06	38.2	282
trex252	19	SerAGA.13	AGA	Ser	100	19	0	0	1	19	101	119	4.99e-06	38.2	282
trex252	19	SerAGA.12	AGA	Ser	100	19	0	0	1	19	101	119	4.99e-06	38.2	282
trex252	19	SerAGA.11	AGA	Ser	100	19	0	0	1	19	101	119	4.99e-06	38.2	282
trex252	19	SerAGA.1	AGA	Ser	100	19	0	0	1	19	101	119	4.99e-06	38.2	282
trex253	20	SerAGA.9	AGA	Ser	100	20	0	0	1	20	101	120	1.4e-06	40.1	282
trex253	20	SerAGA.7	AGA	Ser	100	20	0	0	1	20	101	120	1.4e-06	40.1	282
trex253	20	SerAGA.6	AGA	Ser	100	20	0	0	1	20	101	120	1.4e-06	40.1	282
trex253	20	SerAGA.5	AGA	Ser	100	20	0	0	1	20	101	120	1.4e-06	40.1	282
trex253	20	SerAGA.4	AGA	Ser	100	20	0	0	1	20	101	120	1.4e-06	40.1	282
trex253	20	SerAGA.37	AGA	Ser	100	20	0	0	1	20	101	120	1.4e-06	40.1	282
trex253	20	SerAGA.36	AGA	Ser	100	20	0	0	1	20	101	120	1.4e-06	40.1	282
trex253	20	SerAGA.35	AGA	Ser	100	20	0	0	1	20	101	120	1.4e-06	40.1	282
trex253	20	SerAGA.33	AGA	Ser	100	20	0	0	1	20	101	120	1.4e-06	40.1	282
trex253	20	SerAGA.32	AGA	Ser	100	20	0	0	1	20	101	120	1.4e-06	40.1	282
trex253	20	SerAGA.31	AGA	Ser	100	20	0	0	1	20	101	120	1.4e-06	40.1	282
trex253	20	SerAGA.30	AGA	Ser	100	20	0	0	1	20	101	120	1.4e-06	40.1	282
trex253	20	SerAGA.3	AGA	Ser	100	20	0	0	1	20	101	120	1.4e-06	40.1	282
trex253	20	SerAGA.28	AGA	Ser	100	20	0	0	1	20	101	120	1.4e-06	40.1	282
trex253	20	SerAGA.25	AGA	Ser	100	20	0	0	1	20	101	120	1.4e-06	40.1	282
trex253	20	SerAGA.24	AGA	Ser	100	20	0	0	1	20	101	120	1.4e-06	40.1	282
trex253	20	SerAGA.23	AGA	Ser	100	20	0	0	1	20	101	120	1.4e-06	40.1	282
trex253	20	SerAGA.22	AGA	Ser	100	20	0	0	1	20	101	120	1.4e-06	40.1	282
trex253	20	SerAGA.21	AGA	Ser	100	20	0	0	1	20	101	120	1.4e-06	40.1	282
trex253	20	SerAGA.2	AGA	Ser	100	20	0	0	1	20	101	120	1.4e-06	40.1	282
trex253	20	SerAGA.19	AGA	Ser	100	20	0	0	1	20	101	120	1.4e-06	40.1	282
trex253	20	SerAGA.17	AGA	Ser	100	20	0	0	1	20	101	120	1.4e-06	40.1	282
trex253	20	SerAGA.16	AGA	Ser	100	20	0	0	1	20	101	120	1.4e-06	40.1	282
trex253	20	SerAGA.15	AGA	Ser	100	20	0	0	1	20	101	120	1.4e-06	40.1	282
trex253	20	SerAGA.14	AGA	Ser	100	20	0	0	1	20	101	120	1.4e-06	40.1	282
trex253	20	SerAGA.13	AGA	Ser	100	20	0	0	1	20	101	120	1.4e-06	40.1	282
trex253	20	SerAGA.12	AGA	Ser	100	20	0	0	1	20	101	120	1.4e-06	40.1	282
trex253	20	SerAGA.11	AGA	Ser	100	20	0	0	1	20	101	120	1.4e-06	40.1	282
trex253	20	SerAGA.1	AGA	Ser	100	20	0	0	1	20	101	120	1.4e-06	40.1	282
trex255	21	SerAGA.9	AGA	Ser	100	21	0	0	1	21	101	121	3.9e-07	42.1	282
trex255	21	SerAGA.7	AGA	Ser	100	21	0	0	1	21	101	121	3.9e-07	42.1	282
trex255	21	SerAGA.6	AGA	Ser	100	21	0	0	1	21	101	121	3.9e-07	42.1	282
trex255	21	SerAGA.5	AGA	Ser	100	21	0	0	1	21	101	121	3.9e-07	42.1	282
trex255	21	SerAGA.4	AGA	Ser	100	21	0	0	1	21	101	121	3.9e-07	42.1	282
trex255	21	SerAGA.37	AGA	Ser	100	21	0	0	1	21	101	121	3.9e-07	42.1	282
trex255	21	SerAGA.36	AGA	Ser	100	21	0	0	1	21	101	121	3.9e-07	42.1	282
trex255	21	SerAGA.35	AGA	Ser	100	21	0	0	1	21	101	121	3.9e-07	42.1	282
trex255	21	SerAGA.33	AGA	Ser	100	21	0	0	1	21	101	121	3.9e-07	42.1	282
trex255	21	SerAGA.32	AGA	Ser	100	21	0	0	1	21	101	121	3.9e-07	42.1	282
trex255	21	SerAGA.31	AGA	Ser	100	21	0	0	1	21	101	121	3.9e-07	42.1	282
trex255	21	SerAGA.30	AGA	Ser	100	21	0	0	1	21	101	121	3.9e-07	42.1	282
trex255	21	SerAGA.3	AGA	Ser	100	21	0	0	1	21	101	121	3.9e-07	42.1	282
trex255	21	SerAGA.28	AGA	Ser	100	21	0	0	1	21	101	121	3.9e-07	42.1	282
trex255	21	SerAGA.25	AGA	Ser	100	21	0	0	1	21	101	121	3.9e-07	42.1	282
trex255	21	SerAGA.24	AGA	Ser	100	21	0	0	1	21	101	121	3.9e-07	42.1	282
trex255	21	SerAGA.23	AGA	Ser	100	21	0	0	1	21	101	121	3.9e-07	42.1	282
trex255	21	SerAGA.22	AGA	Ser	100	21	0	0	1	21	101	121	3.9e-07	42.1	282
trex255	21	SerAGA.21	AGA	Ser	100	21	0	0	1	21	101	121	3.9e-07	42.1	282
trex255	21	SerAGA.2	AGA	Ser	100	21	0	0	1	21	101	121	3.9e-07	42.1	282
trex255	21	SerAGA.19	AGA	Ser	100	21	0	0	1	21	101	121	3.9e-07	42.1	282
trex255	21	SerAGA.17	AGA	Ser	100	21	0	0	1	21	101	121	3.9e-07	42.1	282
trex255	21	SerAGA.16	AGA	Ser	100	21	0	0	1	21	101	121	3.9e-07	42.1	282
trex255	21	SerAGA.15	AGA	Ser	100	21	0	0	1	21	101	121	3.9e-07	42.1	282
trex255	21	SerAGA.14	AGA	Ser	100	21	0	0	1	21	101	121	3.9e-07	42.1	282
trex255	21	SerAGA.13	AGA	Ser	100	21	0	0	1	21	101	121	3.9e-07	42.1	282
trex255	21	SerAGA.12	AGA	Ser	100	21	0	0	1	21	101	121	3.9e-07	42.1	282
trex255	21	SerAGA.11	AGA	Ser	100	21	0	0	1	21	101	121	3.9e-07	42.1	282
trex255	21	SerAGA.1	AGA	Ser	100	21	0	0	1	21	101	121	3.9e-07	42.1	282
trex258	22	SerAGA.9	AGA	Ser	100	22	0	0	1	22	101	122	1.08e-07	44.1	282
trex258	22	SerAGA.7	AGA	Ser	100	22	0	0	1	22	101	122	1.08e-07	44.1	282
trex258	22	SerAGA.6	AGA	Ser	100	22	0	0	1	22	101	122	1.08e-07	44.1	282
trex258	22	SerAGA.5	AGA	Ser	100	22	0	0	1	22	101	122	1.08e-07	44.1	282
trex258	22	SerAGA.4	AGA	Ser	100	22	0	0	1	22	101	122	1.08e-07	44.1	282
trex258	22	SerAGA.37	AGA	Ser	100	22	0	0	1	22	101	122	1.08e-07	44.1	282
trex258	22	SerAGA.36	AGA	Ser	100	22	0	0	1	22	101	122	1.08e-07	44.1	282
trex258	22	SerAGA.35	AGA	Ser	100	22	0	0	1	22	101	122	1.08e-07	44.1	282
trex258	22	SerAGA.33	AGA	Ser	100	22	0	0	1	22	101	122	1.08e-07	44.1	282
trex258	22	SerAGA.32	AGA	Ser	100	22	0	0	1	22	101	122	1.08e-07	44.1	282
trex258	22	SerAGA.31	AGA	Ser	100	22	0	0	1	22	101	122	1.08e-07	44.1	282
trex258	22	SerAGA.30	AGA	Ser	100	22	0	0	1	22	101	122	1.08e-07	44.1	282
trex258	22	SerAGA.3	AGA	Ser	100	22	0	0	1	22	101	122	1.08e-07	44.1	282
trex258	22	SerAGA.28	AGA	Ser	100	22	0	0	1	22	101	122	1.08e-07	44.1	282
trex258	22	SerAGA.25	AGA	Ser	100	22	0	0	1	22	101	122	1.08e-07	44.1	282
trex258	22	SerAGA.24	AGA	Ser	100	22	0	0	1	22	101	122	1.08e-07	44.1	282
trex258	22	SerAGA.23	AGA	Ser	100	22	0	0	1	22	101	122	1.08e-07	44.1	282
trex258	22	SerAGA.22	AGA	Ser	100	22	0	0	1	22	101	122	1.08e-07	44.1	282
trex258	22	SerAGA.21	AGA	Ser	100	22	0	0	1	22	101	122	1.08e-07	44.1	282
trex258	22	SerAGA.2	AGA	Ser	100	22	0	0	1	22	101	122	1.08e-07	44.1	282
trex258	22	SerAGA.19	AGA	Ser	100	22	0	0	1	22	101	122	1.08e-07	44.1	282
trex258	22	SerAGA.17	AGA	Ser	100	22	0	0	1	22	101	122	1.08e-07	44.1	282
trex258	22	SerAGA.16	AGA	Ser	100	22	0	0	1	22	101	122	1.08e-07	44.1	282
trex258	22	SerAGA.15	AGA	Ser	100	22	0	0	1	22	101	122	1.08e-07	44.1	282
trex258	22	SerAGA.14	AGA	Ser	100	22	0	0	1	22	101	122	1.08e-07	44.1	282
trex258	22	SerAGA.13	AGA	Ser	100	22	0	0	1	22	101	122	1.08e-07	44.1	282
trex258	22	SerAGA.12	AGA	Ser	100	22	0	0	1	22	101	122	1.08e-07	44.1	282
trex258	22	SerAGA.11	AGA	Ser	100	22	0	0	1	22	101	122	1.08e-07	44.1	282
trex258	22	SerAGA.1	AGA	Ser	100	22	0	0	1	22	101	122	1.08e-07	44.1	282
trex264	23	SerAGA.9	AGA	Ser	100	23	0	0	1	23	101	123	2.95e-08	46.1	282
trex264	23	SerAGA.7	AGA	Ser	100	23	0	0	1	23	101	123	2.95e-08	46.1	282
trex264	23	SerAGA.6	AGA	Ser	100	23	0	0	1	23	101	123	2.95e-08	46.1	282
trex264	23	SerAGA.5	AGA	Ser	100	23	0	0	1	23	101	123	2.95e-08	46.1	282
trex264	23	SerAGA.4	AGA	Ser	100	23	0	0	1	23	101	123	2.95e-08	46.1	282
trex264	23	SerAGA.37	AGA	Ser	100	23	0	0	1	23	101	123	2.95e-08	46.1	282
trex264	23	SerAGA.36	AGA	Ser	100	23	0	0	1	23	101	123	2.95e-08	46.1	282
trex264	23	SerAGA.35	AGA	Ser	100	23	0	0	1	23	101	123	2.95e-08	46.1	282
trex264	23	SerAGA.33	AGA	Ser	100	23	0	0	1	23	101	123	2.95e-08	46.1	282
trex264	23	SerAGA.32	AGA	Ser	100	23	0	0	1	23	101	123	2.95e-08	46.1	282
trex264	23	SerAGA.31	AGA	Ser	100	23	0	0	1	23	101	123	2.95e-08	46.1	282
trex264	23	SerAGA.30	AGA	Ser	100	23	0	0	1	23	101	123	2.95e-08	46.1	282
trex264	23	SerAGA.3	AGA	Ser	100	23	0	0	1	23	101	123	2.95e-08	46.1	282
trex264	23	SerAGA.28	AGA	Ser	100	23	0	0	1	23	101	123	2.95e-08	46.1	282
trex264	23	SerAGA.25	AGA	Ser	100	23	0	0	1	23	101	123	2.95e-08	46.1	282
trex264	23	SerAGA.24	AGA	Ser	100	23	0	0	1	23	101	123	2.95e-08	46.1	282
trex264	23	SerAGA.23	AGA	Ser	100	23	0	0	1	23	101	123	2.95e-08	46.1	282
trex264	23	SerAGA.22	AGA	Ser	100	23	0	0	1	23	101	123	2.95e-08	46.1	282
trex264	23	SerAGA.21	AGA	Ser	100	23	0	0	1	23	101	123	2.95e-08	46.1	282
trex264	23	SerAGA.2	AGA	Ser	100	23	0	0	1	23	101	123	2.95e-08	46.1	282
trex264	23	SerAGA.19	AGA	Ser	100	23	0	0	1	23	101	123	2.95e-08	46.1	282
trex264	23	SerAGA.17	AGA	Ser	100	23	0	0	1	23	101	123	2.95e-08	46.1	282
trex264	23	SerAGA.16	AGA	Ser	100	23	0	0	1	23	101	123	2.95e-08	46.1	282
trex264	23	SerAGA.15	AGA	Ser	100	23	0	0	1	23	101	123	2.95e-08	46.1	282
trex264	23	SerAGA.14	AGA	Ser	100	23	0	0	1	23	101	123	2.95e-08	46.1	282
trex264	23	SerAGA.13	AGA	Ser	100	23	0	0	1	23	101	123	2.95e-08	46.1	282
trex264	23	SerAGA.12	AGA	Ser	100	23	0	0	1	23	101	123	2.95e-08	46.1	282
trex264	23	SerAGA.11	AGA	Ser	100	23	0	0	1	23	101	123	2.95e-08	46.1	282
trex264	23	SerAGA.1	AGA	Ser	100	23	0	0	1	23	101	123	2.95e-08	46.1	282
trex270	23	SerAGA.9	AGA	Ser	100	22	0	0	1	22	101	122	1.17e-07	44.1	282
trex270	23	SerAGA.7	AGA	Ser	100	22	0	0	1	22	101	122	1.17e-07	44.1	282
trex270	23	SerAGA.6	AGA	Ser	100	22	0	0	1	22	101	122	1.17e-07	44.1	282
trex270	23	SerAGA.5	AGA	Ser	100	22	0	0	1	22	101	122	1.17e-07	44.1	282
trex270	23	SerAGA.4	AGA	Ser	100	22	0	0	1	22	101	122	1.17e-07	44.1	282
trex270	23	SerAGA.37	AGA	Ser	100	22	0	0	1	22	101	122	1.17e-07	44.1	282
trex270	23	SerAGA.36	AGA	Ser	100	22	0	0	1	22	101	122	1.17e-07	44.1	282
trex270	23	SerAGA.35	AGA	Ser	100	22	0	0	1	22	101	122	1.17e-07	44.1	282
trex270	23	SerAGA.33	AGA	Ser	100	22	0	0	1	22	101	122	1.17e-07	44.1	282
trex270	23	SerAGA.32	AGA	Ser	100	22	0	0	1	22	101	122	1.17e-07	44.1	282
trex270	23	SerAGA.31	AGA	Ser	100	22	0	0	1	22	101	122	1.17e-07	44.1	282
trex270	23	SerAGA.30	AGA	Ser	100	22	0	0	1	22	101	122	1.17e-07	44.1	282
trex270	23	SerAGA.3	AGA	Ser	100	22	0	0	1	22	101	122	1.17e-07	44.1	282
trex270	23	SerAGA.28	AGA	Ser	100	22	0	0	1	22	101	122	1.17e-07	44.1	282
trex270	23	SerAGA.25	AGA	Ser	100	22	0	0	1	22	101	122	1.17e-07	44.1	282
trex270	23	SerAGA.24	AGA	Ser	100	22	0	0	1	22	101	122	1.17e-07	44.1	282
trex270	23	SerAGA.23	AGA	Ser	100	22	0	0	1	22	101	122	1.17e-07	44.1	282
trex270	23	SerAGA.22	AGA	Ser	100	22	0	0	1	22	101	122	1.17e-07	44.1	282
trex270	23	SerAGA.21	AGA	Ser	100	22	0	0	1	22	101	122	1.17e-07	44.1	282
trex270	23	SerAGA.2	AGA	Ser	100	22	0	0	1	22	101	122	1.17e-07	44.1	282
trex270	23	SerAGA.19	AGA	Ser	100	22	0	0	1	22	101	122	1.17e-07	44.1	282
trex270	23	SerAGA.17	AGA	Ser	100	22	0	0	1	22	101	122	1.17e-07	44.1	282
trex270	23	SerAGA.16	AGA	Ser	100	22	0	0	1	22	101	122	1.17e-07	44.1	282
trex270	23	SerAGA.15	AGA	Ser	100	22	0	0	1	22	101	122	1.17e-07	44.1	282
trex270	23	SerAGA.14	AGA	Ser	100	22	0	0	1	22	101	122	1.17e-07	44.1	282
trex270	23	SerAGA.13	AGA	Ser	100	22	0	0	1	22	101	122	1.17e-07	44.1	282
trex270	23	SerAGA.12	AGA	Ser	100	22	0	0	1	22	101	122	1.17e-07	44.1	282
trex270	23	SerAGA.11	AGA	Ser	100	22	0	0	1	22	101	122	1.17e-07	44.1	282
trex270	23	SerAGA.1	AGA	Ser	100	22	0	0	1	22	101	122	1.17e-07	44.1	282
trex271	24	SerAGA.9	AGA	Ser	100	24	0	0	1	24	101	124	8.05e-09	48.1	282
trex271	24	SerAGA.7	AGA	Ser	100	24	0	0	1	24	101	124	8.05e-09	48.1	282
trex271	24	SerAGA.6	AGA	Ser	100	24	0	0	1	24	101	124	8.05e-09	48.1	282
trex271	24	SerAGA.5	AGA	Ser	100	24	0	0	1	24	101	124	8.05e-09	48.1	282
trex271	24	SerAGA.4	AGA	Ser	100	24	0	0	1	24	101	124	8.05e-09	48.1	282
trex271	24	SerAGA.37	AGA	Ser	100	24	0	0	1	24	101	124	8.05e-09	48.1	282
trex271	24	SerAGA.36	AGA	Ser	100	24	0	0	1	24	101	124	8.05e-09	48.1	282
trex271	24	SerAGA.35	AGA	Ser	100	24	0	0	1	24	101	124	8.05e-09	48.1	282
trex271	24	SerAGA.33	AGA	Ser	100	24	0	0	1	24	101	124	8.05e-09	48.1	282
trex271	24	SerAGA.32	AGA	Ser	100	24	0	0	1	24	101	124	8.05e-09	48.1	282
trex271	24	SerAGA.31	AGA	Ser	100	24	0	0	1	24	101	124	8.05e-09	48.1	282
trex271	24	SerAGA.30	AGA	Ser	100	24	0	0	1	24	101	124	8.05e-09	48.1	282
trex271	24	SerAGA.3	AGA	Ser	100	24	0	0	1	24	101	124	8.05e-09	48.1	282
trex271	24	SerAGA.28	AGA	Ser	100	24	0	0	1	24	101	124	8.05e-09	48.1	282
trex271	24	SerAGA.25	AGA	Ser	100	24	0	0	1	24	101	124	8.05e-09	48.1	282
trex271	24	SerAGA.24	AGA	Ser	100	24	0	0	1	24	101	124	8.05e-09	48.1	282
trex271	24	SerAGA.23	AGA	Ser	100	24	0	0	1	24	101	124	8.05e-09	48.1	282
trex271	24	SerAGA.22	AGA	Ser	100	24	0	0	1	24	101	124	8.05e-09	48.1	282
trex271	24	SerAGA.21	AGA	Ser	100	24	0	0	1	24	101	124	8.05e-09	48.1	282
trex271	24	SerAGA.2	AGA	Ser	100	24	0	0	1	24	101	124	8.05e-09	48.1	282
trex271	24	SerAGA.19	AGA	Ser	100	24	0	0	1	24	101	124	8.05e-09	48.1	282
trex271	24	SerAGA.17	AGA	Ser	100	24	0	0	1	24	101	124	8.05e-09	48.1	282
trex271	24	SerAGA.16	AGA	Ser	100	24	0	0	1	24	101	124	8.05e-09	48.1	282
trex271	24	SerAGA.15	AGA	Ser	100	24	0	0	1	24	101	124	8.05e-09	48.1	282
trex271	24	SerAGA.14	AGA	Ser	100	24	0	0	1	24	101	124	8.05e-09	48.1	282
trex271	24	SerAGA.13	AGA	Ser	100	24	0	0	1	24	101	124	8.05e-09	48.1	282
trex271	24	SerAGA.12	AGA	Ser	100	24	0	0	1	24	101	124	8.05e-09	48.1	282
trex271	24	SerAGA.11	AGA	Ser	100	24	0	0	1	24	101	124	8.05e-09	48.1	282
trex271	24	SerAGA.1	AGA	Ser	100	24	0	0	1	24	101	124	8.05e-09	48.1	282
trex275	25	SerAGA.9	AGA	Ser	100	25	0	0	1	25	101	125	2.18e-09	50.1	282
trex275	25	SerAGA.7	AGA	Ser	100	25	0	0	1	25	101	125	2.18e-09	50.1	282
trex275	25	SerAGA.6	AGA	Ser	100	25	0	0	1	25	101	125	2.18e-09	50.1	282
trex275	25	SerAGA.5	AGA	Ser	100	25	0	0	1	25	101	125	2.18e-09	50.1	282
trex275	25	SerAGA.4	AGA	Ser	100	25	0	0	1	25	101	125	2.18e-09	50.1	282
trex275	25	SerAGA.37	AGA	Ser	100	25	0	0	1	25	101	125	2.18e-09	50.1	282
trex275	25	SerAGA.36	AGA	Ser	100	25	0	0	1	25	101	125	2.18e-09	50.1	282
trex275	25	SerAGA.35	AGA	Ser	100	25	0	0	1	25	101	125	2.18e-09	50.1	282
trex275	25	SerAGA.33	AGA	Ser	100	25	0	0	1	25	101	125	2.18e-09	50.1	282
trex275	25	SerAGA.32	AGA	Ser	100	25	0	0	1	25	101	125	2.18e-09	50.1	282
trex275	25	SerAGA.31	AGA	Ser	100	25	0	0	1	25	101	125	2.18e-09	50.1	282
trex275	25	SerAGA.30	AGA	Ser	100	25	0	0	1	25	101	125	2.18e-09	50.1	282
trex275	25	SerAGA.3	AGA	Ser	100	25	0	0	1	25	101	125	2.18e-09	50.1	282
trex275	25	SerAGA.28	AGA	Ser	100	25	0	0	1	25	101	125	2.18e-09	50.1	282
trex275	25	SerAGA.25	AGA	Ser	100	25	0	0	1	25	101	125	2.18e-09	50.1	282
trex275	25	SerAGA.24	AGA	Ser	100	25	0	0	1	25	101	125	2.18e-09	50.1	282
trex275	25	SerAGA.23	AGA	Ser	100	25	0	0	1	25	101	125	2.18e-09	50.1	282
trex275	25	SerAGA.22	AGA	Ser	100	25	0	0	1	25	101	125	2.18e-09	50.1	282
trex275	25	SerAGA.21	AGA	Ser	100	25	0	0	1	25	101	125	2.18e-09	50.1	282
trex275	25	SerAGA.2	AGA	Ser	100	25	0	0	1	25	101	125	2.18e-09	50.1	282
trex275	25	SerAGA.19	AGA	Ser	100	25	0	0	1	25	101	125	2.18e-09	50.1	282
trex275	25	SerAGA.17	AGA	Ser	100	25	0	0	1	25	101	125	2.18e-09	50.1	282
trex275	25	SerAGA.16	AGA	Ser	100	25	0	0	1	25	101	125	2.18e-09	50.1	282
trex275	25	SerAGA.15	AGA	Ser	100	25	0	0	1	25	101	125	2.18e-09	50.1	282
trex275	25	SerAGA.14	AGA	Ser	100	25	0	0	1	25	101	125	2.18e-09	50.1	282
trex275	25	SerAGA.13	AGA	Ser	100	25	0	0	1	25	101	125	2.18e-09	50.1	282
trex275	25	SerAGA.12	AGA	Ser	100	25	0	0	1	25	101	125	2.18e-09	50.1	282
trex275	25	SerAGA.11	AGA	Ser	100	25	0	0	1	25	101	125	2.18e-09	50.1	282
trex275	25	SerAGA.1	AGA	Ser	100	25	0	0	1	25	101	125	2.18e-09	50.1	282
trex304	16	SerAGA.9	AGA	Ser	100	14	0	0	3	16	135	148	0.003	28.2	282
trex304	16	SerAGA.7	AGA	Ser	100	14	0	0	3	16	135	148	0.003	28.2	282
trex304	16	SerAGA.6	AGA	Ser	100	14	0	0	3	16	135	148	0.003	28.2	282
trex304	16	SerAGA.5	AGA	Ser	100	14	0	0	3	16	135	148	0.003	28.2	282
trex304	16	SerAGA.4	AGA	Ser	100	14	0	0	3	16	135	148	0.003	28.2	282
trex304	16	SerAGA.37	AGA	Ser	100	14	0	0	3	16	135	148	0.003	28.2	282
trex304	16	SerAGA.36	AGA	Ser	100	14	0	0	3	16	135	148	0.003	28.2	282
trex304	16	SerAGA.35	AGA	Ser	100	14	0	0	3	16	135	148	0.003	28.2	282
trex304	16	SerAGA.34	AGA	Ser	100	14	0	0	3	16	135	148	0.003	28.2	282
trex304	16	SerAGA.32	AGA	Ser	100	14	0	0	3	16	135	148	0.003	28.2	282
trex304	16	SerAGA.30	AGA	Ser	100	14	0	0	3	16	135	148	0.003	28.2	282
trex304	16	SerAGA.3	AGA	Ser	100	14	0	0	3	16	135	148	0.003	28.2	282
trex304	16	SerAGA.29	AGA	Ser	100	14	0	0	3	16	135	148	0.003	28.2	282
trex304	16	SerAGA.28	AGA	Ser	100	14	0	0	3	16	135	148	0.003	28.2	282
trex304	16	SerAGA.27	AGA	Ser	100	14	0	0	3	16	135	148	0.003	28.2	282
trex304	16	SerAGA.26	AGA	Ser	100	14	0	0	3	16	135	148	0.003	28.2	282
trex304	16	SerAGA.25	AGA	Ser	100	14	0	0	3	16	135	148	0.003	28.2	282
trex304	16	SerAGA.24	AGA	Ser	100	14	0	0	3	16	135	148	0.003	28.2	282
trex304	16	SerAGA.23	AGA	Ser	100	14	0	0	3	16	135	148	0.003	28.2	282
trex304	16	SerAGA.22	AGA	Ser	100	14	0	0	3	16	135	148	0.003	28.2	282
trex304	16	SerAGA.21	AGA	Ser	100	14	0	0	3	16	135	148	0.003	28.2	282
trex304	16	SerAGA.20	AGA	Ser	100	14	0	0	3	16	137	150	0.003	28.2	284
trex304	16	SerAGA.2	AGA	Ser	100	14	0	0	3	16	135	148	0.003	28.2	282
trex304	16	SerAGA.18	AGA	Ser	100	14	0	0	3	16	137	150	0.003	28.2	284
trex304	16	SerAGA.15	AGA	Ser	100	14	0	0	3	16	135	148	0.003	28.2	282
trex304	16	SerAGA.13	AGA	Ser	100	14	0	0	3	16	135	148	0.003	28.2	282
trex304	16	SerAGA.11	AGA	Ser	100	14	0	0	3	16	135	148	0.003	28.2	282
trex304	16	SerAGA.1	AGA	Ser	100	14	0	0	3	16	135	148	0.003	28.2	282
trex305	17	SerAGA.9	AGA	Ser	100	15	0	0	3	17	135	149	0.001	30.2	282
trex305	17	SerAGA.7	AGA	Ser	100	15	0	0	3	17	135	149	0.001	30.2	282
trex305	17	SerAGA.6	AGA	Ser	100	15	0	0	3	17	135	149	0.001	30.2	282
trex305	17	SerAGA.5	AGA	Ser	100	15	0	0	3	17	135	149	0.001	30.2	282
trex305	17	SerAGA.4	AGA	Ser	100	15	0	0	3	17	135	149	0.001	30.2	282
trex305	17	SerAGA.37	AGA	Ser	100	15	0	0	3	17	135	149	0.001	30.2	282
trex305	17	SerAGA.36	AGA	Ser	100	15	0	0	3	17	135	149	0.001	30.2	282
trex305	17	SerAGA.35	AGA	Ser	100	15	0	0	3	17	135	149	0.001	30.2	282
trex305	17	SerAGA.34	AGA	Ser	100	15	0	0	3	17	135	149	0.001	30.2	282
trex305	17	SerAGA.32	AGA	Ser	100	15	0	0	3	17	135	149	0.001	30.2	282
trex305	17	SerAGA.30	AGA	Ser	100	15	0	0	3	17	135	149	0.001	30.2	282
trex305	17	SerAGA.3	AGA	Ser	100	15	0	0	3	17	135	149	0.001	30.2	282
trex305	17	SerAGA.29	AGA	Ser	100	15	0	0	3	17	135	149	0.001	30.2	282
trex305	17	SerAGA.28	AGA	Ser	100	15	0	0	3	17	135	149	0.001	30.2	282
trex305	17	SerAGA.27	AGA	Ser	100	15	0	0	3	17	135	149	0.001	30.2	282
trex305	17	SerAGA.26	AGA	Ser	100	15	0	0	3	17	135	149	0.001	30.2	282
trex305	17	SerAGA.25	AGA	Ser	100	15	0	0	3	17	135	149	0.001	30.2	282
trex305	17	SerAGA.24	AGA	Ser	100	15	0	0	3	17	135	149	0.001	30.2	282
trex305	17	SerAGA.23	AGA	Ser	100	15	0	0	3	17	135	149	0.001	30.2	282
trex305	17	SerAGA.22	AGA	Ser	100	15	0	0	3	17	135	149	0.001	30.2	282
trex305	17	SerAGA.21	AGA	Ser	100	15	0	0	3	17	135	149	0.001	30.2	282
trex305	17	SerAGA.20	AGA	Ser	100	15	0	0	3	17	137	151	0.001	30.2	284
trex305	17	SerAGA.2	AGA	Ser	100	15	0	0	3	17	135	149	0.001	30.2	282
trex305	17	SerAGA.18	AGA	Ser	100	15	0	0	3	17	137	151	0.001	30.2	284
trex305	17	SerAGA.15	AGA	Ser	100	15	0	0	3	17	135	149	0.001	30.2	282
trex305	17	SerAGA.13	AGA	Ser	100	15	0	0	3	17	135	149	0.001	30.2	282
trex305	17	SerAGA.11	AGA	Ser	100	15	0	0	3	17	135	149	0.001	30.2	282
trex305	17	SerAGA.1	AGA	Ser	100	15	0	0	3	17	135	149	0.001	30.2	282
trex307	16	SerAGA.9	AGA	Ser	100	15	0	0	2	16	135	149	0.00081	30.2	282
trex307	16	SerAGA.7	AGA	Ser	100	15	0	0	2	16	135	149	0.00081	30.2	282
trex307	16	SerAGA.6	AGA	Ser	100	15	0	0	2	16	135	149	0.00081	30.2	282
trex307	16	SerAGA.5	AGA	Ser	100	15	0	0	2	16	135	149	0.00081	30.2	282
trex307	16	SerAGA.4	AGA	Ser	100	15	0	0	2	16	135	149	0.00081	30.2	282
trex307	16	SerAGA.37	AGA	Ser	100	15	0	0	2	16	135	149	0.00081	30.2	282
trex307	16	SerAGA.36	AGA	Ser	100	15	0	0	2	16	135	149	0.00081	30.2	282
trex307	16	SerAGA.35	AGA	Ser	100	15	0	0	2	16	135	149	0.00081	30.2	282
trex307	16	SerAGA.34	AGA	Ser	100	15	0	0	2	16	135	149	0.00081	30.2	282
trex307	16	SerAGA.32	AGA	Ser	100	15	0	0	2	16	135	149	0.00081	30.2	282
trex307	16	SerAGA.30	AGA	Ser	100	15	0	0	2	16	135	149	0.00081	30.2	282
trex307	16	SerAGA.3	AGA	Ser	100	15	0	0	2	16	135	149	0.00081	30.2	282
trex307	16	SerAGA.29	AGA	Ser	100	15	0	0	2	16	135	149	0.00081	30.2	282
trex307	16	SerAGA.28	AGA	Ser	100	15	0	0	2	16	135	149	0.00081	30.2	282
trex307	16	SerAGA.27	AGA	Ser	100	15	0	0	2	16	135	149	0.00081	30.2	282
trex307	16	SerAGA.26	AGA	Ser	100	15	0	0	2	16	135	149	0.00081	30.2	282
trex307	16	SerAGA.25	AGA	Ser	100	15	0	0	2	16	135	149	0.00081	30.2	282
trex307	16	SerAGA.24	AGA	Ser	100	15	0	0	2	16	135	149	0.00081	30.2	282
trex307	16	SerAGA.23	AGA	Ser	100	15	0	0	2	16	135	149	0.00081	30.2	282
trex307	16	SerAGA.22	AGA	Ser	100	15	0	0	2	16	135	149	0.00081	30.2	282
trex307	16	SerAGA.21	AGA	Ser	100	15	0	0	2	16	135	149	0.00081	30.2	282
trex307	16	SerAGA.20	AGA	Ser	100	15	0	0	2	16	137	151	0.00081	30.2	284
trex307	16	SerAGA.2	AGA	Ser	100	15	0	0	2	16	135	149	0.00081	30.2	282
trex307	16	SerAGA.18	AGA	Ser	100	15	0	0	2	16	137	151	0.00081	30.2	284
trex307	16	SerAGA.15	AGA	Ser	100	15	0	0	2	16	135	149	0.00081	30.2	282
trex307	16	SerAGA.13	AGA	Ser	100	15	0	0	2	16	135	149	0.00081	30.2	282
trex307	16	SerAGA.11	AGA	Ser	100	15	0	0	2	16	135	149	0.00081	30.2	282
trex307	16	SerAGA.1	AGA	Ser	100	15	0	0	2	16	135	149	0.00081	30.2	282
trex309	17	SerAGA.9	AGA	Ser	100	16	0	0	2	17	135	150	0.000239	32.2	282
trex309	17	SerAGA.7	AGA	Ser	100	16	0	0	2	17	135	150	0.000239	32.2	282
trex309	17	SerAGA.6	AGA	Ser	100	16	0	0	2	17	135	150	0.000239	32.2	282
trex309	17	SerAGA.5	AGA	Ser	100	16	0	0	2	17	135	150	0.000239	32.2	282
trex309	17	SerAGA.4	AGA	Ser	100	16	0	0	2	17	135	150	0.000239	32.2	282
trex309	17	SerAGA.37	AGA	Ser	100	16	0	0	2	17	135	150	0.000239	32.2	282
trex309	17	SerAGA.36	AGA	Ser	100	16	0	0	2	17	135	150	0.000239	32.2	282
trex309	17	SerAGA.34	AGA	Ser	100	16	0	0	2	17	135	150	0.000239	32.2	282
trex309	17	SerAGA.32	AGA	Ser	100	16	0	0	2	17	135	150	0.000239	32.2	282
trex309	17	SerAGA.30	AGA	Ser	100	16	0	0	2	17	135	150	0.000239	32.2	282
trex309	17	SerAGA.3	AGA	Ser	100	16	0	0	2	17	135	150	0.000239	32.2	282
trex309	17	SerAGA.29	AGA	Ser	100	16	0	0	2	17	135	150	0.000239	32.2	282
trex309	17	SerAGA.28	AGA	Ser	100	16	0	0	2	17	135	150	0.000239	32.2	282
trex309	17	SerAGA.27	AGA	Ser	100	16	0	0	2	17	135	150	0.000239	32.2	282
trex309	17	SerAGA.26	AGA	Ser	100	16	0	0	2	17	135	150	0.000239	32.2	282
trex309	17	SerAGA.25	AGA	Ser	100	16	0	0	2	17	135	150	0.000239	32.2	282
trex309	17	SerAGA.24	AGA	Ser	100	16	0	0	2	17	135	150	0.000239	32.2	282
trex309	17	SerAGA.23	AGA	Ser	100	16	0	0	2	17	135	150	0.000239	32.2	282
trex309	17	SerAGA.22	AGA	Ser	100	16	0	0	2	17	135	150	0.000239	32.2	282
trex309	17	SerAGA.21	AGA	Ser	100	16	0	0	2	17	135	150	0.000239	32.2	282
trex309	17	SerAGA.20	AGA	Ser	100	16	0	0	2	17	137	152	0.000239	32.2	284
trex309	17	SerAGA.2	AGA	Ser	100	16	0	0	2	17	135	150	0.000239	32.2	282
trex309	17	SerAGA.18	AGA	Ser	100	16	0	0	2	17	137	152	0.000239	32.2	284
trex309	17	SerAGA.15	AGA	Ser	100	16	0	0	2	17	135	150	0.000239	32.2	282
trex309	17	SerAGA.13	AGA	Ser	100	16	0	0	2	17	135	150	0.000239	32.2	282
trex309	17	SerAGA.11	AGA	Ser	100	16	0	0	2	17	135	150	0.000239	32.2	282
trex309	17	SerAGA.1	AGA	Ser	100	16	0	0	2	17	135	150	0.000239	32.2	282
trex311	18	SerAGA.9	AGA	Ser	100	17	0	0	2	18	135	151	6.92e-05	34.2	282
trex311	18	SerAGA.7	AGA	Ser	100	17	0	0	2	18	135	151	6.92e-05	34.2	282
trex311	18	SerAGA.6	AGA	Ser	100	17	0	0	2	18	135	151	6.92e-05	34.2	282
trex311	18	SerAGA.5	AGA	Ser	100	17	0	0	2	18	135	151	6.92e-05	34.2	282
trex311	18	SerAGA.4	AGA	Ser	100	17	0	0	2	18	135	151	6.92e-05	34.2	282
trex311	18	SerAGA.37	AGA	Ser	100	17	0	0	2	18	135	151	6.92e-05	34.2	282
trex311	18	SerAGA.36	AGA	Ser	100	17	0	0	2	18	135	151	6.92e-05	34.2	282
trex311	18	SerAGA.34	AGA	Ser	100	17	0	0	2	18	135	151	6.92e-05	34.2	282
trex311	18	SerAGA.32	AGA	Ser	100	17	0	0	2	18	135	151	6.92e-05	34.2	282
trex311	18	SerAGA.30	AGA	Ser	100	17	0	0	2	18	135	151	6.92e-05	34.2	282
trex311	18	SerAGA.3	AGA	Ser	100	17	0	0	2	18	135	151	6.92e-05	34.2	282
trex311	18	SerAGA.29	AGA	Ser	100	17	0	0	2	18	135	151	6.92e-05	34.2	282
trex311	18	SerAGA.28	AGA	Ser	100	17	0	0	2	18	135	151	6.92e-05	34.2	282
trex311	18	SerAGA.27	AGA	Ser	100	17	0	0	2	18	135	151	6.92e-05	34.2	282
trex311	18	SerAGA.26	AGA	Ser	100	17	0	0	2	18	135	151	6.92e-05	34.2	282
trex311	18	SerAGA.25	AGA	Ser	100	17	0	0	2	18	135	151	6.92e-05	34.2	282
trex311	18	SerAGA.24	AGA	Ser	100	17	0	0	2	18	135	151	6.92e-05	34.2	282
trex311	18	SerAGA.23	AGA	Ser	100	17	0	0	2	18	135	151	6.92e-05	34.2	282
trex311	18	SerAGA.22	AGA	Ser	100	17	0	0	2	18	135	151	6.92e-05	34.2	282
trex311	18	SerAGA.21	AGA	Ser	100	17	0	0	2	18	135	151	6.92e-05	34.2	282
trex311	18	SerAGA.20	AGA	Ser	100	17	0	0	2	18	137	153	6.92e-05	34.2	284
trex311	18	SerAGA.2	AGA	Ser	100	17	0	0	2	18	135	151	6.92e-05	34.2	282
trex311	18	SerAGA.18	AGA	Ser	100	17	0	0	2	18	137	153	6.92e-05	34.2	284
trex311	18	SerAGA.15	AGA	Ser	100	17	0	0	2	18	135	151	6.92e-05	34.2	282
trex311	18	SerAGA.13	AGA	Ser	100	17	0	0	2	18	135	151	6.92e-05	34.2	282
trex311	18	SerAGA.11	AGA	Ser	100	17	0	0	2	18	135	151	6.92e-05	34.2	282
trex311	18	SerAGA.1	AGA	Ser	100	17	0	0	2	18	135	151	6.92e-05	34.2	282
trex315	20	SerAGA.9	AGA	Ser	100	20	0	0	1	20	135	154	1.4e-06	40.1	282
trex315	20	SerAGA.7	AGA	Ser	100	20	0	0	1	20	135	154	1.4e-06	40.1	282
trex315	20	SerAGA.6	AGA	Ser	100	20	0	0	1	20	135	154	1.4e-06	40.1	282
trex315	20	SerAGA.5	AGA	Ser	100	20	0	0	1	20	135	154	1.4e-06	40.1	282
trex315	20	SerAGA.4	AGA	Ser	100	20	0	0	1	20	135	154	1.4e-06	40.1	282
trex315	20	SerAGA.37	AGA	Ser	100	20	0	0	1	20	135	154	1.4e-06	40.1	282
trex315	20	SerAGA.36	AGA	Ser	100	20	0	0	1	20	135	154	1.4e-06	40.1	282
trex315	20	SerAGA.34	AGA	Ser	100	20	0	0	1	20	135	154	1.4e-06	40.1	282
trex315	20	SerAGA.32	AGA	Ser	100	20	0	0	1	20	135	154	1.4e-06	40.1	282
trex315	20	SerAGA.30	AGA	Ser	100	20	0	0	1	20	135	154	1.4e-06	40.1	282
trex315	20	SerAGA.3	AGA	Ser	100	20	0	0	1	20	135	154	1.4e-06	40.1	282
trex315	20	SerAGA.29	AGA	Ser	100	20	0	0	1	20	135	154	1.4e-06	40.1	282
trex315	20	SerAGA.28	AGA	Ser	100	20	0	0	1	20	135	154	1.4e-06	40.1	282
trex315	20	SerAGA.27	AGA	Ser	100	20	0	0	1	20	135	154	1.4e-06	40.1	282
trex315	20	SerAGA.26	AGA	Ser	100	20	0	0	1	20	135	154	1.4e-06	40.1	282
trex315	20	SerAGA.25	AGA	Ser	100	20	0	0	1	20	135	154	1.4e-06	40.1	282
trex315	20	SerAGA.24	AGA	Ser	100	20	0	0	1	20	135	154	1.4e-06	40.1	282
trex315	20	SerAGA.23	AGA	Ser	100	20	0	0	1	20	135	154	1.4e-06	40.1	282
trex315	20	SerAGA.22	AGA	Ser	100	20	0	0	1	20	135	154	1.4e-06	40.1	282
trex315	20	SerAGA.21	AGA	Ser	100	20	0	0	1	20	135	154	1.4e-06	40.1	282
trex315	20	SerAGA.20	AGA	Ser	100	20	0	0	1	20	137	156	1.4e-06	40.1	284
trex315	20	SerAGA.2	AGA	Ser	100	20	0	0	1	20	135	154	1.4e-06	40.1	282
trex315	20	SerAGA.18	AGA	Ser	100	20	0	0	1	20	137	156	1.4e-06	40.1	284
trex315	20	SerAGA.15	AGA	Ser	100	20	0	0	1	20	135	154	1.4e-06	40.1	282
trex315	20	SerAGA.13	AGA	Ser	100	20	0	0	1	20	135	154	1.4e-06	40.1	282
trex315	20	SerAGA.11	AGA	Ser	100	20	0	0	1	20	135	154	1.4e-06	40.1	282
trex315	20	SerAGA.1	AGA	Ser	100	20	0	0	1	20	135	154	1.4e-06	40.1	282
trex362	16	TyrGTA.71	GTA	Tyr	100	14	0	0	1	14	172	185	0.003	28.2	284
trex401	16	AlaAGC.9	AGC	Ala	93.75	16	1	0	1	16	101	116	0.05	24.3	273
trex401	16	AlaAGC.8	AGC	Ala	93.75	16	1	0	1	16	101	116	0.05	24.3	273
trex401	16	AlaAGC.7	AGC	Ala	93.75	16	1	0	1	16	101	116	0.05	24.3	273
trex401	16	AlaAGC.6	AGC	Ala	93.75	16	1	0	1	16	101	116	0.05	24.3	273
trex401	16	AlaAGC.5	AGC	Ala	93.75	16	1	0	1	16	101	116	0.05	24.3	273
trex401	16	AlaAGC.3	AGC	Ala	93.75	16	1	0	1	16	101	116	0.05	24.3	273
trex401	16	AlaAGC.2	AGC	Ala	93.75	16	1	0	1	16	101	116	0.05	24.3	273
trex401	16	AlaAGC.16	AGC	Ala	93.75	16	1	0	1	16	101	116	0.05	24.3	273
trex401	16	AlaAGC.15	AGC	Ala	93.75	16	1	0	1	16	101	116	0.05	24.3	273
trex401	16	AlaAGC.14	AGC	Ala	93.75	16	1	0	1	16	101	116	0.05	24.3	273
trex401	16	AlaAGC.13	AGC	Ala	93.75	16	1	0	1	16	101	116	0.05	24.3	273
trex401	16	AlaAGC.12	AGC	Ala	93.75	16	1	0	1	16	101	116	0.05	24.3	273
trex401	16	AlaAGC.11	AGC	Ala	93.75	16	1	0	1	16	101	116	0.05	24.3	273
trex401	16	AlaAGC.10	AGC	Ala	93.75	16	1	0	1	16	101	116	0.05	24.3	273
trex401	16	AlaAGC.1	AGC	Ala	93.75	16	1	0	1	16	101	116	0.05	24.3	273
trex405	16	AlaTGC.9	TGC	Ala	100	13	0	0	1	13	101	113	0.013	26.3	273
trex405	16	AlaTGC.8	TGC	Ala	100	13	0	0	1	13	101	113	0.013	26.3	273
trex405	16	AlaTGC.7	TGC	Ala	100	13	0	0	1	13	101	113	0.013	26.3	273
trex405	16	AlaTGC.6	TGC	Ala	100	13	0	0	1	13	101	113	0.013	26.3	273
trex405	16	AlaTGC.5	TGC	Ala	100	13	0	0	1	13	101	113	0.013	26.3	273
trex405	16	AlaTGC.4	TGC	Ala	100	13	0	0	1	13	101	113	0.013	26.3	273
trex405	16	AlaTGC.3	TGC	Ala	100	13	0	0	1	13	101	113	0.013	26.3	273
trex405	16	AlaTGC.2	TGC	Ala	100	13	0	0	1	13	101	113	0.013	26.3	273
trex405	16	AlaTGC.10	TGC	Ala	100	13	0	0	1	13	101	113	0.013	26.3	273
trex405	16	AlaTGC.1	TGC	Ala	100	13	0	0	1	13	101	113	0.013	26.3	273
trex405	16	AlaCGC.3	CGC	Ala	100	13	0	0	1	13	101	113	0.013	26.3	273
trex405	16	AlaAGC.9	AGC	Ala	100	13	0	0	1	13	101	113	0.013	26.3	273
trex405	16	AlaAGC.8	AGC	Ala	100	13	0	0	1	13	101	113	0.013	26.3	273
trex405	16	AlaAGC.7	AGC	Ala	100	13	0	0	1	13	101	113	0.013	26.3	273
trex405	16	AlaAGC.6	AGC	Ala	100	13	0	0	1	13	101	113	0.013	26.3	273
trex405	16	AlaAGC.5	AGC	Ala	100	13	0	0	1	13	101	113	0.013	26.3	273
trex405	16	AlaAGC.4	AGC	Ala	100	13	0	0	1	13	101	113	0.013	26.3	273
trex405	16	AlaAGC.3	AGC	Ala	100	13	0	0	1	13	101	113	0.013	26.3	273
trex405	16	AlaAGC.2	AGC	Ala	100	13	0	0	1	13	101	113	0.013	26.3	273
trex405	16	AlaAGC.16	AGC	Ala	100	13	0	0	1	13	101	113	0.013	26.3	273
trex405	16	AlaAGC.15	AGC	Ala	100	13	0	0	1	13	101	113	0.013	26.3	273
trex405	16	AlaAGC.14	AGC	Ala	100	13	0	0	1	13	101	113	0.013	26.3	273
trex405	16	AlaAGC.13	AGC	Ala	100	13	0	0	1	13	101	113	0.013	26.3	273
trex405	16	AlaAGC.12	AGC	Ala	100	13	0	0	1	13	101	113	0.013	26.3	273
trex405	16	AlaAGC.11	AGC	Ala	100	13	0	0	1	13	101	113	0.013	26.3	273
trex405	16	AlaAGC.10	AGC	Ala	100	13	0	0	1	13	101	113	0.013	26.3	273
trex405	16	AlaAGC.1	AGC	Ala	100	13	0	0	1	13	101	113	0.013	26.3	273
trex416	16	AlaTGC.9	TGC	Ala	100	12	0	0	1	12	101	112	0.05	24.3	273
trex416	16	AlaTGC.9	TGC	Ala	100	12	0	0	1	12	262	273	0.05	24.3	273
trex416	16	AlaTGC.8	TGC	Ala	100	12	0	0	1	12	101	112	0.05	24.3	273
trex416	16	AlaTGC.7	TGC	Ala	100	12	0	0	1	12	101	112	0.05	24.3	273
trex416	16	AlaTGC.6	TGC	Ala	100	12	0	0	1	12	101	112	0.05	24.3	273
trex416	16	AlaTGC.5	TGC	Ala	100	12	0	0	1	12	101	112	0.05	24.3	273
trex416	16	AlaTGC.4	TGC	Ala	100	12	0	0	1	12	101	112	0.05	24.3	273
trex416	16	AlaTGC.3	TGC	Ala	100	12	0	0	1	12	101	112	0.05	24.3	273
trex416	16	AlaTGC.2	TGC	Ala	100	12	0	0	1	12	101	112	0.05	24.3	273
trex416	16	AlaTGC.10	TGC	Ala	100	12	0	0	1	12	101	112	0.05	24.3	273
trex416	16	AlaTGC.1	TGC	Ala	100	12	0	0	1	12	101	112	0.05	24.3	273
trex416	16	AlaCGC.3	CGC	Ala	100	12	0	0	1	12	101	112	0.05	24.3	273
trex416	16	AlaAGC.9	AGC	Ala	100	12	0	0	1	12	101	112	0.05	24.3	273
trex416	16	AlaAGC.8	AGC	Ala	100	12	0	0	1	12	101	112	0.05	24.3	273
trex416	16	AlaAGC.7	AGC	Ala	100	12	0	0	1	12	101	112	0.05	24.3	273
trex416	16	AlaAGC.6	AGC	Ala	100	12	0	0	1	12	101	112	0.05	24.3	273
trex416	16	AlaAGC.5	AGC	Ala	100	12	0	0	1	12	101	112	0.05	24.3	273
trex416	16	AlaAGC.4	AGC	Ala	100	12	0	0	1	12	101	112	0.05	24.3	273
trex416	16	AlaAGC.3	AGC	Ala	100	12	0	0	1	12	101	112	0.05	24.3	273
trex416	16	AlaAGC.2	AGC	Ala	100	12	0	0	1	12	101	112	0.05	24.3	273
trex416	16	AlaAGC.16	AGC	Ala	100	12	0	0	1	12	101	112	0.05	24.3	273
trex416	16	AlaAGC.15	AGC	Ala	100	12	0	0	1	12	101	112	0.05	24.3	273
trex416	16	AlaAGC.14	AGC	Ala	100	12	0	0	1	12	101	112	0.05	24.3	273
trex416	16	AlaAGC.13	AGC	Ala	100	12	0	0	1	12	101	112	0.05	24.3	273
trex416	16	AlaAGC.12	AGC	Ala	100	12	0	0	1	12	101	112	0.05	24.3	273
trex416	16	AlaAGC.11	AGC	Ala	100	12	0	0	1	12	101	112	0.05	24.3	273
trex416	16	AlaAGC.10	AGC	Ala	100	12	0	0	1	12	101	112	0.05	24.3	273
trex416	16	AlaAGC.1	AGC	Ala	100	12	0	0	1	12	101	112	0.05	24.3	273
trex422	16	AlaAGC.9	AGC	Ala	100	12	0	0	5	16	105	116	0.05	24.3	273
trex422	16	AlaAGC.8	AGC	Ala	100	12	0	0	5	16	105	116	0.05	24.3	273
trex422	16	AlaAGC.7	AGC	Ala	100	12	0	0	5	16	105	116	0.05	24.3	273
trex422	16	AlaAGC.6	AGC	Ala	100	12	0	0	5	16	105	116	0.05	24.3	273
trex422	16	AlaAGC.5	AGC	Ala	100	12	0	0	5	16	105	116	0.05	24.3	273
trex422	16	AlaAGC.3	AGC	Ala	100	12	0	0	5	16	105	116	0.05	24.3	273
trex422	16	AlaAGC.2	AGC	Ala	100	12	0	0	5	16	105	116	0.05	24.3	273
trex422	16	AlaAGC.16	AGC	Ala	100	12	0	0	5	16	105	116	0.05	24.3	273
trex422	16	AlaAGC.15	AGC	Ala	100	12	0	0	5	16	105	116	0.05	24.3	273
trex422	16	AlaAGC.14	AGC	Ala	100	12	0	0	5	16	105	116	0.05	24.3	273
trex422	16	AlaAGC.13	AGC	Ala	100	12	0	0	5	16	105	116	0.05	24.3	273
trex422	16	AlaAGC.12	AGC	Ala	100	12	0	0	5	16	105	116	0.05	24.3	273
trex422	16	AlaAGC.11	AGC	Ala	100	12	0	0	5	16	105	116	0.05	24.3	273
trex422	16	AlaAGC.10	AGC	Ala	100	12	0	0	5	16	105	116	0.05	24.3	273
trex422	16	AlaAGC.1	AGC	Ala	100	12	0	0	5	16	105	116	0.05	24.3	273
trex426	16	AlaTGC.9	TGC	Ala	100	14	0	0	1	14	101	114	0.003	28.2	273
trex426	16	AlaTGC.8	TGC	Ala	100	14	0	0	1	14	101	114	0.003	28.2	273
trex426	16	AlaTGC.7	TGC	Ala	100	14	0	0	1	14	101	114	0.003	28.2	273
trex426	16	AlaTGC.6	TGC	Ala	100	14	0	0	1	14	101	114	0.003	28.2	273
trex426	16	AlaTGC.5	TGC	Ala	100	14	0	0	1	14	101	114	0.003	28.2	273
trex426	16	AlaTGC.4	TGC	Ala	100	14	0	0	1	14	101	114	0.003	28.2	273
trex426	16	AlaTGC.3	TGC	Ala	100	14	0	0	1	14	101	114	0.003	28.2	273
trex426	16	AlaTGC.2	TGC	Ala	100	14	0	0	1	14	101	114	0.003	28.2	273
trex426	16	AlaTGC.10	TGC	Ala	100	14	0	0	1	14	101	114	0.003	28.2	273
trex426	16	AlaTGC.1	TGC	Ala	100	14	0	0	1	14	101	114	0.003	28.2	273
trex426	16	AlaCGC.3	CGC	Ala	100	14	0	0	1	14	101	114	0.003	28.2	273
trex426	16	AlaAGC.9	AGC	Ala	100	14	0	0	1	14	101	114	0.003	28.2	273
trex426	16	AlaAGC.8	AGC	Ala	100	14	0	0	1	14	101	114	0.003	28.2	273
trex426	16	AlaAGC.7	AGC	Ala	100	14	0	0	1	14	101	114	0.003	28.2	273
trex426	16	AlaAGC.6	AGC	Ala	100	14	0	0	1	14	101	114	0.003	28.2	273
trex426	16	AlaAGC.5	AGC	Ala	100	14	0	0	1	14	101	114	0.003	28.2	273
trex426	16	AlaAGC.4	AGC	Ala	100	14	0	0	1	14	101	114	0.003	28.2	273
trex426	16	AlaAGC.3	AGC	Ala	100	14	0	0	1	14	101	114	0.003	28.2	273
trex426	16	AlaAGC.2	AGC	Ala	100	14	0	0	1	14	101	114	0.003	28.2	273
trex426	16	AlaAGC.16	AGC	Ala	100	14	0	0	1	14	101	114	0.003	28.2	273
trex426	16	AlaAGC.15	AGC	Ala	100	14	0	0	1	14	101	114	0.003	28.2	273
trex426	16	AlaAGC.14	AGC	Ala	100	14	0	0	1	14	101	114	0.003	28.2	273
trex426	16	AlaAGC.13	AGC	Ala	100	14	0	0	1	14	101	114	0.003	28.2	273
trex426	16	AlaAGC.12	AGC	Ala	100	14	0	0	1	14	101	114	0.003	28.2	273
trex426	16	AlaAGC.11	AGC	Ala	100	14	0	0	1	14	101	114	0.003	28.2	273
trex426	16	AlaAGC.10	AGC	Ala	100	14	0	0	1	14	101	114	0.003	28.2	273
trex426	16	AlaAGC.1	AGC	Ala	100	14	0	0	1	14	101	114	0.003	28.2	273
trex428	16	AlaAGC.9	AGC	Ala	100	15	0	0	1	15	101	115	0.00081	30.2	273
trex428	16	AlaAGC.8	AGC	Ala	100	15	0	0	1	15	101	115	0.00081	30.2	273
trex428	16	AlaAGC.7	AGC	Ala	100	15	0	0	1	15	101	115	0.00081	30.2	273
trex428	16	AlaAGC.6	AGC	Ala	100	15	0	0	1	15	101	115	0.00081	30.2	273
trex428	16	AlaAGC.5	AGC	Ala	100	15	0	0	1	15	101	115	0.00081	30.2	273
trex428	16	AlaAGC.3	AGC	Ala	100	15	0	0	1	15	101	115	0.00081	30.2	273
trex428	16	AlaAGC.2	AGC	Ala	100	15	0	0	1	15	101	115	0.00081	30.2	273
trex428	16	AlaAGC.16	AGC	Ala	100	15	0	0	1	15	101	115	0.00081	30.2	273
trex428	16	AlaAGC.15	AGC	Ala	100	15	0	0	1	15	101	115	0.00081	30.2	273
trex428	16	AlaAGC.14	AGC	Ala	100	15	0	0	1	15	101	115	0.00081	30.2	273
trex428	16	AlaAGC.13	AGC	Ala	100	15	0	0	1	15	101	115	0.00081	30.2	273
trex428	16	AlaAGC.12	AGC	Ala	100	15	0	0	1	15	101	115	0.00081	30.2	273
trex428	16	AlaAGC.11	AGC	Ala	100	15	0	0	1	15	101	115	0.00081	30.2	273
trex428	16	AlaAGC.10	AGC	Ala	100	15	0	0	1	15	101	115	0.00081	30.2	273
trex428	16	AlaAGC.1	AGC	Ala	100	15	0	0	1	15	101	115	0.00081	30.2	273
trex431	16	AlaAGC.9	AGC	Ala	100	15	0	0	1	15	101	115	0.00081	30.2	273
trex431	16	AlaAGC.8	AGC	Ala	100	15	0	0	1	15	101	115	0.00081	30.2	273
trex431	16	AlaAGC.7	AGC	Ala	100	15	0	0	1	15	101	115	0.00081	30.2	273
trex431	16	AlaAGC.6	AGC	Ala	100	15	0	0	1	15	101	115	0.00081	30.2	273
trex431	16	AlaAGC.5	AGC	Ala	100	15	0	0	1	15	101	115	0.00081	30.2	273
trex431	16	AlaAGC.3	AGC	Ala	100	15	0	0	1	15	101	115	0.00081	30.2	273
trex431	16	AlaAGC.2	AGC	Ala	100	15	0	0	1	15	101	115	0.00081	30.2	273
trex431	16	AlaAGC.16	AGC	Ala	100	15	0	0	1	15	101	115	0.00081	30.2	273
trex431	16	AlaAGC.15	AGC	Ala	100	15	0	0	1	15	101	115	0.00081	30.2	273
trex431	16	AlaAGC.14	AGC	Ala	100	15	0	0	1	15	101	115	0.00081	30.2	273
trex431	16	AlaAGC.13	AGC	Ala	100	15	0	0	1	15	101	115	0.00081	30.2	273
trex431	16	AlaAGC.12	AGC	Ala	100	15	0	0	1	15	101	115	0.00081	30.2	273
trex431	16	AlaAGC.11	AGC	Ala	100	15	0	0	1	15	101	115	0.00081	30.2	273
trex431	16	AlaAGC.10	AGC	Ala	100	15	0	0	1	15	101	115	0.00081	30.2	273
trex431	16	AlaAGC.1	AGC	Ala	100	15	0	0	1	15	101	115	0.00081	30.2	273
trex433	16	AlaAGC.9	AGC	Ala	93.75	16	1	0	1	16	101	116	0.05	24.3	273
trex433	16	AlaAGC.8	AGC	Ala	93.75	16	1	0	1	16	101	116	0.05	24.3	273
trex433	16	AlaAGC.7	AGC	Ala	93.75	16	1	0	1	16	101	116	0.05	24.3	273
trex433	16	AlaAGC.6	AGC	Ala	93.75	16	1	0	1	16	101	116	0.05	24.3	273
trex433	16	AlaAGC.5	AGC	Ala	93.75	16	1	0	1	16	101	116	0.05	24.3	273
trex433	16	AlaAGC.3	AGC	Ala	93.75	16	1	0	1	16	101	116	0.05	24.3	273
trex433	16	AlaAGC.2	AGC	Ala	93.75	16	1	0	1	16	101	116	0.05	24.3	273
trex433	16	AlaAGC.16	AGC	Ala	93.75	16	1	0	1	16	101	116	0.05	24.3	273
trex433	16	AlaAGC.15	AGC	Ala	93.75	16	1	0	1	16	101	116	0.05	24.3	273
trex433	16	AlaAGC.14	AGC	Ala	93.75	16	1	0	1	16	101	116	0.05	24.3	273
trex433	16	AlaAGC.13	AGC	Ala	93.75	16	1	0	1	16	101	116	0.05	24.3	273
trex433	16	AlaAGC.12	AGC	Ala	93.75	16	1	0	1	16	101	116	0.05	24.3	273
trex433	16	AlaAGC.11	AGC	Ala	93.75	16	1	0	1	16	101	116	0.05	24.3	273
trex433	16	AlaAGC.10	AGC	Ala	93.75	16	1	0	1	16	101	116	0.05	24.3	273
trex433	16	AlaAGC.1	AGC	Ala	93.75	16	1	0	1	16	101	116	0.05	24.3	273
trex435	16	TyrGTA.60	GTA	Tyr	100	12	0	0	5	16	105	116	0.05	24.3	280
trex435	16	AlaAGC.9	AGC	Ala	93.75	16	1	0	1	16	101	116	0.05	24.3	273
trex435	16	AlaAGC.8	AGC	Ala	93.75	16	1	0	1	16	101	116	0.05	24.3	273
trex435	16	AlaAGC.7	AGC	Ala	93.75	16	1	0	1	16	101	116	0.05	24.3	273
trex435	16	AlaAGC.6	AGC	Ala	93.75	16	1	0	1	16	101	116	0.05	24.3	273
trex435	16	AlaAGC.5	AGC	Ala	93.75	16	1	0	1	16	101	116	0.05	24.3	273
trex435	16	AlaAGC.3	AGC	Ala	93.75	16	1	0	1	16	101	116	0.05	24.3	273
trex435	16	AlaAGC.2	AGC	Ala	93.75	16	1	0	1	16	101	116	0.05	24.3	273
trex435	16	AlaAGC.16	AGC	Ala	93.75	16	1	0	1	16	101	116	0.05	24.3	273
trex435	16	AlaAGC.15	AGC	Ala	93.75	16	1	0	1	16	101	116	0.05	24.3	273
trex435	16	AlaAGC.14	AGC	Ala	93.75	16	1	0	1	16	101	116	0.05	24.3	273
trex435	16	AlaAGC.13	AGC	Ala	93.75	16	1	0	1	16	101	116	0.05	24.3	273
trex435	16	AlaAGC.12	AGC	Ala	93.75	16	1	0	1	16	101	116	0.05	24.3	273
trex435	16	AlaAGC.11	AGC	Ala	93.75	16	1	0	1	16	101	116	0.05	24.3	273
trex435	16	AlaAGC.10	AGC	Ala	93.75	16	1	0	1	16	101	116	0.05	24.3	273
trex435	16	AlaAGC.1	AGC	Ala	93.75	16	1	0	1	16	101	116	0.05	24.3	273
trex442	16	AlaAGC.9	AGC	Ala	100	14	0	0	3	16	103	116	0.003	28.2	273
trex442	16	AlaAGC.8	AGC	Ala	100	14	0	0	3	16	103	116	0.003	28.2	273
trex442	16	AlaAGC.7	AGC	Ala	100	14	0	0	3	16	103	116	0.003	28.2	273
trex442	16	AlaAGC.6	AGC	Ala	100	14	0	0	3	16	103	116	0.003	28.2	273
trex442	16	AlaAGC.5	AGC	Ala	100	14	0	0	3	16	103	116	0.003	28.2	273
trex442	16	AlaAGC.3	AGC	Ala	100	14	0	0	3	16	103	116	0.003	28.2	273
trex442	16	AlaAGC.2	AGC	Ala	100	14	0	0	3	16	103	116	0.003	28.2	273
trex442	16	AlaAGC.16	AGC	Ala	100	14	0	0	3	16	103	116	0.003	28.2	273
trex442	16	AlaAGC.15	AGC	Ala	100	14	0	0	3	16	103	116	0.003	28.2	273
trex442	16	AlaAGC.14	AGC	Ala	100	14	0	0	3	16	103	116	0.003	28.2	273
trex442	16	AlaAGC.13	AGC	Ala	100	14	0	0	3	16	103	116	0.003	28.2	273
trex442	16	AlaAGC.12	AGC	Ala	100	14	0	0	3	16	103	116	0.003	28.2	273
trex442	16	AlaAGC.11	AGC	Ala	100	14	0	0	3	16	103	116	0.003	28.2	273
trex442	16	AlaAGC.10	AGC	Ala	100	14	0	0	3	16	103	116	0.003	28.2	273
trex442	16	AlaAGC.1	AGC	Ala	100	14	0	0	3	16	103	116	0.003	28.2	273
trex443	16	AlaAGC.9	AGC	Ala	93.333	15	1	0	1	15	101	115	0.2	22.3	273
trex443	16	AlaAGC.8	AGC	Ala	93.333	15	1	0	1	15	101	115	0.2	22.3	273
trex443	16	AlaAGC.7	AGC	Ala	93.333	15	1	0	1	15	101	115	0.2	22.3	273
trex443	16	AlaAGC.6	AGC	Ala	93.333	15	1	0	1	15	101	115	0.2	22.3	273
trex443	16	AlaAGC.5	AGC	Ala	93.333	15	1	0	1	15	101	115	0.2	22.3	273
trex443	16	AlaAGC.3	AGC	Ala	93.333	15	1	0	1	15	101	115	0.2	22.3	273
trex443	16	AlaAGC.2	AGC	Ala	93.333	15	1	0	1	15	101	115	0.2	22.3	273
trex443	16	AlaAGC.16	AGC	Ala	93.333	15	1	0	1	15	101	115	0.2	22.3	273
trex443	16	AlaAGC.15	AGC	Ala	93.333	15	1	0	1	15	101	115	0.2	22.3	273
trex443	16	AlaAGC.14	AGC	Ala	93.333	15	1	0	1	15	101	115	0.2	22.3	273
trex443	16	AlaAGC.13	AGC	Ala	93.333	15	1	0	1	15	101	115	0.2	22.3	273
trex443	16	AlaAGC.12	AGC	Ala	93.333	15	1	0	1	15	101	115	0.2	22.3	273
trex443	16	AlaAGC.11	AGC	Ala	93.333	15	1	0	1	15	101	115	0.2	22.3	273
trex443	16	AlaAGC.10	AGC	Ala	93.333	15	1	0	1	15	101	115	0.2	22.3	273
trex443	16	AlaAGC.1	AGC	Ala	93.333	15	1	0	1	15	101	115	0.2	22.3	273
trex444	16	AlaAGC.9	AGC	Ala	100	13	0	0	4	16	104	116	0.013	26.3	273
trex444	16	AlaAGC.8	AGC	Ala	100	13	0	0	4	16	104	116	0.013	26.3	273
trex444	16	AlaAGC.7	AGC	Ala	100	13	0	0	4	16	104	116	0.013	26.3	273
trex444	16	AlaAGC.6	AGC	Ala	100	13	0	0	4	16	104	116	0.013	26.3	273
trex444	16	AlaAGC.5	AGC	Ala	100	13	0	0	4	16	104	116	0.013	26.3	273
trex444	16	AlaAGC.3	AGC	Ala	100	13	0	0	4	16	104	116	0.013	26.3	273
trex444	16	AlaAGC.2	AGC	Ala	100	13	0	0	4	16	104	116	0.013	26.3	273
trex444	16	AlaAGC.16	AGC	Ala	100	13	0	0	4	16	104	116	0.013	26.3	273
trex444	16	AlaAGC.15	AGC	Ala	100	13	0	0	4	16	104	116	0.013	26.3	273
trex444	16	AlaAGC.14	AGC	Ala	100	13	0	0	4	16	104	116	0.013	26.3	273
trex444	16	AlaAGC.13	AGC	Ala	100	13	0	0	4	16	104	116	0.013	26.3	273
trex444	16	AlaAGC.12	AGC	Ala	100	13	0	0	4	16	104	116	0.013	26.3	273
trex444	16	AlaAGC.11	AGC	Ala	100	13	0	0	4	16	104	116	0.013	26.3	273
trex444	16	AlaAGC.10	AGC	Ala	100	13	0	0	4	16	104	116	0.013	26.3	273
trex444	16	AlaAGC.1	AGC	Ala	100	13	0	0	4	16	104	116	0.013	26.3	273
trex450	16	ThrTGT.8	TGT	Thr	100	11	0	0	6	16	106	116	0.2	22.3	272
trex450	16	ThrTGT.7	TGT	Thr	100	11	0	0	6	16	106	116	0.2	22.3	272
trex450	16	ThrTGT.6	TGT	Thr	100	11	0	0	6	16	106	116	0.2	22.3	272
trex450	16	ThrTGT.5	TGT	Thr	100	11	0	0	6	16	106	116	0.2	22.3	271
trex450	16	ThrTGT.4	TGT	Thr	100	11	0	0	6	16	106	116	0.2	22.3	272
trex450	16	ThrTGT.3	TGT	Thr	100	11	0	0	6	16	106	116	0.2	22.3	272
trex450	16	ThrTGT.2	TGT	Thr	100	11	0	0	6	16	106	116	0.2	22.3	272
trex450	16	ThrTGT.1	TGT	Thr	100	11	0	0	6	16	106	116	0.2	22.3	272
trex450	16	CysGCA.6	GCA	Cys	100	11	0	0	6	16	106	116	0.2	22.3	272
trex450	16	CysGCA.5	GCA	Cys	100	11	0	0	6	16	106	116	0.2	22.3	272
trex450	16	AlaAGC.9	AGC	Ala	93.333	15	1	0	1	15	101	115	0.2	22.3	273
trex450	16	AlaAGC.8	AGC	Ala	93.333	15	1	0	1	15	101	115	0.2	22.3	273
trex450	16	AlaAGC.7	AGC	Ala	93.333	15	1	0	1	15	101	115	0.2	22.3	273
trex450	16	AlaAGC.6	AGC	Ala	93.333	15	1	0	1	15	101	115	0.2	22.3	273
trex450	16	AlaAGC.5	AGC	Ala	93.333	15	1	0	1	15	101	115	0.2	22.3	273
trex450	16	AlaAGC.3	AGC	Ala	93.333	15	1	0	1	15	101	115	0.2	22.3	273
trex450	16	AlaAGC.2	AGC	Ala	93.333	15	1	0	1	15	101	115	0.2	22.3	273
trex450	16	AlaAGC.16	AGC	Ala	93.333	15	1	0	1	15	101	115	0.2	22.3	273
trex450	16	AlaAGC.15	AGC	Ala	93.333	15	1	0	1	15	101	115	0.2	22.3	273
trex450	16	AlaAGC.14	AGC	Ala	93.333	15	1	0	1	15	101	115	0.2	22.3	273
trex450	16	AlaAGC.13	AGC	Ala	93.333	15	1	0	1	15	101	115	0.2	22.3	273
trex450	16	AlaAGC.12	AGC	Ala	93.333	15	1	0	1	15	101	115	0.2	22.3	273
trex450	16	AlaAGC.11	AGC	Ala	93.333	15	1	0	1	15	101	115	0.2	22.3	273
trex450	16	AlaAGC.10	AGC	Ala	93.333	15	1	0	1	15	101	115	0.2	22.3	273
trex450	16	AlaAGC.1	AGC	Ala	93.333	15	1	0	1	15	101	115	0.2	22.3	273
trex462	16	AlaAGC.9	AGC	Ala	93.75	16	1	0	1	16	101	116	0.05	24.3	273
trex462	16	AlaAGC.8	AGC	Ala	93.75	16	1	0	1	16	101	116	0.05	24.3	273
trex462	16	AlaAGC.7	AGC	Ala	93.75	16	1	0	1	16	101	116	0.05	24.3	273
trex462	16	AlaAGC.6	AGC	Ala	93.75	16	1	0	1	16	101	116	0.05	24.3	273
trex462	16	AlaAGC.5	AGC	Ala	93.75	16	1	0	1	16	101	116	0.05	24.3	273
trex462	16	AlaAGC.3	AGC	Ala	93.75	16	1	0	1	16	101	116	0.05	24.3	273
trex462	16	AlaAGC.2	AGC	Ala	93.75	16	1	0	1	16	101	116	0.05	24.3	273
trex462	16	AlaAGC.16	AGC	Ala	93.75	16	1	0	1	16	101	116	0.05	24.3	273
trex462	16	AlaAGC.15	AGC	Ala	93.75	16	1	0	1	16	101	116	0.05	24.3	273
trex462	16	AlaAGC.14	AGC	Ala	93.75	16	1	0	1	16	101	116	0.05	24.3	273
trex462	16	AlaAGC.13	AGC	Ala	93.75	16	1	0	1	16	101	116	0.05	24.3	273
trex462	16	AlaAGC.12	AGC	Ala	93.75	16	1	0	1	16	101	116	0.05	24.3	273
trex462	16	AlaAGC.11	AGC	Ala	93.75	16	1	0	1	16	101	116	0.05	24.3	273
trex462	16	AlaAGC.10	AGC	Ala	93.75	16	1	0	1	16	101	116	0.05	24.3	273
trex462	16	AlaAGC.1	AGC	Ala	93.75	16	1	0	1	16	101	116	0.05	24.3	273
trex464	16	AlaAGC.9	AGC	Ala	93.75	16	1	0	1	16	101	116	0.05	24.3	273
trex464	16	AlaAGC.8	AGC	Ala	93.75	16	1	0	1	16	101	116	0.05	24.3	273
trex464	16	AlaAGC.7	AGC	Ala	93.75	16	1	0	1	16	101	116	0.05	24.3	273
trex464	16	AlaAGC.6	AGC	Ala	93.75	16	1	0	1	16	101	116	0.05	24.3	273
trex464	16	AlaAGC.5	AGC	Ala	93.75	16	1	0	1	16	101	116	0.05	24.3	273
trex464	16	AlaAGC.3	AGC	Ala	93.75	16	1	0	1	16	101	116	0.05	24.3	273
trex464	16	AlaAGC.2	AGC	Ala	93.75	16	1	0	1	16	101	116	0.05	24.3	273
trex464	16	AlaAGC.16	AGC	Ala	93.75	16	1	0	1	16	101	116	0.05	24.3	273
trex464	16	AlaAGC.15	AGC	Ala	93.75	16	1	0	1	16	101	116	0.05	24.3	273
trex464	16	AlaAGC.14	AGC	Ala	93.75	16	1	0	1	16	101	116	0.05	24.3	273
trex464	16	AlaAGC.13	AGC	Ala	93.75	16	1	0	1	16	101	116	0.05	24.3	273
trex464	16	AlaAGC.12	AGC	Ala	93.75	16	1	0	1	16	101	116	0.05	24.3	273
trex464	16	AlaAGC.11	AGC	Ala	93.75	16	1	0	1	16	101	116	0.05	24.3	273
trex464	16	AlaAGC.10	AGC	Ala	93.75	16	1	0	1	16	101	116	0.05	24.3	273
trex464	16	AlaAGC.1	AGC	Ala	93.75	16	1	0	1	16	101	116	0.05	24.3	273
trex467	16	AlaAGC.9	AGC	Ala	93.75	16	1	0	1	16	101	116	0.05	24.3	273
trex467	16	AlaAGC.8	AGC	Ala	93.75	16	1	0	1	16	101	116	0.05	24.3	273
trex467	16	AlaAGC.7	AGC	Ala	93.75	16	1	0	1	16	101	116	0.05	24.3	273
trex467	16	AlaAGC.6	AGC	Ala	93.75	16	1	0	1	16	101	116	0.05	24.3	273
trex467	16	AlaAGC.5	AGC	Ala	93.75	16	1	0	1	16	101	116	0.05	24.3	273
trex467	16	AlaAGC.3	AGC	Ala	93.75	16	1	0	1	16	101	116	0.05	24.3	273
trex467	16	AlaAGC.2	AGC	Ala	93.75	16	1	0	1	16	101	116	0.05	24.3	273
trex467	16	AlaAGC.16	AGC	Ala	93.75	16	1	0	1	16	101	116	0.05	24.3	273
trex467	16	AlaAGC.15	AGC	Ala	93.75	16	1	0	1	16	101	116	0.05	24.3	273
trex467	16	AlaAGC.14	AGC	Ala	93.75	16	1	0	1	16	101	116	0.05	24.3	273
trex467	16	AlaAGC.13	AGC	Ala	93.75	16	1	0	1	16	101	116	0.05	24.3	273
trex467	16	AlaAGC.12	AGC	Ala	93.75	16	1	0	1	16	101	116	0.05	24.3	273
trex467	16	AlaAGC.11	AGC	Ala	93.75	16	1	0	1	16	101	116	0.05	24.3	273
trex467	16	AlaAGC.10	AGC	Ala	93.75	16	1	0	1	16	101	116	0.05	24.3	273
trex467	16	AlaAGC.1	AGC	Ala	93.75	16	1	0	1	16	101	116	0.05	24.3	273
trex492	18	AlaAGC.9	AGC	Ala	100	17	0	0	1	17	101	117	6.92e-05	34.2	273
trex492	18	AlaAGC.8	AGC	Ala	100	17	0	0	1	17	101	117	6.92e-05	34.2	273
trex492	18	AlaAGC.7	AGC	Ala	100	17	0	0	1	17	101	117	6.92e-05	34.2	273
trex492	18	AlaAGC.6	AGC	Ala	100	17	0	0	1	17	101	117	6.92e-05	34.2	273
trex492	18	AlaAGC.5	AGC	Ala	100	17	0	0	1	17	101	117	6.92e-05	34.2	273
trex492	18	AlaAGC.3	AGC	Ala	100	17	0	0	1	17	101	117	6.92e-05	34.2	273
trex492	18	AlaAGC.2	AGC	Ala	100	17	0	0	1	17	101	117	6.92e-05	34.2	273
trex492	18	AlaAGC.16	AGC	Ala	100	17	0	0	1	17	101	117	6.92e-05	34.2	273
trex492	18	AlaAGC.15	AGC	Ala	100	17	0	0	1	17	101	117	6.92e-05	34.2	273
trex492	18	AlaAGC.14	AGC	Ala	100	17	0	0	1	17	101	117	6.92e-05	34.2	273
trex492	18	AlaAGC.13	AGC	Ala	100	17	0	0	1	17	101	117	6.92e-05	34.2	273
trex492	18	AlaAGC.12	AGC	Ala	100	17	0	0	1	17	101	117	6.92e-05	34.2	273
trex492	18	AlaAGC.11	AGC	Ala	100	17	0	0	1	17	101	117	6.92e-05	34.2	273
trex492	18	AlaAGC.10	AGC	Ala	100	17	0	0	1	17	101	117	6.92e-05	34.2	273
trex492	18	AlaAGC.1	AGC	Ala	100	17	0	0	1	17	101	117	6.92e-05	34.2	273
trex498	18	AlaAGC.9	AGC	Ala	100	17	0	0	1	17	101	117	6.92e-05	34.2	273
trex498	18	AlaAGC.8	AGC	Ala	100	17	0	0	1	17	101	117	6.92e-05	34.2	273
trex498	18	AlaAGC.7	AGC	Ala	100	17	0	0	1	17	101	117	6.92e-05	34.2	273
trex498	18	AlaAGC.6	AGC	Ala	100	17	0	0	1	17	101	117	6.92e-05	34.2	273
trex498	18	AlaAGC.5	AGC	Ala	100	17	0	0	1	17	101	117	6.92e-05	34.2	273
trex498	18	AlaAGC.3	AGC	Ala	100	17	0	0	1	17	101	117	6.92e-05	34.2	273
trex498	18	AlaAGC.2	AGC	Ala	100	17	0	0	1	17	101	117	6.92e-05	34.2	273
trex498	18	AlaAGC.16	AGC	Ala	100	17	0	0	1	17	101	117	6.92e-05	34.2	273
trex498	18	AlaAGC.15	AGC	Ala	100	17	0	0	1	17	101	117	6.92e-05	34.2	273
trex498	18	AlaAGC.14	AGC	Ala	100	17	0	0	1	17	101	117	6.92e-05	34.2	273
trex498	18	AlaAGC.13	AGC	Ala	100	17	0	0	1	17	101	117	6.92e-05	34.2	273
trex498	18	AlaAGC.12	AGC	Ala	100	17	0	0	1	17	101	117	6.92e-05	34.2	273
trex498	18	AlaAGC.11	AGC	Ala	100	17	0	0	1	17	101	117	6.92e-05	34.2	273
trex498	18	AlaAGC.10	AGC	Ala	100	17	0	0	1	17	101	117	6.92e-05	34.2	273
trex498	18	AlaAGC.1	AGC	Ala	100	17	0	0	1	17	101	117	6.92e-05	34.2	273
trex516	19	AlaAGC.9	AGC	Ala	100	19	0	0	1	19	101	119	4.99e-06	38.2	273
trex516	19	AlaAGC.8	AGC	Ala	100	19	0	0	1	19	101	119	4.99e-06	38.2	273
trex516	19	AlaAGC.7	AGC	Ala	100	19	0	0	1	19	101	119	4.99e-06	38.2	273
trex516	19	AlaAGC.6	AGC	Ala	100	19	0	0	1	19	101	119	4.99e-06	38.2	273
trex516	19	AlaAGC.5	AGC	Ala	100	19	0	0	1	19	101	119	4.99e-06	38.2	273
trex516	19	AlaAGC.3	AGC	Ala	100	19	0	0	1	19	101	119	4.99e-06	38.2	273
trex516	19	AlaAGC.2	AGC	Ala	100	19	0	0	1	19	101	119	4.99e-06	38.2	273
trex516	19	AlaAGC.16	AGC	Ala	100	19	0	0	1	19	101	119	4.99e-06	38.2	273
trex516	19	AlaAGC.15	AGC	Ala	100	19	0	0	1	19	101	119	4.99e-06	38.2	273
trex516	19	AlaAGC.14	AGC	Ala	100	19	0	0	1	19	101	119	4.99e-06	38.2	273
trex516	19	AlaAGC.13	AGC	Ala	100	19	0	0	1	19	101	119	4.99e-06	38.2	273
trex516	19	AlaAGC.12	AGC	Ala	100	19	0	0	1	19	101	119	4.99e-06	38.2	273
trex516	19	AlaAGC.11	AGC	Ala	100	19	0	0	1	19	101	119	4.99e-06	38.2	273
trex516	19	AlaAGC.10	AGC	Ala	100	19	0	0	1	19	101	119	4.99e-06	38.2	273
trex516	19	AlaAGC.1	AGC	Ala	100	19	0	0	1	19	101	119	4.99e-06	38.2	273
trex521	20	AlaAGC.9	AGC	Ala	100	16	0	0	5	20	105	120	0.000342	32.2	273
trex521	20	AlaAGC.8	AGC	Ala	100	16	0	0	5	20	105	120	0.000342	32.2	273
trex521	20	AlaAGC.7	AGC	Ala	100	16	0	0	5	20	105	120	0.000342	32.2	273
trex521	20	AlaAGC.6	AGC	Ala	100	16	0	0	5	20	105	120	0.000342	32.2	273
trex521	20	AlaAGC.5	AGC	Ala	100	16	0	0	5	20	105	120	0.000342	32.2	273
trex521	20	AlaAGC.3	AGC	Ala	100	16	0	0	5	20	105	120	0.000342	32.2	273
trex521	20	AlaAGC.2	AGC	Ala	100	16	0	0	5	20	105	120	0.000342	32.2	273
trex521	20	AlaAGC.16	AGC	Ala	100	16	0	0	5	20	105	120	0.000342	32.2	273
trex521	20	AlaAGC.15	AGC	Ala	100	16	0	0	5	20	105	120	0.000342	32.2	273
trex521	20	AlaAGC.14	AGC	Ala	100	16	0	0	5	20	105	120	0.000342	32.2	273
trex521	20	AlaAGC.13	AGC	Ala	100	16	0	0	5	20	105	120	0.000342	32.2	273
trex521	20	AlaAGC.12	AGC	Ala	100	16	0	0	5	20	105	120	0.000342	32.2	273
trex521	20	AlaAGC.11	AGC	Ala	100	16	0	0	5	20	105	120	0.000342	32.2	273
trex521	20	AlaAGC.10	AGC	Ala	100	16	0	0	5	20	105	120	0.000342	32.2	273
trex521	20	AlaAGC.1	AGC	Ala	100	16	0	0	5	20	105	120	0.000342	32.2	273
trex537	21	AlaAGC.9	AGC	Ala	100	20	0	0	1	20	101	120	1.54e-06	40.1	273
trex537	21	AlaAGC.8	AGC	Ala	100	20	0	0	1	20	101	120	1.54e-06	40.1	273
trex537	21	AlaAGC.7	AGC	Ala	100	20	0	0	1	20	101	120	1.54e-06	40.1	273
trex537	21	AlaAGC.6	AGC	Ala	100	20	0	0	1	20	101	120	1.54e-06	40.1	273
trex537	21	AlaAGC.5	AGC	Ala	100	20	0	0	1	20	101	120	1.54e-06	40.1	273
trex537	21	AlaAGC.3	AGC	Ala	100	20	0	0	1	20	101	120	1.54e-06	40.1	273
trex537	21	AlaAGC.2	AGC	Ala	100	20	0	0	1	20	101	120	1.54e-06	40.1	273
trex537	21	AlaAGC.16	AGC	Ala	100	20	0	0	1	20	101	120	1.54e-06	40.1	273
trex537	21	AlaAGC.15	AGC	Ala	100	20	0	0	1	20	101	120	1.54e-06	40.1	273
trex537	21	AlaAGC.14	AGC	Ala	100	20	0	0	1	20	101	120	1.54e-06	40.1	273
trex537	21	AlaAGC.13	AGC	Ala	100	20	0	0	1	20	101	120	1.54e-06	40.1	273
trex537	21	AlaAGC.12	AGC	Ala	100	20	0	0	1	20	101	120	1.54e-06	40.1	273
trex537	21	AlaAGC.11	AGC	Ala	100	20	0	0	1	20	101	120	1.54e-06	40.1	273
trex537	21	AlaAGC.10	AGC	Ala	100	20	0	0	1	20	101	120	1.54e-06	40.1	273
trex537	21	AlaAGC.1	AGC	Ala	100	20	0	0	1	20	101	120	1.54e-06	40.1	273
trex538	21	AlaAGC.9	AGC	Ala	100	21	0	0	1	21	101	121	3.9e-07	42.1	273
trex538	21	AlaAGC.8	AGC	Ala	100	21	0	0	1	21	101	121	3.9e-07	42.1	273
trex538	21	AlaAGC.7	AGC	Ala	100	21	0	0	1	21	101	121	3.9e-07	42.1	273
trex538	21	AlaAGC.6	AGC	Ala	100	21	0	0	1	21	101	121	3.9e-07	42.1	273
trex538	21	AlaAGC.5	AGC	Ala	100	21	0	0	1	21	101	121	3.9e-07	42.1	273
trex538	21	AlaAGC.3	AGC	Ala	100	21	0	0	1	21	101	121	3.9e-07	42.1	273
trex538	21	AlaAGC.2	AGC	Ala	100	21	0	0	1	21	101	121	3.9e-07	42.1	273
trex538	21	AlaAGC.16	AGC	Ala	100	21	0	0	1	21	101	121	3.9e-07	42.1	273
trex538	21	AlaAGC.15	AGC	Ala	100	21	0	0	1	21	101	121	3.9e-07	42.1	273
trex538	21	AlaAGC.14	AGC	Ala	100	21	0	0	1	21	101	121	3.9e-07	42.1	273
trex538	21	AlaAGC.13	AGC	Ala	100	21	0	0	1	21	101	121	3.9e-07	42.1	273
trex538	21	AlaAGC.12	AGC	Ala	100	21	0	0	1	21	101	121	3.9e-07	42.1	273
trex538	21	AlaAGC.11	AGC	Ala	100	21	0	0	1	21	101	121	3.9e-07	42.1	273
trex538	21	AlaAGC.10	AGC	Ala	100	21	0	0	1	21	101	121	3.9e-07	42.1	273
trex538	21	AlaAGC.1	AGC	Ala	100	21	0	0	1	21	101	121	3.9e-07	42.1	273
trex542	21	TyrGTA.9	GTA	Tyr	100	14	0	0	8	21	108	121	0.006	28.2	285
trex542	21	TyrGTA.8	GTA	Tyr	100	14	0	0	8	21	108	121	0.006	28.2	285
trex542	21	TyrGTA.77	GTA	Tyr	100	14	0	0	8	21	108	121	0.006	28.2	289
trex542	21	TyrGTA.76	GTA	Tyr	100	14	0	0	8	21	108	121	0.006	28.2	285
trex542	21	TyrGTA.75	GTA	Tyr	100	14	0	0	8	21	108	121	0.006	28.2	284
trex542	21	TyrGTA.74	GTA	Tyr	100	14	0	0	8	21	108	121	0.006	28.2	286
trex542	21	TyrGTA.73	GTA	Tyr	100	14	0	0	8	21	108	121	0.006	28.2	284
trex542	21	TyrGTA.72	GTA	Tyr	100	14	0	0	8	21	108	121	0.006	28.2	286
trex542	21	TyrGTA.71	GTA	Tyr	100	14	0	0	8	21	108	121	0.006	28.2	284
trex542	21	TyrGTA.70	GTA	Tyr	100	14	0	0	8	21	108	121	0.006	28.2	290
trex542	21	TyrGTA.7	GTA	Tyr	100	14	0	0	8	21	108	121	0.006	28.2	285
trex542	21	TyrGTA.69	GTA	Tyr	100	14	0	0	8	21	108	121	0.006	28.2	286
trex542	21	TyrGTA.67	GTA	Tyr	100	14	0	0	8	21	108	121	0.006	28.2	285
trex542	21	TyrGTA.64	GTA	Tyr	100	14	0	0	8	21	108	121	0.006	28.2	289
trex542	21	TyrGTA.63	GTA	Tyr	100	14	0	0	8	21	108	121	0.006	28.2	284
trex542	21	TyrGTA.62	GTA	Tyr	100	14	0	0	8	21	108	121	0.006	28.2	284
trex542	21	TyrGTA.61	GTA	Tyr	100	14	0	0	8	21	108	121	0.006	28.2	284
trex542	21	TyrGTA.6	GTA	Tyr	100	14	0	0	8	21	108	121	0.006	28.2	285
trex542	21	TyrGTA.56	GTA	Tyr	100	14	0	0	8	21	108	121	0.006	28.2	285
trex542	21	TyrGTA.55	GTA	Tyr	100	14	0	0	8	21	108	121	0.006	28.2	285
trex542	21	TyrGTA.54	GTA	Tyr	100	14	0	0	8	21	108	121	0.006	28.2	285
trex542	21	TyrGTA.53	GTA	Tyr	100	14	0	0	8	21	108	121	0.006	28.2	285
trex542	21	TyrGTA.52	GTA	Tyr	100	14	0	0	8	21	108	121	0.006	28.2	285
trex542	21	TyrGTA.51	GTA	Tyr	100	14	0	0	8	21	108	121	0.006	28.2	285
trex542	21	TyrGTA.50	GTA	Tyr	100	14	0	0	8	21	108	121	0.006	28.2	285
trex542	21	TyrGTA.5	GTA	Tyr	100	14	0	0	8	21	108	121	0.006	28.2	285
trex542	21	TyrGTA.49	GTA	Tyr	100	14	0	0	8	21	108	121	0.006	28.2	285
trex542	21	TyrGTA.48	GTA	Tyr	100	14	0	0	8	21	108	121	0.006	28.2	285
trex542	21	TyrGTA.47	GTA	Tyr	100	14	0	0	8	21	108	121	0.006	28.2	285
trex542	21	TyrGTA.46	GTA	Tyr	100	14	0	0	8	21	108	121	0.006	28.2	285
trex542	21	TyrGTA.45	GTA	Tyr	100	14	0	0	8	21	108	121	0.006	28.2	285
trex542	21	TyrGTA.44	GTA	Tyr	100	14	0	0	8	21	108	121	0.006	28.2	285
trex542	21	TyrGTA.43	GTA	Tyr	100	14	0	0	8	21	108	121	0.006	28.2	285
trex542	21	TyrGTA.42	GTA	Tyr	100	14	0	0	8	21	108	121	0.006	28.2	286
trex542	21	TyrGTA.41	GTA	Tyr	100	14	0	0	8	21	108	121	0.006	28.2	285
trex542	21	TyrGTA.4	GTA	Tyr	100	14	0	0	8	21	108	121	0.006	28.2	285
trex542	21	TyrGTA.39	GTA	Tyr	100	14	0	0	8	21	108	121	0.006	28.2	285
trex542	21	TyrGTA.38	GTA	Tyr	100	14	0	0	8	21	108	121	0.006	28.2	285
trex542	21	TyrGTA.37	GTA	Tyr	100	14	0	0	8	21	108	121	0.006	28.2	285
trex542	21	TyrGTA.35	GTA	Tyr	100	14	0	0	8	21	108	121	0.006	28.2	285
trex542	21	TyrGTA.34	GTA	Tyr	100	14	0	0	8	21	108	121	0.006	28.2	285
trex542	21	TyrGTA.33	GTA	Tyr	100	14	0	0	8	21	108	121	0.006	28.2	285
trex542	21	TyrGTA.32	GTA	Tyr	100	14	0	0	8	21	108	121	0.006	28.2	285
trex542	21	TyrGTA.31	GTA	Tyr	100	14	0	0	8	21	108	121	0.006	28.2	285
trex542	21	TyrGTA.30	GTA	Tyr	100	14	0	0	8	21	108	121	0.006	28.2	285
trex542	21	TyrGTA.3	GTA	Tyr	100	14	0	0	8	21	108	121	0.006	28.2	285
trex542	21	TyrGTA.29	GTA	Tyr	100	14	0	0	8	21	108	121	0.006	28.2	285
trex542	21	TyrGTA.28	GTA	Tyr	100	14	0	0	8	21	108	121	0.006	28.2	285
trex542	21	TyrGTA.27	GTA	Tyr	100	14	0	0	8	21	108	121	0.006	28.2	285
trex542	21	TyrGTA.26	GTA	Tyr	100	14	0	0	8	21	108	121	0.006	28.2	285
trex542	21	TyrGTA.25	GTA	Tyr	100	14	0	0	8	21	108	121	0.006	28.2	285
trex542	21	TyrGTA.24	GTA	Tyr	100	14	0	0	8	21	108	121	0.006	28.2	285
trex542	21	TyrGTA.23	GTA	Tyr	100	14	0	0	8	21	108	121	0.006	28.2	285
trex542	21	TyrGTA.22	GTA	Tyr	100	14	0	0	8	21	108	121	0.006	28.2	285
trex542	21	TyrGTA.21	GTA	Tyr	100	14	0	0	8	21	108	121	0.006	28.2	285
trex542	21	TyrGTA.20	GTA	Tyr	100	14	0	0	8	21	108	121	0.006	28.2	285
trex542	21	TyrGTA.2	GTA	Tyr	100	14	0	0	8	21	108	121	0.006	28.2	285
trex542	21	TyrGTA.19	GTA	Tyr	100	14	0	0	8	21	108	121	0.006	28.2	285
trex542	21	TyrGTA.18	GTA	Tyr	100	14	0	0	8	21	108	121	0.006	28.2	285
trex542	21	TyrGTA.17	GTA	Tyr	100	14	0	0	8	21	108	121	0.006	28.2	285
trex542	21	TyrGTA.16	GTA	Tyr	100	14	0	0	8	21	108	121	0.006	28.2	285
trex542	21	TyrGTA.15	GTA	Tyr	100	14	0	0	8	21	108	121	0.006	28.2	285
trex542	21	TyrGTA.14	GTA	Tyr	100	14	0	0	8	21	108	121	0.006	28.2	285
trex542	21	TyrGTA.13	GTA	Tyr	100	14	0	0	8	21	108	121	0.006	28.2	285
trex542	21	TyrGTA.12	GTA	Tyr	100	14	0	0	8	21	108	121	0.006	28.2	285
trex542	21	TyrGTA.11	GTA	Tyr	100	14	0	0	8	21	108	121	0.006	28.2	285
trex542	21	TyrGTA.10	GTA	Tyr	100	14	0	0	8	21	108	121	0.006	28.2	285
trex542	21	TyrGTA.1	GTA	Tyr	100	14	0	0	8	21	108	121	0.006	28.2	285
trex542	21	ThrAGT.8	AGT	Thr	100	14	0	0	7	20	107	120	0.006	28.2	274
trex542	21	ThrAGT.7	AGT	Thr	100	14	0	0	7	20	107	120	0.006	28.2	274
trex542	21	ThrAGT.5	AGT	Thr	100	14	0	0	7	20	107	120	0.006	28.2	274
trex542	21	ThrAGT.2	AGT	Thr	100	14	0	0	7	20	107	120	0.006	28.2	274
trex542	21	ThrAGT.10	AGT	Thr	100	14	0	0	7	20	107	120	0.006	28.2	274
trex542	21	LysCTT.9	CTT	Lys	100	14	0	0	8	21	108	121	0.006	28.2	273
trex542	21	LysCTT.8	CTT	Lys	100	14	0	0	8	21	108	121	0.006	28.2	273
trex542	21	LysCTT.7	CTT	Lys	100	14	0	0	8	21	108	121	0.006	28.2	273
trex542	21	LysCTT.6	CTT	Lys	100	14	0	0	8	21	108	121	0.006	28.2	273
trex542	21	LysCTT.5	CTT	Lys	100	14	0	0	8	21	108	121	0.006	28.2	273
trex542	21	LysCTT.4	CTT	Lys	100	14	0	0	8	21	108	121	0.006	28.2	273
trex542	21	LysCTT.3	CTT	Lys	100	14	0	0	8	21	108	121	0.006	28.2	273
trex542	21	LysCTT.2	CTT	Lys	100	14	0	0	8	21	108	121	0.006	28.2	273
trex542	21	LysCTT.18	CTT	Lys	100	14	0	0	8	21	108	121	0.006	28.2	273
trex542	21	LysCTT.17	CTT	Lys	100	14	0	0	8	21	108	121	0.006	28.2	273
trex542	21	LysCTT.16	CTT	Lys	100	14	0	0	8	21	108	121	0.006	28.2	273
trex542	21	LysCTT.15	CTT	Lys	100	14	0	0	8	21	108	121	0.006	28.2	273
trex542	21	LysCTT.14	CTT	Lys	100	14	0	0	8	21	108	121	0.006	28.2	281
trex542	21	LysCTT.13	CTT	Lys	100	14	0	0	8	21	108	121	0.006	28.2	273
trex542	21	LysCTT.12	CTT	Lys	100	14	0	0	8	21	108	121	0.006	28.2	273
trex542	21	LysCTT.11	CTT	Lys	100	14	0	0	8	21	108	121	0.006	28.2	273
trex542	21	LysCTT.10	CTT	Lys	100	14	0	0	8	21	108	121	0.006	28.2	273
trex542	21	LysCTT.1	CTT	Lys	100	14	0	0	8	21	108	121	0.006	28.2	273
trex542	21	AsnGTT.9	GTT	Asn	100	14	0	0	7	20	107	120	0.006	28.2	274
trex542	21	AsnGTT.7	GTT	Asn	100	14	0	0	7	20	107	120	0.006	28.2	274
trex542	21	AsnGTT.4	GTT	Asn	100	14	0	0	7	20	107	120	0.006	28.2	274
trex542	21	AsnGTT.16	GTT	Asn	100	14	0	0	7	20	107	120	0.006	28.2	274
trex542	21	AsnGTT.15	GTT	Asn	100	14	0	0	7	20	107	120	0.006	28.2	274
trex542	21	AsnGTT.11	GTT	Asn	100	14	0	0	7	20	107	120	0.006	28.2	274
trex542	21	AsnGTT.1	GTT	Asn	100	14	0	0	7	20	107	120	0.006	28.2	274
trex558	22	AlaAGC.9	AGC	Ala	100	22	0	0	1	22	101	122	1.08e-07	44.1	273
trex558	22	AlaAGC.8	AGC	Ala	100	22	0	0	1	22	101	122	1.08e-07	44.1	273
trex558	22	AlaAGC.7	AGC	Ala	100	22	0	0	1	22	101	122	1.08e-07	44.1	273
trex558	22	AlaAGC.6	AGC	Ala	100	22	0	0	1	22	101	122	1.08e-07	44.1	273
trex558	22	AlaAGC.5	AGC	Ala	100	22	0	0	1	22	101	122	1.08e-07	44.1	273
trex558	22	AlaAGC.3	AGC	Ala	100	22	0	0	1	22	101	122	1.08e-07	44.1	273
trex558	22	AlaAGC.2	AGC	Ala	100	22	0	0	1	22	101	122	1.08e-07	44.1	273
trex558	22	AlaAGC.16	AGC	Ala	100	22	0	0	1	22	101	122	1.08e-07	44.1	273
trex558	22	AlaAGC.15	AGC	Ala	100	22	0	0	1	22	101	122	1.08e-07	44.1	273
trex558	22	AlaAGC.14	AGC	Ala	100	22	0	0	1	22	101	122	1.08e-07	44.1	273
trex558	22	AlaAGC.13	AGC	Ala	100	22	0	0	1	22	101	122	1.08e-07	44.1	273
trex558	22	AlaAGC.12	AGC	Ala	100	22	0	0	1	22	101	122	1.08e-07	44.1	273
trex558	22	AlaAGC.11	AGC	Ala	100	22	0	0	1	22	101	122	1.08e-07	44.1	273
trex558	22	AlaAGC.10	AGC	Ala	100	22	0	0	1	22	101	122	1.08e-07	44.1	273
trex558	22	AlaAGC.1	AGC	Ala	100	22	0	0	1	22	101	122	1.08e-07	44.1	273
trex561	22	AlaAGC.9	AGC	Ala	100	21	0	0	1	21	101	121	4.26e-07	42.1	273
trex561	22	AlaAGC.8	AGC	Ala	100	21	0	0	1	21	101	121	4.26e-07	42.1	273
trex561	22	AlaAGC.7	AGC	Ala	100	21	0	0	1	21	101	121	4.26e-07	42.1	273
trex561	22	AlaAGC.6	AGC	Ala	100	21	0	0	1	21	101	121	4.26e-07	42.1	273
trex561	22	AlaAGC.5	AGC	Ala	100	21	0	0	1	21	101	121	4.26e-07	42.1	273
trex561	22	AlaAGC.3	AGC	Ala	100	21	0	0	1	21	101	121	4.26e-07	42.1	273
trex561	22	AlaAGC.2	AGC	Ala	100	21	0	0	1	21	101	121	4.26e-07	42.1	273
trex561	22	AlaAGC.16	AGC	Ala	100	21	0	0	1	21	101	121	4.26e-07	42.1	273
trex561	22	AlaAGC.15	AGC	Ala	100	21	0	0	1	21	101	121	4.26e-07	42.1	273
trex561	22	AlaAGC.14	AGC	Ala	100	21	0	0	1	21	101	121	4.26e-07	42.1	273
trex561	22	AlaAGC.13	AGC	Ala	100	21	0	0	1	21	101	121	4.26e-07	42.1	273
trex561	22	AlaAGC.12	AGC	Ala	100	21	0	0	1	21	101	121	4.26e-07	42.1	273
trex561	22	AlaAGC.11	AGC	Ala	100	21	0	0	1	21	101	121	4.26e-07	42.1	273
trex561	22	AlaAGC.10	AGC	Ala	100	21	0	0	1	21	101	121	4.26e-07	42.1	273
trex561	22	AlaAGC.1	AGC	Ala	100	21	0	0	1	21	101	121	4.26e-07	42.1	273
trex592	23	AlaAGC.9	AGC	Ala	100	23	0	0	1	23	101	123	2.95e-08	46.1	273
trex592	23	AlaAGC.8	AGC	Ala	100	23	0	0	1	23	101	123	2.95e-08	46.1	273
trex592	23	AlaAGC.7	AGC	Ala	100	23	0	0	1	23	101	123	2.95e-08	46.1	273
trex592	23	AlaAGC.6	AGC	Ala	100	23	0	0	1	23	101	123	2.95e-08	46.1	273
trex592	23	AlaAGC.5	AGC	Ala	100	23	0	0	1	23	101	123	2.95e-08	46.1	273
trex592	23	AlaAGC.3	AGC	Ala	100	23	0	0	1	23	101	123	2.95e-08	46.1	273
trex592	23	AlaAGC.2	AGC	Ala	100	23	0	0	1	23	101	123	2.95e-08	46.1	273
trex592	23	AlaAGC.16	AGC	Ala	100	23	0	0	1	23	101	123	2.95e-08	46.1	273
trex592	23	AlaAGC.15	AGC	Ala	100	23	0	0	1	23	101	123	2.95e-08	46.1	273
trex592	23	AlaAGC.14	AGC	Ala	100	23	0	0	1	23	101	123	2.95e-08	46.1	273
trex592	23	AlaAGC.13	AGC	Ala	100	23	0	0	1	23	101	123	2.95e-08	46.1	273
trex592	23	AlaAGC.12	AGC	Ala	100	23	0	0	1	23	101	123	2.95e-08	46.1	273
trex592	23	AlaAGC.11	AGC	Ala	100	23	0	0	1	23	101	123	2.95e-08	46.1	273
trex592	23	AlaAGC.10	AGC	Ala	100	23	0	0	1	23	101	123	2.95e-08	46.1	273
trex592	23	AlaAGC.1	AGC	Ala	100	23	0	0	1	23	101	123	2.95e-08	46.1	273
trex615	24	AlaAGC.9	AGC	Ala	100	24	0	0	1	24	101	124	8.05e-09	48.1	273
trex615	24	AlaAGC.8	AGC	Ala	100	24	0	0	1	24	101	124	8.05e-09	48.1	273
trex615	24	AlaAGC.7	AGC	Ala	100	24	0	0	1	24	101	124	8.05e-09	48.1	273
trex615	24	AlaAGC.6	AGC	Ala	100	24	0	0	1	24	101	124	8.05e-09	48.1	273
trex615	24	AlaAGC.5	AGC	Ala	100	24	0	0	1	24	101	124	8.05e-09	48.1	273
trex615	24	AlaAGC.3	AGC	Ala	100	24	0	0	1	24	101	124	8.05e-09	48.1	273
trex615	24	AlaAGC.2	AGC	Ala	100	24	0	0	1	24	101	124	8.05e-09	48.1	273
trex615	24	AlaAGC.16	AGC	Ala	100	24	0	0	1	24	101	124	8.05e-09	48.1	273
trex615	24	AlaAGC.15	AGC	Ala	100	24	0	0	1	24	101	124	8.05e-09	48.1	273
trex615	24	AlaAGC.14	AGC	Ala	100	24	0	0	1	24	101	124	8.05e-09	48.1	273
trex615	24	AlaAGC.13	AGC	Ala	100	24	0	0	1	24	101	124	8.05e-09	48.1	273
trex615	24	AlaAGC.12	AGC	Ala	100	24	0	0	1	24	101	124	8.05e-09	48.1	273
trex615	24	AlaAGC.11	AGC	Ala	100	24	0	0	1	24	101	124	8.05e-09	48.1	273
trex615	24	AlaAGC.10	AGC	Ala	100	24	0	0	1	24	101	124	8.05e-09	48.1	273
trex615	24	AlaAGC.1	AGC	Ala	100	24	0	0	1	24	101	124	8.05e-09	48.1	273
trex619	24	AlaAGC.9	AGC	Ala	100	22	0	0	1	22	101	122	1.26e-07	44.1	273
trex619	24	AlaAGC.8	AGC	Ala	100	22	0	0	1	22	101	122	1.26e-07	44.1	273
trex619	24	AlaAGC.7	AGC	Ala	100	22	0	0	1	22	101	122	1.26e-07	44.1	273
trex619	24	AlaAGC.6	AGC	Ala	100	22	0	0	1	22	101	122	1.26e-07	44.1	273
trex619	24	AlaAGC.5	AGC	Ala	100	22	0	0	1	22	101	122	1.26e-07	44.1	273
trex619	24	AlaAGC.3	AGC	Ala	100	22	0	0	1	22	101	122	1.26e-07	44.1	273
trex619	24	AlaAGC.2	AGC	Ala	100	22	0	0	1	22	101	122	1.26e-07	44.1	273
trex619	24	AlaAGC.16	AGC	Ala	100	22	0	0	1	22	101	122	1.26e-07	44.1	273
trex619	24	AlaAGC.15	AGC	Ala	100	22	0	0	1	22	101	122	1.26e-07	44.1	273
trex619	24	AlaAGC.14	AGC	Ala	100	22	0	0	1	22	101	122	1.26e-07	44.1	273
trex619	24	AlaAGC.13	AGC	Ala	100	22	0	0	1	22	101	122	1.26e-07	44.1	273
trex619	24	AlaAGC.12	AGC	Ala	100	22	0	0	1	22	101	122	1.26e-07	44.1	273
trex619	24	AlaAGC.11	AGC	Ala	100	22	0	0	1	22	101	122	1.26e-07	44.1	273
trex619	24	AlaAGC.10	AGC	Ala	100	22	0	0	1	22	101	122	1.26e-07	44.1	273
trex619	24	AlaAGC.1	AGC	Ala	100	22	0	0	1	22	101	122	1.26e-07	44.1	273
trex634	24	TyrGTA.9	GTA	Tyr	100	17	0	0	8	24	108	124	0.000121	34.2	285
trex634	24	TyrGTA.8	GTA	Tyr	100	17	0	0	8	24	108	124	0.000121	34.2	285
trex634	24	TyrGTA.77	GTA	Tyr	100	17	0	0	8	24	108	124	0.000121	34.2	289
trex634	24	TyrGTA.76	GTA	Tyr	100	17	0	0	8	24	108	124	0.000121	34.2	285
trex634	24	TyrGTA.75	GTA	Tyr	100	17	0	0	8	24	108	124	0.000121	34.2	284
trex634	24	TyrGTA.74	GTA	Tyr	100	17	0	0	8	24	108	124	0.000121	34.2	286
trex634	24	TyrGTA.73	GTA	Tyr	100	17	0	0	8	24	108	124	0.000121	34.2	284
trex634	24	TyrGTA.72	GTA	Tyr	100	17	0	0	8	24	108	124	0.000121	34.2	286
trex634	24	TyrGTA.71	GTA	Tyr	100	17	0	0	8	24	108	124	0.000121	34.2	284
trex634	24	TyrGTA.70	GTA	Tyr	100	17	0	0	8	24	108	124	0.000121	34.2	290
trex634	24	TyrGTA.7	GTA	Tyr	100	17	0	0	8	24	108	124	0.000121	34.2	285
trex634	24	TyrGTA.69	GTA	Tyr	100	17	0	0	8	24	108	124	0.000121	34.2	286
trex634	24	TyrGTA.67	GTA	Tyr	100	17	0	0	8	24	108	124	0.000121	34.2	285
trex634	24	TyrGTA.64	GTA	Tyr	100	17	0	0	8	24	108	124	0.000121	34.2	289
trex634	24	TyrGTA.63	GTA	Tyr	100	17	0	0	8	24	108	124	0.000121	34.2	284
trex634	24	TyrGTA.62	GTA	Tyr	100	17	0	0	8	24	108	124	0.000121	34.2	284
trex634	24	TyrGTA.61	GTA	Tyr	100	17	0	0	8	24	108	124	0.000121	34.2	284
trex634	24	TyrGTA.6	GTA	Tyr	100	17	0	0	8	24	108	124	0.000121	34.2	285
trex634	24	TyrGTA.56	GTA	Tyr	100	17	0	0	8	24	108	124	0.000121	34.2	285
trex634	24	TyrGTA.55	GTA	Tyr	100	17	0	0	8	24	108	124	0.000121	34.2	285
trex634	24	TyrGTA.54	GTA	Tyr	100	17	0	0	8	24	108	124	0.000121	34.2	285
trex634	24	TyrGTA.53	GTA	Tyr	100	17	0	0	8	24	108	124	0.000121	34.2	285
trex634	24	TyrGTA.52	GTA	Tyr	100	17	0	0	8	24	108	124	0.000121	34.2	285
trex634	24	TyrGTA.51	GTA	Tyr	100	17	0	0	8	24	108	124	0.000121	34.2	285
trex634	24	TyrGTA.50	GTA	Tyr	100	17	0	0	8	24	108	124	0.000121	34.2	285
trex634	24	TyrGTA.5	GTA	Tyr	100	17	0	0	8	24	108	124	0.000121	34.2	285
trex634	24	TyrGTA.49	GTA	Tyr	100	17	0	0	8	24	108	124	0.000121	34.2	285
trex634	24	TyrGTA.48	GTA	Tyr	100	17	0	0	8	24	108	124	0.000121	34.2	285
trex634	24	TyrGTA.47	GTA	Tyr	100	17	0	0	8	24	108	124	0.000121	34.2	285
trex634	24	TyrGTA.46	GTA	Tyr	100	17	0	0	8	24	108	124	0.000121	34.2	285
trex634	24	TyrGTA.45	GTA	Tyr	100	17	0	0	8	24	108	124	0.000121	34.2	285
trex634	24	TyrGTA.44	GTA	Tyr	100	17	0	0	8	24	108	124	0.000121	34.2	285
trex634	24	TyrGTA.43	GTA	Tyr	100	17	0	0	8	24	108	124	0.000121	34.2	285
trex634	24	TyrGTA.42	GTA	Tyr	100	17	0	0	8	24	108	124	0.000121	34.2	286
trex634	24	TyrGTA.41	GTA	Tyr	100	17	0	0	8	24	108	124	0.000121	34.2	285
trex634	24	TyrGTA.4	GTA	Tyr	100	17	0	0	8	24	108	124	0.000121	34.2	285
trex634	24	TyrGTA.39	GTA	Tyr	100	17	0	0	8	24	108	124	0.000121	34.2	285
trex634	24	TyrGTA.38	GTA	Tyr	100	17	0	0	8	24	108	124	0.000121	34.2	285
trex634	24	TyrGTA.37	GTA	Tyr	100	17	0	0	8	24	108	124	0.000121	34.2	285
trex634	24	TyrGTA.35	GTA	Tyr	100	17	0	0	8	24	108	124	0.000121	34.2	285
trex634	24	TyrGTA.34	GTA	Tyr	100	17	0	0	8	24	108	124	0.000121	34.2	285
trex634	24	TyrGTA.33	GTA	Tyr	100	17	0	0	8	24	108	124	0.000121	34.2	285
trex634	24	TyrGTA.32	GTA	Tyr	100	17	0	0	8	24	108	124	0.000121	34.2	285
trex634	24	TyrGTA.31	GTA	Tyr	100	17	0	0	8	24	108	124	0.000121	34.2	285
trex634	24	TyrGTA.30	GTA	Tyr	100	17	0	0	8	24	108	124	0.000121	34.2	285
trex634	24	TyrGTA.3	GTA	Tyr	100	17	0	0	8	24	108	124	0.000121	34.2	285
trex634	24	TyrGTA.29	GTA	Tyr	100	17	0	0	8	24	108	124	0.000121	34.2	285
trex634	24	TyrGTA.28	GTA	Tyr	100	17	0	0	8	24	108	124	0.000121	34.2	285
trex634	24	TyrGTA.27	GTA	Tyr	100	17	0	0	8	24	108	124	0.000121	34.2	285
trex634	24	TyrGTA.26	GTA	Tyr	100	17	0	0	8	24	108	124	0.000121	34.2	285
trex634	24	TyrGTA.25	GTA	Tyr	100	17	0	0	8	24	108	124	0.000121	34.2	285
trex634	24	TyrGTA.24	GTA	Tyr	100	17	0	0	8	24	108	124	0.000121	34.2	285
trex634	24	TyrGTA.23	GTA	Tyr	100	17	0	0	8	24	108	124	0.000121	34.2	285
trex634	24	TyrGTA.22	GTA	Tyr	100	17	0	0	8	24	108	124	0.000121	34.2	285
trex634	24	TyrGTA.21	GTA	Tyr	100	17	0	0	8	24	108	124	0.000121	34.2	285
trex634	24	TyrGTA.20	GTA	Tyr	100	17	0	0	8	24	108	124	0.000121	34.2	285
trex634	24	TyrGTA.2	GTA	Tyr	100	17	0	0	8	24	108	124	0.000121	34.2	285
trex634	24	TyrGTA.19	GTA	Tyr	100	17	0	0	8	24	108	124	0.000121	34.2	285
trex634	24	TyrGTA.18	GTA	Tyr	100	17	0	0	8	24	108	124	0.000121	34.2	285
trex634	24	TyrGTA.17	GTA	Tyr	100	17	0	0	8	24	108	124	0.000121	34.2	285
trex634	24	TyrGTA.16	GTA	Tyr	100	17	0	0	8	24	108	124	0.000121	34.2	285
trex634	24	TyrGTA.15	GTA	Tyr	100	17	0	0	8	24	108	124	0.000121	34.2	285
trex634	24	TyrGTA.14	GTA	Tyr	100	17	0	0	8	24	108	124	0.000121	34.2	285
trex634	24	TyrGTA.13	GTA	Tyr	100	17	0	0	8	24	108	124	0.000121	34.2	285
trex634	24	TyrGTA.12	GTA	Tyr	100	17	0	0	8	24	108	124	0.000121	34.2	285
trex634	24	TyrGTA.11	GTA	Tyr	100	17	0	0	8	24	108	124	0.000121	34.2	285
trex634	24	TyrGTA.10	GTA	Tyr	100	17	0	0	8	24	108	124	0.000121	34.2	285
trex634	24	TyrGTA.1	GTA	Tyr	100	17	0	0	8	24	108	124	0.000121	34.2	285
trex634	24	LysCTT.9	CTT	Lys	100	17	0	0	8	24	108	124	0.000121	34.2	273
trex634	24	LysCTT.8	CTT	Lys	100	17	0	0	8	24	108	124	0.000121	34.2	273
trex634	24	LysCTT.7	CTT	Lys	100	17	0	0	8	24	108	124	0.000121	34.2	273
trex634	24	LysCTT.6	CTT	Lys	100	17	0	0	8	24	108	124	0.000121	34.2	273
trex634	24	LysCTT.5	CTT	Lys	100	17	0	0	8	24	108	124	0.000121	34.2	273
trex634	24	LysCTT.4	CTT	Lys	100	17	0	0	8	24	108	124	0.000121	34.2	273
trex634	24	LysCTT.3	CTT	Lys	100	17	0	0	8	24	108	124	0.000121	34.2	273
trex634	24	LysCTT.2	CTT	Lys	100	17	0	0	8	24	108	124	0.000121	34.2	273
trex634	24	LysCTT.18	CTT	Lys	100	17	0	0	8	24	108	124	0.000121	34.2	273
trex634	24	LysCTT.17	CTT	Lys	100	17	0	0	8	24	108	124	0.000121	34.2	273
trex634	24	LysCTT.16	CTT	Lys	100	17	0	0	8	24	108	124	0.000121	34.2	273
trex634	24	LysCTT.15	CTT	Lys	100	17	0	0	8	24	108	124	0.000121	34.2	273
trex634	24	LysCTT.14	CTT	Lys	100	17	0	0	8	24	108	124	0.000121	34.2	281
trex634	24	LysCTT.13	CTT	Lys	100	17	0	0	8	24	108	124	0.000121	34.2	273
trex634	24	LysCTT.12	CTT	Lys	100	17	0	0	8	24	108	124	0.000121	34.2	273
trex634	24	LysCTT.11	CTT	Lys	100	17	0	0	8	24	108	124	0.000121	34.2	273
trex634	24	LysCTT.10	CTT	Lys	100	17	0	0	8	24	108	124	0.000121	34.2	273
trex634	24	LysCTT.1	CTT	Lys	100	17	0	0	8	24	108	124	0.000121	34.2	273
trex636	24	AlaAGC.9	AGC	Ala	100	23	0	0	1	23	101	123	3.18e-08	46.1	273
trex636	24	AlaAGC.8	AGC	Ala	100	23	0	0	1	23	101	123	3.18e-08	46.1	273
trex636	24	AlaAGC.7	AGC	Ala	100	23	0	0	1	23	101	123	3.18e-08	46.1	273
trex636	24	AlaAGC.6	AGC	Ala	100	23	0	0	1	23	101	123	3.18e-08	46.1	273
trex636	24	AlaAGC.5	AGC	Ala	100	23	0	0	1	23	101	123	3.18e-08	46.1	273
trex636	24	AlaAGC.3	AGC	Ala	100	23	0	0	1	23	101	123	3.18e-08	46.1	273
trex636	24	AlaAGC.2	AGC	Ala	100	23	0	0	1	23	101	123	3.18e-08	46.1	273
trex636	24	AlaAGC.16	AGC	Ala	100	23	0	0	1	23	101	123	3.18e-08	46.1	273
trex636	24	AlaAGC.15	AGC	Ala	100	23	0	0	1	23	101	123	3.18e-08	46.1	273
trex636	24	AlaAGC.14	AGC	Ala	100	23	0	0	1	23	101	123	3.18e-08	46.1	273
trex636	24	AlaAGC.13	AGC	Ala	100	23	0	0	1	23	101	123	3.18e-08	46.1	273
trex636	24	AlaAGC.12	AGC	Ala	100	23	0	0	1	23	101	123	3.18e-08	46.1	273
trex636	24	AlaAGC.11	AGC	Ala	100	23	0	0	1	23	101	123	3.18e-08	46.1	273
trex636	24	AlaAGC.10	AGC	Ala	100	23	0	0	1	23	101	123	3.18e-08	46.1	273
trex636	24	AlaAGC.1	AGC	Ala	100	23	0	0	1	23	101	123	3.18e-08	46.1	273
trex648	25	AlaAGC.9	AGC	Ala	100	25	0	0	1	25	101	125	2.18e-09	50.1	273
trex648	25	AlaAGC.8	AGC	Ala	100	25	0	0	1	25	101	125	2.18e-09	50.1	273
trex648	25	AlaAGC.7	AGC	Ala	100	25	0	0	1	25	101	125	2.18e-09	50.1	273
trex648	25	AlaAGC.6	AGC	Ala	100	25	0	0	1	25	101	125	2.18e-09	50.1	273
trex648	25	AlaAGC.5	AGC	Ala	100	25	0	0	1	25	101	125	2.18e-09	50.1	273
trex648	25	AlaAGC.3	AGC	Ala	100	25	0	0	1	25	101	125	2.18e-09	50.1	273
trex648	25	AlaAGC.2	AGC	Ala	100	25	0	0	1	25	101	125	2.18e-09	50.1	273
trex648	25	AlaAGC.16	AGC	Ala	100	25	0	0	1	25	101	125	2.18e-09	50.1	273
trex648	25	AlaAGC.15	AGC	Ala	100	25	0	0	1	25	101	125	2.18e-09	50.1	273
trex648	25	AlaAGC.14	AGC	Ala	100	25	0	0	1	25	101	125	2.18e-09	50.1	273
trex648	25	AlaAGC.13	AGC	Ala	100	25	0	0	1	25	101	125	2.18e-09	50.1	273
trex648	25	AlaAGC.12	AGC	Ala	100	25	0	0	1	25	101	125	2.18e-09	50.1	273
trex648	25	AlaAGC.11	AGC	Ala	100	25	0	0	1	25	101	125	2.18e-09	50.1	273
trex648	25	AlaAGC.10	AGC	Ala	100	25	0	0	1	25	101	125	2.18e-09	50.1	273
trex648	25	AlaAGC.1	AGC	Ala	100	25	0	0	1	25	101	125	2.18e-09	50.1	273
trex651	25	TyrGTA.9	GTA	Tyr	100	18	0	0	8	25	108	125	3.28e-05	36.2	285
trex651	25	TyrGTA.8	GTA	Tyr	100	18	0	0	8	25	108	125	3.28e-05	36.2	285
trex651	25	TyrGTA.77	GTA	Tyr	100	18	0	0	8	25	108	125	3.28e-05	36.2	289
trex651	25	TyrGTA.76	GTA	Tyr	100	18	0	0	8	25	108	125	3.28e-05	36.2	285
trex651	25	TyrGTA.75	GTA	Tyr	100	18	0	0	8	25	108	125	3.28e-05	36.2	284
trex651	25	TyrGTA.74	GTA	Tyr	100	18	0	0	8	25	108	125	3.28e-05	36.2	286
trex651	25	TyrGTA.73	GTA	Tyr	100	18	0	0	8	25	108	125	3.28e-05	36.2	284
trex651	25	TyrGTA.72	GTA	Tyr	100	18	0	0	8	25	108	125	3.28e-05	36.2	286
trex651	25	TyrGTA.71	GTA	Tyr	100	18	0	0	8	25	108	125	3.28e-05	36.2	284
trex651	25	TyrGTA.70	GTA	Tyr	100	18	0	0	8	25	108	125	3.28e-05	36.2	290
trex651	25	TyrGTA.7	GTA	Tyr	100	18	0	0	8	25	108	125	3.28e-05	36.2	285
trex651	25	TyrGTA.69	GTA	Tyr	100	18	0	0	8	25	108	125	3.28e-05	36.2	286
trex651	25	TyrGTA.67	GTA	Tyr	100	18	0	0	8	25	108	125	3.28e-05	36.2	285
trex651	25	TyrGTA.64	GTA	Tyr	100	18	0	0	8	25	108	125	3.28e-05	36.2	289
trex651	25	TyrGTA.63	GTA	Tyr	100	18	0	0	8	25	108	125	3.28e-05	36.2	284
trex651	25	TyrGTA.62	GTA	Tyr	100	18	0	0	8	25	108	125	3.28e-05	36.2	284
trex651	25	TyrGTA.61	GTA	Tyr	100	18	0	0	8	25	108	125	3.28e-05	36.2	284
trex651	25	TyrGTA.6	GTA	Tyr	100	18	0	0	8	25	108	125	3.28e-05	36.2	285
trex651	25	TyrGTA.56	GTA	Tyr	100	18	0	0	8	25	108	125	3.28e-05	36.2	285
trex651	25	TyrGTA.55	GTA	Tyr	100	18	0	0	8	25	108	125	3.28e-05	36.2	285
trex651	25	TyrGTA.54	GTA	Tyr	100	18	0	0	8	25	108	125	3.28e-05	36.2	285
trex651	25	TyrGTA.53	GTA	Tyr	100	18	0	0	8	25	108	125	3.28e-05	36.2	285
trex651	25	TyrGTA.52	GTA	Tyr	100	18	0	0	8	25	108	125	3.28e-05	36.2	285
trex651	25	TyrGTA.51	GTA	Tyr	100	18	0	0	8	25	108	125	3.28e-05	36.2	285
trex651	25	TyrGTA.50	GTA	Tyr	100	18	0	0	8	25	108	125	3.28e-05	36.2	285
trex651	25	TyrGTA.5	GTA	Tyr	100	18	0	0	8	25	108	125	3.28e-05	36.2	285
trex651	25	TyrGTA.49	GTA	Tyr	100	18	0	0	8	25	108	125	3.28e-05	36.2	285
trex651	25	TyrGTA.48	GTA	Tyr	100	18	0	0	8	25	108	125	3.28e-05	36.2	285
trex651	25	TyrGTA.47	GTA	Tyr	100	18	0	0	8	25	108	125	3.28e-05	36.2	285
trex651	25	TyrGTA.46	GTA	Tyr	100	18	0	0	8	25	108	125	3.28e-05	36.2	285
trex651	25	TyrGTA.45	GTA	Tyr	100	18	0	0	8	25	108	125	3.28e-05	36.2	285
trex651	25	TyrGTA.44	GTA	Tyr	100	18	0	0	8	25	108	125	3.28e-05	36.2	285
trex651	25	TyrGTA.43	GTA	Tyr	100	18	0	0	8	25	108	125	3.28e-05	36.2	285
trex651	25	TyrGTA.42	GTA	Tyr	100	18	0	0	8	25	108	125	3.28e-05	36.2	286
trex651	25	TyrGTA.41	GTA	Tyr	100	18	0	0	8	25	108	125	3.28e-05	36.2	285
trex651	25	TyrGTA.4	GTA	Tyr	100	18	0	0	8	25	108	125	3.28e-05	36.2	285
trex651	25	TyrGTA.39	GTA	Tyr	100	18	0	0	8	25	108	125	3.28e-05	36.2	285
trex651	25	TyrGTA.38	GTA	Tyr	100	18	0	0	8	25	108	125	3.28e-05	36.2	285
trex651	25	TyrGTA.37	GTA	Tyr	100	18	0	0	8	25	108	125	3.28e-05	36.2	285
trex651	25	TyrGTA.35	GTA	Tyr	100	18	0	0	8	25	108	125	3.28e-05	36.2	285
trex651	25	TyrGTA.34	GTA	Tyr	100	18	0	0	8	25	108	125	3.28e-05	36.2	285
trex651	25	TyrGTA.33	GTA	Tyr	100	18	0	0	8	25	108	125	3.28e-05	36.2	285
trex651	25	TyrGTA.32	GTA	Tyr	100	18	0	0	8	25	108	125	3.28e-05	36.2	285
trex651	25	TyrGTA.31	GTA	Tyr	100	18	0	0	8	25	108	125	3.28e-05	36.2	285
trex651	25	TyrGTA.30	GTA	Tyr	100	18	0	0	8	25	108	125	3.28e-05	36.2	285
trex651	25	TyrGTA.3	GTA	Tyr	100	18	0	0	8	25	108	125	3.28e-05	36.2	285
trex651	25	TyrGTA.29	GTA	Tyr	100	18	0	0	8	25	108	125	3.28e-05	36.2	285
trex651	25	TyrGTA.28	GTA	Tyr	100	18	0	0	8	25	108	125	3.28e-05	36.2	285
trex651	25	TyrGTA.27	GTA	Tyr	100	18	0	0	8	25	108	125	3.28e-05	36.2	285
trex651	25	TyrGTA.26	GTA	Tyr	100	18	0	0	8	25	108	125	3.28e-05	36.2	285
trex651	25	TyrGTA.25	GTA	Tyr	100	18	0	0	8	25	108	125	3.28e-05	36.2	285
trex651	25	TyrGTA.24	GTA	Tyr	100	18	0	0	8	25	108	125	3.28e-05	36.2	285
trex651	25	TyrGTA.23	GTA	Tyr	100	18	0	0	8	25	108	125	3.28e-05	36.2	285
trex651	25	TyrGTA.22	GTA	Tyr	100	18	0	0	8	25	108	125	3.28e-05	36.2	285
trex651	25	TyrGTA.21	GTA	Tyr	100	18	0	0	8	25	108	125	3.28e-05	36.2	285
trex651	25	TyrGTA.20	GTA	Tyr	100	18	0	0	8	25	108	125	3.28e-05	36.2	285
trex651	25	TyrGTA.2	GTA	Tyr	100	18	0	0	8	25	108	125	3.28e-05	36.2	285
trex651	25	TyrGTA.19	GTA	Tyr	100	18	0	0	8	25	108	125	3.28e-05	36.2	285
trex651	25	TyrGTA.18	GTA	Tyr	100	18	0	0	8	25	108	125	3.28e-05	36.2	285
trex651	25	TyrGTA.17	GTA	Tyr	100	18	0	0	8	25	108	125	3.28e-05	36.2	285
trex651	25	TyrGTA.16	GTA	Tyr	100	18	0	0	8	25	108	125	3.28e-05	36.2	285
trex651	25	TyrGTA.15	GTA	Tyr	100	18	0	0	8	25	108	125	3.28e-05	36.2	285
trex651	25	TyrGTA.14	GTA	Tyr	100	18	0	0	8	25	108	125	3.28e-05	36.2	285
trex651	25	TyrGTA.13	GTA	Tyr	100	18	0	0	8	25	108	125	3.28e-05	36.2	285
trex651	25	TyrGTA.12	GTA	Tyr	100	18	0	0	8	25	108	125	3.28e-05	36.2	285
trex651	25	TyrGTA.11	GTA	Tyr	100	18	0	0	8	25	108	125	3.28e-05	36.2	285
trex651	25	TyrGTA.10	GTA	Tyr	100	18	0	0	8	25	108	125	3.28e-05	36.2	285
trex651	25	TyrGTA.1	GTA	Tyr	100	18	0	0	8	25	108	125	3.28e-05	36.2	285
trex651	25	LysCTT.9	CTT	Lys	100	18	0	0	8	25	108	125	3.28e-05	36.2	273
trex651	25	LysCTT.8	CTT	Lys	100	18	0	0	8	25	108	125	3.28e-05	36.2	273
trex651	25	LysCTT.7	CTT	Lys	100	18	0	0	8	25	108	125	3.28e-05	36.2	273
trex651	25	LysCTT.6	CTT	Lys	100	18	0	0	8	25	108	125	3.28e-05	36.2	273
trex651	25	LysCTT.5	CTT	Lys	100	18	0	0	8	25	108	125	3.28e-05	36.2	273
trex651	25	LysCTT.4	CTT	Lys	100	18	0	0	8	25	108	125	3.28e-05	36.2	273
trex651	25	LysCTT.3	CTT	Lys	100	18	0	0	8	25	108	125	3.28e-05	36.2	273
trex651	25	LysCTT.2	CTT	Lys	100	18	0	0	8	25	108	125	3.28e-05	36.2	273
trex651	25	LysCTT.18	CTT	Lys	100	18	0	0	8	25	108	125	3.28e-05	36.2	273
trex651	25	LysCTT.17	CTT	Lys	100	18	0	0	8	25	108	125	3.28e-05	36.2	273
trex651	25	LysCTT.16	CTT	Lys	100	18	0	0	8	25	108	125	3.28e-05	36.2	273
trex651	25	LysCTT.15	CTT	Lys	100	18	0	0	8	25	108	125	3.28e-05	36.2	273
trex651	25	LysCTT.14	CTT	Lys	100	18	0	0	8	25	108	125	3.28e-05	36.2	281
trex651	25	LysCTT.13	CTT	Lys	100	18	0	0	8	25	108	125	3.28e-05	36.2	273
trex651	25	LysCTT.12	CTT	Lys	100	18	0	0	8	25	108	125	3.28e-05	36.2	273
trex651	25	LysCTT.11	CTT	Lys	100	18	0	0	8	25	108	125	3.28e-05	36.2	273
trex651	25	LysCTT.10	CTT	Lys	100	18	0	0	8	25	108	125	3.28e-05	36.2	273
trex651	25	LysCTT.1	CTT	Lys	100	18	0	0	8	25	108	125	3.28e-05	36.2	273
trex655	25	AlaAGC.9	AGC	Ala	100	24	0	0	1	24	101	124	8.63e-09	48.1	273
trex655	25	AlaAGC.8	AGC	Ala	100	24	0	0	1	24	101	124	8.63e-09	48.1	273
trex655	25	AlaAGC.7	AGC	Ala	100	24	0	0	1	24	101	124	8.63e-09	48.1	273
trex655	25	AlaAGC.6	AGC	Ala	100	24	0	0	1	24	101	124	8.63e-09	48.1	273
trex655	25	AlaAGC.5	AGC	Ala	100	24	0	0	1	24	101	124	8.63e-09	48.1	273
trex655	25	AlaAGC.3	AGC	Ala	100	24	0	0	1	24	101	124	8.63e-09	48.1	273
trex655	25	AlaAGC.2	AGC	Ala	100	24	0	0	1	24	101	124	8.63e-09	48.1	273
trex655	25	AlaAGC.16	AGC	Ala	100	24	0	0	1	24	101	124	8.63e-09	48.1	273
trex655	25	AlaAGC.15	AGC	Ala	100	24	0	0	1	24	101	124	8.63e-09	48.1	273
trex655	25	AlaAGC.14	AGC	Ala	100	24	0	0	1	24	101	124	8.63e-09	48.1	273
trex655	25	AlaAGC.13	AGC	Ala	100	24	0	0	1	24	101	124	8.63e-09	48.1	273
trex655	25	AlaAGC.12	AGC	Ala	100	24	0	0	1	24	101	124	8.63e-09	48.1	273
trex655	25	AlaAGC.11	AGC	Ala	100	24	0	0	1	24	101	124	8.63e-09	48.1	273
trex655	25	AlaAGC.10	AGC	Ala	100	24	0	0	1	24	101	124	8.63e-09	48.1	273
trex655	25	AlaAGC.1	AGC	Ala	100	24	0	0	1	24	101	124	8.63e-09	48.1	273
trex666	25	AlaAGC.9	AGC	Ala	100	24	0	0	1	24	101	124	8.63e-09	48.1	273
trex666	25	AlaAGC.8	AGC	Ala	100	24	0	0	1	24	101	124	8.63e-09	48.1	273
trex666	25	AlaAGC.7	AGC	Ala	100	24	0	0	1	24	101	124	8.63e-09	48.1	273
trex666	25	AlaAGC.6	AGC	Ala	100	24	0	0	1	24	101	124	8.63e-09	48.1	273
trex666	25	AlaAGC.5	AGC	Ala	100	24	0	0	1	24	101	124	8.63e-09	48.1	273
trex666	25	AlaAGC.3	AGC	Ala	100	24	0	0	1	24	101	124	8.63e-09	48.1	273
trex666	25	AlaAGC.2	AGC	Ala	100	24	0	0	1	24	101	124	8.63e-09	48.1	273
trex666	25	AlaAGC.16	AGC	Ala	100	24	0	0	1	24	101	124	8.63e-09	48.1	273
trex666	25	AlaAGC.15	AGC	Ala	100	24	0	0	1	24	101	124	8.63e-09	48.1	273
trex666	25	AlaAGC.14	AGC	Ala	100	24	0	0	1	24	101	124	8.63e-09	48.1	273
trex666	25	AlaAGC.13	AGC	Ala	100	24	0	0	1	24	101	124	8.63e-09	48.1	273
trex666	25	AlaAGC.12	AGC	Ala	100	24	0	0	1	24	101	124	8.63e-09	48.1	273
trex666	25	AlaAGC.11	AGC	Ala	100	24	0	0	1	24	101	124	8.63e-09	48.1	273
trex666	25	AlaAGC.10	AGC	Ala	100	24	0	0	1	24	101	124	8.63e-09	48.1	273
trex666	25	AlaAGC.1	AGC	Ala	100	24	0	0	1	24	101	124	8.63e-09	48.1	273
trex685	16	ProTGG.37	TGG	Pro	100	10	0	0	5	14	106	115	0.78	20.3	275
trex685	16	AlaTGC.9	TGC	Ala	100	10	0	0	1	10	102	111	0.78	20.3	273
trex685	16	AlaTGC.9	TGC	Ala	100	10	0	0	1	10	263	272	0.78	20.3	273
trex685	16	AlaTGC.8	TGC	Ala	100	10	0	0	1	10	102	111	0.78	20.3	273
trex685	16	AlaTGC.7	TGC	Ala	100	10	0	0	1	10	102	111	0.78	20.3	273
trex685	16	AlaTGC.6	TGC	Ala	100	10	0	0	1	10	102	111	0.78	20.3	273
trex685	16	AlaTGC.5	TGC	Ala	100	10	0	0	1	10	102	111	0.78	20.3	273
trex685	16	AlaTGC.4	TGC	Ala	100	10	0	0	1	10	102	111	0.78	20.3	273
trex685	16	AlaTGC.3	TGC	Ala	100	10	0	0	1	10	102	111	0.78	20.3	273
trex685	16	AlaTGC.2	TGC	Ala	100	10	0	0	1	10	102	111	0.78	20.3	273
trex685	16	AlaTGC.10	TGC	Ala	100	10	0	0	1	10	102	111	0.78	20.3	273
trex685	16	AlaTGC.1	TGC	Ala	100	10	0	0	1	10	102	111	0.78	20.3	273
trex685	16	AlaCGC.3	CGC	Ala	100	10	0	0	1	10	102	111	0.78	20.3	273
trex685	16	AlaAGC.9	AGC	Ala	100	10	0	0	1	10	102	111	0.78	20.3	273
trex685	16	AlaAGC.8	AGC	Ala	100	10	0	0	1	10	102	111	0.78	20.3	273
trex685	16	AlaAGC.7	AGC	Ala	100	10	0	0	1	10	102	111	0.78	20.3	273
trex685	16	AlaAGC.6	AGC	Ala	100	10	0	0	1	10	102	111	0.78	20.3	273
trex685	16	AlaAGC.5	AGC	Ala	100	10	0	0	1	10	102	111	0.78	20.3	273
trex685	16	AlaAGC.4	AGC	Ala	100	10	0	0	1	10	102	111	0.78	20.3	273
trex685	16	AlaAGC.3	AGC	Ala	100	10	0	0	1	10	102	111	0.78	20.3	273
trex685	16	AlaAGC.2	AGC	Ala	100	10	0	0	1	10	102	111	0.78	20.3	273
trex685	16	AlaAGC.16	AGC	Ala	100	10	0	0	1	10	102	111	0.78	20.3	273
trex685	16	AlaAGC.15	AGC	Ala	100	10	0	0	1	10	102	111	0.78	20.3	273
trex685	16	AlaAGC.14	AGC	Ala	100	10	0	0	1	10	102	111	0.78	20.3	273
trex685	16	AlaAGC.13	AGC	Ala	100	10	0	0	1	10	102	111	0.78	20.3	273
trex685	16	AlaAGC.12	AGC	Ala	100	10	0	0	1	10	102	111	0.78	20.3	273
trex685	16	AlaAGC.11	AGC	Ala	100	10	0	0	1	10	102	111	0.78	20.3	273
trex685	16	AlaAGC.10	AGC	Ala	100	10	0	0	1	10	102	111	0.78	20.3	273
trex685	16	AlaAGC.1	AGC	Ala	100	10	0	0	1	10	102	111	0.78	20.3	273
trex721	20	TyrGTA.9	GTA	Tyr	100	16	0	0	5	20	108	123	0.000342	32.2	285
trex721	20	TyrGTA.8	GTA	Tyr	100	16	0	0	5	20	108	123	0.000342	32.2	285
trex721	20	TyrGTA.77	GTA	Tyr	100	16	0	0	5	20	108	123	0.000342	32.2	289
trex721	20	TyrGTA.76	GTA	Tyr	100	16	0	0	5	20	108	123	0.000342	32.2	285
trex721	20	TyrGTA.75	GTA	Tyr	100	16	0	0	5	20	108	123	0.000342	32.2	284
trex721	20	TyrGTA.74	GTA	Tyr	100	16	0	0	5	20	108	123	0.000342	32.2	286
trex721	20	TyrGTA.73	GTA	Tyr	100	16	0	0	5	20	108	123	0.000342	32.2	284
trex721	20	TyrGTA.72	GTA	Tyr	100	16	0	0	5	20	108	123	0.000342	32.2	286
trex721	20	TyrGTA.71	GTA	Tyr	100	16	0	0	5	20	108	123	0.000342	32.2	284
trex721	20	TyrGTA.70	GTA	Tyr	100	16	0	0	5	20	108	123	0.000342	32.2	290
trex721	20	TyrGTA.7	GTA	Tyr	100	16	0	0	5	20	108	123	0.000342	32.2	285
trex721	20	TyrGTA.69	GTA	Tyr	100	16	0	0	5	20	108	123	0.000342	32.2	286
trex721	20	TyrGTA.67	GTA	Tyr	100	16	0	0	5	20	108	123	0.000342	32.2	285
trex721	20	TyrGTA.64	GTA	Tyr	100	16	0	0	5	20	108	123	0.000342	32.2	289
trex721	20	TyrGTA.63	GTA	Tyr	100	16	0	0	5	20	108	123	0.000342	32.2	284
trex721	20	TyrGTA.62	GTA	Tyr	100	16	0	0	5	20	108	123	0.000342	32.2	284
trex721	20	TyrGTA.61	GTA	Tyr	100	16	0	0	5	20	108	123	0.000342	32.2	284
trex721	20	TyrGTA.6	GTA	Tyr	100	16	0	0	5	20	108	123	0.000342	32.2	285
trex721	20	TyrGTA.56	GTA	Tyr	100	16	0	0	5	20	108	123	0.000342	32.2	285
trex721	20	TyrGTA.55	GTA	Tyr	100	16	0	0	5	20	108	123	0.000342	32.2	285
trex721	20	TyrGTA.54	GTA	Tyr	100	16	0	0	5	20	108	123	0.000342	32.2	285
trex721	20	TyrGTA.53	GTA	Tyr	100	16	0	0	5	20	108	123	0.000342	32.2	285
trex721	20	TyrGTA.52	GTA	Tyr	100	16	0	0	5	20	108	123	0.000342	32.2	285
trex721	20	TyrGTA.51	GTA	Tyr	100	16	0	0	5	20	108	123	0.000342	32.2	285
trex721	20	TyrGTA.50	GTA	Tyr	100	16	0	0	5	20	108	123	0.000342	32.2	285
trex721	20	TyrGTA.5	GTA	Tyr	100	16	0	0	5	20	108	123	0.000342	32.2	285
trex721	20	TyrGTA.49	GTA	Tyr	100	16	0	0	5	20	108	123	0.000342	32.2	285
trex721	20	TyrGTA.48	GTA	Tyr	100	16	0	0	5	20	108	123	0.000342	32.2	285
trex721	20	TyrGTA.47	GTA	Tyr	100	16	0	0	5	20	108	123	0.000342	32.2	285
trex721	20	TyrGTA.46	GTA	Tyr	100	16	0	0	5	20	108	123	0.000342	32.2	285
trex721	20	TyrGTA.45	GTA	Tyr	100	16	0	0	5	20	108	123	0.000342	32.2	285
trex721	20	TyrGTA.44	GTA	Tyr	100	16	0	0	5	20	108	123	0.000342	32.2	285
trex721	20	TyrGTA.43	GTA	Tyr	100	16	0	0	5	20	108	123	0.000342	32.2	285
trex721	20	TyrGTA.42	GTA	Tyr	100	16	0	0	5	20	108	123	0.000342	32.2	286
trex721	20	TyrGTA.41	GTA	Tyr	100	16	0	0	5	20	108	123	0.000342	32.2	285
trex721	20	TyrGTA.4	GTA	Tyr	100	16	0	0	5	20	108	123	0.000342	32.2	285
trex721	20	TyrGTA.39	GTA	Tyr	100	16	0	0	5	20	108	123	0.000342	32.2	285
trex721	20	TyrGTA.38	GTA	Tyr	100	16	0	0	5	20	108	123	0.000342	32.2	285
trex721	20	TyrGTA.37	GTA	Tyr	100	16	0	0	5	20	108	123	0.000342	32.2	285
trex721	20	TyrGTA.35	GTA	Tyr	100	16	0	0	5	20	108	123	0.000342	32.2	285
trex721	20	TyrGTA.34	GTA	Tyr	100	16	0	0	5	20	108	123	0.000342	32.2	285
trex721	20	TyrGTA.33	GTA	Tyr	100	16	0	0	5	20	108	123	0.000342	32.2	285
trex721	20	TyrGTA.32	GTA	Tyr	100	16	0	0	5	20	108	123	0.000342	32.2	285
trex721	20	TyrGTA.31	GTA	Tyr	100	16	0	0	5	20	108	123	0.000342	32.2	285
trex721	20	TyrGTA.30	GTA	Tyr	100	16	0	0	5	20	108	123	0.000342	32.2	285
trex721	20	TyrGTA.3	GTA	Tyr	100	16	0	0	5	20	108	123	0.000342	32.2	285
trex721	20	TyrGTA.29	GTA	Tyr	100	16	0	0	5	20	108	123	0.000342	32.2	285
trex721	20	TyrGTA.28	GTA	Tyr	100	16	0	0	5	20	108	123	0.000342	32.2	285
trex721	20	TyrGTA.27	GTA	Tyr	100	16	0	0	5	20	108	123	0.000342	32.2	285
trex721	20	TyrGTA.26	GTA	Tyr	100	16	0	0	5	20	108	123	0.000342	32.2	285
trex721	20	TyrGTA.25	GTA	Tyr	100	16	0	0	5	20	108	123	0.000342	32.2	285
trex721	20	TyrGTA.24	GTA	Tyr	100	16	0	0	5	20	108	123	0.000342	32.2	285
trex721	20	TyrGTA.23	GTA	Tyr	100	16	0	0	5	20	108	123	0.000342	32.2	285
trex721	20	TyrGTA.22	GTA	Tyr	100	16	0	0	5	20	108	123	0.000342	32.2	285
trex721	20	TyrGTA.21	GTA	Tyr	100	16	0	0	5	20	108	123	0.000342	32.2	285
trex721	20	TyrGTA.20	GTA	Tyr	100	16	0	0	5	20	108	123	0.000342	32.2	285
trex721	20	TyrGTA.2	GTA	Tyr	100	16	0	0	5	20	108	123	0.000342	32.2	285
trex721	20	TyrGTA.19	GTA	Tyr	100	16	0	0	5	20	108	123	0.000342	32.2	285
trex721	20	TyrGTA.18	GTA	Tyr	100	16	0	0	5	20	108	123	0.000342	32.2	285
trex721	20	TyrGTA.17	GTA	Tyr	100	16	0	0	5	20	108	123	0.000342	32.2	285
trex721	20	TyrGTA.16	GTA	Tyr	100	16	0	0	5	20	108	123	0.000342	32.2	285
trex721	20	TyrGTA.15	GTA	Tyr	100	16	0	0	5	20	108	123	0.000342	32.2	285
trex721	20	TyrGTA.14	GTA	Tyr	100	16	0	0	5	20	108	123	0.000342	32.2	285
trex721	20	TyrGTA.13	GTA	Tyr	100	16	0	0	5	20	108	123	0.000342	32.2	285
trex721	20	TyrGTA.12	GTA	Tyr	100	16	0	0	5	20	108	123	0.000342	32.2	285
trex721	20	TyrGTA.11	GTA	Tyr	100	16	0	0	5	20	108	123	0.000342	32.2	285
trex721	20	TyrGTA.10	GTA	Tyr	100	16	0	0	5	20	108	123	0.000342	32.2	285
trex721	20	TyrGTA.1	GTA	Tyr	100	16	0	0	5	20	108	123	0.000342	32.2	285
trex721	20	LysCTT.9	CTT	Lys	100	16	0	0	5	20	108	123	0.000342	32.2	273
trex721	20	LysCTT.8	CTT	Lys	100	16	0	0	5	20	108	123	0.000342	32.2	273
trex721	20	LysCTT.7	CTT	Lys	100	16	0	0	5	20	108	123	0.000342	32.2	273
trex721	20	LysCTT.6	CTT	Lys	100	16	0	0	5	20	108	123	0.000342	32.2	273
trex721	20	LysCTT.5	CTT	Lys	100	16	0	0	5	20	108	123	0.000342	32.2	273
trex721	20	LysCTT.4	CTT	Lys	100	16	0	0	5	20	108	123	0.000342	32.2	273
trex721	20	LysCTT.3	CTT	Lys	100	16	0	0	5	20	108	123	0.000342	32.2	273
trex721	20	LysCTT.2	CTT	Lys	100	16	0	0	5	20	108	123	0.000342	32.2	273
trex721	20	LysCTT.18	CTT	Lys	100	16	0	0	5	20	108	123	0.000342	32.2	273
trex721	20	LysCTT.17	CTT	Lys	100	16	0	0	5	20	108	123	0.000342	32.2	273
trex721	20	LysCTT.16	CTT	Lys	100	16	0	0	5	20	108	123	0.000342	32.2	273
trex721	20	LysCTT.15	CTT	Lys	100	16	0	0	5	20	108	123	0.000342	32.2	273
trex721	20	LysCTT.14	CTT	Lys	100	16	0	0	5	20	108	123	0.000342	32.2	281
trex721	20	LysCTT.13	CTT	Lys	100	16	0	0	5	20	108	123	0.000342	32.2	273
trex721	20	LysCTT.12	CTT	Lys	100	16	0	0	5	20	108	123	0.000342	32.2	273
trex721	20	LysCTT.11	CTT	Lys	100	16	0	0	5	20	108	123	0.000342	32.2	273
trex721	20	LysCTT.10	CTT	Lys	100	16	0	0	5	20	108	123	0.000342	32.2	273
trex721	20	LysCTT.1	CTT	Lys	100	16	0	0	5	20	108	123	0.000342	32.2	273
trex726	19	AlaAGC.9	AGC	Ala	100	19	0	0	1	19	105	123	4.99e-06	38.2	273
trex726	19	AlaAGC.8	AGC	Ala	100	19	0	0	1	19	105	123	4.99e-06	38.2	273
trex726	19	AlaAGC.7	AGC	Ala	100	19	0	0	1	19	105	123	4.99e-06	38.2	273
trex726	19	AlaAGC.6	AGC	Ala	100	19	0	0	1	19	105	123	4.99e-06	38.2	273
trex726	19	AlaAGC.5	AGC	Ala	100	19	0	0	1	19	105	123	4.99e-06	38.2	273
trex726	19	AlaAGC.3	AGC	Ala	100	19	0	0	1	19	105	123	4.99e-06	38.2	273
trex726	19	AlaAGC.2	AGC	Ala	100	19	0	0	1	19	105	123	4.99e-06	38.2	273
trex726	19	AlaAGC.16	AGC	Ala	100	19	0	0	1	19	105	123	4.99e-06	38.2	273
trex726	19	AlaAGC.15	AGC	Ala	100	19	0	0	1	19	105	123	4.99e-06	38.2	273
trex726	19	AlaAGC.14	AGC	Ala	100	19	0	0	1	19	105	123	4.99e-06	38.2	273
trex726	19	AlaAGC.13	AGC	Ala	100	19	0	0	1	19	105	123	4.99e-06	38.2	273
trex726	19	AlaAGC.12	AGC	Ala	100	19	0	0	1	19	105	123	4.99e-06	38.2	273
trex726	19	AlaAGC.11	AGC	Ala	100	19	0	0	1	19	105	123	4.99e-06	38.2	273
trex726	19	AlaAGC.10	AGC	Ala	100	19	0	0	1	19	105	123	4.99e-06	38.2	273
trex726	19	AlaAGC.1	AGC	Ala	100	19	0	0	1	19	105	123	4.99e-06	38.2	273
trex727	16	AlaAGC.9	AGC	Ala	100	16	0	0	1	16	106	121	0.000205	32.2	273
trex727	16	AlaAGC.8	AGC	Ala	100	16	0	0	1	16	106	121	0.000205	32.2	273
trex727	16	AlaAGC.7	AGC	Ala	100	16	0	0	1	16	106	121	0.000205	32.2	273
trex727	16	AlaAGC.6	AGC	Ala	100	16	0	0	1	16	106	121	0.000205	32.2	273
trex727	16	AlaAGC.5	AGC	Ala	100	16	0	0	1	16	106	121	0.000205	32.2	273
trex727	16	AlaAGC.3	AGC	Ala	100	16	0	0	1	16	106	121	0.000205	32.2	273
trex727	16	AlaAGC.2	AGC	Ala	100	16	0	0	1	16	106	121	0.000205	32.2	273
trex727	16	AlaAGC.16	AGC	Ala	100	16	0	0	1	16	106	121	0.000205	32.2	273
trex727	16	AlaAGC.15	AGC	Ala	100	16	0	0	1	16	106	121	0.000205	32.2	273
trex727	16	AlaAGC.14	AGC	Ala	100	16	0	0	1	16	106	121	0.000205	32.2	273
trex727	16	AlaAGC.13	AGC	Ala	100	16	0	0	1	16	106	121	0.000205	32.2	273
trex727	16	AlaAGC.12	AGC	Ala	100	16	0	0	1	16	106	121	0.000205	32.2	273
trex727	16	AlaAGC.11	AGC	Ala	100	16	0	0	1	16	106	121	0.000205	32.2	273
trex727	16	AlaAGC.10	AGC	Ala	100	16	0	0	1	16	106	121	0.000205	32.2	273
trex727	16	AlaAGC.1	AGC	Ala	100	16	0	0	1	16	106	121	0.000205	32.2	273
trex830	23	IleTAT.5	TAT	Ile	100	23	0	0	1	23	101	123	2.95e-08	46.1	274
trex830	23	IleTAT.3	TAT	Ile	100	23	0	0	1	23	101	123	2.95e-08	46.1	274
trex830	23	IleTAT.2	TAT	Ile	100	23	0	0	1	23	101	123	2.95e-08	46.1	274
trex830	23	IleTAT.1	TAT	Ile	100	23	0	0	1	23	101	123	2.95e-08	46.1	274
trex831	24	IleTAT.5	TAT	Ile	100	24	0	0	1	24	101	124	8.05e-09	48.1	274
trex831	24	IleTAT.3	TAT	Ile	100	24	0	0	1	24	101	124	8.05e-09	48.1	274
trex831	24	IleTAT.2	TAT	Ile	100	24	0	0	1	24	101	124	8.05e-09	48.1	274
trex831	24	IleTAT.1	TAT	Ile	100	24	0	0	1	24	101	124	8.05e-09	48.1	274
trex910	18	TyrGTA.9	GTA	Tyr	100	16	0	0	3	18	108	123	0.000273	32.2	285
trex910	18	TyrGTA.8	GTA	Tyr	100	16	0	0	3	18	108	123	0.000273	32.2	285
trex910	18	TyrGTA.77	GTA	Tyr	100	16	0	0	3	18	108	123	0.000273	32.2	289
trex910	18	TyrGTA.76	GTA	Tyr	100	16	0	0	3	18	108	123	0.000273	32.2	285
trex910	18	TyrGTA.75	GTA	Tyr	100	16	0	0	3	18	108	123	0.000273	32.2	284
trex910	18	TyrGTA.74	GTA	Tyr	100	16	0	0	3	18	108	123	0.000273	32.2	286
trex910	18	TyrGTA.73	GTA	Tyr	100	16	0	0	3	18	108	123	0.000273	32.2	284
trex910	18	TyrGTA.72	GTA	Tyr	100	16	0	0	3	18	108	123	0.000273	32.2	286
trex910	18	TyrGTA.71	GTA	Tyr	100	16	0	0	3	18	108	123	0.000273	32.2	284
trex910	18	TyrGTA.70	GTA	Tyr	100	16	0	0	3	18	108	123	0.000273	32.2	290
trex910	18	TyrGTA.7	GTA	Tyr	100	16	0	0	3	18	108	123	0.000273	32.2	285
trex910	18	TyrGTA.69	GTA	Tyr	100	16	0	0	3	18	108	123	0.000273	32.2	286
trex910	18	TyrGTA.67	GTA	Tyr	100	16	0	0	3	18	108	123	0.000273	32.2	285
trex910	18	TyrGTA.64	GTA	Tyr	100	16	0	0	3	18	108	123	0.000273	32.2	289
trex910	18	TyrGTA.63	GTA	Tyr	100	16	0	0	3	18	108	123	0.000273	32.2	284
trex910	18	TyrGTA.62	GTA	Tyr	100	16	0	0	3	18	108	123	0.000273	32.2	284
trex910	18	TyrGTA.61	GTA	Tyr	100	16	0	0	3	18	108	123	0.000273	32.2	284
trex910	18	TyrGTA.6	GTA	Tyr	100	16	0	0	3	18	108	123	0.000273	32.2	285
trex910	18	TyrGTA.56	GTA	Tyr	100	16	0	0	3	18	108	123	0.000273	32.2	285
trex910	18	TyrGTA.55	GTA	Tyr	100	16	0	0	3	18	108	123	0.000273	32.2	285
trex910	18	TyrGTA.54	GTA	Tyr	100	16	0	0	3	18	108	123	0.000273	32.2	285
trex910	18	TyrGTA.53	GTA	Tyr	100	16	0	0	3	18	108	123	0.000273	32.2	285
trex910	18	TyrGTA.52	GTA	Tyr	100	16	0	0	3	18	108	123	0.000273	32.2	285
trex910	18	TyrGTA.51	GTA	Tyr	100	16	0	0	3	18	108	123	0.000273	32.2	285
trex910	18	TyrGTA.50	GTA	Tyr	100	16	0	0	3	18	108	123	0.000273	32.2	285
trex910	18	TyrGTA.5	GTA	Tyr	100	16	0	0	3	18	108	123	0.000273	32.2	285
trex910	18	TyrGTA.49	GTA	Tyr	100	16	0	0	3	18	108	123	0.000273	32.2	285
trex910	18	TyrGTA.48	GTA	Tyr	100	16	0	0	3	18	108	123	0.000273	32.2	285
trex910	18	TyrGTA.47	GTA	Tyr	100	16	0	0	3	18	108	123	0.000273	32.2	285
trex910	18	TyrGTA.46	GTA	Tyr	100	16	0	0	3	18	108	123	0.000273	32.2	285
trex910	18	TyrGTA.45	GTA	Tyr	100	16	0	0	3	18	108	123	0.000273	32.2	285
trex910	18	TyrGTA.44	GTA	Tyr	100	16	0	0	3	18	108	123	0.000273	32.2	285
trex910	18	TyrGTA.43	GTA	Tyr	100	16	0	0	3	18	108	123	0.000273	32.2	285
trex910	18	TyrGTA.42	GTA	Tyr	100	16	0	0	3	18	108	123	0.000273	32.2	286
trex910	18	TyrGTA.41	GTA	Tyr	100	16	0	0	3	18	108	123	0.000273	32.2	285
trex910	18	TyrGTA.4	GTA	Tyr	100	16	0	0	3	18	108	123	0.000273	32.2	285
trex910	18	TyrGTA.39	GTA	Tyr	100	16	0	0	3	18	108	123	0.000273	32.2	285
trex910	18	TyrGTA.38	GTA	Tyr	100	16	0	0	3	18	108	123	0.000273	32.2	285
trex910	18	TyrGTA.37	GTA	Tyr	100	16	0	0	3	18	108	123	0.000273	32.2	285
trex910	18	TyrGTA.35	GTA	Tyr	100	16	0	0	3	18	108	123	0.000273	32.2	285
trex910	18	TyrGTA.34	GTA	Tyr	100	16	0	0	3	18	108	123	0.000273	32.2	285
trex910	18	TyrGTA.33	GTA	Tyr	100	16	0	0	3	18	108	123	0.000273	32.2	285
trex910	18	TyrGTA.32	GTA	Tyr	100	16	0	0	3	18	108	123	0.000273	32.2	285
trex910	18	TyrGTA.31	GTA	Tyr	100	16	0	0	3	18	108	123	0.000273	32.2	285
trex910	18	TyrGTA.30	GTA	Tyr	100	16	0	0	3	18	108	123	0.000273	32.2	285
trex910	18	TyrGTA.3	GTA	Tyr	100	16	0	0	3	18	108	123	0.000273	32.2	285
trex910	18	TyrGTA.29	GTA	Tyr	100	16	0	0	3	18	108	123	0.000273	32.2	285
trex910	18	TyrGTA.28	GTA	Tyr	100	16	0	0	3	18	108	123	0.000273	32.2	285
trex910	18	TyrGTA.27	GTA	Tyr	100	16	0	0	3	18	108	123	0.000273	32.2	285
trex910	18	TyrGTA.26	GTA	Tyr	100	16	0	0	3	18	108	123	0.000273	32.2	285
trex910	18	TyrGTA.25	GTA	Tyr	100	16	0	0	3	18	108	123	0.000273	32.2	285
trex910	18	TyrGTA.24	GTA	Tyr	100	16	0	0	3	18	108	123	0.000273	32.2	285
trex910	18	TyrGTA.23	GTA	Tyr	100	16	0	0	3	18	108	123	0.000273	32.2	285
trex910	18	TyrGTA.22	GTA	Tyr	100	16	0	0	3	18	108	123	0.000273	32.2	285
trex910	18	TyrGTA.21	GTA	Tyr	100	16	0	0	3	18	108	123	0.000273	32.2	285
trex910	18	TyrGTA.20	GTA	Tyr	100	16	0	0	3	18	108	123	0.000273	32.2	285
trex910	18	TyrGTA.2	GTA	Tyr	100	16	0	0	3	18	108	123	0.000273	32.2	285
trex910	18	TyrGTA.19	GTA	Tyr	100	16	0	0	3	18	108	123	0.000273	32.2	285
trex910	18	TyrGTA.18	GTA	Tyr	100	16	0	0	3	18	108	123	0.000273	32.2	285
trex910	18	TyrGTA.17	GTA	Tyr	100	16	0	0	3	18	108	123	0.000273	32.2	285
trex910	18	TyrGTA.16	GTA	Tyr	100	16	0	0	3	18	108	123	0.000273	32.2	285
trex910	18	TyrGTA.15	GTA	Tyr	100	16	0	0	3	18	108	123	0.000273	32.2	285
trex910	18	TyrGTA.14	GTA	Tyr	100	16	0	0	3	18	108	123	0.000273	32.2	285
trex910	18	TyrGTA.13	GTA	Tyr	100	16	0	0	3	18	108	123	0.000273	32.2	285
trex910	18	TyrGTA.12	GTA	Tyr	100	16	0	0	3	18	108	123	0.000273	32.2	285
trex910	18	TyrGTA.11	GTA	Tyr	100	16	0	0	3	18	108	123	0.000273	32.2	285
trex910	18	TyrGTA.10	GTA	Tyr	100	16	0	0	3	18	108	123	0.000273	32.2	285
trex910	18	TyrGTA.1	GTA	Tyr	100	16	0	0	3	18	108	123	0.000273	32.2	285
trex910	18	LysCTT.9	CTT	Lys	100	16	0	0	3	18	108	123	0.000273	32.2	273
trex910	18	LysCTT.8	CTT	Lys	100	16	0	0	3	18	108	123	0.000273	32.2	273
trex910	18	LysCTT.7	CTT	Lys	100	16	0	0	3	18	108	123	0.000273	32.2	273
trex910	18	LysCTT.6	CTT	Lys	100	16	0	0	3	18	108	123	0.000273	32.2	273
trex910	18	LysCTT.5	CTT	Lys	100	16	0	0	3	18	108	123	0.000273	32.2	273
trex910	18	LysCTT.4	CTT	Lys	100	16	0	0	3	18	108	123	0.000273	32.2	273
trex910	18	LysCTT.3	CTT	Lys	100	16	0	0	3	18	108	123	0.000273	32.2	273
trex910	18	LysCTT.2	CTT	Lys	100	16	0	0	3	18	108	123	0.000273	32.2	273
trex910	18	LysCTT.18	CTT	Lys	100	16	0	0	3	18	108	123	0.000273	32.2	273
trex910	18	LysCTT.17	CTT	Lys	100	16	0	0	3	18	108	123	0.000273	32.2	273
trex910	18	LysCTT.16	CTT	Lys	100	16	0	0	3	18	108	123	0.000273	32.2	273
[truncated: 17,476 more rows]
