# Supplementary material for: Photoperiodic patterns in miRNA-mRNA pairs and tRNA fragments revealed by time-course co-sequencing in Arabidopsis
Source: PLoS Genet. 2026 Jul 22;22(7):e1012229. doi: 10.1371/journal.pgen.1012229 (PMC13390833; doi:10.1371/journal.pgen.1012229)
Supplement: S10 Data — This contains the alignment of TAIR TE annotations to TE library. This also contains the list of TE copies and TE families that were matched to the TE library. (XLSX) [file pgen.1012229.s048.xlsx]

## Sheet: Sheet-1-RepeatMasker-Results
Data S10: Assessment of TAIR-annotated TE copies on length and intactness using RepeatMasker. Sheet 1 contains the RepeatMasker outputs.
TE Copy Information from TAIR							RepeatMasker Results from "calcDivergenceFromAlign.pl"														Filter for downstream analyses
ID (TE copy)	Stand	Start Coordinate	End Coordinate	ID (TE family)	TE Class	Length of TE copy (bp)	SW_score	perc_div (Percentage divergence)	perc_del	perc_ins	query_begin	query_end	query_position	direction.y	matching_repeat	classification	repeat_begin	repeat_end	repeat_position	repeat_length	Criterion 1) Aligned to RepbaseUpdate Arabidopsis TE library by RepeatMasker	Length of TE copy / Length of Library Record	Criterion 2) At least 50% of the length of the original TE in Library	Criterion 3) Under 10% divergence	Passed Filtering
AT1TE00010	+	11897	11976	ATCOPIA24	LTR/Copia	80	291	10.9	0	0	19	64	-16	+	ATCOPIA24I	Unspecified	2737	2782	-1925	4707	Yes	0.016996	No	No	No
AT1TE00010	+	11897	11976	ATCOPIA24	LTR/Copia	80	273	10.4	4.8	6.6	19	80	0	+	ATCOPIA24I	Unspecified	2767	2827	-1880	4707	Yes	0.016996	No	No	No
AT1TE00020	-	16883	17009	ATREP4	RC/Helitron	127	NA	NA	NA	NA	NA	NA	NA	NA	NA	NA	NA	NA	NA	NA	No	NA	No	No	No
AT1TE00025	+	17024	18924	ATREP3	RC/Helitron	1589	1304	7	0.4	1.3	233	464	-1125	+	ATREP3	Unspecified	27	256	-1841	2097	Yes	0.757749	Yes	Yes	Yes
AT1TE00025	+	17024	18924	ATREP3	RC/Helitron	1589	1430	6.5	0.4	0.9	1	233	-1356	+	ATREP3	Unspecified	15	246	-1851	2097	Yes	0.757749	Yes	Yes	Yes
AT1TE00025	+	17024	18924	ATREP3	RC/Helitron	1589	6581	4.7	1	1.6	285	1302	-287	+	ATREP20	Unspecified	146	1157	-987	2144	Yes	0.741138	Yes	Yes	Yes
AT1TE00025	+	17024	18924	ATREP3	RC/Helitron	1589	560	2.9	0	0	1326	1393	-196	+	ATREP20	Unspecified	2077	2144	0	2144	Yes	0.741138	Yes	Yes	Yes
AT1TE00030	-	18331	18642	ATHATN7	DNA/HAT	312	2365	4.5	1.9	1	1	311	-1	C	ATREP20	Unspecified	-673	1471	1158	2144	Yes	0.145522	No	Yes	No
AT1TE00150	+	55676	56576	SIMPLEHAT1	DNA/HAT	901	5315	5.9	0.4	0.7	199	901	0	+	SIMPLEHAT1	Unspecified	359	1059	0	1059	Yes	0.850803	Yes	Yes	Yes
AT1TE00150	+	55676	56576	SIMPLEHAT1	DNA/HAT	901	2580	4	1.9	0.6	1	324	-577	+	SIMPLEHAT1	Unspecified	1	328	-731	1059	Yes	0.850803	Yes	Yes	Yes
AT1TE00220	+	76844	77500	TA11	LINE/L1	657	424	32.8	5.4	5.8	1	592	-65	+	TA11	Unspecified	5213	5802	-174	5976	Yes	0.10994	No	No	No
AT1TE00220	+	76844	77500	TA11	LINE/L1	657	608	30.4	4.1	4.9	183	594	-63	+	L1-10_AT	Unspecified	3671	4079	-270	4349	Yes	0.151069	No	No	No
AT1TE00225	-	78288	78785	HELITRONY1D	RC/Helitron	498	303	14.5	4.8	1.1	209	292	-206	C	ATCLUST1	Unspecified	-101	87	1	188	Yes	2.64894	Yes	No	No
AT1TE00470	-	154331	154418	ATLINE1_3A	LINE/L1	88	374	7.8	2.5	2.5	3	81	-7	+	ATLINE1_3A	Unspecified	252	330	0	330	Yes	0.266667	No	Yes	No
AT1TE00600	-	193674	194263	ATREP5	RC/Helitron	590	NA	NA	NA	NA	NA	NA	NA	NA	NA	NA	NA	NA	NA	NA	No	NA	No	No	No
AT1TE00605	-	194264	194300	ATREP3	RC/Helitron	37	NA	NA	NA	NA	NA	NA	NA	NA	NA	NA	NA	NA	NA	NA	No	NA	No	No	No
AT1TE00610	-	194301	194336	ATREP4	RC/Helitron	36	NA	NA	NA	NA	NA	NA	NA	NA	NA	NA	NA	NA	NA	NA	No	NA	No	No	No
AT1TE00660	+	208030	208051	ATDNA2T9C	DNA/MuDR	22	NA	NA	NA	NA	NA	NA	NA	NA	NA	NA	NA	NA	NA	NA	No	NA	No	No	No
AT1TE00665	+	208052	208550	ATREP11	RC/Helitron	499	NA	NA	NA	NA	NA	NA	NA	NA	NA	NA	NA	NA	NA	NA	No	NA	No	No	No
AT1TE00670	+	208551	209163	HELITRONY1E	RC/Helitron	613	NA	NA	NA	NA	NA	NA	NA	NA	NA	NA	NA	NA	NA	NA	No	NA	No	No	No
AT1TE00680	+	213762	214159	ATDNA2T9C	DNA/MuDR	398	NA	NA	NA	NA	NA	NA	NA	NA	NA	NA	NA	NA	NA	NA	No	NA	No	No	No
AT1TE00820	-	255712	256074	HELITRONY3	RC/Helitron	363	NA	NA	NA	NA	NA	NA	NA	NA	NA	NA	NA	NA	NA	NA	No	NA	No	No	No
AT1TE00825	-	256075	256920	ATHPOGON3	DNA/Pogo	846	2960	9.9	0.4	1.5	268	811	-35	+	ATHPOGON1	Unspecified	1	538	0	538	Yes	1.57249	Yes	Yes	Yes
AT1TE00830	+	256921	256967	BRODYAGA2	DNA/MuDR	47	NA	NA	NA	NA	NA	NA	NA	NA	NA	NA	NA	NA	NA	NA	No	NA	No	No	No
AT1TE00835	+	257687	257709	AT9NMU1	DNA/MuDR	23	NA	NA	NA	NA	NA	NA	NA	NA	NA	NA	NA	NA	NA	NA	No	NA	No	No	No
AT1TE00840	-	257710	258629	AT9NMU1	DNA/MuDR	920	8034	1.1	0.9	0.2	1	920	0	+	AT9NMU1	Unspecified	1	926	0	926	Yes	0.993521	Yes	Yes	Yes
AT1TE00845	-	258630	258712	AT9NMU1	DNA/MuDR	83	416	8.1	12.2	0	3	76	-7	+	MuDR-N5_AT	Unspecified	20	102	-1228	1330	Yes	0.062406	No	Yes	No
AT1TE01010	-	309296	309351	ATLINEIII	LINE/L1	56	501	1.8	0	0	1	56	0	+	ATLINEIII	Unspecified	1	56	-5352	5408	Yes	0.010355	No	Yes	No
AT1TE01140	-	349928	349969	ATGP2	LTR/Gypsy	42	325	2.6	0	0	1	39	-3	+	ATGP2LTR	Unspecified	1249	1287	0	1287	Yes	0.032634	No	Yes	No
AT1TE01145	-	349972	350037	ATGP2	LTR/Gypsy	66	394	0	0	0	25	66	0	+	ATGP2LTR	Unspecified	1	42	-1245	1287	Yes	0.0512821	No	Yes	No
AT1TE01155	-	354368	354750	ATENSPM6	DNA/En-Spm	383	12	18.7	0	10.6	259	310	-73	+	(CGACT)n	Simple_repeat	1	47	0	NA	Yes	NA	No	No	No
AT1TE01155	-	354368	354750	ATENSPM6	DNA/En-Spm	383	13	6.8	9.7	0	279	309	-74	+	(ACTCT)n	Simple_repeat	1	34	0	NA	Yes	NA	No	Yes	No
AT1TE01155	-	354368	354750	ATENSPM6	DNA/En-Spm	383	40	0	2.5	0	34	73	-310	+	(CTT)n	Simple_repeat	1	41	0	NA	Yes	NA	No	Yes	No
AT1TE01370	+	422674	424055	ARNOLDY1	DNA/MuDR	1382	489	7.6	8.6	0	323	427	-955	C	ATCLUST1	Unspecified	0	188	75	188	Yes	7.35106	Yes	Yes	Yes
AT1TE01370	+	422674	424055	ARNOLDY1	DNA/MuDR	1382	15	19.7	0	0	1081	1109	-273	+	(A)n	Simple_repeat	1	29	0	NA	Yes	NA	No	No	No
AT1TE01370	+	422674	424055	ARNOLDY1	DNA/MuDR	1382	15	13.7	0	0	1325	1348	-34	+	(A)n	Simple_repeat	1	24	0	NA	Yes	NA	No	No	No
AT1TE01370	+	422674	424055	ARNOLDY1	DNA/MuDR	1382	14	13.3	2.9	2.9	560	594	-788	+	(AAATAT)n	Simple_repeat	1	35	0	NA	Yes	NA	No	No	No
AT1TE01370	+	422674	424055	ARNOLDY1	DNA/MuDR	1382	732	12.7	8.9	0	154	311	-1071	C	ATCLUST1	Unspecified	-6	182	11	188	Yes	7.35106	Yes	No	No
AT1TE01390	+	431310	431469	TAG2	DNA/HAT	160	321	32.5	1.2	1.9	1	160	0	+	TAG2	Unspecified	1	159	-2935	3094	Yes	0.051713	No	No	No
AT1TE01395	-	431474	431916	SIMPLEGUY1	DNA/Harbinger	443	332	29.7	2	8.4	288	438	-5	+	Harbinger-N1_AT	Unspecified	293	434	-707	1141	Yes	0.388256	No	No	No
AT1TE01395	-	431474	431916	SIMPLEGUY1	DNA/Harbinger	443	1209	25.2	3.6	5.1	56	414	-29	+	SIMPLEGUY1	Unspecified	368	721	-347	1068	Yes	0.414794	No	No	No
AT1TE01400	+	431917	432073	TAG2	DNA/HAT	157	587	22.6	1.3	1.3	1	157	0	+	hAT-5_AT	Unspecified	3175	3331	0	3331	Yes	0.047133	No	No	No
AT1TE01405	-	432995	433837	ATLINE1A	LINE/L1	843	7565	1.3	0	0	16	841	-2	+	L1-8_AT	Unspecified	5828	6653	0	6653	Yes	0.12671	No	Yes	No
AT1TE01490	-	460800	461652	ATREP15	RC/Helitron	853	NA	NA	NA	NA	NA	NA	NA	NA	NA	NA	NA	NA	NA	NA	No	NA	No	No	No
AT1TE01530	+	474081	474176	TSCL	LINE?	96	NA	NA	NA	NA	NA	NA	NA	NA	NA	NA	NA	NA	NA	NA	No	NA	No	No	No
AT1TE01610	-	499077	499134	HELITRONY3	RC/Helitron	58	NA	NA	NA	NA	NA	NA	NA	NA	NA	NA	NA	NA	NA	NA	No	NA	No	No	No
AT1TE01615	-	499135	501371	ATREP3	RC/Helitron	2237	10652	2.6	2.8	0.1	1	1408	-829	+	ATREP3	Unspecified	1	1445	-652	2097	Yes	1.06676	Yes	Yes	Yes
AT1TE01615	-	499135	501371	ATREP3	RC/Helitron	2237	4517	2	1.9	0.2	1412	1998	-239	+	ATREP3	Unspecified	1501	2097	0	2097	Yes	1.06676	Yes	Yes	Yes
AT1TE01615	-	499135	501371	ATREP3	RC/Helitron	2237	244	13.6	2.3	0	1970	2013	-224	C	HELITRONY1D	Unspecified	-11	2530	2486	2541	Yes	0.880362	Yes	No	No
AT1TE01620	-	501372	501635	ATREP3	RC/Helitron	264	NA	NA	NA	NA	NA	NA	NA	NA	NA	NA	NA	NA	NA	NA	No	NA	No	No	No
AT1TE01625	+	501636	501971	ATREP10D	RC/Helitron	336	NA	NA	NA	NA	NA	NA	NA	NA	NA	NA	NA	NA	NA	NA	No	NA	No	No	No
AT1TE01660	+	512671	512692	ATMU3N1	DNA/MuDR	22	NA	NA	NA	NA	NA	NA	NA	NA	NA	NA	NA	NA	NA	NA	No	NA	No	No	No
AT1TE01665	-	512693	513136	ATMU3N1	DNA/MuDR	444	3697	5.4	0	0	1	444	0	+	ATMU3N1	Unspecified	1	444	-2	446	Yes	0.995516	Yes	Yes	Yes
AT1TE01710	+	529161	529576	HELITRON4	RC/Helitron	416	13	15.5	0	3.3	295	325	-91	+	(ATTTT)n	Simple_repeat	1	30	0	NA	Yes	NA	No	No	No
AT1TE01740	+	537238	537593	ATREP4	RC/Helitron	356	NA	NA	NA	NA	NA	NA	NA	NA	NA	NA	NA	NA	NA	NA	No	NA	No	No	No
AT1TE01745	-	540269	540416	ATREP14	RC/Helitron	148	NA	NA	NA	NA	NA	NA	NA	NA	NA	NA	NA	NA	NA	NA	No	NA	No	No	No
AT1TE01750	-	540417	540985	ATREP2	RC/Helitron	569	3970	5.5	2.5	0.5	1	552	-17	+	ATREP2	Unspecified	2	564	0	564	Yes	1.00887	Yes	Yes	Yes
AT1TE01755	-	540986	541195	HELITRONY1A	RC/Helitron	210	NA	NA	NA	NA	NA	NA	NA	NA	NA	NA	NA	NA	NA	NA	No	NA	No	No	No
AT1TE01760	+	543981	544642	ATREP1	RC/Helitron	662	NA	NA	NA	NA	NA	NA	NA	NA	NA	NA	NA	NA	NA	NA	No	NA	No	No	No
AT1TE01810	+	559302	559557	ATTIRTA1	DNA/Tc1	256	1570	6.3	0.8	1.6	1	256	0	+	ATTIRTA1	Unspecified	12	265	0	265	Yes	0.966038	Yes	Yes	Yes
AT1TE01900	+	587269	587326	ATREP10D	RC/Helitron	58	NA	NA	NA	NA	NA	NA	NA	NA	NA	NA	NA	NA	NA	NA	No	NA	No	No	No
AT1TE01905	+	587327	587409	ATREP4	RC/Helitron	83	NA	NA	NA	NA	NA	NA	NA	NA	NA	NA	NA	NA	NA	NA	No	NA	No	No	No
AT1TE01910	-	587410	588054	ATREP2	RC/Helitron	645	3583	7.8	0.8	0.2	29	558	-87	+	ATREP2	Unspecified	1	533	-31	564	Yes	1.14362	Yes	Yes	Yes
AT1TE01910	-	587410	588054	ATREP2	RC/Helitron	645	348	19.5	7.3	0	453	575	-70	+	Helitron-N7_AT	Unspecified	631	762	-296	1058	Yes	0.609641	Yes	No	No
AT1TE01915	+	588055	588182	ATREP5	RC/Helitron	128	NA	NA	NA	NA	NA	NA	NA	NA	NA	NA	NA	NA	NA	NA	No	NA	No	No	No
AT1TE01920	+	588183	588231	ATREP4	RC/Helitron	49	NA	NA	NA	NA	NA	NA	NA	NA	NA	NA	NA	NA	NA	NA	No	NA	No	No	No
AT1TE01970	+	604400	604453	ATLINEIII	LINE/L1	54	480	1.9	0	0	1	54	0	+	ATLINEIII	Unspecified	3	56	-5352	5408	Yes	0.00998521	No	Yes	No
AT1TE01975	-	606710	607198	ATREP4	RC/Helitron	489	NA	NA	NA	NA	NA	NA	NA	NA	NA	NA	NA	NA	NA	NA	No	NA	No	No	No
AT1TE01980	-	607199	607224	ATREP4	RC/Helitron	26	NA	NA	NA	NA	NA	NA	NA	NA	NA	NA	NA	NA	NA	NA	No	NA	No	No	No
AT1TE01985	+	609513	610347	ATREP5	RC/Helitron	835	17	0	0	0	435	453	-382	+	(A)n	Simple_repeat	1	19	0	NA	Yes	NA	No	Yes	No
AT1TE01985	+	609513	610347	ATREP5	RC/Helitron	835	22	0	0	0	135	158	-677	+	(A)n	Simple_repeat	1	24	0	NA	Yes	NA	No	Yes	No
AT1TE02060	+	634246	634464	RP1_AT	DNA	219	1709	4.1	0	0	2	219	0	+	Harbinger-N9_AT	Unspecified	1	218	-29	247	Yes	0.88664	Yes	Yes	Yes
AT1TE02070	-	638900	639129	ATREP10B	RC/Helitron	230	NA	NA	NA	NA	NA	NA	NA	NA	NA	NA	NA	NA	NA	NA	No	NA	No	No	No
AT1TE02075	+	639130	641133	ARNOLDY1	DNA/MuDR	2004	821	15.6	0.5	1.1	1498	1685	-319	C	ATCLUST1	Unspecified	-1	187	1	188	Yes	10.6596	Yes	No	No
AT1TE02075	+	639130	641133	ARNOLDY1	DNA/MuDR	2004	860	15.1	1.1	1.1	1728	1914	-90	C	ATCLUST1	Unspecified	-1	187	1	188	Yes	10.6596	Yes	No	No
AT1TE02075	+	639130	641133	ARNOLDY1	DNA/MuDR	2004	825	14	1.6	1.6	737	918	-1086	C	ATCLUST1	Unspecified	-6	182	1	188	Yes	10.6596	Yes	No	No
AT1TE02075	+	639130	641133	ARNOLDY1	DNA/MuDR	2004	581	13.5	0.6	8.9	28	198	-1806	C	ATCLUST1	Unspecified	-14	174	17	188	Yes	10.6596	Yes	No	No
AT1TE02075	+	639130	641133	ARNOLDY1	DNA/MuDR	2004	838	13.4	1.1	2.7	919	1109	-895	C	ATCLUST1	Unspecified	0	188	1	188	Yes	10.6596	Yes	No	No
AT1TE02075	+	639130	641133	ARNOLDY1	DNA/MuDR	2004	936	12.9	1.1	1.1	1110	1297	-707	C	ATCLUST1	Unspecified	0	188	1	188	Yes	10.6596	Yes	No	No
AT1TE02075	+	639130	641133	ARNOLDY1	DNA/MuDR	2004	921	12.9	2.2	0	1321	1498	-506	C	ATCLUST1	Unspecified	-6	182	1	188	Yes	10.6596	Yes	No	No
AT1TE02075	+	639130	641133	ARNOLDY1	DNA/MuDR	2004	903	12.5	1.6	1.6	519	705	-1299	C	ATCLUST1	Unspecified	-1	187	1	188	Yes	10.6596	Yes	No	No
AT1TE02075	+	639130	641133	ARNOLDY1	DNA/MuDR	2004	757	11.1	7.5	1.6	326	499	-1505	C	ATCLUST1	Unspecified	-1	187	4	188	Yes	10.6596	Yes	No	No
AT1TE02075	+	639130	641133	ARNOLDY1	DNA/MuDR	2004	318	11.1	6.3	0	248	310	-1694	C	ATCLUST1	Unspecified	-121	67	1	188	Yes	10.6596	Yes	No	No
AT1TE02080	+	641277	641420	ARNOLDY1	DNA/MuDR	144	280	9.3	0	0	37	90	-54	C	ATCLUST1	Unspecified	-134	54	1	188	Yes	0.765957	Yes	Yes	Yes
AT1TE02160	-	664383	664538	META1	LTR/Copia	156	NA	NA	NA	NA	NA	NA	NA	NA	NA	NA	NA	NA	NA	NA	No	NA	No	No	No
AT1TE02165	+	664539	664905	ATREP10B	RC/Helitron	367	13	16.3	0	5.6	202	239	-128	+	(TTTTAAA)n	Simple_repeat	1	36	0	NA	Yes	NA	No	No	No
AT1TE02165	+	664539	664905	ATREP10B	RC/Helitron	367	15	13.7	3.1	0	300	331	-36	+	(ATT)n	Simple_repeat	1	33	0	NA	Yes	NA	No	No	No
AT1TE02175	-	669867	670631	ATREP11	RC/Helitron	765	535	20.7	0.7	0.7	227	362	-403	C	HELITRONY1A	Unspecified	-235	1113	978	1348	Yes	0.567507	Yes	No	No
AT1TE02175	-	669867	670631	ATREP11	RC/Helitron	765	292	17.4	0	0	436	504	-261	C	HELITRONY1B	Unspecified	-1037	274	206	1311	Yes	0.583524	Yes	No	No
AT1TE02180	-	672779	673137	HELITRONY2	RC/Helitron	359	NA	NA	NA	NA	NA	NA	NA	NA	NA	NA	NA	NA	NA	NA	No	NA	No	No	No
AT1TE02190	+	676495	677066	ATREP9	RC/Helitron	572	20	8	0	0	176	202	-370	+	(A)n	Simple_repeat	1	27	0	NA	Yes	NA	No	Yes	No
AT1TE02195	+	677067	677162	ATREP4	RC/Helitron	96	NA	NA	NA	NA	NA	NA	NA	NA	NA	NA	NA	NA	NA	NA	No	NA	No	No	No
AT1TE02200	-	677163	677290	HELITRONY1D	RC/Helitron	128	NA	NA	NA	NA	NA	NA	NA	NA	NA	NA	NA	NA	NA	NA	No	NA	No	No	No
AT1TE02260	-	696359	696446	ATREP2A	RC/Helitron	88	NA	NA	NA	NA	NA	NA	NA	NA	NA	NA	NA	NA	NA	NA	No	NA	No	No	No
AT1TE02265	-	696447	697372	ATREP1	RC/Helitron	926	6159	5.2	0.6	1.8	1	898	-28	+	ATREP1	Unspecified	2	888	0	888	Yes	1.04279	Yes	Yes	Yes
AT1TE02270	+	697387	697951	ATREP10D	RC/Helitron	565	NA	NA	NA	NA	NA	NA	NA	NA	NA	NA	NA	NA	NA	NA	No	NA	No	No	No
AT1TE02275	+	697952	698088	HELITRONY3	RC/Helitron	137	13	18.4	0	0	98	128	-9	+	(TTCTTA)n	Simple_repeat	1	31	0	NA	Yes	NA	No	No	No
AT1TE02360	-	726695	726837	ATENSPM1A	DNA/En-Spm	143	32	23.9	4.1	0	46	143	0	+	(TCT)n	Simple_repeat	1	102	0	NA	Yes	NA	No	No	No
AT1TE02365	-	728985	729267	ATREP11	RC/Helitron	283	NA	NA	NA	NA	NA	NA	NA	NA	NA	NA	NA	NA	NA	NA	No	NA	No	No	No
AT1TE02460	+	758410	758534	HELITRONY1A	RC/Helitron	125	NA	NA	NA	NA	NA	NA	NA	NA	NA	NA	NA	NA	NA	NA	No	NA	No	No	No
AT1TE02465	+	758535	760505	ATREP5	RC/Helitron	2286	3880	4.7	4.5	0.2	1420	1927	-359	+	ATREP5	Unspecified	1638	2167	-219	2386	Yes	0.958089	Yes	Yes	Yes
AT1TE02465	+	758535	760505	ATREP5	RC/Helitron	2286	7157	4	2.3	2	57	1082	-1204	+	ATREP5	Unspecified	1	1029	-1357	2386	Yes	0.958089	Yes	Yes	Yes
AT1TE02465	+	758535	760505	ATREP5	RC/Helitron	2286	5452	3.3	3.3	0.3	1589	2286	0	+	ATREP5	Unspecified	1638	2356	-30	2386	Yes	0.958089	Yes	Yes	Yes
AT1TE02465	+	758535	760505	ATREP5	RC/Helitron	2286	8280	1.9	1.1	0.4	752	1782	-504	+	ATREP5	Unspecified	1131	2168	-218	2386	Yes	0.958089	Yes	Yes	Yes
AT1TE02465	+	758535	760505	ATREP5	RC/Helitron	2286	525	25.9	10.7	6.1	1504	2038	-248	+	ATREP5	Unspecified	1610	2167	-219	2386	Yes	0.958089	Yes	No	No
AT1TE02470	+	760506	760660	ATREP3	RC/Helitron	155	NA	NA	NA	NA	NA	NA	NA	NA	NA	NA	NA	NA	NA	NA	No	NA	No	No	No
AT1TE02540	-	781194	782748	ATREP15	RC/Helitron	1555	452	5.6	3.3	1.1	89	178	-1377	C	ATCLUST1	Unspecified	-2	186	95	188	Yes	8.27128	Yes	Yes	Yes
AT1TE02540	-	781194	782748	ATREP15	RC/Helitron	1555	467	18.4	6	2.9	599	766	-789	C	ATCLUST1	Unspecified	-1	187	15	188	Yes	8.27128	Yes	No	No
AT1TE02540	-	781194	782748	ATREP15	RC/Helitron	1555	739	15.7	0.6	4.6	399	578	-977	C	ATCLUST1	Unspecified	-4	184	12	188	Yes	8.27128	Yes	No	No
AT1TE02540	-	781194	782748	ATREP15	RC/Helitron	1555	856	13.3	3.9	0	218	397	-1158	C	ATCLUST1	Unspecified	-1	187	1	188	Yes	8.27128	Yes	No	No
AT1TE02540	-	781194	782748	ATREP15	RC/Helitron	1555	16	9.7	0	0	1415	1436	-119	+	(A)n	Simple_repeat	1	22	0	NA	Yes	NA	No	Yes	No
AT1TE02545	+	782749	782943	HELITRONY2	RC/Helitron	195	12	17.1	6.9	5.1	77	134	-61	+	(TTATTA)n	Simple_repeat	1	59	0	NA	Yes	NA	No	No	No
AT1TE02550	+	782944	782971	ATREP3	RC/Helitron	28	NA	NA	NA	NA	NA	NA	NA	NA	NA	NA	NA	NA	NA	NA	No	NA	No	No	No
AT1TE02555	-	784893	784929	ATHPOGON1	DNA/Pogo	37	NA	NA	NA	NA	NA	NA	NA	NA	NA	NA	NA	NA	NA	NA	No	NA	No	No	No
AT1TE02560	+	784930	785447	ATHPOGON1	DNA/Pogo	518	1619	14.8	9.3	2.6	1	505	-13	+	ATHPOGON1	Unspecified	1	538	0	538	Yes	0.962825	Yes	No	No
AT1TE02565	+	785448	785479	HELITRONY1D	RC/Helitron	32	NA	NA	NA	NA	NA	NA	NA	NA	NA	NA	NA	NA	NA	NA	No	NA	No	No	No
AT1TE02680	-	821723	821763	ATREP4	RC/Helitron	41	NA	NA	NA	NA	NA	NA	NA	NA	NA	NA	NA	NA	NA	NA	No	NA	No	No	No
AT1TE02685	-	821764	821946	HELITRONY1D	RC/Helitron	183	NA	NA	NA	NA	NA	NA	NA	NA	NA	NA	NA	NA	NA	NA	No	NA	No	No	No
AT1TE02690	-	821947	822571	ATREP5	RC/Helitron	625	1289	17.6	7.7	2.3	72	616	-9	+	HELITRONY1A	Unspecified	533	1106	-242	1348	Yes	0.46365	No	No	No
AT1TE02690	-	821947	822571	ATREP5	RC/Helitron	625	480	10.2	27.7	2.9	44	184	-441	+	ATREP5	Unspecified	685	859	-1527	2386	Yes	0.261945	No	No	No
AT1TE02695	-	822579	822627	ATREP15	RC/Helitron	49	NA	NA	NA	NA	NA	NA	NA	NA	NA	NA	NA	NA	NA	NA	No	NA	No	No	No
AT1TE02770	+	846664	847739	SADHU	Unassigned	1076	7938	0	0	0	152	1020	-56	+	Sadhu4-2	Unspecified	1	869	0	869	Yes	1.2382	Yes	Yes	Yes
AT1TE02880	+	882330	882554	VANDAL17	DNA/MuDR	225	41	4.5	0	0	10	55	-170	+	(CAT)n	Simple_repeat	1	46	0	NA	Yes	NA	No	Yes	No
AT1TE02950	-	903047	903474	ATREP19	DNA	428	NA	NA	NA	NA	NA	NA	NA	NA	NA	NA	NA	NA	NA	NA	No	NA	No	No	No
AT1TE02980	+	912339	913217	ATREP15	RC/Helitron	879	1142	9.7	0.5	0	374	559	-320	C	ATCLUST1	Unspecified	-1	187	1	188	Yes	4.67553	Yes	Yes	Yes
AT1TE02980	+	912339	913217	ATREP15	RC/Helitron	879	965	9	1.7	1.1	11	189	-690	C	ATCLUST1	Unspecified	-8	180	1	188	Yes	4.67553	Yes	Yes	Yes
AT1TE02980	+	912339	913217	ATREP15	RC/Helitron	879	438	6.9	2.3	0	559	645	-234	C	ATCLUST1	Unspecified	-1	187	99	188	Yes	4.67553	Yes	Yes	Yes
AT1TE02980	+	912339	913217	ATREP15	RC/Helitron	879	1037	11.8	0.5	0	189	374	-505	C	ATCLUST1	Unspecified	-1	187	1	188	Yes	4.67553	Yes	No	No
AT1TE02980	+	912339	913217	ATREP15	RC/Helitron	879	28	0	0	0	797	822	-57	+	(AAT)n	Simple_repeat	1	26	0	NA	Yes	NA	No	Yes	No
AT1TE02985	-	913218	913345	BRODYAGA2	DNA/MuDR	128	NA	NA	NA	NA	NA	NA	NA	NA	NA	NA	NA	NA	NA	NA	No	NA	No	No	No
AT1TE03010	+	921830	923363	ATREP10D	RC/Helitron	1534	NA	NA	NA	NA	NA	NA	NA	NA	NA	NA	NA	NA	NA	NA	No	NA	No	No	No
AT1TE03050	-	934884	935351	ATMU6N1	DNA/MuDR	468	NA	NA	NA	NA	NA	NA	NA	NA	NA	NA	NA	NA	NA	NA	No	NA	No	No	No
AT1TE03080	-	943765	944176	HELITRONY3	RC/Helitron	412	15	14.4	7.5	2.4	321	360	-52	+	(AT)n	Simple_repeat	1	42	0	NA	Yes	NA	No	No	No
AT1TE03170	-	971939	972418	ATREP10B	RC/Helitron	480	NA	NA	NA	NA	NA	NA	NA	NA	NA	NA	NA	NA	NA	NA	No	NA	No	No	No
AT1TE03175	-	974403	974811	BRODYAGA1A	DNA/MuDR	409	NA	NA	NA	NA	NA	NA	NA	NA	NA	NA	NA	NA	NA	NA	No	NA	No	No	No
AT1TE03180	+	974812	974873	BRODYAGA1A	DNA/MuDR	62	NA	NA	NA	NA	NA	NA	NA	NA	NA	NA	NA	NA	NA	NA	No	NA	No	No	No
AT1TE03185	+	976608	976643	ATREP5	RC/Helitron	36	NA	NA	NA	NA	NA	NA	NA	NA	NA	NA	NA	NA	NA	NA	No	NA	No	No	No
AT1TE03190	+	976644	977202	BRODYAGA2	DNA/MuDR	559	16	21.3	0	2.3	379	423	-136	+	(TTTTTAA)n	Simple_repeat	1	44	0	NA	Yes	NA	No	No	No
AT1TE03190	+	976644	977202	BRODYAGA2	DNA/MuDR	559	17	18.2	0	0	448	478	-81	+	(T)n	Simple_repeat	1	31	0	NA	Yes	NA	No	No	No
AT1TE03190	+	976644	977202	BRODYAGA2	DNA/MuDR	559	30	3.4	0	0	349	378	-181	+	(AT)n	Simple_repeat	1	30	0	NA	Yes	NA	No	Yes	No
AT1TE03195	+	977203	977233	ATREP5	RC/Helitron	31	NA	NA	NA	NA	NA	NA	NA	NA	NA	NA	NA	NA	NA	NA	No	NA	No	No	No
AT1TE03780	+	1157763	1157863	LIMPET1	DNA/MuDR	101	34	0	0	0	4	32	-69	+	(GA)n	Simple_repeat	1	29	0	NA	Yes	NA	No	Yes	No
AT1TE03785	+	1160069	1161330	ATREP11A	RC/Helitron	1262	7575	3.8	0.2	0	157	1157	-105	+	ATREP11A	Unspecified	1	1003	0	1003	Yes	1.25823	Yes	Yes	Yes
AT1TE03790	+	1161331	1161548	HELITRONY1D	RC/Helitron	218	NA	NA	NA	NA	NA	NA	NA	NA	NA	NA	NA	NA	NA	NA	No	NA	No	No	No
AT1TE03830	-	1174434	1174891	HELITRONY3	RC/Helitron	458	18	18.1	0	0	29	60	-398	+	(T)n	Simple_repeat	1	32	0	NA	Yes	NA	No	No	No
AT1TE03835	+	1174892	1174958	HELITRONY1D	RC/Helitron	67	NA	NA	NA	NA	NA	NA	NA	NA	NA	NA	NA	NA	NA	NA	No	NA	No	No	No
AT1TE03860	-	1184970	1185352	ATHPOGON1	DNA/Pogo	383	1266	13.5	12.5	1.4	1	383	0	+	ATHPOGON1	Unspecified	114	538	0	538	Yes	0.711896	Yes	No	No
AT1TE03865	-	1185353	1185394	ATREP1	RC/Helitron	42	NA	NA	NA	NA	NA	NA	NA	NA	NA	NA	NA	NA	NA	NA	No	NA	No	No	No
AT1TE03870	-	1185395	1185428	BRODYAGA1A	DNA/MuDR	34	NA	NA	NA	NA	NA	NA	NA	NA	NA	NA	NA	NA	NA	NA	No	NA	No	No	No
AT1TE03900	+	1194345	1195166	ATREP10D	RC/Helitron	822	6023	3.5	0.4	0.4	1	775	-47	C	Helitron-N5_AT	Unspecified	-33	775	1	808	Yes	1.01733	Yes	Yes	Yes
AT1TE03905	-	1197069	1197444	VANDALNX2	DNA/MuDR	376	NA	NA	NA	NA	NA	NA	NA	NA	NA	NA	NA	NA	NA	NA	No	NA	No	No	No
AT1TE03915	-	1201616	1202034	ATDNA2T9C	DNA/MuDR	419	NA	NA	NA	NA	NA	NA	NA	NA	NA	NA	NA	NA	NA	NA	No	NA	No	No	No
AT1TE03925	-	1205705	1205739	ATREP5	RC/Helitron	35	NA	NA	NA	NA	NA	NA	NA	NA	NA	NA	NA	NA	NA	NA	No	NA	No	No	No
AT1TE03930	+	1205740	1206603	ATREP3	RC/Helitron	864	NA	NA	NA	NA	NA	NA	NA	NA	NA	NA	NA	NA	NA	NA	No	NA	No	No	No
AT1TE03935	+	1206604	1207093	ATREP15	RC/Helitron	490	17	15.8	2.7	2.7	422	458	-32	+	(TA)n	Simple_repeat	1	37	0	NA	Yes	NA	No	No	No
AT1TE04080	-	1251630	1251772	ATREP12	RC/Helitron	143	20	12	6.7	0	74	118	-25	+	(CTT)n	Simple_repeat	1	48	0	NA	Yes	NA	No	No	No
AT1TE04160	-	1275327	1275794	ATREP7	RC/Helitron	468	NA	NA	NA	NA	NA	NA	NA	NA	NA	NA	NA	NA	NA	NA	No	NA	No	No	No
AT1TE04165	-	1275795	1276621	ATREP7	RC/Helitron	827	2447	4.2	0	0.3	495	827	0	+	ATREP7	Unspecified	608	939	-1	940	Yes	0.879787	Yes	Yes	Yes
AT1TE04165	-	1275795	1276621	ATREP7	RC/Helitron	827	557	4.2	0	0	431	502	-325	+	ATREP7	Unspecified	462	533	-407	940	Yes	0.879787	Yes	Yes	Yes
AT1TE04165	-	1275795	1276621	ATREP7	RC/Helitron	827	3149	3.3	0	0.7	10	433	-394	+	ATREP7	Unspecified	1	421	-519	940	Yes	0.879787	Yes	Yes	Yes
AT1TE04170	-	1276623	1276966	ATREP6	RC/Helitron	344	13	3.6	9.7	3	81	111	-233	+	(ATATGC)n	Simple_repeat	1	33	0	NA	Yes	NA	No	Yes	No
AT1TE04200	-	1286382	1286558	ATENSPM1A	DNA/En-Spm	177	17	24.7	0	3.9	1	54	-123	+	(CTCCT)n	Simple_repeat	1	52	0	NA	Yes	NA	No	No	No
AT1TE04205	+	1286663	1287069	ATREP5	RC/Helitron	407	831	15.8	7.1	2.6	1	253	-154	C	Harbinger-3_AT	Unspecified	-34	4862	4599	4896	Yes	0.0831291	No	No	No
AT1TE04220	+	1293504	1293596	SIMPLEHAT2	DNA/HAT	93	573	10.8	9.7	0	1	93	0	+	SIMPLEHAT2	Unspecified	1107	1208	0	1208	Yes	0.0769868	No	No	No
AT1TE04500	+	1379290	1380001	ATREP5	RC/Helitron	712	14	20.8	4.5	0	484	527	-185	+	(TTTTA)n	Simple_repeat	1	46	0	NA	Yes	NA	No	No	No
AT1TE04510	+	1383410	1383734	ATREP1	RC/Helitron	325	NA	NA	NA	NA	NA	NA	NA	NA	NA	NA	NA	NA	NA	NA	No	NA	No	No	No
AT1TE04620	+	1417569	1417699	ATDNA1T9A	DNA/MuDR	131	327	17	0.8	14.8	1	131	0	+	ATDNA1T9A	Unspecified	2338	2452	-1100	3552	Yes	0.0368806	No	No	No
AT1TE04660	-	1430272	1430424	TAG2	DNA/HAT	153	578	22.5	1.3	1.3	1	153	0	+	hAT-5_AT	Unspecified	3173	3325	-6	3331	Yes	0.0459322	No	No	No
AT1TE04665	+	1430437	1430836	SIMPLEGUY1	DNA/Harbinger	400	1214	23.5	9	2.9	46	400	0	+	Harbinger-N8_AT	Unspecified	601	976	-488	1464	Yes	0.273224	No	No	No
AT1TE04670	+	1430837	1430859	SIMPLEGUY1	DNA/Harbinger	23	NA	NA	NA	NA	NA	NA	NA	NA	NA	NA	NA	NA	NA	NA	No	NA	No	No	No
AT1TE04675	-	1430869	1431028	TAG2	DNA/HAT	160	429	27.4	1.2	1.9	1	160	0	+	TAG2	Unspecified	1	159	-2935	3094	Yes	0.051713	No	No	No
AT1TE04700	+	1441515	1441645	ATDNAI27T9A	DNA/MuDR	131	808	13.1	0	0	10	131	0	+	ATDNAI27T9A	Unspecified	2	123	-1234	1357	Yes	0.0965365	No	No	No
AT1TE04705	+	1441646	1441670	VANDAL5	DNA/MuDR	25	NA	NA	NA	NA	NA	NA	NA	NA	NA	NA	NA	NA	NA	NA	No	NA	No	No	No
AT1TE04710	+	1441741	1442976	ATDNAI27T9B	DNA/MuDR	663	1282	18.6	7.3	3.9	1	370	-293	+	ATDNAI27T9A	Unspecified	118	499	-858	1357	Yes	0.488578	No	No	No
AT1TE04710	+	1441741	1442976	ATDNAI27T9B	DNA/MuDR	663	2912	16.1	2.2	2.9	68	663	0	+	ATDNAI27T9B	Unspecified	169	760	-1330	2090	Yes	0.317225	No	No	No
AT1TE04715	+	1442977	1443007	ATDNAI27T9B	DNA/MuDR	31	NA	NA	NA	NA	NA	NA	NA	NA	NA	NA	NA	NA	NA	NA	No	NA	No	No	No
AT1TE04720	+	1443562	1443971	ATDNAI27T9C	DNA/MuDR	410	1012	17.9	0.4	8.2	157	393	-17	+	VANDAL5A	Unspecified	1112	1331	-6396	7727	Yes	0.0530607	No	No	No
AT1TE04720	+	1443562	1443971	ATDNAI27T9C	DNA/MuDR	410	369	2.1	0	0	363	410	0	C	MuDR-N18_AT	Unspecified	-1942	607	560	2549	Yes	0.160847	No	Yes	No
AT1TE04720	+	1443562	1443971	ATDNAI27T9C	DNA/MuDR	410	3236	0.6	0.3	0	1	365	-45	C	MuDR-N18_AT	Unspecified	-1090	1459	1094	2549	Yes	0.160847	No	Yes	No
AT1TE04725	+	1444364	1444532	ATDNAI27T9B	DNA/MuDR	169	1425	1.8	0	0	1	169	0	C	MuDR-N18_AT	Unspecified	-2380	169	1	2549	Yes	0.0663005	No	Yes	No
AT1TE04830	+	1476478	1476716	ATDNATA1	DNA/Mariner	239	1967	2.1	0	0	1	238	-1	+	ATDNATA1	Unspecified	4	241	0	241	Yes	0.991701	Yes	Yes	Yes
AT1TE04835	-	1477673	1478083	ATGP1	LTR/Gypsy	411	13	21.8	0	0	375	407	-4	+	(CGGCAG)n	Simple_repeat	1	33	0	NA	Yes	NA	No	No	No
AT1TE04835	-	1477673	1478083	ATGP1	LTR/Gypsy	411	14	17.5	0	0	316	347	-64	+	(GGAATT)n	Simple_repeat	1	32	0	NA	Yes	NA	No	No	No
AT1TE04840	-	1478084	1478455	ATGP1	LTR/Gypsy	372	16	21	0	0	333	371	-1	+	(TGGAGG)n	Simple_repeat	1	39	0	NA	Yes	NA	No	No	No
AT1TE04920	-	1501823	1502307	BRODYAGA2	DNA/MuDR	485	NA	NA	NA	NA	NA	NA	NA	NA	NA	NA	NA	NA	NA	NA	No	NA	No	No	No
AT1TE04970	+	1518865	1519729	ATREP10B	RC/Helitron	865	NA	NA	NA	NA	NA	NA	NA	NA	NA	NA	NA	NA	NA	NA	No	NA	No	No	No
AT1TE04975	+	1519730	1519773	HELITRONY3	RC/Helitron	44	NA	NA	NA	NA	NA	NA	NA	NA	NA	NA	NA	NA	NA	NA	No	NA	No	No	No
AT1TE04980	-	1519774	1520005	ATREP3	RC/Helitron	232	NA	NA	NA	NA	NA	NA	NA	NA	NA	NA	NA	NA	NA	NA	No	NA	No	No	No
AT1TE04985	-	1520195	1520367	ATHILA	LTR/Gypsy	173	31	9.7	0	0	130	173	0	+	(A)n	Simple_repeat	1	44	0	NA	Yes	NA	No	Yes	No
AT1TE04990	-	1522504	1522667	ATHAT10	DNA/HAT	164	13	0	12	0	136	160	-4	+	(GAAA)n	Simple_repeat	1	28	0	NA	Yes	NA	No	Yes	No
AT1TE04995	-	1522668	1522770	ATHATN10	DNA/HAT	103	NA	NA	NA	NA	NA	NA	NA	NA	NA	NA	NA	NA	NA	NA	No	NA	No	No	No
AT1TE05000	-	1522771	1522971	ATHATN10	DNA/HAT	201	926	10.7	2.6	12.5	2	194	-7	+	ATHATN10	Unspecified	2	177	-655	832	Yes	0.241587	No	No	No
AT1TE05170	+	1573302	1573550	HELITRONY1A	RC/Helitron	249	NA	NA	NA	NA	NA	NA	NA	NA	NA	NA	NA	NA	NA	NA	No	NA	No	No	No
AT1TE05220	+	1589343	1589856	ATREP11	RC/Helitron	514	14	20.8	5.1	3.3	184	242	-272	+	(ATTTA)n	Simple_repeat	1	60	0	NA	Yes	NA	No	No	No
AT1TE05225	+	1592656	1593745	HELITRONY3	RC/Helitron	1090	NA	NA	NA	NA	NA	NA	NA	NA	NA	NA	NA	NA	NA	NA	No	NA	No	No	No
AT1TE05280	-	1613272	1614662	ATREP16	DNA/MuDR	1391	12413	2.1	0	0	1	1391	0	+	ATREP16	Unspecified	1	1391	0	1391	Yes	1	Yes	Yes	Yes
AT1TE05480	+	1676342	1676363	HELITRONY1D	RC/Helitron	22	NA	NA	NA	NA	NA	NA	NA	NA	NA	NA	NA	NA	NA	NA	No	NA	No	No	No
AT1TE05485	+	1676364	1677158	ARNOLDY2	DNA/MuDR	795	14	24.9	0	4.1	457	507	-288	+	(TTAAAA)n	Simple_repeat	1	49	0	NA	Yes	NA	No	No	No
AT1TE05485	+	1676364	1677158	ARNOLDY2	DNA/MuDR	795	240	22.4	2.5	9.9	597	715	-80	C	ATCLUST1	Unspecified	-60	128	18	188	Yes	4.22872	Yes	No	No
AT1TE05490	+	1677159	1677359	ATREP11	RC/Helitron	201	NA	NA	NA	NA	NA	NA	NA	NA	NA	NA	NA	NA	NA	NA	No	NA	No	No	No
AT1TE05580	+	1705285	1705374	HELITRONY1D	RC/Helitron	90	NA	NA	NA	NA	NA	NA	NA	NA	NA	NA	NA	NA	NA	NA	No	NA	No	No	No
AT1TE05585	+	1705375	1706660	ATREP11	RC/Helitron	1286	5416	9.3	6.6	1.8	782	1064	-222	+	ATREP11	Unspecified	741	1054	(-1)	1053	Yes	1.22127	Yes	Yes	Yes
AT1TE05585	+	1705375	1706660	ATREP11	RC/Helitron	1286	5416	9.3	6.6	1.8	28	749	-537	+	ATREP11	Unspecified	1	740	-313	1053	Yes	1.22127	Yes	Yes	Yes
AT1TE05585	+	1705375	1706660	ATREP11	RC/Helitron	1286	37	0	0	0	750	781	-505	+	(AT)n	Simple_repeat	1	32	0	NA	Yes	NA	No	Yes	No
AT1TE05590	-	1706661	1706725	ATREP15	RC/Helitron	65	NA	NA	NA	NA	NA	NA	NA	NA	NA	NA	NA	NA	NA	NA	No	NA	No	No	No
AT1TE05700	+	1738944	1739205	TA11	LINE/L1	262	2213	3.9	0	0	1	257	-5	+	L1-64_AT	Unspecified	5690	5946	0	5946	Yes	0.0440632	No	Yes	No
AT1TE05870	+	1791742	1791914	VANDAL1	DNA/MuDR	173	28	33.7	0	0	10	116	-57	+	(TGATGG)n	Simple_repeat	1	107	0	NA	Yes	NA	No	No	No
AT1TE06030	-	1840654	1841049	BRODYAGA2	DNA/MuDR	396	NA	NA	NA	NA	NA	NA	NA	NA	NA	NA	NA	NA	NA	NA	No	NA	No	No	No
AT1TE06060	+	1850786	1851269	ATREP19	DNA	484	NA	NA	NA	NA	NA	NA	NA	NA	NA	NA	NA	NA	NA	NA	No	NA	No	No	No
AT1TE06140	-	1876438	1876508	ARNOLD3	DNA/MuDR	71	NA	NA	NA	NA	NA	NA	NA	NA	NA	NA	NA	NA	NA	NA	No	NA	No	No	No
AT1TE06220	-	1899519	1899767	ATCOPIA69	LTR/Copia	249	335	31.7	0.6	7.7	26	206	-43	+	ATCOPIA32_I	Unspecified	3366	3534	-711	4245	Yes	0.0586572	No	No	No
AT1TE06220	-	1899519	1899767	ATCOPIA69	LTR/Copia	249	410	23.6	3.8	9.9	53	212	-37	+	ATCOPIA76_I	Unspecified	3411	3561	-711	4272	Yes	0.0582865	No	No	No
AT1TE06220	-	1899519	1899767	ATCOPIA69	LTR/Copia	249	412	22.9	4.2	0	117	212	-37	+	ATCOPIA50_I	Unspecified	3476	3575	-703	4278	Yes	0.0582048	No	No	No
AT1TE06340	+	1937510	1938638	ATREP15	RC/Helitron	1129	3438	2.8	3	0	565	1031	-98	+	Harbinger-N4_AT	Unspecified	1	481	0	481	Yes	2.34719	Yes	Yes	Yes
AT1TE06340	+	1937510	1938638	ATREP15	RC/Helitron	1129	34	3	0	0	1094	1127	-2	+	(AT)n	Simple_repeat	1	34	0	NA	Yes	NA	No	Yes	No
AT1TE06345	-	1938639	1938678	ATREP3	RC/Helitron	40	NA	NA	NA	NA	NA	NA	NA	NA	NA	NA	NA	NA	NA	NA	No	NA	No	No	No
AT1TE06460	-	1974796	1974853	HELITRONY1C	RC/Helitron	58	21	0	0	0	19	41	-17	+	(A)n	Simple_repeat	1	23	0	NA	Yes	NA	No	Yes	No
AT1TE06465	+	1974854	1975397	ATREP5	RC/Helitron	544	2256	4.2	0	0	239	544	0	C	ATREP20	Unspecified	-17	2127	1822	2144	Yes	0.253731	No	Yes	No
AT1TE06470	+	1975442	1976072	ATHATN7	DNA/HAT	631	4797	4.2	0.8	0.7	1	619	-12	C	ATREP20	Unspecified	-367	1777	1158	2144	Yes	0.29431	No	Yes	No
AT1TE06475	-	1976073	1976109	ATREP10D	RC/Helitron	37	NA	NA	NA	NA	NA	NA	NA	NA	NA	NA	NA	NA	NA	NA	No	NA	No	No	No
AT1TE06480	-	1976110	1977174	ATREP3	RC/Helitron	1065	1439	7.8	0.4	0.8	10	256	-809	+	ATREP3	Unspecified	1	246	-1851	2097	Yes	0.507868	Yes	Yes	Yes
AT1TE06480	-	1976110	1977174	ATREP3	RC/Helitron	1065	6422	4.7	0.1	1.6	149	1065	0	+	ATREP20	Unspecified	210	1113	-1031	2144	Yes	0.496735	No	Yes	No
AT1TE06485	+	1977175	1977358	ATREP4	RC/Helitron	184	NA	NA	NA	NA	NA	NA	NA	NA	NA	NA	NA	NA	NA	NA	No	NA	No	No	No
AT1TE06560	-	2002044	2002241	VANDAL17	DNA/MuDR	198	NA	NA	NA	NA	NA	NA	NA	NA	NA	NA	NA	NA	NA	NA	No	NA	No	No	No
AT1TE06650	+	2029752	2031696	ATIS112A	DNA/Harbinger	982	388	8.8	0	5.9	327	398	-584	+	ATIS112A	Unspecified	2358	2425	-2910	5335	Yes	0.184067	No	Yes	No
AT1TE06650	+	2029752	2031696	ATIS112A	DNA/Harbinger	982	1828	8.6	1.2	0.8	10	268	-714	+	ATIS112A	Unspecified	1	260	-5075	5335	Yes	0.184067	No	Yes	No
AT1TE06650	+	2029752	2031696	ATIS112A	DNA/Harbinger	982	782	7.7	0	0.8	268	385	-597	+	ATIS112A	Unspecified	2342	2458	-2877	5335	Yes	0.184067	No	Yes	No
AT1TE06650	+	2029752	2031696	ATIS112A	DNA/Harbinger	982	30	7.6	0	0	409	450	-532	+	(TTTCAG)n	Simple_repeat	1	42	0	NA	Yes	NA	No	Yes	No
AT1TE06650	+	2029752	2031696	ATIS112A	DNA/Harbinger	982	811	5.6	0.9	0	579	685	-297	+	ATIS112A	Unspecified	2438	2545	-2790	5335	Yes	0.184067	No	Yes	No
AT1TE06650	+	2029752	2031696	ATIS112A	DNA/Harbinger	982	1239	2.4	0.6	0.6	813	982	0	+	ATIS112A	Unspecified	5165	5334	-1	5335	Yes	0.184067	No	Yes	No
AT1TE06655	+	2030569	2030715	ATIS112A	DNA/Harbinger	147	777	6.7	0	0	28	147	0	+	ATIS112A	Unspecified	2223	2342	-2993	5335	Yes	0.0275539	No	Yes	No
AT1TE06730	-	2055313	2055429	LIMPET1	DNA/MuDR	117	17	27	1	7.7	9	105	-12	+	(AAAGAAG)n	Simple_repeat	1	91	0	NA	Yes	NA	No	No	No
AT1TE06730	-	2055313	2055429	LIMPET1	DNA/MuDR	117	19	24.8	1.4	4.2	10	82	-35	+	(AAAGAG)n	Simple_repeat	1	71	0	NA	Yes	NA	No	No	No
AT1TE06730	-	2055313	2055429	LIMPET1	DNA/MuDR	117	27	12.8	4.6	4.6	18	82	-35	+	(AG)n	Simple_repeat	1	65	0	NA	Yes	NA	No	No	No
AT1TE06780	+	2070737	2073535	Unassigned	Unassigned	2799	12	18.2	4.3	4.3	181	227	-2572	+	(TTTCTG)n	Simple_repeat	1	47	0	NA	Yes	NA	No	No	No
AT1TE07050	+	2157095	2157660	ATCOPIA58	LTR/Copia	566	4908	1.3	0.2	0.2	16	566	0	+	ATCOPIA58LTR	Unspecified	1	551	0	551	Yes	1.02722	Yes	Yes	Yes
AT1TE07150	-	2188895	2189266	BRODYAGA1A	DNA/MuDR	372	16	10	2.9	2.9	275	308	-64	+	(ATT)n	Simple_repeat	1	34	0	NA	Yes	NA	No	No	No
AT1TE07155	+	2191159	2191271	HELITRONY1D	RC/Helitron	113	NA	NA	NA	NA	NA	NA	NA	NA	NA	NA	NA	NA	NA	NA	No	NA	No	No	No
AT1TE07160	+	2191272	2191794	ATREP3	RC/Helitron	523	NA	NA	NA	NA	NA	NA	NA	NA	NA	NA	NA	NA	NA	NA	No	NA	No	No	No
AT1TE07165	+	2191795	2191972	ATREP10D	RC/Helitron	178	NA	NA	NA	NA	NA	NA	NA	NA	NA	NA	NA	NA	NA	NA	No	NA	No	No	No
AT1TE07180	-	2199212	2199584	VANDAL5A	DNA/MuDR	373	897	21.1	15.3	0.9	15	315	-58	+	VANDAL5A	Unspecified	284	627	-7100	7727	Yes	0.0482723	No	No	No
AT1TE07290	+	2234188	2234361	ATHATN7	DNA/HAT	174	1434	5.2	0	0	1	174	0	C	ATREP20	Unspecified	-367	1777	1604	2144	Yes	0.0811567	No	Yes	No
AT1TE07295	-	2234362	2234388	ATREP3	RC/Helitron	27	NA	NA	NA	NA	NA	NA	NA	NA	NA	NA	NA	NA	NA	NA	No	NA	No	No	No
AT1TE07300	-	2234389	2235176	ATREP3	RC/Helitron	788	1535	5.5	0.8	1.2	11	267	-521	+	ATREP3	Unspecified	1	256	-1841	2097	Yes	0.375775	No	Yes	No
AT1TE07300	-	2234389	2235176	ATREP3	RC/Helitron	788	4533	4.7	0.6	0	144	788	0	+	ATREP3	Unspecified	229	877	-1220	2097	Yes	0.375775	No	Yes	No
AT1TE07305	-	2235177	2235231	ATREP3	RC/Helitron	55	NA	NA	NA	NA	NA	NA	NA	NA	NA	NA	NA	NA	NA	NA	No	NA	No	No	No
AT1TE07360	-	2253787	2254643	ATREP15	RC/Helitron	857	12	31	0	1.9	25	77	-780	+	(TAAA)n	Simple_repeat	1	52	0	NA	Yes	NA	No	No	No
AT1TE07365	-	2254644	2254722	ATREP4	RC/Helitron	79	NA	NA	NA	NA	NA	NA	NA	NA	NA	NA	NA	NA	NA	NA	No	NA	No	No	No
AT1TE07460	+	2285666	2286032	ATDNA2T9C	DNA/MuDR	367	18	21.6	0	0	164	206	-161	+	(TTTTA)n	Simple_repeat	1	43	0	NA	Yes	NA	No	No	No
AT1TE07460	+	2285666	2286032	ATDNA2T9C	DNA/MuDR	367	13	19.7	0	7	165	210	-157	+	(TTTA)n	Simple_repeat	1	43	0	NA	Yes	NA	No	No	No
AT1TE07620	-	2335043	2335717	ATREP3	RC/Helitron	441	225	8.8	0	0	219	252	-189	+	ATTIRTA1	Unspecified	232	265	0	265	Yes	1.66415	Yes	Yes	Yes
AT1TE07625	-	2335262	2335495	ATTIRTA1	DNA/Tc1	234	1415	8.6	0.9	0	1	232	-2	+	ATTIRTA1	Unspecified	1	234	-31	265	Yes	0.883019	Yes	Yes	Yes
AT1TE07750	-	2374980	2375519	HELITRONY1D	RC/Helitron	540	13	21.2	0	8.3	123	174	-366	+	(TGAA)n	Simple_repeat	1	48	0	NA	Yes	NA	No	No	No
AT1TE07780	-	2383162	2383320	ATTIRX1D	DNA	159	303	18.5	2.4	1.2	78	159	0	+	ATTIRX1D	Unspecified	70	152	-197	349	Yes	0.455587	No	No	No
AT1TE07880	+	2415020	2416036	ATLINE1_1	LINE/L1	1017	2857	29	1.7	1.7	1	1017	0	+	ATLINE1_1	Unspecified	4835	5851	0	5851	Yes	0.173816	No	No	No
AT1TE07970	+	2444684	2444851	ATGP8	LTR/Gypsy	168	293	22.3	13.7	9.1	1	168	0	+	ATGP8LTR	Unspecified	312	486	-1309	1795	Yes	0.0935933	No	No	No
AT1TE08020	-	2461274	2462129	ATREP3	RC/Helitron	856	NA	NA	NA	NA	NA	NA	NA	NA	NA	NA	NA	NA	NA	NA	No	NA	No	No	No
AT1TE08050	-	2472646	2473098	ATREP1	RC/Helitron	453	1380	5	6.5	0.5	1	199	-254	+	ATREP1	Unspecified	678	888	0	888	Yes	0.510135	Yes	Yes	Yes
AT1TE08055	-	2473099	2473306	ATREP2	RC/Helitron	228	1345	5.9	0.9	4.8	1	215	-13	+	ATREP2	Unspecified	1	207	-357	564	Yes	0.404255	No	Yes	No
AT1TE08055	-	2473099	2473306	ATREP2	RC/Helitron	228	247	0	0	0	196	228	0	+	ATREP2	Unspecified	320	352	-212	564	Yes	0.404255	No	Yes	No
AT1TE08060	+	2473307	2473421	VANDAL8	DNA/MuDR	115	NA	NA	NA	NA	NA	NA	NA	NA	NA	NA	NA	NA	NA	NA	No	NA	No	No	No
AT1TE08190	+	2513507	2514452	HELITRONY3	RC/Helitron	946	529	18.7	7.7	0.6	144	299	-647	C	ATTIRX1A	Unspecified	-1	375	209	376	Yes	2.51596	Yes	No	No
AT1TE08220	-	2522239	2522640	ATREP3	RC/Helitron	402	12	14.1	3	3	159	191	-211	+	(AAAT)n	Simple_repeat	1	33	0	NA	Yes	NA	No	No	No
AT1TE08230	-	2526624	2526756	ATHILA7A	LTR/Gypsy	133	315	28.2	2.3	1.5	1	133	0	+	ATHILA7_I	Unspecified	406	539	-9054	9593	Yes	0.0138643	No	No	No
AT1TE08240	-	2531451	2534781	TAG2	DNA/HAT	2755	2826	2.2	0.9	0.9	1	327	-2428	+	hAT-5N2_AT	Unspecified	1	327	-2280	2607	Yes	1.05677	Yes	Yes	Yes
AT1TE08240	-	2531451	2534781	TAG2	DNA/HAT	2755	22453	0.5	0	0	310	2755	0	+	hAT-5_AT	Unspecified	886	3331	0	3331	Yes	0.827079	Yes	Yes	Yes
AT1TE08245	-	2533899	2533947	ATHAT1	DNA/HAT	49	417	2	0	0	1	49	0	+	hAT-5_AT	Unspecified	835	883	-2448	3331	Yes	0.0147103	No	Yes	No
AT1TE08410	-	2586790	2586819	ATREP15	RC/Helitron	30	NA	NA	NA	NA	NA	NA	NA	NA	NA	NA	NA	NA	NA	NA	No	NA	No	No	No
AT1TE08415	-	2586820	2587142	HELITRONY1D	RC/Helitron	323	NA	NA	NA	NA	NA	NA	NA	NA	NA	NA	NA	NA	NA	NA	No	NA	No	No	No
AT1TE08420	-	2587143	2588427	ATREP2	RC/Helitron	1285	1054	9.9	0	7.4	1041	1214	-71	+	ATREP1	Unspecified	727	888	0	888	Yes	1.44707	Yes	Yes	Yes
AT1TE08420	-	2587143	2588427	ATREP2	RC/Helitron	1285	3258	6.2	0	0.2	596	1033	-252	+	ATREP2	Unspecified	1	437	-127	564	Yes	2.27837	Yes	Yes	Yes
AT1TE08420	-	2587143	2588427	ATREP2	RC/Helitron	1285	4366	5.6	1.5	0.3	1	595	-690	+	ATREP2A	Unspecified	2	603	0	603	Yes	2.13101	Yes	Yes	Yes
AT1TE08420	-	2587143	2588427	ATREP2	RC/Helitron	1285	286	12.7	1.8	3.6	555	611	-674	+	HELITRONY1C	Unspecified	2704	2759	-299	3058	Yes	0.420209	No	No	No
AT1TE08425	-	2588428	2588452	ATREP2A	RC/Helitron	25	NA	NA	NA	NA	NA	NA	NA	NA	NA	NA	NA	NA	NA	NA	No	NA	No	No	No
AT1TE08430	-	2588453	2588505	ATREP2	RC/Helitron	53	NA	NA	NA	NA	NA	NA	NA	NA	NA	NA	NA	NA	NA	NA	No	NA	No	No	No
AT1TE08510	-	2611952	2612481	BRODYAGA1A	DNA/MuDR	530	12	18.6	7.8	1.9	281	331	-199	+	(TATTATG)n	Simple_repeat	1	54	0	NA	Yes	NA	No	No	No
AT1TE08510	-	2611952	2612481	BRODYAGA1A	DNA/MuDR	530	12	12.1	0	6.9	65	95	-435	+	(TATT)n	Simple_repeat	1	29	0	NA	Yes	NA	No	No	No
AT1TE08580	+	2632338	2632532	ATMU10	DNA/MuDR	195	56	20.6	0.8	0	45	166	-29	+	(AGAAGA)n	Simple_repeat	1	123	0	NA	Yes	NA	No	No	No
AT1TE08660	+	2657418	2657920	ATLANTYS3	LTR/Gypsy	503	3522	9.7	1.4	1	12	503	0	+	ATLANTYS3LTR	Unspecified	1	494	0	494	Yes	1.01822	Yes	Yes	Yes
AT1TE08670	+	2662995	2663093	ATDNAI27T9C	DNA/MuDR	99	15	18.3	5.4	0	36	72	-27	+	(GA)n	Simple_repeat	1	39	0	NA	Yes	NA	No	No	No
AT1TE08710	+	2675839	2675952	ATDNAI27T9A	DNA/MuDR	114	12	22.9	3	7.8	32	98	-16	+	(TCTT)n	Simple_repeat	1	64	0	NA	Yes	NA	No	No	No
AT1TE08710	+	2675839	2675952	ATDNAI27T9A	DNA/MuDR	114	18	9.7	5.6	2.7	32	67	-47	+	(TC)n	Simple_repeat	1	37	0	NA	Yes	NA	No	Yes	No
AT1TE08830	-	2711389	2712022	HELITRONY1D	RC/Helitron	634	NA	NA	NA	NA	NA	NA	NA	NA	NA	NA	NA	NA	NA	NA	No	NA	No	No	No
AT1TE09080	+	2788430	2800701	VANDAL14	DNA/MuDR	12272	114957	0	0	0	1	12265	-7	+	VANDAL14	Unspecified	4	12268	0	12268	Yes	1.00033	Yes	Yes	Yes
AT1TE09290	+	2865910	2866495	ATREP1	RC/Helitron	586	NA	NA	NA	NA	NA	NA	NA	NA	NA	NA	NA	NA	NA	NA	No	NA	No	No	No
AT1TE09295	-	2866496	2866523	ATREP3	RC/Helitron	28	NA	NA	NA	NA	NA	NA	NA	NA	NA	NA	NA	NA	NA	NA	No	NA	No	No	No
AT1TE09360	-	2886425	2886533	ATREP4	RC/Helitron	109	NA	NA	NA	NA	NA	NA	NA	NA	NA	NA	NA	NA	NA	NA	No	NA	No	No	No
AT1TE09365	-	2886534	2887304	ATHPOGON3	DNA/Pogo	771	14	31	1.2	4.8	444	529	-242	+	(TATTAA)n	Simple_repeat	1	83	0	NA	Yes	NA	No	No	No
AT1TE09370	+	2887305	2887328	ARNOLDY2	DNA/MuDR	24	NA	NA	NA	NA	NA	NA	NA	NA	NA	NA	NA	NA	NA	NA	No	NA	No	No	No
AT1TE09375	-	2887329	2887590	HELITRONY3	RC/Helitron	262	NA	NA	NA	NA	NA	NA	NA	NA	NA	NA	NA	NA	NA	NA	No	NA	No	No	No
AT1TE09380	-	2887591	2888195	HELITRONY1D	RC/Helitron	605	14	14.9	5.4	0	543	579	-26	+	(TAAAA)n	Simple_repeat	1	39	0	NA	Yes	NA	No	No	No
AT1TE09470	-	2916187	2916730	HELITRONY1B	RC/Helitron	544	16	20.9	0	0	423	455	-89	+	(T)n	Simple_repeat	1	33	0	NA	Yes	NA	No	No	No
AT1TE09690	-	2984317	2984815	VANDAL17	DNA/MuDR	499	19	24.2	6	1.1	149	232	-267	+	(GTTTAAG)n	Simple_repeat	1	88	0	NA	Yes	NA	No	No	No
AT1TE09695	-	2986279	2986347	ATREP4	RC/Helitron	69	NA	NA	NA	NA	NA	NA	NA	NA	NA	NA	NA	NA	NA	NA	No	NA	No	No	No
AT1TE09700	-	2986348	2986950	ATREP2	RC/Helitron	603	3540	5.9	6.8	0	62	587	-16	+	ATREP2	Unspecified	3	564	0	564	Yes	1.06915	Yes	Yes	Yes
AT1TE09705	+	2986951	2987018	VANDAL8	DNA/MuDR	68	NA	NA	NA	NA	NA	NA	NA	NA	NA	NA	NA	NA	NA	NA	No	NA	No	No	No
AT1TE09820	-	3023386	3024890	ATREP6	RC/Helitron	1505	6364	3.5	0.1	0.2	599	1407	-98	+	Helitron-N5_AT	Unspecified	1	808	0	808	Yes	1.86262	Yes	Yes	Yes
AT1TE09820	-	3023386	3024890	ATREP6	RC/Helitron	1505	28	35	0	1.7	458	575	-930	+	(AT)n	Simple_repeat	1	116	0	NA	Yes	NA	No	No	No
AT1TE09820	-	3023386	3024890	ATREP6	RC/Helitron	1505	14	29.8	1.4	2.9	18	86	-1419	+	(TTTGATA)n	Simple_repeat	1	68	0	NA	Yes	NA	No	No	No
AT1TE09820	-	3023386	3024890	ATREP6	RC/Helitron	1505	15	5.6	0	0	2	20	-1485	+	(T)n	Simple_repeat	1	19	0	NA	Yes	NA	No	Yes	No
AT1TE09960	+	3068469	3069234	ATREP4	RC/Helitron	766	13	27.6	1.7	3.4	506	565	-201	+	(TAAA)n	Simple_repeat	1	59	0	NA	Yes	NA	No	No	No
AT1TE09970	-	3073227	3075036	ATREP3	RC/Helitron	1498	1519	7.8	0.4	0.8	94	340	-1158	+	ATREP3	Unspecified	1	246	-1851	2097	Yes	0.714354	Yes	Yes	Yes
AT1TE09970	-	3073227	3075036	ATREP3	RC/Helitron	1498	1245	7	1.3	2.2	340	571	-927	+	ATREP3	Unspecified	27	256	-1841	2097	Yes	0.714354	Yes	Yes	Yes
AT1TE09970	-	3073227	3075036	ATREP3	RC/Helitron	1498	6455	5	1.1	1.7	392	1409	-89	+	ATREP20	Unspecified	146	1157	-987	2144	Yes	0.698694	Yes	Yes	Yes
AT1TE09970	-	3073227	3075036	ATREP3	RC/Helitron	1498	462	4.6	4.6	0	1432	1496	-2	+	ATREP20	Unspecified	2077	2144	0	2144	Yes	0.698694	Yes	Yes	Yes
AT1TE09970	-	3073227	3075036	ATREP3	RC/Helitron	1498	14	29.5	0	4.7	6	72	-1426	+	(ATAA)n	Simple_repeat	1	64	0	NA	Yes	NA	No	No	No
AT1TE09975	+	3073312	3073623	ATHATN7	DNA/HAT	312	2204	7.5	1.9	0.6	1	310	-2	C	ATREP20	Unspecified	-673	1471	1158	2144	Yes	0.145522	No	Yes	No
AT1TE09980	-	3075051	3075419	ATREP10B	RC/Helitron	369	NA	NA	NA	NA	NA	NA	NA	NA	NA	NA	NA	NA	NA	NA	No	NA	No	No	No
AT1TE10030	+	3090084	3090272	ATCOPIA17	LTR/Copia	189	349	20.4	5.8	12.9	2	175	-14	+	Copia-23_AT-LTR	Unspecified	29	191	-11	202	Yes	0.935644	Yes	No	No
AT1TE10090	-	3109319	3109710	ATMU6N1	DNA/MuDR	392	NA	NA	NA	NA	NA	NA	NA	NA	NA	NA	NA	NA	NA	NA	No	NA	No	No	No
AT1TE10140	-	3124790	3125010	ATLINE1_3A	LINE/L1	221	374	25.3	9.9	3.4	1	221	0	+	L1-83_AT	Unspecified	5169	5403	-12	5415	Yes	0.0408126	No	No	No
AT1TE10190	+	3140347	3140718	HELITRONY1B	RC/Helitron	372	NA	NA	NA	NA	NA	NA	NA	NA	NA	NA	NA	NA	NA	NA	No	NA	No	No	No
AT1TE10470	+	3224486	3224558	ATCOPIA59	LTR/Copia	73	55	0	0	0	1	47	-26	+	(AG)n	Simple_repeat	1	47	0	NA	Yes	NA	No	Yes	No
AT1TE10550	+	3247448	3247570	HELITRONY3A	RC/Helitron	123	788	10.7	0	0	1	122	-1	+	Harbinger-N18_AT	Unspecified	97	218	-7	225	Yes	0.546667	Yes	No	No
AT1TE10555	-	3250197	3250578	ATREP11	RC/Helitron	382	NA	NA	NA	NA	NA	NA	NA	NA	NA	NA	NA	NA	NA	NA	No	NA	No	No	No
AT1TE10560	+	3250579	3251485	ATREP1	RC/Helitron	907	5873	5.9	1.8	0	32	899	-8	+	ATREP1	Unspecified	4	887	-1	888	Yes	1.0214	Yes	Yes	Yes
AT1TE10565	+	3251486	3252211	HELITRONY3	RC/Helitron	726	14	8.1	3.9	0	423	448	-278	+	(ATA)n	Simple_repeat	1	27	0	NA	Yes	NA	No	Yes	No
AT1TE10570	-	3252265	3252343	ATDNAI27T9C	DNA/MuDR	79	55	0	3.7	0	10	63	-16	+	(AG)n	Simple_repeat	1	56	0	NA	Yes	NA	No	Yes	No
AT1TE10600	-	3262077	3262304	ATIS112A	DNA/Harbinger	228	1487	4.4	0.9	0.9	1	228	0	+	ATIS112A	Unspecified	5107	5334	-1	5335	Yes	0.0427366	No	Yes	No
AT1TE10605	-	3262496	3262581	ATIS112A	DNA/Harbinger	86	702	4.7	0	0	1	86	0	+	ATIS112A	Unspecified	3210	3295	-2040	5335	Yes	0.01612	No	Yes	No
AT1TE10610	-	3263540	3263797	ATIS112A	DNA/Harbinger	258	1368	11.4	5.6	1.9	8	258	0	+	ATIS112A	Unspecified	1	260	-5075	5335	Yes	0.0483599	No	No	No
AT1TE10615	-	3264447	3264824	ATLINE1_6	LINE/L1	378	1032	29.5	1.6	1.9	1	377	-1	+	L1-56_AT	Unspecified	2679	3054	-608	3662	Yes	0.103222	No	No	No
AT1TE10830	+	3330818	3332913	ATLINE2	LINE/L1	1661	1884	0	0	0	1460	1661	0	+	L1-57_AT	Unspecified	3800	4001	-579	4580	Yes	0.362664	No	Yes	No
AT1TE10830	+	3330818	3332913	ATLINE2	LINE/L1	1661	13635	0	0	0	1	1460	-201	+	L1-57_AT	Unspecified	1906	3365	-1215	4580	Yes	0.362664	No	Yes	No
AT1TE10860	-	3342380	3342432	ATREP10D	RC/Helitron	53	NA	NA	NA	NA	NA	NA	NA	NA	NA	NA	NA	NA	NA	NA	No	NA	No	No	No
AT1TE10865	-	3342433	3343130	ATREP13	RC/Helitron	720	12	21	0	5	19	60	-660	+	(AATAAA)n	Simple_repeat	1	40	0	NA	Yes	NA	No	No	No
AT1TE10865	-	3342433	3343130	ATREP13	RC/Helitron	720	3437	10.9	7.4	0.6	101	707	-13	+	ATREP13	Unspecified	1	648	0	648	Yes	1.11111	Yes	No	No
AT1TE10870	-	3343131	3343466	HELITRONY1D	RC/Helitron	336	392	20.8	11.8	2.5	44	230	-106	C	VANDAL3	Unspecified	0	16666	16463	16666	Yes	0.0201608	No	No	No
AT1TE10875	-	3343469	3343773	ATREP3	RC/Helitron	305	NA	NA	NA	NA	NA	NA	NA	NA	NA	NA	NA	NA	NA	NA	No	NA	No	No	No
AT1TE10930	-	3360540	3360625	ATCOPIA78	LTR/Copia	86	697	0	0	0	1	86	0	+	ATCOPIA78LTR	Unspecified	355	440	0	440	Yes	0.195455	No	Yes	No
AT1TE10935	-	3360626	3361316	ATCOPIA78	LTR/Copia	691	285	2.9	0	0	657	691	0	+	ATCOPIA78LTR	Unspecified	320	354	-86	440	Yes	1.57045	Yes	Yes	Yes
AT1TE10935	-	3360626	3361316	ATCOPIA78	LTR/Copia	691	6008	0.9	0	0	1	670	-21	+	ATCOPIA78_I	Unspecified	872	1541	-2536	4077	Yes	0.169487	No	Yes	No
AT1TE10990	-	3380426	3380594	HELITRON4	RC/Helitron	169	NA	NA	NA	NA	NA	NA	NA	NA	NA	NA	NA	NA	NA	NA	No	NA	No	No	No
AT1TE10995	-	3380595	3381483	ATREP15	RC/Helitron	889	582	18.1	5.5	4	425	717	-172	C	MuDR-N6_AT	Unspecified	-437	302	6	739	Yes	1.20298	Yes	No	No
AT1TE11000	+	3381484	3381621	ATREP6	RC/Helitron	138	NA	NA	NA	NA	NA	NA	NA	NA	NA	NA	NA	NA	NA	NA	No	NA	No	No	No
AT1TE11020	+	3388028	3388400	ATENSPM6	DNA/En-Spm	373	12	18.6	0	10.6	157	208	-165	+	(CCTT)n	Simple_repeat	1	47	0	NA	Yes	NA	No	No	No
AT1TE11100	-	3413099	3413250	RP1_AT	DNA	152	273	18	18.8	3.6	9	152	0	+	RP1_AT	Unspecified	1	165	-109	274	Yes	0.554745	Yes	No	No
AT1TE11105	-	3413481	3413548	HELITRONY3	RC/Helitron	68	NA	NA	NA	NA	NA	NA	NA	NA	NA	NA	NA	NA	NA	NA	No	NA	No	No	No
AT1TE11110	+	3413549	3414889	ATREP3	RC/Helitron	1341	9856	3.6	0.8	0	6	1291	-50	+	ATREP3b	Unspecified	1	1296	0	1296	Yes	1.03472	Yes	Yes	Yes
AT1TE11115	-	3414890	3414911	HELITRONY1B	RC/Helitron	22	NA	NA	NA	NA	NA	NA	NA	NA	NA	NA	NA	NA	NA	NA	No	NA	No	No	No
AT1TE11150	+	3427848	3427917	HELITRONY1A	RC/Helitron	70	240	9.1	13.6	0	27	70	0	+	HELITRONY1B	Unspecified	3	52	-1259	1311	Yes	0.0533944	No	Yes	No
AT1TE11330	-	3481709	3482018	HELITRONY1D	RC/Helitron	310	NA	NA	NA	NA	NA	NA	NA	NA	NA	NA	NA	NA	NA	NA	No	NA	No	No	No
AT1TE11380	-	3497680	3498873	HELITRONY1E	RC/Helitron	1194	3482	6.7	0.6	0.2	646	1121	-73	+	ATREP2A	Unspecified	126	603	0	603	Yes	1.9801	Yes	Yes	Yes
AT1TE11380	-	3497680	3498873	HELITRONY1E	RC/Helitron	1194	3815	4.5	1.2	7	10	659	-535	+	HELITRONY1E	Unspecified	1	615	-676	1291	Yes	0.924864	Yes	Yes	Yes
AT1TE11385	-	3498874	3498959	HELITRONY1E	RC/Helitron	86	492	10.8	0	1.4	4	78	-8	+	ATREP1	Unspecified	1	74	-814	888	Yes	0.0968468	No	No	No
AT1TE11390	-	3498969	3498994	ATREP4	RC/Helitron	26	NA	NA	NA	NA	NA	NA	NA	NA	NA	NA	NA	NA	NA	NA	No	NA	No	No	No
AT1TE11410	+	3506360	3506498	ATCOPIA68	LTR/Copia	139	283	10.8	3	1.5	22	87	-52	+	ATCOPIA59_I	Unspecified	4203	4269	-2	4271	Yes	0.0325451	No	No	No
AT1TE11410	+	3506360	3506498	ATCOPIA68	LTR/Copia	139	270	8.6	0	0	39	108	-31	+	Gypsy-26_AT-I	Unspecified	8829	8898	-665	9563	Yes	0.0145352	No	Yes	No
AT1TE11450	+	3519607	3519979	BRODYAGA1A	DNA/MuDR	318	NA	NA	NA	NA	NA	NA	NA	NA	NA	NA	NA	NA	NA	NA	No	NA	No	No	No
AT1TE11470	+	3526587	3527171	AT9TSD1	DNA/MuDR	585	NA	NA	NA	NA	NA	NA	NA	NA	NA	NA	NA	NA	NA	NA	No	NA	No	No	No
AT1TE11475	+	3527230	3527497	BRODYAGA1A	DNA/MuDR	268	43	0	0	0	7	43	-225	+	(AT)n	Simple_repeat	1	37	0	NA	Yes	NA	No	Yes	No
AT1TE11530	-	3544313	3544749	BRODYAGA1A	DNA/MuDR	437	34	24.9	4.3	1.7	95	211	-226	+	(AT)n	Simple_repeat	1	120	0	NA	Yes	NA	No	No	No
AT1TE11535	-	3547014	3547591	BRODYAGA1	DNA/MuDR	578	4392	2.4	0.2	0	1	578	0	+	Harbinger-N7_AT	Unspecified	192	770	-206	976	Yes	0.592213	Yes	Yes	Yes
AT1TE11540	-	3547592	3547613	BRODYAGA1A	DNA/MuDR	22	NA	NA	NA	NA	NA	NA	NA	NA	NA	NA	NA	NA	NA	NA	No	NA	No	No	No
AT1TE11545	-	3547614	3547648	HELITRONY1D	RC/Helitron	35	250	5.9	0	0	1	34	-1	+	Harbinger-N7_AT	Unspecified	135	168	-808	976	Yes	0.0358607	No	Yes	No
AT1TE11555	-	3550865	3551041	ATREP9	RC/Helitron	177	NA	NA	NA	NA	NA	NA	NA	NA	NA	NA	NA	NA	NA	NA	No	NA	No	No	No
AT1TE11560	+	3551042	3551135	ATMUN1	DNA/MuDR	94	NA	NA	NA	NA	NA	NA	NA	NA	NA	NA	NA	NA	NA	NA	No	NA	No	No	No
AT1TE11565	-	3551136	3552618	HELITRONY1A	RC/Helitron	1483	8208	5.2	4.1	0.9	38	1281	-202	+	HELITRONY1B	Unspecified	1	1283	-28	1311	Yes	1.1312	Yes	Yes	Yes
AT1TE11565	-	3551136	3552618	HELITRONY1A	RC/Helitron	1483	18	8.5	0	0	1411	1435	-48	+	(T)n	Simple_repeat	1	25	0	NA	Yes	NA	No	Yes	No
AT1TE11570	+	3552619	3552896	HELITRONY3	RC/Helitron	278	NA	NA	NA	NA	NA	NA	NA	NA	NA	NA	NA	NA	NA	NA	No	NA	No	No	No
AT1TE11580	-	3557471	3557938	HELITRON2	RC/Helitron	468	NA	NA	NA	NA	NA	NA	NA	NA	NA	NA	NA	NA	NA	NA	No	NA	No	No	No
AT1TE11600	+	3564882	3564973	HELITRONY3	RC/Helitron	92	NA	NA	NA	NA	NA	NA	NA	NA	NA	NA	NA	NA	NA	NA	No	NA	No	No	No
AT1TE11605	+	3564974	3565127	ATTIR16T3A	DNA	154	585	11.6	4.5	4.5	1	154	0	+	ATTIR16T3A	Unspecified	2	155	-346	501	Yes	0.307385	No	No	No
AT1TE11630	-	3573163	3573682	ATREP10B	RC/Helitron	520	11	25.1	0	4.5	353	398	-122	+	(ATGATA)n	Simple_repeat	1	44	0	NA	Yes	NA	No	No	No
AT1TE11630	-	3573163	3573682	ATREP10B	RC/Helitron	520	14	11.5	0	3.5	307	336	-184	+	(AAAT)n	Simple_repeat	1	29	0	NA	Yes	NA	No	No	No
AT1TE11730	-	3605062	3605139	ATHILA8B	LTR/Gypsy	78	24	18.3	0	0	1	44	-34	+	(A)n	Simple_repeat	1	44	0	NA	Yes	NA	No	No	No
AT1TE11810	-	3630277	3630404	ATDNAI27T9A	DNA/MuDR	128	NA	NA	NA	NA	NA	NA	NA	NA	NA	NA	NA	NA	NA	NA	No	NA	No	No	No
AT1TE11950	+	3672593	3673012	VANDAL5	DNA/MuDR	420	719	22.4	6.6	6	1	365	-55	+	VANDAL5	Unspecified	609	975	-16940	17915	Yes	0.023444	No	No	No
AT1TE12090	-	3715119	3715209	ATLANTYS1	LTR/Gypsy	91	18	12	1.9	8	37	89	-2	+	(AGAAGA)n	Simple_repeat	1	50	0	NA	Yes	NA	No	No	No
AT1TE12090	-	3715119	3715209	ATLANTYS1	LTR/Gypsy	91	13	11.8	9.8	3.7	35	85	-6	+	(AGAGAGAG)n	Simple_repeat	1	54	0	NA	Yes	NA	No	No	No
AT1TE12130	+	3728505	3728801	ATTIRX1A	DNA	297	748	17.3	21	1.2	11	296	-1	+	ATTIRX1A	Unspecified	35	376	0	376	Yes	0.789894	Yes	No	No
AT1TE12135	+	3728969	3730413	ATLINE2	LINE/L1	1445	3765	29.3	2.9	2.3	1	1445	0	+	L1-55_AT	Unspecified	3819	5271	-3	5274	Yes	0.273986	No	No	No
AT1TE12220	+	3757423	3758040	HELITRONY3	RC/Helitron	618	NA	NA	NA	NA	NA	NA	NA	NA	NA	NA	NA	NA	NA	NA	No	NA	No	No	No
AT1TE12230	+	3761903	3762819	HELITRONY1E	RC/Helitron	917	3596	6.8	1	0	259	836	-81	+	ATREP1	Unspecified	3	586	-302	888	Yes	1.03266	Yes	Yes	Yes
AT1TE12230	+	3761903	3762819	HELITRONY1E	RC/Helitron	917	405	15.1	9.9	6.2	636	917	0	+	ATREP1	Unspecified	428	719	-169	888	Yes	1.03266	Yes	No	No
AT1TE12235	+	3762820	3762974	ATREP1	RC/Helitron	155	1076	4	3.2	3.9	1	155	0	+	ATREP1	Unspecified	720	873	-15	888	Yes	0.17455	No	Yes	No
AT1TE12240	+	3762975	3763156	ATREP2	RC/Helitron	182	NA	NA	NA	NA	NA	NA	NA	NA	NA	NA	NA	NA	NA	NA	No	NA	No	No	No
AT1TE12270	-	3770969	3771002	ATREP10D	RC/Helitron	34	NA	NA	NA	NA	NA	NA	NA	NA	NA	NA	NA	NA	NA	NA	No	NA	No	No	No
AT1TE12275	-	3771003	3772133	ATREP10D	RC/Helitron	1131	5895	1.8	0.7	0.1	319	1091	-40	+	ATREP10D	Unspecified	1	777	0	777	Yes	1.4556	Yes	Yes	Yes
AT1TE12280	+	3774282	3774495	ATMUN1	DNA/MuDR	214	305	29.7	1.4	2.4	1	214	0	+	ATMU2	Unspecified	3	214	-4230	4444	Yes	0.0481548	No	No	No
AT1TE12280	+	3774282	3774495	ATMUN1	DNA/MuDR	214	361	16.2	0	1.2	1	81	-133	+	ATMUN1	Unspecified	2	81	-919	1000	Yes	0.214	No	No	No
AT1TE12285	+	3775143	3775241	ATMUN1	DNA/MuDR	99	386	15.7	0	0	28	97	-2	C	ATMUN1	Unspecified	-930	70	1	1000	Yes	0.099	No	No	No
AT1TE12295	+	3780765	3785721	ATCOPIA78	LTR/Copia	4957	37501	0.2	0	0	440	4516	-441	+	ATCOPIA78_I	Unspecified	1	4077	0	4077	Yes	1.21584	Yes	Yes	Yes
AT1TE12295	+	3780765	3785721	ATCOPIA78	LTR/Copia	4957	3882	0	0	0	1	440	-4517	+	ATCOPIA78LTR	Unspecified	1	440	0	440	Yes	11.2659	Yes	Yes	Yes
AT1TE12295	+	3780765	3785721	ATCOPIA78	LTR/Copia	4957	3882	0	0	0	4517	4956	-1	+	ATCOPIA78LTR	Unspecified	1	440	0	440	Yes	11.2659	Yes	Yes	Yes
AT1TE12305	+	3790753	3790843	ATCOPIA46	LTR/Copia	91	370	21.1	2.2	1.1	1	91	0	+	ATCOPIA46B-LTR	Unspecified	186	277	-91	368	Yes	0.247283	No	No	No
AT1TE12310	-	3790844	3790907	ATCOPIA46	LTR/Copia	64	337	17.2	0	0	3	60	-4	+	ATCOPIA46LTR	Unspecified	1	58	-315	373	Yes	0.171582	No	No	No
AT1TE12420	-	3825294	3825411	ARNOLDY1	DNA/MuDR	118	NA	NA	NA	NA	NA	NA	NA	NA	NA	NA	NA	NA	NA	NA	No	NA	No	No	No
AT1TE12425	-	3825412	3825780	ARNOLDY2	DNA/MuDR	369	13	17	3	0	2	34	-335	+	(TTTAG)n	Simple_repeat	1	34	0	NA	Yes	NA	No	No	No
AT1TE12430	-	3825781	3827697	ARNOLDY1	DNA/MuDR	1917	11089	8.2	5	4	1	1917	0	+	ARNOLDY1	Unspecified	1	1934	-2	1936	Yes	0.990186	Yes	Yes	Yes
AT1TE12435	+	3827698	3827895	HELITRONY3	RC/Helitron	198	NA	NA	NA	NA	NA	NA	NA	NA	NA	NA	NA	NA	NA	NA	No	NA	No	No	No
AT1TE12440	+	3827896	3827918	ATREP11	RC/Helitron	23	NA	NA	NA	NA	NA	NA	NA	NA	NA	NA	NA	NA	NA	NA	No	NA	No	No	No
AT1TE12520	-	3851180	3851787	HELITRONY1D	RC/Helitron	608	NA	NA	NA	NA	NA	NA	NA	NA	NA	NA	NA	NA	NA	NA	No	NA	No	No	No
AT1TE12525	+	3851788	3851943	BRODYAGA2	DNA/MuDR	156	NA	NA	NA	NA	NA	NA	NA	NA	NA	NA	NA	NA	NA	NA	No	NA	No	No	No
AT1TE12660	+	3894686	3894779	ATCOPIA37	LTR/Copia	94	324	17.6	0	0	8	75	-19	+	ATCOPIA37_I	Unspecified	1262	1329	-3827	5156	Yes	0.0182312	No	No	No
AT1TE12665	+	3895094	3897046	ATCOPIA37	LTR/Copia	1155	444	31	2.9	2.5	32	269	-886	+	ATCOPIA37_I	Unspecified	3285	3523	-1633	5156	Yes	0.224011	No	No	No
AT1TE12665	+	3895094	3897046	ATCOPIA37	LTR/Copia	1155	337	28.1	5	10.1	234	534	-621	+	ATCOPIA37_I	Unspecified	4003	4289	-867	5156	Yes	0.224011	No	No	No
AT1TE12665	+	3895094	3897046	ATCOPIA37	LTR/Copia	1155	442	24.5	8.2	15.5	570	1072	-83	+	ATCOPIA37_I	Unspecified	4684	5154	-2	5156	Yes	0.224011	No	No	No
AT1TE12670	-	3897047	3897177	HELITRONY3	RC/Helitron	131	20	4.1	0	0	97	121	-10	+	(TA)n	Simple_repeat	1	25	0	NA	Yes	NA	No	Yes	No
AT1TE12675	-	3897178	3898168	ATDNA2T9C	DNA/MuDR	991	288	19.5	19.4	0.5	499	663	-328	+	Helitron-N3_AT	Unspecified	1	196	-2122	2318	Yes	0.427524	No	No	No
AT1TE12675	-	3897178	3898168	ATDNA2T9C	DNA/MuDR	991	14	12.7	0	0	473	498	-493	+	(AAAT)n	Simple_repeat	1	26	0	NA	Yes	NA	No	No	No
AT1TE12710	-	3909919	3909941	BRODYAGA2	DNA/MuDR	23	NA	NA	NA	NA	NA	NA	NA	NA	NA	NA	NA	NA	NA	NA	No	NA	No	No	No
AT1TE12715	+	3909942	3910026	ATREP4	RC/Helitron	85	NA	NA	NA	NA	NA	NA	NA	NA	NA	NA	NA	NA	NA	NA	No	NA	No	No	No
AT1TE12720	-	3910027	3910701	ATREP3	RC/Helitron	675	15	21.5	7.6	1.4	353	418	-257	+	(TCATTA)n	Simple_repeat	1	70	0	NA	Yes	NA	No	No	No
AT1TE12720	-	3910027	3910701	ATREP3	RC/Helitron	675	16	10.5	3.2	0	1	31	-644	+	(TTTTTA)n	Simple_repeat	1	32	0	NA	Yes	NA	No	No	No
AT1TE12720	-	3910027	3910701	ATREP3	RC/Helitron	675	1751	1.7	0.8	0	102	340	-335	+	ATREP3	Unspecified	1	241	-1856	2097	Yes	0.321888	No	Yes	No
AT1TE12725	+	3910702	3910762	HELITRON4	RC/Helitron	61	NA	NA	NA	NA	NA	NA	NA	NA	NA	NA	NA	NA	NA	NA	No	NA	No	No	No
AT1TE12750	+	3918677	3919183	ATREP5	RC/Helitron	507	NA	NA	NA	NA	NA	NA	NA	NA	NA	NA	NA	NA	NA	NA	No	NA	No	No	No
AT1TE12770	-	3925331	3926124	ATCOPIA30	LTR/Copia	794	16	21	3.9	1.9	631	681	-113	+	(AAT)n	Simple_repeat	1	52	0	NA	Yes	NA	No	No	No
AT1TE12770	-	3925331	3926124	ATCOPIA30	LTR/Copia	794	14	16.7	2.9	0	253	286	-508	+	(AAAT)n	Simple_repeat	1	35	0	NA	Yes	NA	No	No	No
AT1TE12775	+	3926904	3927654	HELITRONY3	RC/Helitron	751	NA	NA	NA	NA	NA	NA	NA	NA	NA	NA	NA	NA	NA	NA	No	NA	No	No	No
AT1TE12785	+	3931963	3932217	ATREP19	DNA	255	30	19.2	3.1	0	177	241	-14	+	(TA)n	Simple_repeat	1	67	0	NA	Yes	NA	No	No	No
AT1TE12790	-	3932218	3932527	DT1	DNA/Mariner	310	1262	14.5	0.4	0	5	259	-51	+	DT1	Unspecified	7	262	0	262	Yes	1.18321	Yes	No	No
AT1TE12795	-	3932528	3932593	ATREP10D	RC/Helitron	66	18	4.7	0	0	36	57	-9	+	(A)n	Simple_repeat	1	22	0	NA	Yes	NA	No	Yes	No
AT1TE12800	+	3932594	3932787	HELITRONY1D	RC/Helitron	194	NA	NA	NA	NA	NA	NA	NA	NA	NA	NA	NA	NA	NA	NA	No	NA	No	No	No
AT1TE12810	-	3936019	3937146	ATREP3	RC/Helitron	1128	NA	NA	NA	NA	NA	NA	NA	NA	NA	NA	NA	NA	NA	NA	No	NA	No	No	No
AT1TE12830	+	3944738	3944925	BRODYAGA1A	DNA/MuDR	188	NA	NA	NA	NA	NA	NA	NA	NA	NA	NA	NA	NA	NA	NA	No	NA	No	No	No
AT1TE12880	+	3960452	3960517	ATENSPM10	DNA/En-Spm	66	37	0	0	0	35	66	0	+	(AT)n	Simple_repeat	1	32	0	NA	Yes	NA	No	Yes	No
AT1TE13060	+	4015261	4015525	HARBINGER	DNA/Harbinger	265	63	0	0	0	9	62	-203	+	(TC)n	Simple_repeat	1	54	0	NA	Yes	NA	No	Yes	No
AT1TE13240	+	4071378	4071831	ATHILA6A	LTR/Gypsy	454	14	21.9	9.4	0	314	377	-77	+	(CACCTC)n	Simple_repeat	1	70	0	NA	Yes	NA	No	No	No
AT1TE13240	+	4071378	4071831	ATHILA6A	LTR/Gypsy	454	16	21.2	0	0	151	188	-266	+	(CCA)n	Simple_repeat	1	38	0	NA	Yes	NA	No	No	No
AT1TE13245	+	4071870	4072056	VANDAL1	DNA/MuDR	187	NA	NA	NA	NA	NA	NA	NA	NA	NA	NA	NA	NA	NA	NA	No	NA	No	No	No
AT1TE13270	-	4082294	4083025	HELITRONY1D	RC/Helitron	732	NA	NA	NA	NA	NA	NA	NA	NA	NA	NA	NA	NA	NA	NA	No	NA	No	No	No
AT1TE13300	+	4090942	4091432	HELITRONY2	RC/Helitron	491	15	8.5	0	0	46	70	-421	+	(GTAT)n	Simple_repeat	1	25	0	NA	Yes	NA	No	Yes	No
AT1TE13300	+	4090942	4091432	HELITRONY2	RC/Helitron	491	197	0	0	0	71	239	-252	+	(TAT)n	Simple_repeat	1	169	0	NA	Yes	NA	No	Yes	No
AT1TE13305	+	4093261	4093293	DT1	DNA/Mariner	33	NA	NA	NA	NA	NA	NA	NA	NA	NA	NA	NA	NA	NA	NA	No	NA	No	No	No
AT1TE13310	-	4093294	4094494	HELITRONY3	RC/Helitron	1201	738	9.2	0.8	0	1	119	-1082	C	DT1	Unspecified	-3	259	140	262	Yes	4.58397	Yes	Yes	Yes
AT1TE13310	-	4093294	4094494	HELITRONY3	RC/Helitron	1201	4665	6.7	6.7	0.3	445	1086	-115	+	SIMPLEHAT2	Unspecified	526	1208	0	1208	Yes	0.994205	Yes	Yes	Yes
AT1TE13310	-	4093294	4094494	HELITRONY3	RC/Helitron	1201	6002	5	0.1	0.3	118	856	-345	+	SIMPLEHAT2	Unspecified	1	738	-470	1208	Yes	0.994205	Yes	Yes	Yes
AT1TE13310	-	4093294	4094494	HELITRONY3	RC/Helitron	1201	431	21.9	10.8	8.1	930	1133	-68	C	SIMPLEHAT2	Unspecified	-27	1181	973	1208	Yes	0.994205	Yes	No	No
AT1TE13310	-	4093294	4094494	HELITRONY3	RC/Helitron	1201	654	10.3	0	0	1086	1201	0	C	DT1	Unspecified	-112	150	35	262	Yes	4.58397	Yes	No	No
AT1TE13320	+	4097906	4098872	ATREP3	RC/Helitron	967	NA	NA	NA	NA	NA	NA	NA	NA	NA	NA	NA	NA	NA	NA	No	NA	No	No	No
AT1TE13360	+	4109989	4110103	AT9NMU1	DNA/MuDR	115	NA	NA	NA	NA	NA	NA	NA	NA	NA	NA	NA	NA	NA	NA	No	NA	No	No	No
AT1TE13365	+	4110104	4111021	AT9NMU1	DNA/MuDR	918	8135	0.9	0.9	0	1	918	0	+	AT9NMU1	Unspecified	1	926	0	926	Yes	0.991361	Yes	Yes	Yes
AT1TE13370	-	4111033	4111110	ARNOLDY2	DNA/MuDR	78	NA	NA	NA	NA	NA	NA	NA	NA	NA	NA	NA	NA	NA	NA	No	NA	No	No	No
AT1TE13375	+	4111111	4113062	ARNOLDY1	DNA/MuDR	1952	10921	6.5	1.4	6.6	1	1807	-145	+	ARNOLDY1	Unspecified	7	1725	-211	1936	Yes	1.00826	Yes	Yes	Yes
AT1TE13375	+	4111111	4113062	ARNOLDY1	DNA/MuDR	1952	1421	14.8	6.2	8.4	1517	1952	0	+	ARNOLDY2	Unspecified	753	1179	0	1179	Yes	1.65564	Yes	No	No
AT1TE13380	-	4113063	4113122	ARNOLD1	DNA/MuDR	60	NA	NA	NA	NA	NA	NA	NA	NA	NA	NA	NA	NA	NA	NA	No	NA	No	No	No
AT1TE13430	+	4129817	4130189	BRODYAGA1A	DNA/MuDR	373	12	16	0	3.5	1	30	-343	+	(AATAA)n	Simple_repeat	1	29	0	NA	Yes	NA	No	No	No
AT1TE13430	+	4129817	4130189	BRODYAGA1A	DNA/MuDR	373	18	10.8	3.3	0	144	173	-200	+	(AT)n	Simple_repeat	1	31	0	NA	Yes	NA	No	No	No
AT1TE13440	+	4134118	4134164	ATREP11	RC/Helitron	47	NA	NA	NA	NA	NA	NA	NA	NA	NA	NA	NA	NA	NA	NA	No	NA	No	No	No
AT1TE13445	+	4134166	4134795	ATREP10B	RC/Helitron	630	NA	NA	NA	NA	NA	NA	NA	NA	NA	NA	NA	NA	NA	NA	No	NA	No	No	No
AT1TE13450	-	4135742	4136147	BRODYAGA2	DNA/MuDR	406	17	5	0	0	243	263	-143	+	(T)n	Simple_repeat	1	21	0	NA	Yes	NA	No	Yes	No
AT1TE13455	+	4136148	4137348	ATREP10B	RC/Helitron	1201	13	24.2	1.7	5.3	682	740	-461	+	(ATATG)n	Simple_repeat	1	57	0	NA	Yes	NA	No	No	No
AT1TE13560	+	4169823	4170537	ATREP15	RC/Helitron	715	12	17.5	8.9	0	375	419	-296	+	(TAATAAT)n	Simple_repeat	1	49	0	NA	Yes	NA	No	No	No
AT1TE13640	-	4193926	4194357	ATREP19	DNA	432	NA	NA	NA	NA	NA	NA	NA	NA	NA	NA	NA	NA	NA	NA	No	NA	No	No	No
AT1TE13690	-	4209164	4209607	ATMU3N1	DNA/MuDR	444	3739	5	0	0	1	444	0	+	ATMU3N1	Unspecified	3	446	0	446	Yes	0.995516	Yes	Yes	Yes
AT1TE13960	-	4292790	4293327	HELITRONY3	RC/Helitron	538	NA	NA	NA	NA	NA	NA	NA	NA	NA	NA	NA	NA	NA	NA	No	NA	No	No	No
AT1TE13965	+	4293328	4294088	HELITRONY1B	RC/Helitron	761	4670	5.2	10.8	0.5	2	760	-1	C	EnSpm-N3_AT	Unspecified	-9	841	5	850	Yes	0.895294	Yes	Yes	Yes
AT1TE13970	+	4294089	4294188	HELITRONY1E	RC/Helitron	100	NA	NA	NA	NA	NA	NA	NA	NA	NA	NA	NA	NA	NA	NA	No	NA	No	No	No
AT1TE13980	+	4297983	4298477	BRODYAGA2	DNA/MuDR	495	26	22.9	4.7	2.3	376	461	-34	+	(TA)n	Simple_repeat	1	88	0	NA	Yes	NA	No	No	No
AT1TE14020	+	4311538	4311639	ATREP11	RC/Helitron	102	NA	NA	NA	NA	NA	NA	NA	NA	NA	NA	NA	NA	NA	NA	No	NA	No	No	No
AT1TE14025	-	4311640	4312374	HELITRONY3	RC/Helitron	735	NA	NA	NA	NA	NA	NA	NA	NA	NA	NA	NA	NA	NA	NA	No	NA	No	No	No
AT1TE14080	+	4329224	4329320	ATHATN3	DNA/HAT	97	60	0	0	0	5	55	-42	+	(TA)n	Simple_repeat	1	51	0	NA	Yes	NA	No	Yes	No
AT1TE14085	+	4329877	4334393	ATMU4	DNA/MuDR	4517	42090	0	0	0	20	4515	-2	+	ATMU4	Unspecified	1	4496	0	4496	Yes	1.00467	Yes	Yes	Yes
AT1TE14210	-	4374596	4374826	ATMU10	DNA/MuDR	231	30	34.2	1.2	3	63	231	0	+	(AAGATG)n	Simple_repeat	1	166	0	NA	Yes	NA	No	No	No
AT1TE14210	-	4374596	4374826	ATMU10	DNA/MuDR	231	36	16.7	0	0	53	119	-112	+	(GAA)n	Simple_repeat	1	67	0	NA	Yes	NA	No	No	No
AT1TE14230	-	4381722	4382219	ATREP10A	RC/Helitron	498	19	23.9	4	4	337	410	-88	+	(TA)n	Simple_repeat	1	74	0	NA	Yes	NA	No	No	No
AT1TE14230	-	4381722	4382219	ATREP10A	RC/Helitron	498	968	13.6	0	2.2	25	212	-286	+	LTR-1_AT-LTR	Unspecified	1	184	-26	210	Yes	2.37143	Yes	No	No
AT1TE14310	-	4405694	4405995	META1	LTR/Copia	302	NA	NA	NA	NA	NA	NA	NA	NA	NA	NA	NA	NA	NA	NA	No	NA	No	No	No
AT1TE14315	-	4405996	4411119	META1	LTR/Copia	5129	1281	5.6	0	0	4958	5119	-10	+	META1_LTR	Unspecified	1	162	0	162	Yes	31.6605	Yes	Yes	Yes
AT1TE14315	-	4405996	4411119	META1	LTR/Copia	5129	1333	3.7	0	0	1	161	-4968	+	META1_LTR	Unspecified	2	162	0	162	Yes	31.6605	Yes	Yes	Yes
AT1TE14315	-	4405996	4411119	META1	LTR/Copia	5129	40834	1.5	0.7	0.2	162	4957	-172	+	META1_I	Unspecified	1	4821	0	4821	Yes	1.06389	Yes	Yes	Yes
AT1TE14320	-	4411120	4411234	META1	LTR/Copia	115	NA	NA	NA	NA	NA	NA	NA	NA	NA	NA	NA	NA	NA	NA	No	NA	No	No	No
AT1TE14325	+	4411795	4411881	ATLINE1_3A	LINE/L1	87	233	14.4	0	10.4	3	87	0	+	ATLINE1_3A	Unspecified	250	326	-4	330	Yes	0.263636	No	No	No
AT1TE14330	+	4413086	4413210	ATREP5	RC/Helitron	125	15	9.8	0	0	104	125	0	+	(AT)n	Simple_repeat	1	22	0	NA	Yes	NA	No	Yes	No
AT1TE14335	-	4413215	4414712	ATREP10D	RC/Helitron	1498	44	0	0	0	761	798	-700	+	(AT)n	Simple_repeat	1	38	0	NA	Yes	NA	No	Yes	No
AT1TE14340	+	4414713	4414908	ATREP15	RC/Helitron	196	17	4.9	0	0	116	136	-60	+	(A)n	Simple_repeat	1	21	0	NA	Yes	NA	No	Yes	No
AT1TE14345	+	4414909	4414953	HELITRONY1E	RC/Helitron	45	NA	NA	NA	NA	NA	NA	NA	NA	NA	NA	NA	NA	NA	NA	No	NA	No	No	No
AT1TE14350	+	4414959	4415610	ATREP5	RC/Helitron	652	33	5.1	2.4	0	8	48	-604	+	(AT)n	Simple_repeat	1	42	0	NA	Yes	NA	No	Yes	No
AT1TE14355	+	4415611	4415742	ATREP9	RC/Helitron	132	NA	NA	NA	NA	NA	NA	NA	NA	NA	NA	NA	NA	NA	NA	No	NA	No	No	No
AT1TE14500	+	4460813	4461312	ATREP15	RC/Helitron	500	NA	NA	NA	NA	NA	NA	NA	NA	NA	NA	NA	NA	NA	NA	No	NA	No	No	No
AT1TE14590	-	4487465	4487576	VANDAL3	DNA/MuDR	112	NA	NA	NA	NA	NA	NA	NA	NA	NA	NA	NA	NA	NA	NA	No	NA	No	No	No
AT1TE14600	+	4493275	4493928	ATREP3	RC/Helitron	654	12	20.3	2.3	4.7	17	60	-594	+	(TTATAA)n	Simple_repeat	1	43	0	NA	Yes	NA	No	No	No
AT1TE14600	+	4493275	4493928	ATREP3	RC/Helitron	654	14	14.1	2.2	7	580	624	-30	+	(TATTTT)n	Simple_repeat	1	43	0	NA	Yes	NA	No	No	No
AT1TE14640	+	4506332	4506450	ATHILA4C	LTR/Gypsy	119	22	19.9	0	0	73	113	-6	+	(A)n	Simple_repeat	1	41	0	NA	Yes	NA	No	No	No
AT1TE14645	-	4506945	4507041	ATREP11	RC/Helitron	97	245	13.9	18	2.9	9	97	0	+	ATREP11	Unspecified	929	1030	-23	1053	Yes	0.0921178	No	No	No
AT1TE14655	-	4512584	4512667	ATCOPIA59	LTR/Copia	84	NA	NA	NA	NA	NA	NA	NA	NA	NA	NA	NA	NA	NA	NA	No	NA	No	No	No
AT1TE14670	+	4519858	4520031	VANDAL1	DNA/MuDR	174	285	27.6	0	3.1	65	165	-9	+	ATHAT1	Unspecified	824	921	-3139	4060	Yes	0.0428571	No	No	No
AT1TE14670	+	4519858	4520031	VANDAL1	DNA/MuDR	174	261	23.9	0	0	54	141	-33	C	ATCOPIA24I	Unspecified	-1885	2822	2735	4707	Yes	0.0369662	No	No	No
AT1TE14670	+	4519858	4520031	VANDAL1	DNA/MuDR	174	228	20.8	0	10.3	34	140	-34	C	ATCOPIA24I	Unspecified	-1878	2829	2733	4707	Yes	0.0369662	No	No	No
AT1TE14670	+	4519858	4520031	VANDAL1	DNA/MuDR	174	305	19.1	0	0	70	153	-21	C	ATCOPIA24I	Unspecified	-1889	2818	2735	4707	Yes	0.0369662	No	No	No
AT1TE14730	-	4538949	4539356	BRODYAGA1A	DNA/MuDR	408	NA	NA	NA	NA	NA	NA	NA	NA	NA	NA	NA	NA	NA	NA	No	NA	No	No	No
AT1TE14750	+	4546279	4546388	ARNOLD2	DNA/MuDR	110	84	0	1.3	0	26	102	-8	+	(TTC)n	Simple_repeat	1	78	0	NA	Yes	NA	No	Yes	No
AT1TE14755	+	4546389	4546409	VANDAL8	DNA/MuDR	21	NA	NA	NA	NA	NA	NA	NA	NA	NA	NA	NA	NA	NA	NA	No	NA	No	No	No
AT1TE14820	-	4568341	4568452	ATCOPIA28	LTR/Copia	112	41	0	0	0	2	36	-76	+	(AT)n	Simple_repeat	1	35	0	NA	Yes	NA	No	Yes	No
AT1TE14860	-	4580427	4580846	HELITRONY3	RC/Helitron	420	NA	NA	NA	NA	NA	NA	NA	NA	NA	NA	NA	NA	NA	NA	No	NA	No	No	No
AT1TE14865	+	4582383	4583615	ATREP2	RC/Helitron	1233	3342	9.7	2.9	0.5	617	1167	-66	+	ATREP2	Unspecified	1	564	0	564	Yes	2.18617	Yes	Yes	Yes
AT1TE14865	+	4582383	4583615	ATREP2	RC/Helitron	1233	16	16.5	0	0	294	320	-913	+	(A)n	Simple_repeat	1	27	0	NA	Yes	NA	No	No	No
AT1TE14865	+	4582383	4583615	ATREP2	RC/Helitron	1233	14	14.4	0	9.5	410	455	-778	+	(AAACCT)n	Simple_repeat	1	42	0	NA	Yes	NA	No	No	No
AT1TE14865	+	4582383	4583615	ATREP2	RC/Helitron	1233	17	5.8	5	5	415	454	-779	+	(AAACCCT)n	Simple_repeat	1	40	0	NA	Yes	NA	No	Yes	No
AT1TE14870	+	4583616	4584299	HELITRONY1D	RC/Helitron	684	NA	NA	NA	NA	NA	NA	NA	NA	NA	NA	NA	NA	NA	NA	No	NA	No	No	No
AT1TE14900	-	4594517	4594550	ATREP4	RC/Helitron	34	NA	NA	NA	NA	NA	NA	NA	NA	NA	NA	NA	NA	NA	NA	No	NA	No	No	No
AT1TE14905	+	4594612	4595537	ATREP11	RC/Helitron	926	12	26.2	0	2.4	27	69	-857	+	(TAGATTT)n	Simple_repeat	1	42	0	NA	Yes	NA	No	No	No
AT1TE14910	+	4595538	4595817	ATREP10D	RC/Helitron	280	NA	NA	NA	NA	NA	NA	NA	NA	NA	NA	NA	NA	NA	NA	No	NA	No	No	No
AT1TE14990	-	4619725	4620115	HELITRON4	RC/Helitron	391	NA	NA	NA	NA	NA	NA	NA	NA	NA	NA	NA	NA	NA	NA	No	NA	No	No	No
AT1TE15090	-	4651559	4660722	ATREP10D	RC/Helitron	1481	17	15.3	0	0	1277	1305	-176	+	(A)n	Simple_repeat	1	29	0	NA	Yes	NA	No	No	No
AT1TE15090	-	4651559	4660722	ATREP10D	RC/Helitron	1481	31	0	0	0	1004	1030	-451	+	(AT)n	Simple_repeat	1	27	0	NA	Yes	NA	No	Yes	No
AT1TE15095	-	4659772	4659830	ATREP3	RC/Helitron	59	NA	NA	NA	NA	NA	NA	NA	NA	NA	NA	NA	NA	NA	NA	No	NA	No	No	No
AT1TE15100	+	4660723	4660763	HELITRONY3	RC/Helitron	41	NA	NA	NA	NA	NA	NA	NA	NA	NA	NA	NA	NA	NA	NA	No	NA	No	No	No
AT1TE15105	+	4660764	4660795	ATREP10D	RC/Helitron	32	NA	NA	NA	NA	NA	NA	NA	NA	NA	NA	NA	NA	NA	NA	No	NA	No	No	No
AT1TE15170	+	4683026	4685396	AT9MU1	DNA/MuDR	840	3150	21.5	7.8	1.6	17	840	0	+	AT9MU1	Unspecified	701	1574	-528	2102	Yes	0.399619	No	No	No
AT1TE15170	+	4683026	4685396	AT9MU1	DNA/MuDR	840	3283	1.6	0	0	1	376	-464	+	AT10MU1	Unspecified	658	1033	-2737	3770	Yes	0.222812	No	Yes	No
AT1TE15170	+	4683026	4685396	AT9MU1	DNA/MuDR	840	4315	0.4	0	0	374	840	0	+	AT10MU1	Unspecified	2564	3030	-740	3770	Yes	0.222812	No	Yes	No
AT1TE15175	+	4683975	4684349	ATMU1	DNA/MuDR	375	3398	0.8	0.5	0	1	375	0	+	AT10MU1	Unspecified	1607	1983	-1787	3770	Yes	0.0994695	No	Yes	No
AT1TE15180	+	4685519	4685630	AT9NMU1	DNA/MuDR	112	1004	0	0	0	1	112	0	+	AT10MU1	Unspecified	3153	3264	-506	3770	Yes	0.0297082	No	Yes	No
AT1TE15190	-	4689801	4690244	BRODYAGA1A	DNA/MuDR	444	NA	NA	NA	NA	NA	NA	NA	NA	NA	NA	NA	NA	NA	NA	No	NA	No	No	No
AT1TE15240	-	4706567	4708276	HELITRONY1B	RC/Helitron	1710	NA	NA	NA	NA	NA	NA	NA	NA	NA	NA	NA	NA	NA	NA	No	NA	No	No	No
AT1TE15245	+	4708277	4708466	ATREP15	RC/Helitron	190	NA	NA	NA	NA	NA	NA	NA	NA	NA	NA	NA	NA	NA	NA	No	NA	No	No	No
AT1TE15370	-	4748157	4748407	DRL1	DNA/HAT	251	NA	NA	NA	NA	NA	NA	NA	NA	NA	NA	NA	NA	NA	NA	No	NA	No	No	No
AT1TE15440	-	4769700	4770059	ATREP4	RC/Helitron	360	NA	NA	NA	NA	NA	NA	NA	NA	NA	NA	NA	NA	NA	NA	No	NA	No	No	No
AT1TE15445	-	4770060	4770663	ATREP2	RC/Helitron	604	4176	3.8	2.7	0	1	548	-56	+	ATREP2	Unspecified	2	564	0	564	Yes	1.07092	Yes	Yes	Yes
AT1TE15450	-	4770664	4770834	ATREP2A	RC/Helitron	171	NA	NA	NA	NA	NA	NA	NA	NA	NA	NA	NA	NA	NA	NA	No	NA	No	No	No
AT1TE15455	+	4770835	4770904	ATREP3	RC/Helitron	70	NA	NA	NA	NA	NA	NA	NA	NA	NA	NA	NA	NA	NA	NA	No	NA	No	No	No
AT1TE15500	-	4785103	4785157	HELITRONY1D	RC/Helitron	55	NA	NA	NA	NA	NA	NA	NA	NA	NA	NA	NA	NA	NA	NA	No	NA	No	No	No
AT1TE15505	-	4785160	4785273	ATREP3	RC/Helitron	114	NA	NA	NA	NA	NA	NA	NA	NA	NA	NA	NA	NA	NA	NA	No	NA	No	No	No
AT1TE15510	+	4785274	4787837	ATREP3	RC/Helitron	2564	7776	3.5	0.2	0	976	1981	-583	+	ATREP3	Unspecified	1090	2097	0	2097	Yes	1.2227	Yes	Yes	Yes
AT1TE15510	+	4785274	4787837	ATREP3	RC/Helitron	2564	5765	2.4	4.2	0	189	981	-1583	+	ATREP3	Unspecified	1	826	-1271	2097	Yes	1.2227	Yes	Yes	Yes
AT1TE15510	+	4785274	4787837	ATREP3	RC/Helitron	2564	16	27.3	0	3.4	2203	2263	-301	+	(ATATTAA)n	Simple_repeat	1	59	0	NA	Yes	NA	No	No	No
AT1TE15510	+	4785274	4787837	ATREP3	RC/Helitron	2564	454	21.1	0.7	5.8	859	1004	-1560	+	ATREP11	Unspecified	681	819	-234	1053	Yes	2.43495	Yes	No	No
AT1TE15510	+	4785274	4787837	ATREP3	RC/Helitron	2564	352	19.6	7.4	6.5	785	1013	-1551	+	ATREP4	Unspecified	1652	1882	-358	2240	Yes	1.14464	Yes	No	No
AT1TE15515	+	4787838	4788049	ATREP5	RC/Helitron	212	NA	NA	NA	NA	NA	NA	NA	NA	NA	NA	NA	NA	NA	NA	No	NA	No	No	No
AT1TE15600	-	4814530	4814987	ATREP3	RC/Helitron	458	573	24.3	2.6	2.3	1	307	-151	+	EnSpm-N4_AT	Unspecified	7	314	-1395	1709	Yes	0.267993	No	No	No
AT1TE15600	-	4814530	4814987	ATREP3	RC/Helitron	458	578	21	1.8	1.8	1	223	-235	+	EnSpm-N3_AT	Unspecified	8	230	-620	850	Yes	0.538824	Yes	No	No
AT1TE15650	+	4829796	4830189	HELITRONY1A	RC/Helitron	394	NA	NA	NA	NA	NA	NA	NA	NA	NA	NA	NA	NA	NA	NA	No	NA	No	No	No
AT1TE15660	-	4835450	4835616	ATCOPIA88	LTR/Copia	167	412	30.3	6.6	1.1	1	167	0	+	ATCOPIA88_I	Unspecified	3829	4004	-537	4541	Yes	0.036776	No	No	No
AT1TE15700	-	4846671	4846730	ATCOPIA62	LTR/Copia	60	319	14.1	0	3.5	2	60	0	+	ATCOPIA62LTR	Unspecified	1	57	-104	161	Yes	0.372671	No	No	No
AT1TE15780	-	4872080	4872219	HELITRONY1D	RC/Helitron	140	NA	NA	NA	NA	NA	NA	NA	NA	NA	NA	NA	NA	NA	NA	No	NA	No	No	No
AT1TE15785	-	4872220	4872684	ATREP4	RC/Helitron	465	15	8.3	2.1	11.4	124	171	-294	+	(AATTTT)n	Simple_repeat	1	44	0	NA	Yes	NA	No	Yes	No
AT1TE15840	-	4892277	4893055	ATREP11	RC/Helitron	779	14	10.8	0	6.2	583	616	-163	+	(CAAAA)n	Simple_repeat	1	32	0	NA	Yes	NA	No	No	No
AT1TE15890	+	4908296	4908451	ATCOPIA68	LTR/Copia	156	NA	NA	NA	NA	NA	NA	NA	NA	NA	NA	NA	NA	NA	NA	No	NA	No	No	No
AT1TE15960	-	4931018	4931086	ATCOPIA57	LTR/Copia	69	426	10.1	2.9	0	1	69	0	+	Copia-54_AT-LTR	Unspecified	238	308	0	308	Yes	0.224026	No	No	No
AT1TE16010	+	4945121	4945380	ARNOLDY2	DNA/MuDR	260	NA	NA	NA	NA	NA	NA	NA	NA	NA	NA	NA	NA	NA	NA	No	NA	No	No	No
AT1TE16080	+	4966556	4967016	ATREP6	RC/Helitron	461	3408	2.4	2.2	0.4	5	461	0	+	ATREP6	Unspecified	725	1189	0	1189	Yes	0.387721	No	Yes	No
AT1TE16150	-	4987764	4987868	ATENSPM4	DNA/En-Spm	105	NA	NA	NA	NA	NA	NA	NA	NA	NA	NA	NA	NA	NA	NA	No	NA	No	No	No
AT1TE16155	-	4987869	4988882	ATREP15	RC/Helitron	1014	12	19.4	0	5.4	388	426	-588	+	(TTAAAAA)n	Simple_repeat	1	37	0	NA	Yes	NA	No	No	No
AT1TE16155	-	4987869	4988882	ATREP15	RC/Helitron	1014	15	16.9	2.3	4.7	377	420	-594	+	(TTAA)n	Simple_repeat	1	43	0	NA	Yes	NA	No	No	No
AT1TE16155	-	4987869	4988882	ATREP15	RC/Helitron	1014	16	14.2	7.3	2.3	730	770	-244	+	(AT)n	Simple_repeat	1	43	0	NA	Yes	NA	No	No	No
AT1TE16260	+	5022763	5023295	HELITRONY3	RC/Helitron	533	NA	NA	NA	NA	NA	NA	NA	NA	NA	NA	NA	NA	NA	NA	No	NA	No	No	No
AT1TE16265	+	5025647	5025808	ATIS112A	DNA/Harbinger	162	399	18.7	0.6	20.7	1	162	0	+	ATIS112A	Unspecified	2527	2661	-2674	5335	Yes	0.0303655	No	No	No
AT1TE16275	+	5030107	5030262	ATIS112A	DNA/Harbinger	156	378	21.4	0.6	16.3	1	156	0	+	ATIS112A	Unspecified	2527	2661	-2674	5335	Yes	0.0292409	No	No	No
AT1TE16320	-	5044510	5044605	ATREP3	RC/Helitron	96	NA	NA	NA	NA	NA	NA	NA	NA	NA	NA	NA	NA	NA	NA	No	NA	No	No	No
AT1TE16325	+	5044606	5045303	TNAT1A	DNA	698	2470	12.6	8.9	0.3	25	549	-149	+	TNAT1A	Unspecified	32	601	-8	609	Yes	1.14614	Yes	No	No
AT1TE16330	-	5045304	5045665	ATREP11A	RC/Helitron	362	284	13.8	6	4.7	177	260	-102	+	MuDR-N8_AT	Unspecified	1	85	-1113	1198	Yes	0.30217	No	No	No
AT1TE16370	-	5058197	5058727	HELITRON4	RC/Helitron	531	NA	NA	NA	NA	NA	NA	NA	NA	NA	NA	NA	NA	NA	NA	No	NA	No	No	No
AT1TE16450	+	5082821	5083651	ATREP15	RC/Helitron	831	NA	NA	NA	NA	NA	NA	NA	NA	NA	NA	NA	NA	NA	NA	No	NA	No	No	No
AT1TE16500	+	5098849	5099142	VANDAL6	DNA/MuDR	294	549	18.7	2.4	8.1	110	278	-16	+	VANDAL6	Unspecified	5048	5207	-3183	8390	Yes	0.0350417	No	No	No
AT1TE16500	+	5098849	5099142	VANDAL6	DNA/MuDR	294	441	17	8	10.7	13	262	-32	C	Gypsy-35_AT-I	Unspecified	-2424	2095	1852	4519	Yes	0.0650586	No	No	No
AT1TE16500	+	5098849	5099142	VANDAL6	DNA/MuDR	294	510	13.8	11	9.9	63	271	-23	C	Gypsy-35_AT-I	Unspecified	-2510	2009	1799	4519	Yes	0.0650586	No	No	No
AT1TE16500	+	5098849	5099142	VANDAL6	DNA/MuDR	294	807	11.2	9.1	7.2	1	231	-63	C	Gypsy-35_AT-I	Unspecified	-2486	2033	1799	4519	Yes	0.0650586	No	No	No
AT1TE16505	+	5100442	5100610	VANDAL6	DNA/MuDR	169	590	11.4	0.9	2.8	16	123	-46	+	VANDAL6	Unspecified	5131	5236	-3154	8390	Yes	0.020143	No	No	No
AT1TE16505	+	5100442	5100610	VANDAL6	DNA/MuDR	169	561	9.3	8.4	9.8	1	155	-14	C	Gypsy-35_AT-I	Unspecified	-2515	2004	1852	4519	Yes	0.0373977	No	Yes	No
AT1TE16505	+	5100442	5100610	VANDAL6	DNA/MuDR	169	594	8	1	3	1	103	-66	+	VANDAL6	Unspecified	5136	5236	-3154	8390	Yes	0.020143	No	Yes	No
AT1TE16580	+	5123634	5123802	BRODYAGA1A	DNA/MuDR	169	NA	NA	NA	NA	NA	NA	NA	NA	NA	NA	NA	NA	NA	NA	No	NA	No	No	No
AT1TE16590	-	5129880	5130004	BRODYAGA1A	DNA/MuDR	125	NA	NA	NA	NA	NA	NA	NA	NA	NA	NA	NA	NA	NA	NA	No	NA	No	No	No
AT1TE16595	+	5130005	5130759	HELITRON2	RC/Helitron	755	NA	NA	NA	NA	NA	NA	NA	NA	NA	NA	NA	NA	NA	NA	No	NA	No	No	No
AT1TE16800	-	5194223	5194711	ATREP19	DNA	489	NA	NA	NA	NA	NA	NA	NA	NA	NA	NA	NA	NA	NA	NA	No	NA	No	No	No
AT1TE16810	+	5197905	5198865	HELITRONY1E	RC/Helitron	961	1943	7.3	0	0.3	673	961	0	+	DNA3-4_AT	Unspecified	10	297	-44	341	Yes	2.81818	Yes	Yes	Yes
AT1TE17030	-	5265726	5268602	Unassigned	Unassigned	2877	NA	NA	NA	NA	NA	NA	NA	NA	NA	NA	NA	NA	NA	NA	No	NA	No	No	No
AT1TE17050	+	5275965	5276773	VANDAL17	DNA/MuDR	809	18	29.6	4.3	1.1	577	668	-141	+	(TTCTCC)n	Simple_repeat	1	95	0	NA	Yes	NA	No	No	No
AT1TE17090	-	5288933	5289334	HELITRONY3	RC/Helitron	402	NA	NA	NA	NA	NA	NA	NA	NA	NA	NA	NA	NA	NA	NA	No	NA	No	No	No
AT1TE17095	-	5289335	5290044	ATREP11	RC/Helitron	710	NA	NA	NA	NA	NA	NA	NA	NA	NA	NA	NA	NA	NA	NA	No	NA	No	No	No
AT1TE17300	-	5353335	5353756	ATENSPM8	DNA/En-Spm	422	3103	7.6	0.2	0.7	1	422	0	+	EnSpm-8_AT	Unspecified	5867	6286	-111	6397	Yes	0.0659684	No	Yes	No
AT1TE17305	-	5353757	5353862	ATENSPM8	DNA/En-Spm	106	747	9.4	0	0	1	106	0	+	EnSpm-8_AT	Unspecified	5761	5866	-531	6397	Yes	0.0165703	No	Yes	No
AT1TE17315	+	5357354	5357511	ATTIRTA1	DNA/Tc1	158	251	20	3	4.7	8	138	-20	+	Mariner-N3_AT	Unspecified	72	200	-17	217	Yes	0.728111	Yes	No	No
AT1TE17320	-	5359022	5359174	RathE3_cons	RathE3_cons	153	610	23.2	13	0	1	138	-15	+	AtSB4	Unspecified	3	158	-1	159	Yes	0.962264	Yes	No	No
AT1TE17360	+	5372483	5373191	ATREP3	RC/Helitron	709	NA	NA	NA	NA	NA	NA	NA	NA	NA	NA	NA	NA	NA	NA	No	NA	No	No	No
AT1TE17365	+	5375978	5376341	BRODYAGA1A	DNA/MuDR	364	22	24.7	5.6	0	4	75	-289	+	(AT)n	Simple_repeat	1	76	0	NA	Yes	NA	No	No	No
AT1TE17365	+	5375978	5376341	BRODYAGA1A	DNA/MuDR	364	11	20	1.9	8	280	332	-32	+	(TTATTG)n	Simple_repeat	1	50	0	NA	Yes	NA	No	No	No
AT1TE17370	+	5378225	5378613	ATHATN5	DNA/HAT	389	1251	17.9	4	1.4	1	351	-38	+	ATHATN5	Unspecified	1	360	-181	541	Yes	0.719039	Yes	No	No
AT1TE17410	-	5391194	5391425	ATREP5	RC/Helitron	232	NA	NA	NA	NA	NA	NA	NA	NA	NA	NA	NA	NA	NA	NA	No	NA	No	No	No
AT1TE17415	+	5391427	5392691	BRODYAGA2	DNA/MuDR	1265	9706	3.8	0	0	1	1249	-16	+	BRODYAGA2	Unspecified	2	1250	0	1250	Yes	1.012	Yes	Yes	Yes
AT1TE17510	+	5422382	5422455	HELITRONY1D	RC/Helitron	74	NA	NA	NA	NA	NA	NA	NA	NA	NA	NA	NA	NA	NA	NA	No	NA	No	No	No
AT1TE17515	+	5422456	5423198	ATREP10D	RC/Helitron	743	NA	NA	NA	NA	NA	NA	NA	NA	NA	NA	NA	NA	NA	NA	No	NA	No	No	No
AT1TE17550	+	5436579	5436720	ATREP10D	RC/Helitron	142	NA	NA	NA	NA	NA	NA	NA	NA	NA	NA	NA	NA	NA	NA	No	NA	No	No	No
AT1TE17555	-	5436721	5437872	ATREP1	RC/Helitron	1152	5919	5.6	3.1	1.6	86	960	-192	+	ATREP1	Unspecified	1	888	0	888	Yes	1.2973	Yes	Yes	Yes
AT1TE17560	-	5437873	5438207	HELITRONY1D	RC/Helitron	335	NA	NA	NA	NA	NA	NA	NA	NA	NA	NA	NA	NA	NA	NA	No	NA	No	No	No
AT1TE17610	-	5451893	5452078	VANDAL1	DNA/MuDR	186	NA	NA	NA	NA	NA	NA	NA	NA	NA	NA	NA	NA	NA	NA	No	NA	No	No	No
AT1TE17830	-	5518083	5518138	ATLINEIII	LINE/L1	56	501	1.8	0	0	1	56	0	+	ATLINEIII	Unspecified	1	56	-5352	5408	Yes	0.010355	No	Yes	No
AT1TE17870	+	5531243	5531284	ATREP1	RC/Helitron	42	NA	NA	NA	NA	NA	NA	NA	NA	NA	NA	NA	NA	NA	NA	No	NA	No	No	No
AT1TE17875	+	5531285	5531953	ATREP2A	RC/Helitron	669	4280	6.7	1.5	0.2	13	607	-62	+	ATREP2A	Unspecified	1	603	0	603	Yes	1.10945	Yes	Yes	Yes
AT1TE18210	-	5634545	5635101	BRODYAGA2	DNA/MuDR	557	NA	NA	NA	NA	NA	NA	NA	NA	NA	NA	NA	NA	NA	NA	No	NA	No	No	No
AT1TE18215	-	5635102	5635464	ATREP9	RC/Helitron	363	NA	NA	NA	NA	NA	NA	NA	NA	NA	NA	NA	NA	NA	NA	No	NA	No	No	No
AT1TE18220	-	5636842	5638117	HELITRONY1E	RC/Helitron	1276	16	38.5	0	2	214	314	-962	+	(TTAAAAT)n	Simple_repeat	1	99	0	NA	Yes	NA	No	No	No
AT1TE18220	-	5636842	5638117	HELITRONY1E	RC/Helitron	1276	13	20.5	0	4.9	753	795	-481	+	(TTAAAAT)n	Simple_repeat	1	41	0	NA	Yes	NA	No	No	No
AT1TE18220	-	5636842	5638117	HELITRONY1E	RC/Helitron	1276	17	18.8	6	1.9	915	964	-312	+	(AT)n	Simple_repeat	1	52	0	NA	Yes	NA	No	No	No
AT1TE18220	-	5636842	5638117	HELITRONY1E	RC/Helitron	1276	17	0	4.2	0	1027	1050	-226	+	(ATT)n	Simple_repeat	1	25	0	NA	Yes	NA	No	Yes	No
AT1TE18270	+	5653689	5653775	ATCOPIA28	LTR/Copia	87	61	0	0	0	32	83	-4	+	(AT)n	Simple_repeat	1	52	0	NA	Yes	NA	No	Yes	No
AT1TE18275	-	5655868	5656061	HARBINGER	DNA/Harbinger	194	929	8	0.5	19.8	8	194	0	+	HARBINGER	Unspecified	1098	1254	-4128	5382	Yes	0.0360461	No	Yes	No
AT1TE18280	+	5657195	5657320	HELITRONY3	RC/Helitron	126	NA	NA	NA	NA	NA	NA	NA	NA	NA	NA	NA	NA	NA	NA	No	NA	No	No	No
AT1TE18285	-	5657321	5657736	ATREP13	RC/Helitron	416	2608	7	5.5	0.7	1	416	0	+	ATREP13	Unspecified	185	620	-28	648	Yes	0.641975	Yes	Yes	Yes
AT1TE18290	-	5657737	5657944	ATREP10B	RC/Helitron	208	830	10.2	0	3.6	8	138	-70	+	ATREP13	Unspecified	3	131	-517	648	Yes	0.320988	No	No	No
AT1TE18290	-	5657737	5657944	ATREP10B	RC/Helitron	208	830	10.2	0	3.6	186	195	-13	+	ATREP13	Unspecified	132	140	-508	648	Yes	0.320988	No	No	No
AT1TE18290	-	5657737	5657944	ATREP10B	RC/Helitron	208	30	0	0	9.3	139	185	-23	+	(TTATT)n	Simple_repeat	1	43	0	NA	Yes	NA	No	Yes	No
AT1TE18295	-	5657945	5659382	ATREP10B	RC/Helitron	1438	294	8.9	1.8	1.8	236	292	-1146	+	Helitron-N10_AT	Unspecified	683	739	-1338	2077	Yes	0.692345	Yes	Yes	Yes
AT1TE18295	-	5657945	5659382	ATREP10B	RC/Helitron	1438	434	7.6	4.5	1.4	197	263	-1175	+	ATREP10A	Unspecified	27	95	-1285	1380	Yes	1.04203	Yes	Yes	Yes
AT1TE18295	-	5657945	5659382	ATREP10B	RC/Helitron	1438	716	3.5	0	0	115	200	-1238	+	ATREP10A	Unspecified	1	86	-1294	1380	Yes	1.04203	Yes	Yes	Yes
AT1TE18295	-	5657945	5659382	ATREP10B	RC/Helitron	1438	9875	1.9	0	0	249	1438	0	+	ATREP10A	Unspecified	191	1380	0	1380	Yes	1.04203	Yes	Yes	Yes
AT1TE18295	-	5657945	5659382	ATREP10B	RC/Helitron	1438	275	26	0	1.3	192	269	-1169	+	ATREP10C	Unspecified	22	98	-555	653	Yes	2.20214	Yes	No	No
AT1TE18295	-	5657945	5659382	ATREP10B	RC/Helitron	1438	599	10.9	4.1	2.4	79	200	-1238	+	Helitron-N10_AT	Unspecified	463	586	-1491	2077	Yes	0.692345	Yes	No	No
AT1TE18300	-	5659383	5659406	ATREP10B	RC/Helitron	24	NA	NA	NA	NA	NA	NA	NA	NA	NA	NA	NA	NA	NA	NA	No	NA	No	No	No
AT1TE18370	+	5679268	5681449	TAG2	DNA/HAT	1751	2994	0.9	0	0	1	325	-1426	+	hAT-5N2_AT	Unspecified	2	326	-2281	2607	Yes	0.671653	Yes	Yes	Yes
AT1TE18370	+	5679268	5681449	TAG2	DNA/HAT	1751	12894	0.1	0	0.8	325	1751	0	+	hAT-5N2_AT	Unspecified	769	2183	-424	2607	Yes	0.671653	Yes	Yes	Yes
AT1TE18375	+	5681490	5681628	TAG2	DNA/HAT	139	1275	0	0	0	1	139	0	+	hAT-5N2_AT	Unspecified	2224	2362	-245	2607	Yes	0.053318	No	Yes	No
AT1TE18380	+	5681629	5681695	TAG2	DNA/HAT	67	561	0	0	0	1	67	0	+	hAT-5N2_AT	Unspecified	2363	2429	-178	2607	Yes	0.0257	No	Yes	No
AT1TE18385	+	5681696	5681873	TAG2	DNA/HAT	178	1656	0	0	0	1	178	0	+	hAT-5N2_AT	Unspecified	2430	2607	0	2607	Yes	0.0682777	No	Yes	No
AT1TE18410	+	5691740	5696671	ATCOPIA89	LTR/Copia	4932	1179	13.1	4.8	0	4727	4932	0	+	Copia-1_AT-LTR	Unspecified	1	216	-16	232	Yes	21.2586	Yes	No	No
AT1TE18410	+	5691740	5696671	ATCOPIA89	LTR/Copia	4932	1135	11.7	11.7	0	1	205	-4727	+	Copia-1_AT-LTR	Unspecified	4	232	0	232	Yes	21.2586	Yes	No	No
AT1TE18410	+	5691740	5696671	ATCOPIA89	LTR/Copia	4932	33782	10.2	0	0.1	206	4726	-206	+	Copia-1_AT-I	Unspecified	1	4520	0	4520	Yes	1.09115	Yes	No	No
AT1TE18415	+	5696672	5696699	ATCOPIA89	LTR/Copia	28	NA	NA	NA	NA	NA	NA	NA	NA	NA	NA	NA	NA	NA	NA	No	NA	No	No	No
AT1TE18700	+	5784963	5785335	ATCOPIA9	LTR/Copia	373	301	25.7	7.7	2.8	27	194	-179	+	ATCOPIA9LTR	Unspecified	4	179	-204	383	Yes	0.97389	Yes	No	No
AT1TE18740	-	5797260	5797340	ATENSPM5	DNA/En-Spm	81	17	8.8	2.3	7.3	1	43	-38	+	(TCTTTT)n	Simple_repeat	1	41	0	NA	Yes	NA	No	Yes	No
AT1TE18740	-	5797260	5797340	ATENSPM5	DNA/En-Spm	81	19	0	13.9	0	7	42	-39	+	(TTC)n	Simple_repeat	1	41	0	NA	Yes	NA	No	Yes	No
AT1TE18745	-	5797671	5797691	ATCOPIA92	LTR/Copia	21	NA	NA	NA	NA	NA	NA	NA	NA	NA	NA	NA	NA	NA	NA	No	NA	No	No	No
AT1TE18750	-	5797692	5797910	ATCOPIA92	LTR/Copia	219	310	6.4	1.4	9.4	151	219	0	+	ATCOPIA92_I	Unspecified	1	64	-4473	4537	Yes	0.0482698	No	Yes	No
AT1TE18770	-	5805366	5805709	VANDAL5A	DNA/MuDR	344	1206	14.9	3.3	4.4	36	308	-36	+	VANDAL5A	Unspecified	1457	1726	-6001	7727	Yes	0.0445192	No	No	No
AT1TE18775	-	5807742	5807891	ATDNAI27T9B	DNA/MuDR	150	57	19.8	0	0	40	143	-7	+	(T)n	Simple_repeat	1	104	0	NA	Yes	NA	No	No	No
AT1TE18785	+	5811510	5811551	ATREP15	RC/Helitron	42	NA	NA	NA	NA	NA	NA	NA	NA	NA	NA	NA	NA	NA	NA	No	NA	No	No	No
AT1TE18790	+	5811552	5812560	ATREP10D	RC/Helitron	1009	19	11.7	0	0	320	347	-662	+	(T)n	Simple_repeat	1	28	0	NA	Yes	NA	No	No	No
AT1TE18790	+	5811552	5812560	ATREP10D	RC/Helitron	1009	18	0	3.9	3.9	127	152	-857	+	(AT)n	Simple_repeat	1	26	0	NA	Yes	NA	No	Yes	No
AT1TE18795	+	5812561	5812700	ATREP15	RC/Helitron	140	NA	NA	NA	NA	NA	NA	NA	NA	NA	NA	NA	NA	NA	NA	No	NA	No	No	No
AT1TE18810	-	5819555	5820091	HELITRONY1E	RC/Helitron	537	580	23.2	6	4.9	66	350	-187	+	DNA3-3_AT	Unspecified	3	290	-112	402	Yes	1.33582	Yes	No	No
AT1TE18810	-	5819555	5820091	HELITRONY1E	RC/Helitron	537	43	8.4	1.6	0	396	458	-79	+	(AT)n	Simple_repeat	1	64	0	NA	Yes	NA	No	Yes	No
AT1TE18950	-	5862802	5862941	VANDAL8	DNA/MuDR	140	NA	NA	NA	NA	NA	NA	NA	NA	NA	NA	NA	NA	NA	NA	No	NA	No	No	No
AT1TE18955	+	5862942	5863537	ATREP2	RC/Helitron	596	3977	7.1	0.5	0.2	9	570	-26	+	ATREP2	Unspecified	1	564	0	564	Yes	1.05674	Yes	Yes	Yes
AT1TE18960	+	5863538	5863602	ATREP3	RC/Helitron	65	NA	NA	NA	NA	NA	NA	NA	NA	NA	NA	NA	NA	NA	NA	No	NA	No	No	No
AT1TE19050	+	5890525	5890604	ATTIRX1A	DNA	80	251	13.9	0	3.1	6	72	-8	+	ATTIRX1B	Unspecified	295	359	-8	367	Yes	0.217984	No	No	No
AT1TE19080	-	5898868	5898933	ATREP3	RC/Helitron	66	NA	NA	NA	NA	NA	NA	NA	NA	NA	NA	NA	NA	NA	NA	No	NA	No	No	No
AT1TE19085	+	5898934	5899206	ATTIRX1C	DNA	273	2080	5.1	0	0	1	273	0	+	ATTIRX1C	Unspecified	1	273	-133	406	Yes	0.672414	Yes	Yes	Yes
AT1TE19090	-	5899208	5899868	ATREP2	RC/Helitron	661	754	8.7	0	2.6	1	118	-543	C	ATTIRX1C	Unspecified	-22	384	270	406	Yes	1.62808	Yes	Yes	Yes
AT1TE19090	-	5899208	5899868	ATREP2	RC/Helitron	661	4183	3.5	2.9	0	115	661	0	+	ATREP2	Unspecified	1	563	-1	564	Yes	1.17199	Yes	Yes	Yes
AT1TE19095	+	5899869	5899901	ATTIRX1C	DNA	33	NA	NA	NA	NA	NA	NA	NA	NA	NA	NA	NA	NA	NA	NA	No	NA	No	No	No
AT1TE19130	+	5911725	5916535	ATMU3	DNA/MuDR	4811	43185	0.9	1.4	0.5	1	4811	0	+	ATMU3	Unspecified	1	4853	0	4853	Yes	0.991346	Yes	Yes	Yes
AT1TE19135	+	5916536	5916583	ATMU7	DNA/MuDR	48	NA	NA	NA	NA	NA	NA	NA	NA	NA	NA	NA	NA	NA	NA	No	NA	No	No	No
AT1TE19270	-	5958628	5959682	ATLINE1_2	LINE/L1	1064	996	6.5	2.2	0.7	1	139	-925	+	ATLINE1_2	Unspecified	4250	4390	-1424	5814	Yes	0.183007	No	Yes	No
AT1TE19270	-	5958628	5959682	ATLINE1_2	LINE/L1	1064	8364	1.3	0	0.1	123	1054	-10	+	ATLINE1_2	Unspecified	4884	5814	0	5814	Yes	0.183007	No	Yes	No
AT1TE19280	+	5963974	5964607	VANDAL17	DNA/MuDR	634	NA	NA	NA	NA	NA	NA	NA	NA	NA	NA	NA	NA	NA	NA	No	NA	No	No	No
AT1TE19285	-	5965476	5967002	SIMPLEHAT2	DNA/HAT	1527	4253	7.9	1.5	1	427	1030	-497	+	SIMPLEHAT2	Unspecified	329	935	-273	1208	Yes	1.26407	Yes	Yes	Yes
AT1TE19285	-	5965476	5967002	SIMPLEHAT2	DNA/HAT	1527	6514	7.3	0.9	0.5	652	1527	0	+	SIMPLEHAT2	Unspecified	329	1208	0	1208	Yes	1.26407	Yes	Yes	Yes
AT1TE19285	-	5965476	5967002	SIMPLEHAT2	DNA/HAT	1527	4488	6.7	1.2	0.7	510	1110	-417	+	SIMPLEHAT2	Unspecified	329	932	-276	1208	Yes	1.26407	Yes	Yes	Yes
AT1TE19285	-	5965476	5967002	SIMPLEHAT2	DNA/HAT	1527	6897	6.2	2	0.5	1	919	-608	+	SIMPLEHAT2	Unspecified	4	935	-273	1208	Yes	1.26407	Yes	Yes	Yes
AT1TE19285	-	5965476	5967002	SIMPLEHAT2	DNA/HAT	1527	2011	25.9	1	6.1	360	1238	-289	+	Harbinger-N8_AT	Unspecified	368	1204	-260	1464	Yes	1.04303	Yes	No	No
AT1TE19290	-	5967003	5967260	HELITRONY3	RC/Helitron	258	233	28	4.8	4.8	1	124	-134	C	ATHPOGO	Unspecified	-454	1660	1537	2114	Yes	0.122044	No	No	No
AT1TE19295	+	5967261	5967319	ATHPOGO	DNA/Pogo	59	NA	NA	NA	NA	NA	NA	NA	NA	NA	NA	NA	NA	NA	NA	No	NA	No	No	No
AT1TE19300	+	5967433	5967570	ATHPOGON1	DNA/Pogo	138	260	20.6	14.5	1.3	1	138	0	+	ATHPOGON1	Unspecified	338	493	-45	538	Yes	0.256506	No	No	No
AT1TE19400	+	5999194	5999282	ATCOPIA13	LTR/Copia	89	290	15.4	0	15.1	6	89	0	+	ATCOPIA13LTR	Unspecified	1	73	-84	157	Yes	0.566879	Yes	No	No
AT1TE19430	-	6009292	6014092	ATCOPIA64	LTR/Copia	4801	237	7.5	0	5	274	315	-4486	+	ATCOPIA35_I	Unspecified	1	40	-4108	4148	Yes	1.15743	Yes	Yes	Yes
AT1TE19430	-	6009292	6014092	ATCOPIA64	LTR/Copia	4801	2651	1	1	0	4495	4801	0	+	Copia-27_AT-LTR	Unspecified	1	310	0	310	Yes	15.4871	Yes	Yes	Yes
AT1TE19430	-	6009292	6014092	ATCOPIA64	LTR/Copia	4801	38593	0	0	0	302	4494	-307	+	Copia-27_AT-I	Unspecified	1	4193	0	4193	Yes	1.145	Yes	Yes	Yes
AT1TE19430	-	6009292	6014092	ATCOPIA64	LTR/Copia	4801	2694	0	0	0	1	301	-4500	+	Copia-27_AT-LTR	Unspecified	10	310	0	310	Yes	15.4871	Yes	Yes	Yes
AT1TE19435	-	6014093	6014116	ATCOPIA65	LTR/Copia	24	NA	NA	NA	NA	NA	NA	NA	NA	NA	NA	NA	NA	NA	NA	No	NA	No	No	No
AT1TE19630	+	6074557	6074607	ATREP3	RC/Helitron	51	NA	NA	NA	NA	NA	NA	NA	NA	NA	NA	NA	NA	NA	NA	No	NA	No	No	No
AT1TE19635	+	6074608	6075608	ATREP13	RC/Helitron	1001	4186	6.6	6.4	0	279	887	-114	+	ATREP13	Unspecified	1	648	0	648	Yes	1.54475	Yes	Yes	Yes
AT1TE19640	+	6075609	6075714	META1	LTR/Copia	106	NA	NA	NA	NA	NA	NA	NA	NA	NA	NA	NA	NA	NA	NA	No	NA	No	No	No
AT1TE19730	+	6102454	6103091	ATREP5	RC/Helitron	638	1223	15.3	11.1	5.3	4	446	-192	C	ATREP21	Unspecified	0	484	18	484	Yes	1.31818	Yes	No	No
AT1TE19730	+	6102454	6103091	ATREP5	RC/Helitron	638	16	5.2	0	0	603	622	-16	+	(T)n	Simple_repeat	1	20	0	NA	Yes	NA	No	Yes	No
AT1TE19780	-	6118059	6118280	HELITRONY2	RC/Helitron	222	368	23.1	8	1.6	1	176	-46	+	Mariner-N2_AT	Unspecified	24	210	-17	227	Yes	0.977974	Yes	No	No
AT1TE19785	-	6119632	6120135	ATREP4	RC/Helitron	504	NA	NA	NA	NA	NA	NA	NA	NA	NA	NA	NA	NA	NA	NA	No	NA	No	No	No
AT1TE19790	-	6122834	6122862	HELITRONY3	RC/Helitron	29	NA	NA	NA	NA	NA	NA	NA	NA	NA	NA	NA	NA	NA	NA	No	NA	No	No	No
AT1TE19795	-	6122863	6123448	ATTIR16T3A	DNA	586	2174	13.2	6.4	1.8	1	470	-116	+	ATTIR16T3A	Unspecified	6	496	-5	501	Yes	1.16966	Yes	No	No
AT1TE19800	+	6123453	6123628	ATREP10B	RC/Helitron	176	NA	NA	NA	NA	NA	NA	NA	NA	NA	NA	NA	NA	NA	NA	No	NA	No	No	No
AT1TE19810	-	6127655	6127679	ATLINE1_3A	LINE/L1	25	NA	NA	NA	NA	NA	NA	NA	NA	NA	NA	NA	NA	NA	NA	No	NA	No	No	No
AT1TE19815	-	6127680	6128262	ATLINEIII	LINE/L1	583	791	33.3	2.8	3.5	8	583	0	+	L1-84_AT	Unspecified	4605	5176	-164	5340	Yes	0.109176	No	No	No
AT1TE19820	-	6128263	6128348	ATLINE2	LINE/L1	86	NA	NA	NA	NA	NA	NA	NA	NA	NA	NA	NA	NA	NA	NA	No	NA	No	No	No
AT1TE19860	+	6141636	6142279	ATREP3	RC/Helitron	644	NA	NA	NA	NA	NA	NA	NA	NA	NA	NA	NA	NA	NA	NA	No	NA	No	No	No
AT1TE19910	-	6156401	6158864	VANDAL2N1	DNA/MuDR	2496	5628	8.1	6.4	0.5	1625	2495	-1	+	VANDAL2N1	Unspecified	1791	2712	0	2712	Yes	0.920354	Yes	Yes	Yes
AT1TE19910	-	6156401	6158864	VANDAL2N1	DNA/MuDR	2496	12381	6.3	2.4	0.2	1	1603	-893	+	VANDAL2N1	Unspecified	1	1638	-1074	2712	Yes	0.920354	Yes	Yes	Yes
AT1TE20030	-	6196273	6196418	ATREP15	RC/Helitron	146	NA	NA	NA	NA	NA	NA	NA	NA	NA	NA	NA	NA	NA	NA	No	NA	No	No	No
AT1TE20035	+	6196419	6197401	ATREP15	RC/Helitron	983	253	23.6	1.4	4.3	612	682	-301	C	Helitron-N2_AT	Unspecified	-3319	74	6	3393	Yes	0.289714	No	No	No
AT1TE20035	+	6196419	6197401	ATREP15	RC/Helitron	983	733	16.6	0.5	4.7	9	229	-754	C	DT1	Unspecified	-50	212	1	262	Yes	3.75191	Yes	No	No
AT1TE20040	-	6198003	6199615	HELITRONY1D	RC/Helitron	1613	253	23.6	1.4	4.3	619	689	-924	C	Helitron-N2_AT	Unspecified	-3319	74	6	3393	Yes	0.475391	No	No	No
AT1TE20040	-	6198003	6199615	HELITRONY1D	RC/Helitron	1613	768	17.3	5.2	1.1	1218	1469	-144	+	ATTIRTA1	Unspecified	4	265	0	265	Yes	6.08679	Yes	No	No
AT1TE20040	-	6198003	6199615	HELITRONY1D	RC/Helitron	1613	732	15.9	3	4.3	1	236	-1377	C	DT1	Unspecified	-29	233	1	262	Yes	6.15649	Yes	No	No
AT1TE20045	-	6199616	6199686	ATREP3	RC/Helitron	71	NA	NA	NA	NA	NA	NA	NA	NA	NA	NA	NA	NA	NA	NA	No	NA	No	No	No
AT1TE20050	+	6199687	6199844	BRODYAGA2	DNA/MuDR	158	NA	NA	NA	NA	NA	NA	NA	NA	NA	NA	NA	NA	NA	NA	No	NA	No	No	No
AT1TE20080	-	6209602	6209717	ATMU3N1	DNA/MuDR	116	488	13.1	6.1	7	1	115	-1	+	ATMU3N1	Unspecified	333	446	0	446	Yes	0.26009	No	No	No
AT1TE20085	+	6211027	6211309	VANDAL12	DNA/MuDR	283	2536	1.8	0	0	1	283	0	C	MuDR-2_AT	Unspecified	-137	3635	3353	3772	Yes	0.0750265	No	Yes	No
AT1TE20090	+	6211689	6211987	ATREP16	DNA/MuDR	299	2574	2	0.3	0	1	298	-1	C	MuDR-2_AT	Unspecified	-3472	300	2	3772	Yes	0.0792683	No	Yes	No
AT1TE20110	-	6218531	6219237	ATREP2	RC/Helitron	707	4005	4.3	0.5	2.2	99	650	-57	+	ATREP2	Unspecified	1	543	-21	564	Yes	1.25355	Yes	Yes	Yes
AT1TE20115	+	6219238	6219260	VANDAL8	DNA/MuDR	23	NA	NA	NA	NA	NA	NA	NA	NA	NA	NA	NA	NA	NA	NA	No	NA	No	No	No
AT1TE20150	-	6230216	6230359	ATREP11	RC/Helitron	144	NA	NA	NA	NA	NA	NA	NA	NA	NA	NA	NA	NA	NA	NA	No	NA	No	No	No
AT1TE20155	-	6230360	6230391	HELITRONY1E	RC/Helitron	32	NA	NA	NA	NA	NA	NA	NA	NA	NA	NA	NA	NA	NA	NA	No	NA	No	No	No
AT1TE20160	-	6230392	6231451	HELITRONY1E	RC/Helitron	1060	228	24.2	6.6	5.4	66	231	-829	C	NonLTR-1_AT	Unspecified	-39	1636	1469	1675	Yes	0.632836	Yes	No	No
AT1TE20165	+	6232924	6233516	ATREP1	RC/Helitron	593	2267	8.2	1.1	2.8	109	549	-44	+	MuDR-N6_AT	Unspecified	306	739	0	739	Yes	0.802436	Yes	Yes	Yes
AT1TE20165	+	6232924	6233516	ATREP1	RC/Helitron	593	20	4.1	0	0	39	63	-530	+	(AT)n	Simple_repeat	1	25	0	NA	Yes	NA	No	Yes	No
AT1TE20170	+	6233517	6233615	HELITRONY3	RC/Helitron	99	NA	NA	NA	NA	NA	NA	NA	NA	NA	NA	NA	NA	NA	NA	No	NA	No	No	No
AT1TE20175	-	6233880	6233920	ATREP10A	RC/Helitron	41	NA	NA	NA	NA	NA	NA	NA	NA	NA	NA	NA	NA	NA	NA	No	NA	No	No	No
AT1TE20180	-	6233921	6235720	ATREP10D	RC/Helitron	1800	2661	9.2	0.6	5.3	623	1137	-663	+	ATREP10D	Unspecified	1	492	-285	777	Yes	2.3166	Yes	Yes	Yes
AT1TE20180	-	6233921	6235720	ATREP10D	RC/Helitron	1800	5513	3.4	1.1	1.9	1002	1784	-16	+	ATREP10D	Unspecified	1	777	0	777	Yes	2.3166	Yes	Yes	Yes
AT1TE20180	-	6233921	6235720	ATREP10D	RC/Helitron	1800	16	26.7	2.4	4.9	314	396	-1404	+	(AAAGA)n	Simple_repeat	1	81	0	NA	Yes	NA	No	No	No
AT1TE20180	-	6233921	6235720	ATREP10D	RC/Helitron	1800	230	19.1	1.1	13.6	1705	1795	-5	+	ATSAT5	Unspecified	969	1049	-1147	2196	Yes	0.819672	Yes	No	No
AT1TE20185	+	6236163	6236229	BRODYAGA2	DNA/MuDR	67	NA	NA	NA	NA	NA	NA	NA	NA	NA	NA	NA	NA	NA	NA	No	NA	No	No	No
AT1TE20190	+	6236230	6236274	HELITRONY3	RC/Helitron	45	NA	NA	NA	NA	NA	NA	NA	NA	NA	NA	NA	NA	NA	NA	No	NA	No	No	No
AT1TE20195	+	6236275	6237764	ARNOLDY2	DNA/MuDR	1490	5600	9.3	5.5	9.5	279	1490	0	+	ARNOLDY2	Unspecified	1	1168	-11	1179	Yes	1.26378	Yes	Yes	Yes
AT1TE20195	+	6236275	6237764	ARNOLDY2	DNA/MuDR	1490	1745	7.3	0.7	1.1	1	277	-1213	C	DNA-1_AT	Unspecified	-80	558	283	638	Yes	2.33542	Yes	Yes	Yes
AT1TE20200	-	6237765	6237963	HELITRONY3	RC/Helitron	199	1059	5.4	4.9	0.5	3	187	-12	+	DNA-1_AT	Unspecified	85	277	-361	638	Yes	0.311912	No	Yes	No
AT1TE20310	-	6272450	6272600	ATIS112A	DNA/Harbinger	151	811	13.3	2	0	2	151	0	+	Harbinger-N16_AT	Unspecified	1326	1478	-1	1479	Yes	0.102096	No	No	No
AT1TE20315	-	6273523	6276128	TAG2	DNA/HAT	1746	1726	7.2	3.9	6.2	1465	1746	0	+	hAT-5N2_AT	Unspecified	2332	2607	0	2607	Yes	0.669735	Yes	Yes	Yes
AT1TE20315	-	6273523	6276128	TAG2	DNA/HAT	1746	2914	0.6	0.9	0.9	1	327	-1419	+	hAT-5N2_AT	Unspecified	1	327	-2280	2607	Yes	0.669735	Yes	Yes	Yes
AT1TE20315	-	6273523	6276128	TAG2	DNA/HAT	1746	11145	0.2	0.1	2.1	310	1568	-178	+	hAT-5N2_AT	Unspecified	771	2004	-603	2607	Yes	0.669735	Yes	Yes	Yes
AT1TE20320	-	6273768	6273906	TAG2	DNA/HAT	139	1275	0	0	0	1	139	0	+	hAT-5N2_AT	Unspecified	2224	2362	-245	2607	Yes	0.053318	No	Yes	No
AT1TE20325	-	6273947	6274053	TAG2	DNA/HAT	107	931	0	0	0	1	107	0	+	hAT-5N2_AT	Unspecified	2077	2183	-424	2607	Yes	0.0410433	No	Yes	No
AT1TE20410	+	6302582	6303156	ATCOPIA58	LTR/Copia	575	4882	1.8	0.2	0	26	575	0	+	ATCOPIA58LTR	Unspecified	1	551	0	551	Yes	1.04356	Yes	Yes	Yes
AT1TE20450	+	6314684	6315328	ATREP4	RC/Helitron	645	NA	NA	NA	NA	NA	NA	NA	NA	NA	NA	NA	NA	NA	NA	No	NA	No	No	No
AT1TE20660	+	6378686	6378718	HELITRONY1E	RC/Helitron	33	NA	NA	NA	NA	NA	NA	NA	NA	NA	NA	NA	NA	NA	NA	No	NA	No	No	No
AT1TE20665	+	6378719	6379470	HELITRONY1B	RC/Helitron	752	18	19.8	0	0	691	731	-21	+	(ATATTAT)n	Simple_repeat	1	41	0	NA	Yes	NA	No	No	No
AT1TE20665	+	6378719	6379470	HELITRONY1B	RC/Helitron	752	530	19.7	10.7	4.1	60	265	-487	+	Helitron-N7_AT	Unspecified	62	280	-778	1058	Yes	0.710775	Yes	No	No
AT1TE20665	+	6378719	6379470	HELITRONY1B	RC/Helitron	752	21	13.9	2	4	507	557	-195	+	(GGTTT)n	Simple_repeat	1	50	0	NA	Yes	NA	No	No	No
AT1TE20665	+	6378719	6379470	HELITRONY1B	RC/Helitron	752	12	8.9	4.2	0	402	425	-327	+	(ATTT)n	Simple_repeat	1	25	0	NA	Yes	NA	No	Yes	No
AT1TE20670	+	6379972	6380659	HELITRONY1D	RC/Helitron	688	15	23.2	0	0	644	684	-4	+	(ATATTAT)n	Simple_repeat	1	41	0	NA	Yes	NA	No	No	No
AT1TE20670	+	6379972	6380659	HELITRONY1D	RC/Helitron	688	665	16.7	10.7	4.1	14	219	-469	+	Helitron-N7_AT	Unspecified	62	280	-778	1058	Yes	0.650284	Yes	No	No
AT1TE20670	+	6379972	6380659	HELITRONY1D	RC/Helitron	688	22	5.8	0	5.3	470	509	-179	+	(TTTGG)n	Simple_repeat	1	38	0	NA	Yes	NA	No	Yes	No
AT1TE20675	-	6381178	6381467	ATREP10D	RC/Helitron	290	NA	NA	NA	NA	NA	NA	NA	NA	NA	NA	NA	NA	NA	NA	No	NA	No	No	No
AT1TE20740	-	6402736	6402869	ATREP14	RC/Helitron	134	NA	NA	NA	NA	NA	NA	NA	NA	NA	NA	NA	NA	NA	NA	No	NA	No	No	No
AT1TE20745	-	6402870	6403656	ATREP14	RC/Helitron	787	5499	5.2	0.5	0.4	1	735	-52	+	ATREP14	Unspecified	1	736	-1	737	Yes	1.06784	Yes	Yes	Yes
AT1TE20750	+	6403657	6403763	ATREP3	RC/Helitron	107	NA	NA	NA	NA	NA	NA	NA	NA	NA	NA	NA	NA	NA	NA	No	NA	No	No	No
AT1TE20755	-	6403764	6405272	ATREP6	RC/Helitron	1509	7249	4.4	0.9	0.6	1	1076	-433	C	ATREP6	Unspecified	-73	1116	37	1189	Yes	1.26913	Yes	Yes	Yes
AT1TE20755	-	6403764	6405272	ATREP6	RC/Helitron	1509	19	23.3	1.8	0	1425	1479	-30	+	(TAAAAAA)n	Simple_repeat	1	56	0	NA	Yes	NA	No	No	No
AT1TE20755	-	6403764	6405272	ATREP6	RC/Helitron	1509	1529	12	6.5	2.8	1087	1395	-114	C	ATREP13	Unspecified	-328	320	1	648	Yes	2.3287	Yes	No	No
AT1TE20760	+	6405273	6405391	ATREP6	RC/Helitron	119	390	6.1	0	0	71	119	0	+	ATREP6	Unspecified	1141	1189	0	1189	Yes	0.100084	No	Yes	No
AT1TE20840	+	6429617	6430111	ATMU6N1	DNA/MuDR	495	NA	NA	NA	NA	NA	NA	NA	NA	NA	NA	NA	NA	NA	NA	No	NA	No	No	No
AT1TE20890	+	6445974	6446201	TSCL	LINE?	228	279	20.3	0	1.4	124	198	-30	+	TSCL	Unspecified	1152	1225	0	1225	Yes	0.186122	No	No	No
AT1TE20900	-	6449849	6450293	BRODYAGA1A	DNA/MuDR	445	NA	NA	NA	NA	NA	NA	NA	NA	NA	NA	NA	NA	NA	NA	No	NA	No	No	No
AT1TE20905	+	6450294	6450340	ATREP11	RC/Helitron	47	NA	NA	NA	NA	NA	NA	NA	NA	NA	NA	NA	NA	NA	NA	No	NA	No	No	No
AT1TE20910	-	6450341	6450389	ATDNA2T9C	DNA/MuDR	49	NA	NA	NA	NA	NA	NA	NA	NA	NA	NA	NA	NA	NA	NA	No	NA	No	No	No
AT1TE20915	-	6453142	6453546	BRODYAGA1A	DNA/MuDR	405	NA	NA	NA	NA	NA	NA	NA	NA	NA	NA	NA	NA	NA	NA	No	NA	No	No	No
AT1TE20920	+	6454531	6454676	HELITRONY3	RC/Helitron	146	19	7.3	3.5	0	2	30	-116	+	(TA)n	Simple_repeat	1	30	0	NA	Yes	NA	No	Yes	No
AT1TE20925	+	6454677	6456015	SIMPLEHAT2	DNA/HAT	1339	6752	6.2	1.5	0.2	471	1339	0	+	SIMPLEHAT2	Unspecified	329	1208	0	1208	Yes	1.10844	Yes	Yes	Yes
AT1TE20925	+	6454677	6456015	SIMPLEHAT2	DNA/HAT	1339	7533	5.4	0.1	0.3	1	933	-406	+	SIMPLEHAT2	Unspecified	1	931	-277	1208	Yes	1.10844	Yes	Yes	Yes
AT1TE20925	+	6454677	6456015	SIMPLEHAT2	DNA/HAT	1339	2155	21.8	6.1	3.7	375	1060	-279	+	Harbinger-N8_AT	Unspecified	503	1204	-260	1464	Yes	0.914617	Yes	No	No
AT1TE20930	+	6456016	6456183	HELITRONY3	RC/Helitron	168	NA	NA	NA	NA	NA	NA	NA	NA	NA	NA	NA	NA	NA	NA	No	NA	No	No	No
AT1TE20970	+	6466829	6466976	ATLINE1_4	LINE/L1	148	NA	NA	NA	NA	NA	NA	NA	NA	NA	NA	NA	NA	NA	NA	No	NA	No	No	No
AT1TE20980	-	6470399	6470472	RathE1_cons	RathE1_cons	74	525	10.8	1.4	0	1	74	0	+	AtSB2	Unspecified	87	161	-10	171	Yes	0.432749	No	No	No
AT1TE21010	+	6478132	6478451	ATCOPIA35	LTR/Copia	320	234	16.5	5.3	13	158	289	-31	+	Copia-27_AT-LTR	Unspecified	175	297	-13	310	Yes	1.03226	Yes	No	No
AT1TE21010	+	6478132	6478451	ATCOPIA35	LTR/Copia	320	275	16.5	8.1	1.1	58	143	-177	+	Copia-20_AT-LTR	Unspecified	1	92	-217	309	Yes	1.0356	Yes	No	No
AT1TE21010	+	6478132	6478451	ATCOPIA35	LTR/Copia	320	289	13.4	4.6	10.7	193	301	-19	+	Copia-32_AT-LTR	Unspecified	187	289	0	289	Yes	1.10727	Yes	No	No
AT1TE21010	+	6478132	6478451	ATCOPIA35	LTR/Copia	320	290	11	7.9	7.9	175	263	-57	+	Copia-24B_AT-LTR	Unspecified	171	259	-33	292	Yes	1.09589	Yes	No	No
AT1TE21020	-	6481931	6481979	VANDAL4	DNA/MuDR	49	367	10.2	0	0	1	49	0	+	VANDAL4	Unspecified	8769	8817	-9675	18492	Yes	0.00264979	No	No	No
AT1TE21025	+	6483605	6484442	HELITRONY3	RC/Helitron	838	12	16.9	4.5	4.5	92	135	-703	+	(TATTT)n	Simple_repeat	1	44	0	NA	Yes	NA	No	No	No
AT1TE21120	-	6513628	6514347	HELITRONY1E	RC/Helitron	720	NA	NA	NA	NA	NA	NA	NA	NA	NA	NA	NA	NA	NA	NA	No	NA	No	No	No
AT1TE21125	-	6514348	6514399	ATREP10D	RC/Helitron	52	NA	NA	NA	NA	NA	NA	NA	NA	NA	NA	NA	NA	NA	NA	No	NA	No	No	No
AT1TE21130	+	6514400	6515317	ATREP1	RC/Helitron	918	5443	5.7	6.6	0.1	78	911	-7	+	ATREP1	Unspecified	1	888	0	888	Yes	1.03378	Yes	Yes	Yes
AT1TE21135	+	6515318	6515466	HELITRONY1E	RC/Helitron	149	15	9.7	0	0	74	95	-54	+	(AT)n	Simple_repeat	1	22	0	NA	Yes	NA	No	Yes	No
AT1TE21210	+	6538419	6543539	META1	LTR/Copia	5137	40631	1.1	1.1	0.8	163	4971	-166	+	META1_I	Unspecified	1	4821	0	4821	Yes	1.06555	Yes	Yes	Yes
AT1TE21210	+	6538419	6543539	META1	LTR/Copia	5137	1427	0	0	0.6	1	162	-4975	+	META1_LTR	Unspecified	2	162	0	162	Yes	31.7099	Yes	Yes	Yes
AT1TE21210	+	6538419	6543539	META1	LTR/Copia	5137	1434	0	0	0.6	4972	5134	-3	+	META1_LTR	Unspecified	1	162	0	162	Yes	31.7099	Yes	Yes	Yes
AT1TE21250	+	6556170	6556521	ATTIRX1A	DNA	352	1479	17.5	0.8	1.1	1	352	0	+	ATTIRX1A	Unspecified	24	374	-2	376	Yes	0.93617	Yes	No	No
AT1TE21300	+	6571873	6573214	ATLINE2	LINE/L1	1342	783	33	6.3	6.8	81	1342	0	+	L1-79_AT	Unspecified	4195	5450	-8	5458	Yes	0.245878	No	No	No
AT1TE21305	+	6573464	6574189	TSCL	LINE?	726	2728	22.3	5.9	1.3	1	726	0	+	TSCL	Unspecified	463	1221	-4	1225	Yes	0.592653	Yes	No	No
AT1TE21310	+	6574510	6575045	ATN9_1	DNA/MuDR	536	12	20.4	2.4	2.4	271	311	-225	+	(ATATAAA)n	Simple_repeat	1	41	0	NA	Yes	NA	No	No	No
AT1TE21350	-	6587076	6587127	ATREP10B	RC/Helitron	52	NA	NA	NA	NA	NA	NA	NA	NA	NA	NA	NA	NA	NA	NA	No	NA	No	No	No
AT1TE21355	-	6587128	6588246	ATREP10A	RC/Helitron	1119	567	20.1	4.5	3.9	140	294	-825	+	Harbinger-3_AT	Unspecified	3255	3410	-1486	4896	Yes	0.228554	No	No	No
AT1TE21355	-	6587128	6588246	ATREP10A	RC/Helitron	1119	742	19.5	3.1	0.4	842	1068	-51	+	ATREP10A	Unspecified	2	234	-1146	1380	Yes	0.81087	Yes	No	No
AT1TE21355	-	6587128	6588246	ATREP10A	RC/Helitron	1119	734	17.9	7.2	1.8	845	1106	-13	+	Helitron-N10_AT	Unspecified	505	780	-1297	2077	Yes	0.538758	Yes	No	No
AT1TE21355	-	6587128	6588246	ATREP10A	RC/Helitron	1119	805	17.7	4.1	6	287	557	-562	+	Harbinger-3_AT	Unspecified	4630	4895	-1	4896	Yes	0.228554	No	No	No
AT1TE21355	-	6587128	6588246	ATREP10A	RC/Helitron	1119	30	0	0	0	816	841	-278	+	(AT)n	Simple_repeat	1	26	0	NA	Yes	NA	No	Yes	No
AT1TE21360	+	6589531	6589760	RP1_AT	DNA	230	549	21.7	10.1	2.5	1	227	-3	+	RP1_AT	Unspecified	31	274	0	274	Yes	0.839416	Yes	No	No
AT1TE21370	+	6593173	6594618	ATREP10D	RC/Helitron	1446	13	0	5	0	321	340	-1106	+	(AAT)n	Simple_repeat	1	21	0	NA	Yes	NA	No	Yes	No
AT1TE21375	+	6594619	6594664	HELITRONY3	RC/Helitron	46	NA	NA	NA	NA	NA	NA	NA	NA	NA	NA	NA	NA	NA	NA	No	NA	No	No	No
AT1TE21470	-	6626063	6626718	ATREP3	RC/Helitron	656	NA	NA	NA	NA	NA	NA	NA	NA	NA	NA	NA	NA	NA	NA	No	NA	No	No	No
AT1TE21480	-	6630259	6630352	ATRE1	LTR/Copia	94	58	6	0	0	5	74	-20	+	(CAA)n	Simple_repeat	1	70	0	NA	Yes	NA	No	Yes	No
AT1TE21510	-	6640460	6640486	BRODYAGA1A	DNA/MuDR	27	NA	NA	NA	NA	NA	NA	NA	NA	NA	NA	NA	NA	NA	NA	No	NA	No	No	No
AT1TE21515	-	6640487	6640989	ATREP10A	RC/Helitron	503	3597	6	0.4	0	1	503	0	+	hAT-N7_AT	Unspecified	38	542	-125	667	Yes	0.754123	Yes	Yes	Yes
AT1TE21560	+	6654801	6655609	HELITRONY1E	RC/Helitron	809	692	10.6	0.8	0	266	388	-421	+	EnSpm-N3_AT	Unspecified	1	124	-726	850	Yes	0.951765	Yes	No	No
AT1TE21570	-	6661365	6661662	ATREP3	RC/Helitron	298	NA	NA	NA	NA	NA	NA	NA	NA	NA	NA	NA	NA	NA	NA	No	NA	No	No	No
AT1TE21575	+	6661663	6662494	HELITRONY1B	RC/Helitron	832	872	13.9	1	2	317	522	-310	C	DT1	Unspecified	-15	247	44	262	Yes	3.17557	Yes	No	No
AT1TE21580	-	6662495	6662607	ATREP10B	RC/Helitron	113	13	0	0	0	70	86	-27	+	(TCT)n	Simple_repeat	1	17	0	NA	Yes	NA	No	Yes	No
AT1TE21600	+	6669936	6670131	DT1	DNA/Mariner	196	520	21.9	4.7	1.5	1	190	-6	+	DT1	Unspecified	2	197	-65	262	Yes	0.748092	Yes	No	No
AT1TE21710	+	6704197	6709404	META1	LTR/Copia	5213	1402	1.9	0	0	4972	5133	-80	+	META1_LTR	Unspecified	1	162	0	162	Yes	32.179	Yes	Yes	Yes
AT1TE21710	+	6704197	6709404	META1	LTR/Copia	5213	1369	1.9	0.6	0	1	160	-5053	+	META1_LTR	Unspecified	2	162	0	162	Yes	32.179	Yes	Yes	Yes
AT1TE21710	+	6704197	6709404	META1	LTR/Copia	5213	40960	1.6	0.5	0.3	161	4971	-242	+	META1_I	Unspecified	1	4821	0	4821	Yes	1.08131	Yes	Yes	Yes
AT1TE21715	+	6709616	6709729	TAG3N1	DNA/HAT	114	640	20.5	0	0.9	1	113	-1	+	TAG3N1	Unspecified	643	754	0	754	Yes	0.151194	No	No	No
AT1TE21725	-	6715364	6715546	RP1_AT	DNA	183	317	18.2	1.3	1.3	5	82	-101	+	Harbinger-N9_AT	Unspecified	1	78	-169	247	Yes	0.740891	Yes	No	No
AT1TE21735	+	6719325	6720759	ATCOPIA14	LTR/Copia	1451	546	31.3	4.1	2.6	851	1188	-263	+	ATCOPIA75_I	Unspecified	4117	4459	-150	4609	Yes	0.314819	No	No	No
AT1TE21735	+	6719325	6720759	ATCOPIA14	LTR/Copia	1451	411	30.1	9	4.2	517	928	-523	+	Copia-12_AT-I	Unspecified	1470	1900	-1584	3484	Yes	0.416475	No	No	No
AT1TE21735	+	6719325	6720759	ATCOPIA14	LTR/Copia	1451	1450	26.4	1	1	899	1307	-144	+	Copia-62_AT-I	Unspecified	4107	4515	-39	4554	Yes	0.318621	No	No	No
AT1TE21735	+	6719325	6720759	ATCOPIA14	LTR/Copia	1451	2863	24.2	0.7	0.8	146	877	-574	+	Copia-84_AT-I	Unspecified	1024	1754	-2761	4515	Yes	0.321373	No	No	No
AT1TE21735	+	6719325	6720759	ATCOPIA14	LTR/Copia	1451	274	19.8	6.8	11.3	1304	1451	0	+	Copia-62_AT-LTR	Unspecified	1	142	0	142	Yes	10.2183	Yes	No	No
AT1TE21780	-	6734935	6734954	ATREP5	RC/Helitron	20	NA	NA	NA	NA	NA	NA	NA	NA	NA	NA	NA	NA	NA	NA	No	NA	No	No	No
AT1TE21785	-	6734955	6735678	ATREP3	RC/Helitron	724	NA	NA	NA	NA	NA	NA	NA	NA	NA	NA	NA	NA	NA	NA	No	NA	No	No	No
AT1TE21790	+	6735679	6737670	ATREP3	RC/Helitron	1992	1417	7.5	0.8	1.6	187	444	-1548	+	ATREP3	Unspecified	1	256	-1841	2097	Yes	0.949928	Yes	Yes	Yes
AT1TE21790	+	6735679	6737670	ATREP3	RC/Helitron	1992	518	5.9	0	0	1618	1685	-307	+	ATREP20	Unspecified	2077	2144	0	2144	Yes	0.929104	Yes	Yes	Yes
AT1TE21790	+	6735679	6737670	ATREP3	RC/Helitron	1992	9008	4.4	0.7	1.7	326	1599	-393	+	ATREP20	Unspecified	210	1471	-673	2144	Yes	0.929104	Yes	Yes	Yes
AT1TE21795	+	6737671	6737763	HELITRONY3	RC/Helitron	93	NA	NA	NA	NA	NA	NA	NA	NA	NA	NA	NA	NA	NA	NA	No	NA	No	No	No
AT1TE21805	+	6742979	6744224	SIMPLEHAT1	DNA/HAT	1246	5101	9.5	3.7	1.6	403	1246	0	+	SIMPLEHAT1	Unspecified	192	1052	-7	1059	Yes	1.17658	Yes	Yes	Yes
AT1TE21805	+	6742979	6744224	SIMPLEHAT1	DNA/HAT	1246	4404	8.5	5.9	1.8	1	746	-500	+	SIMPLEHAT1	Unspecified	1	776	-283	1059	Yes	1.17658	Yes	Yes	Yes
AT1TE21805	+	6742979	6744224	SIMPLEHAT1	DNA/HAT	1246	1031	23.1	6.1	6.5	225	961	-285	+	Harbinger-N8_AT	Unspecified	471	1204	-260	1464	Yes	0.851093	Yes	No	No
AT1TE21805	+	6742979	6744224	SIMPLEHAT1	DNA/HAT	1246	3136	10.8	1.8	1.8	304	870	-376	+	SIMPLEHAT1	Unspecified	199	765	-294	1059	Yes	1.17658	Yes	No	No
AT1TE21830	-	6753991	6754119	ATDNAI27T9A	DNA/MuDR	129	15	28.9	0	0	79	120	-9	+	(TT)n	Simple_repeat	1	42	0	NA	Yes	NA	No	No	No
AT1TE21840	+	6758935	6759700	ATHPOGON1	DNA/Pogo	766	1643	12.7	7.6	2.8	235	681	-85	+	ATHPOGON1	Unspecified	1	468	-70	538	Yes	1.42379	Yes	No	No
AT1TE21840	+	6758935	6759700	ATHPOGON1	DNA/Pogo	766	17	12.4	2.9	0	2	36	-730	+	(ATTAGTT)n	Simple_repeat	1	36	0	NA	Yes	NA	No	No	No
AT1TE21845	+	6759701	6759761	ATHPOGON1	DNA/Pogo	61	234	10	0	0	11	50	-11	+	ATHPOGON1	Unspecified	499	538	0	538	Yes	0.113383	No	No	No
AT1TE21850	+	6759762	6759900	ATREP11	RC/Helitron	139	NA	NA	NA	NA	NA	NA	NA	NA	NA	NA	NA	NA	NA	NA	No	NA	No	No	No
AT1TE21880	-	6768376	6768717	ATREP5	RC/Helitron	342	NA	NA	NA	NA	NA	NA	NA	NA	NA	NA	NA	NA	NA	NA	No	NA	No	No	No
AT1TE21910	-	6778570	6778858	HELITRONY3	RC/Helitron	289	NA	NA	NA	NA	NA	NA	NA	NA	NA	NA	NA	NA	NA	NA	No	NA	No	No	No
AT1TE21950	-	6789613	6790113	HELITRONY1D	RC/Helitron	501	16	0	0	0	485	501	0	+	(A)n	Simple_repeat	1	17	0	NA	Yes	NA	No	Yes	No
AT1TE22110	+	6840167	6840274	ATCOPIA59	LTR/Copia	108	40	14.7	0	1.4	16	85	-23	+	(GA)n	Simple_repeat	1	69	0	NA	Yes	NA	No	No	No
AT1TE22115	+	6842769	6843125	ATREP11	RC/Helitron	357	610	18.7	11.4	1.6	120	347	-10	C	ATTIRTA1	Unspecified	-15	250	1	265	Yes	1.34717	Yes	No	No
AT1TE22230	-	6880492	6880695	ATCOPIA17	LTR/Copia	204	798	17.6	6.3	2	1	191	-13	+	Copia-83_AT-LTR	Unspecified	1	199	-18	217	Yes	0.940092	Yes	No	No
AT1TE22330	-	6910344	6910774	HELITRONY1B	RC/Helitron	431	20	15.1	2.9	7.7	221	288	-143	+	(AATTA)n	Simple_repeat	1	65	0	NA	Yes	NA	No	No	No
AT1TE22370	+	6923174	6923809	ATREP10B	RC/Helitron	636	NA	NA	NA	NA	NA	NA	NA	NA	NA	NA	NA	NA	NA	NA	No	NA	No	No	No
AT1TE22450	-	6947207	6947556	ATREP3	RC/Helitron	350	260	19.7	1.6	1.6	6	67	-283	+	Copia-39_AT-I	Unspecified	652	713	-3780	4493	Yes	0.077899	No	No	No
AT1TE22450	-	6947207	6947556	ATREP3	RC/Helitron	350	472	18.2	9.3	3.2	199	344	-6	+	Harbinger-N4_AT	Unspecified	328	481	0	481	Yes	0.727651	Yes	No	No
AT1TE22450	-	6947207	6947556	ATREP3	RC/Helitron	350	472	18.2	9.3	3.2	104	160	-190	+	Harbinger-N4_AT	Unspecified	265	327	-154	481	Yes	0.727651	Yes	No	No
AT1TE22450	-	6947207	6947556	ATREP3	RC/Helitron	350	39	2.7	0	0	161	198	-152	+	(AT)n	Simple_repeat	1	38	0	NA	Yes	NA	No	Yes	No
AT1TE22460	-	6951418	6951538	ATDNAI27T9A	DNA/MuDR	121	74	0	0	0	25	87	-34	+	(CT)n	Simple_repeat	1	63	0	NA	Yes	NA	No	Yes	No
AT1TE22560	+	6982367	6982963	ATREP11	RC/Helitron	597	NA	NA	NA	NA	NA	NA	NA	NA	NA	NA	NA	NA	NA	NA	No	NA	No	No	No
AT1TE22660	+	7013323	7013781	ATREP19	DNA	459	NA	NA	NA	NA	NA	NA	NA	NA	NA	NA	NA	NA	NA	NA	No	NA	No	No	No
AT1TE22665	-	7013782	7013897	ATREP1	RC/Helitron	116	NA	NA	NA	NA	NA	NA	NA	NA	NA	NA	NA	NA	NA	NA	No	NA	No	No	No
AT1TE22670	-	7015746	7016316	HELITRON2	RC/Helitron	571	NA	NA	NA	NA	NA	NA	NA	NA	NA	NA	NA	NA	NA	NA	No	NA	No	No	No
AT1TE22675	+	7016514	7016567	ATLINEIII	LINE/L1	54	480	1.9	0	0	1	54	0	+	ATLINEIII	Unspecified	3	56	-5352	5408	Yes	0.00998521	No	Yes	No
AT1TE22690	-	7023493	7023545	ATMU6N1	DNA/MuDR	53	NA	NA	NA	NA	NA	NA	NA	NA	NA	NA	NA	NA	NA	NA	No	NA	No	No	No
AT1TE22695	+	7023546	7024535	ATMU6N1	DNA/MuDR	990	8826	0.6	2.2	0	1	990	0	+	ATMU6N1	Unspecified	1	1012	0	1012	Yes	0.978261	Yes	Yes	Yes
AT1TE22700	-	7024536	7024565	ATMU6N1	DNA/MuDR	30	NA	NA	NA	NA	NA	NA	NA	NA	NA	NA	NA	NA	NA	NA	No	NA	No	No	No
AT1TE22705	-	7024566	7024640	ATMU6	DNA/MuDR	75	NA	NA	NA	NA	NA	NA	NA	NA	NA	NA	NA	NA	NA	NA	No	NA	No	No	No
AT1TE22710	+	7025035	7025356	ATENSPM6	DNA/En-Spm	322	341	0	0	0	1	291	-31	+	(TTC)n	Simple_repeat	1	291	0	NA	Yes	NA	No	Yes	No
AT1TE22715	-	7026775	7026807	ATREP15	RC/Helitron	33	NA	NA	NA	NA	NA	NA	NA	NA	NA	NA	NA	NA	NA	NA	No	NA	No	No	No
AT1TE22720	-	7026808	7028132	ATREP11	RC/Helitron	1325	1985	6.1	1.5	5.1	999	1325	0	+	DNA-1_AT	Unspecified	214	529	-109	638	Yes	2.0768	Yes	Yes	Yes
AT1TE22720	-	7026808	7028132	ATREP11	RC/Helitron	1325	12	8.5	0	7.4	306	334	-991	+	(TTTAA)n	Simple_repeat	1	27	0	NA	Yes	NA	No	Yes	No
AT1TE22720	-	7026808	7028132	ATREP11	RC/Helitron	1325	13	7.5	3.1	6.5	300	331	-994	+	(TATT)n	Simple_repeat	1	31	0	NA	Yes	NA	No	Yes	No
AT1TE22740	-	7034889	7034944	ATREP5	RC/Helitron	56	NA	NA	NA	NA	NA	NA	NA	NA	NA	NA	NA	NA	NA	NA	No	NA	No	No	No
AT1TE22745	-	7034945	7035030	ATREP5	RC/Helitron	86	NA	NA	NA	NA	NA	NA	NA	NA	NA	NA	NA	NA	NA	NA	No	NA	No	No	No
AT1TE22750	+	7035031	7037376	ATREP3	RC/Helitron	2346	16164	2.9	0.1	0.2	162	2259	-87	+	ATREP3	Unspecified	1	2097	0	2097	Yes	1.11874	Yes	Yes	Yes
AT1TE22755	+	7037377	7037487	ATREP3	RC/Helitron	111	NA	NA	NA	NA	NA	NA	NA	NA	NA	NA	NA	NA	NA	NA	No	NA	No	No	No
AT1TE22760	+	7037488	7037582	ARNOLDY2	DNA/MuDR	95	NA	NA	NA	NA	NA	NA	NA	NA	NA	NA	NA	NA	NA	NA	No	NA	No	No	No
AT1TE22790	-	7047676	7047813	ATREP4	RC/Helitron	138	NA	NA	NA	NA	NA	NA	NA	NA	NA	NA	NA	NA	NA	NA	No	NA	No	No	No
AT1TE22795	+	7047814	7048779	ATREP3	RC/Helitron	966	259	18.6	2.2	5.7	379	469	-497	+	ATHPOGON1	Unspecified	5	92	-446	538	Yes	1.79554	Yes	No	No
AT1TE22795	+	7047814	7048779	ATREP3	RC/Helitron	966	347	13.8	0	6.8	368	445	-521	+	ATHPOGON3	Unspecified	1	73	-639	712	Yes	1.35674	Yes	No	No
AT1TE22795	+	7047814	7048779	ATREP3	RC/Helitron	966	348	13.4	0	0	379	445	-521	+	ATHPOGON2	Unspecified	5	71	-620	691	Yes	1.39797	Yes	No	No
AT1TE22850	+	7066493	7071562	ATLANTYS2	LTR/Gypsy	4440	6210	0.1	0	0	1	672	-3768	+	Gypsy-2_AT-I	Unspecified	600	1271	-8063	9334	Yes	0.47568	No	Yes	No
AT1TE22850	+	7066493	7071562	ATLANTYS2	LTR/Gypsy	4440	35114	0	0	0	667	4440	0	+	Gypsy-2_AT-I	Unspecified	1896	5669	-3665	9334	Yes	0.47568	No	Yes	No
AT1TE22855	+	7067629	7067790	ATLANTYS1	LTR/Gypsy	162	1504	0	0	0	1	162	0	+	Gypsy-2_AT-I	Unspecified	1736	1897	-7437	9334	Yes	0.0173559	No	Yes	No
AT1TE22865	+	7071563	7071716	ATLANTYS2	LTR/Gypsy	154	1391	0	0	0	1	154	0	+	Gypsy-2_AT-I	Unspecified	5670	5823	-3511	9334	Yes	0.0164988	No	Yes	No
AT1TE23040	-	7125860	7125994	ATDNA1T9A	DNA/MuDR	135	895	14.1	0	0	1	135	0	+	ATDNA1T9A	Unspecified	1081	1215	-2337	3552	Yes	0.0380068	No	No	No
AT1TE23060	-	7132308	7132353	ATREP8	RC/Helitron	46	NA	NA	NA	NA	NA	NA	NA	NA	NA	NA	NA	NA	NA	NA	No	NA	No	No	No
AT1TE23065	-	7132354	7132972	ATREP7	RC/Helitron	619	3806	7.9	1	2.1	1	619	0	+	ATREP7	Unspecified	329	940	0	940	Yes	0.658511	Yes	Yes	Yes
AT1TE23070	+	7132973	7133048	ATREP19	DNA	76	NA	NA	NA	NA	NA	NA	NA	NA	NA	NA	NA	NA	NA	NA	No	NA	No	No	No
AT1TE23080	+	7138402	7139137	HELITRONY1E	RC/Helitron	736	NA	NA	NA	NA	NA	NA	NA	NA	NA	NA	NA	NA	NA	NA	No	NA	No	No	No
AT1TE23120	+	7151876	7152327	HELITRONY1A	RC/Helitron	452	12	8.5	0	7.4	280	308	-144	+	(TAAA)n	Simple_repeat	1	27	0	NA	Yes	NA	No	Yes	No
AT1TE23125	+	7152328	7152353	ATREP5	RC/Helitron	26	NA	NA	NA	NA	NA	NA	NA	NA	NA	NA	NA	NA	NA	NA	No	NA	No	No	No
AT1TE23160	-	7163108	7163343	ATCOPIA81	LTR/Copia	236	600	25.4	3.1	1.3	9	235	-1	+	Copia-79_AT-LTR	Unspecified	1	231	0	231	Yes	1.02165	Yes	No	No
AT1TE23190	+	7173967	7174501	ATREP19	DNA	535	NA	NA	NA	NA	NA	NA	NA	NA	NA	NA	NA	NA	NA	NA	No	NA	No	No	No
AT1TE23260	+	7196712	7197396	ATREP4	RC/Helitron	685	16	16.2	2.2	4.5	485	529	-156	+	(AATA)n	Simple_repeat	1	44	0	NA	Yes	NA	No	No	No
AT1TE23260	+	7196712	7197396	ATREP4	RC/Helitron	685	13	14.9	3.3	0	368	397	-288	+	(TAAAT)n	Simple_repeat	1	31	0	NA	Yes	NA	No	No	No
AT1TE23270	-	7201688	7202131	TNAT1A	DNA	444	1669	12.2	9.5	3.5	4	402	-42	+	TNAT1A	Unspecified	39	460	-149	609	Yes	0.729064	Yes	No	No
AT1TE23270	-	7201688	7202131	TNAT1A	DNA	444	1574	10	13.8	2.6	96	444	0	+	TNAT1A	Unspecified	194	580	-29	609	Yes	0.729064	Yes	No	No
AT1TE23275	-	7202132	7202162	TNAT1A	DNA	31	NA	NA	NA	NA	NA	NA	NA	NA	NA	NA	NA	NA	NA	NA	No	NA	No	No	No
AT1TE23280	-	7202163	7202263	HELITRONY3A	RC/Helitron	101	NA	NA	NA	NA	NA	NA	NA	NA	NA	NA	NA	NA	NA	NA	No	NA	No	No	No
AT1TE23285	+	7202464	7202502	TNAT1A	DNA	39	260	12.8	0	0	1	39	0	+	TNAT1A	Unspecified	565	603	-6	609	Yes	0.0640394	No	No	No
AT1TE23350	-	7224970	7225108	ATHATN3	DNA/HAT	139	249	24.1	1.6	10.4	15	139	0	C	ATREP10A	Unspecified	-723	657	543	1380	Yes	0.100725	No	No	No
AT1TE23355	+	7227970	7228129	ATREP2	RC/Helitron	160	733	15.9	0.6	1.9	1	160	0	+	Helitron-N7_AT	Unspecified	901	1058	0	1058	Yes	0.151229	No	No	No
AT1TE23390	+	7241159	7241362	RP1_AT	DNA	204	1506	4.9	1	0	1	204	0	+	Harbinger-N9_AT	Unspecified	39	244	-3	247	Yes	0.825911	Yes	Yes	Yes
AT1TE23395	+	7241363	7241617	RP1_AT	DNA	255	1512	6.5	10.4	1.5	1	250	-5	+	RP1_AT	Unspecified	3	274	0	274	Yes	0.930657	Yes	Yes	Yes
AT1TE23410	-	7248747	7250145	ATREP1	RC/Helitron	1399	311	21.5	8.1	12.2	31	252	-1147	+	Mariner-N3_AT	Unspecified	4	217	0	217	Yes	6.447	Yes	No	No
AT1TE23420	-	7254947	7257226	VANDAL1N1	DNA/MuDR	2311	19305	1.8	0.2	1.8	1	2300	-11	+	VANDAL1N1	Unspecified	2	2265	0	2265	Yes	1.02031	Yes	Yes	Yes
AT1TE23500	+	7281215	7281533	HELITRONY3	RC/Helitron	319	NA	NA	NA	NA	NA	NA	NA	NA	NA	NA	NA	NA	NA	NA	No	NA	No	No	No
AT1TE23505	+	7281534	7284779	ATREP5	RC/Helitron	3246	19137	1.5	1.2	0.1	190	2548	-698	+	ATREP5	Unspecified	1	2386	0	2386	Yes	1.36044	Yes	Yes	Yes
AT1TE23510	+	7284780	7284911	HELITRONY3	RC/Helitron	132	NA	NA	NA	NA	NA	NA	NA	NA	NA	NA	NA	NA	NA	NA	No	NA	No	No	No
AT1TE23515	+	7284912	7284990	ATREP15	RC/Helitron	79	NA	NA	NA	NA	NA	NA	NA	NA	NA	NA	NA	NA	NA	NA	No	NA	No	No	No
AT1TE23520	-	7285421	7286126	VANDAL17	DNA/MuDR	706	38	30.7	2.5	6.4	175	449	-257	+	(TCCCTT)n	Simple_repeat	1	265	0	NA	Yes	NA	No	No	No
AT1TE23520	-	7285421	7286126	VANDAL17	DNA/MuDR	706	24	23.3	5.9	0	497	581	-125	+	(TCCTTC)n	Simple_repeat	1	90	0	NA	Yes	NA	No	No	No
AT1TE23520	-	7285421	7286126	VANDAL17	DNA/MuDR	706	14	18.3	2.6	2.6	577	615	-91	+	(TCA)n	Simple_repeat	1	39	0	NA	Yes	NA	No	No	No
AT1TE23525	-	7286127	7286289	VANDAL17	DNA/MuDR	163	20	27.8	1	7.1	54	157	-6	+	(CTT)n	Simple_repeat	1	98	0	NA	Yes	NA	No	No	No
AT1TE23525	-	7286127	7286289	VANDAL17	DNA/MuDR	163	19	24.5	5.8	4.9	37	157	-6	+	(CTTCCT)n	Simple_repeat	1	122	0	NA	Yes	NA	No	No	No
AT1TE23550	+	7294987	7295099	ATCOPIA37	LTR/Copia	113	NA	NA	NA	NA	NA	NA	NA	NA	NA	NA	NA	NA	NA	NA	No	NA	No	No	No
AT1TE23555	+	7296463	7296507	ATREP9	RC/Helitron	45	NA	NA	NA	NA	NA	NA	NA	NA	NA	NA	NA	NA	NA	NA	No	NA	No	No	No
AT1TE23560	-	7296508	7297177	HELITRONY3	RC/Helitron	670	46	0	0	0	573	611	-59	+	(TA)n	Simple_repeat	1	39	0	NA	Yes	NA	No	Yes	No
AT1TE23620	-	7313962	7314091	ATDNAI27T9C	DNA/MuDR	130	22	0	12	5.7	36	85	-45	+	(AG)n	Simple_repeat	1	53	0	NA	Yes	NA	No	Yes	No
AT1TE23650	+	7323476	7323623	ATREP3	RC/Helitron	148	NA	NA	NA	NA	NA	NA	NA	NA	NA	NA	NA	NA	NA	NA	No	NA	No	No	No
AT1TE23655	-	7323624	7324366	HELITRONY3	RC/Helitron	743	1041	10.6	0.5	9.4	525	743	0	C	LTR-2_AT-LTR	Unspecified	-1	252	52	253	Yes	2.93676	Yes	No	No
AT1TE23740	-	7352930	7365197	VANDAL14	DNA/MuDR	12268	114941	0	0	0	1	12268	0	+	VANDAL14	Unspecified	1	12268	0	12268	Yes	1	Yes	Yes	Yes
AT1TE23830	+	7392261	7392513	VANDAL13	DNA/MuDR	253	702	23.1	2.7	1.8	14	233	-20	+	VANDAL13	Unspecified	1	222	-11925	12147	Yes	0.0208282	No	No	No
AT1TE23835	+	7393252	7393404	VANDAL14	DNA/MuDR	153	851	14.9	0	0	1	134	-19	+	VANDAL13	Unspecified	12004	12137	-10	12147	Yes	0.0125957	No	No	No
AT1TE23840	-	7394406	7394765	ATSINE4	SINE	360	1197	20.4	0.6	10.8	4	328	-32	+	AtSB6	Unspecified	35	329	-4	333	Yes	1.08108	Yes	No	No
AT1TE23845	-	7397253	7397547	ATMUN1	DNA/MuDR	295	30	7	0	2.2	153	199	-96	+	(AATTTTCA)n	Simple_repeat	1	46	0	NA	Yes	NA	No	Yes	No
AT1TE23940	-	7428112	7428930	Unassigned	Unassigned	819	NA	NA	NA	NA	NA	NA	NA	NA	NA	NA	NA	NA	NA	NA	No	NA	No	No	No
AT1TE23950	-	7433093	7433175	ATLINE1_3A	LINE/L1	83	313	11.3	2.8	0	1	71	-12	+	L1-83_AT	Unspecified	5340	5412	-3	5415	Yes	0.0153278	No	No	No
AT1TE23955	+	7433495	7433653	ATCOPIA57	LTR/Copia	159	340	21.3	0	0	52	126	-33	+	Copia-50_AT-LTR	Unspecified	70	144	-187	331	Yes	0.480363	No	No	No
AT1TE23980	-	7442218	7442979	Unassigned	Unassigned	762	NA	NA	NA	NA	NA	NA	NA	NA	NA	NA	NA	NA	NA	NA	No	NA	No	No	No
AT1TE23985	-	7443907	7444123	HELITRONY3	RC/Helitron	217	16	9.3	0	0	180	202	-15	+	(AT)n	Simple_repeat	1	23	0	NA	Yes	NA	No	Yes	No
AT1TE23995	-	7449964	7450695	Unassigned	Unassigned	732	NA	NA	NA	NA	NA	NA	NA	NA	NA	NA	NA	NA	NA	NA	No	NA	No	No	No
AT1TE24000	-	7451150	7451707	Unassigned	Unassigned	558	NA	NA	NA	NA	NA	NA	NA	NA	NA	NA	NA	NA	NA	NA	No	NA	No	No	No
AT1TE24005	-	7452574	7452646	TSCL	LINE?	73	266	16.9	1.4	2.8	1	73	0	+	TSCL	Unspecified	1151	1222	-3	1225	Yes	0.0595918	No	No	No
AT1TE24015	+	7458513	7458854	HELITRONY1D	RC/Helitron	342	12	22	2.2	4.4	128	173	-169	+	(AAT)n	Simple_repeat	1	45	0	NA	Yes	NA	No	No	No
AT1TE24060	+	7474986	7475697	ATLINEIII	LINE/L1	712	1013	33.6	3.1	2.2	1	712	0	+	L1-84_AT	Unspecified	4619	5336	-4	5340	Yes	0.133333	No	No	No
AT1TE24160	-	7504605	7505040	ATREP3	RC/Helitron	436	NA	NA	NA	NA	NA	NA	NA	NA	NA	NA	NA	NA	NA	NA	No	NA	No	No	No
AT1TE24165	-	7505041	7505756	ATREP10B	RC/Helitron	716	NA	NA	NA	NA	NA	NA	NA	NA	NA	NA	NA	NA	NA	NA	No	NA	No	No	No
AT1TE24170	+	7505757	7505989	ATDNA2T9C	DNA/MuDR	233	NA	NA	NA	NA	NA	NA	NA	NA	NA	NA	NA	NA	NA	NA	No	NA	No	No	No
AT1TE24240	-	7526122	7526145	ATGP9B	LTR/Gypsy	24	NA	NA	NA	NA	NA	NA	NA	NA	NA	NA	NA	NA	NA	NA	No	NA	No	No	No
AT1TE24245	-	7526146	7526520	ATGP9B	LTR/Gypsy	375	1539	16.6	6.7	4.5	1	373	-2	+	Gypsy-25_AT-LTR	Unspecified	1	381	0	381	Yes	0.984252	Yes	No	No
AT1TE24250	-	7528010	7528105	ATREP3	RC/Helitron	96	NA	NA	NA	NA	NA	NA	NA	NA	NA	NA	NA	NA	NA	NA	No	NA	No	No	No
AT1TE24255	+	7528106	7529158	ATREP10D	RC/Helitron	1053	557	20.2	5.9	3.1	340	559	-494	+	Mariner-N2_AT	Unspecified	1	226	-1	227	Yes	4.63877	Yes	No	No
AT1TE24580	+	7630434	7630573	ATCOPIA26	LTR/Copia	140	NA	NA	NA	NA	NA	NA	NA	NA	NA	NA	NA	NA	NA	NA	No	NA	No	No	No
AT1TE24720	+	7674323	7675043	HELITRONY1E	RC/Helitron	721	376	19.1	9.6	2.5	295	482	-239	+	Mariner-N1_AT	Unspecified	10	210	-26	236	Yes	3.05508	Yes	No	No
AT1TE24725	-	7675858	7675877	HELITRONY1E	RC/Helitron	20	NA	NA	NA	NA	NA	NA	NA	NA	NA	NA	NA	NA	NA	NA	No	NA	No	No	No
AT1TE24730	-	7675878	7676715	HELITRONY3	RC/Helitron	838	424	21.3	7.8	2.6	521	737	-101	C	Mariner-N1_AT	Unspecified	-8	228	1	236	Yes	3.55085	Yes	No	No
AT1TE24730	-	7675878	7676715	HELITRONY3	RC/Helitron	838	420	11.2	8	1.9	304	367	-471	+	L1-5_AT	Unspecified	4001	4066	-58	4124	Yes	0.203201	No	No	No
AT1TE24730	-	7675878	7676715	HELITRONY3	RC/Helitron	838	420	11.2	8	1.9	400	434	-404	+	L1-5_AT	Unspecified	4067	4107	-17	4124	Yes	0.203201	No	No	No
AT1TE24730	-	7675878	7676715	HELITRONY3	RC/Helitron	838	37	0	0	0	368	399	-439	+	(AT)n	Simple_repeat	1	32	0	NA	Yes	NA	No	Yes	No
AT1TE24735	-	7676716	7676809	BRODYAGA2	DNA/MuDR	94	17	5	0	0	30	50	-44	+	(AT)n	Simple_repeat	1	21	0	NA	Yes	NA	No	Yes	No
AT1TE24740	-	7676810	7677032	HELITRONY1A	RC/Helitron	223	NA	NA	NA	NA	NA	NA	NA	NA	NA	NA	NA	NA	NA	NA	No	NA	No	No	No
AT1TE24780	+	7690038	7690172	ATLINE2	LINE/L1	135	312	28.4	1.5	0.7	1	135	0	+	ATLINE2	Unspecified	4315	4450	-868	5318	Yes	0.0253855	No	No	No
AT1TE24830	+	7706435	7707375	HELITRONY1E	RC/Helitron	941	16	18.5	2.2	2.2	291	335	-606	+	(AATTT)n	Simple_repeat	1	45	0	NA	Yes	NA	No	No	No
AT1TE24830	+	7706435	7707375	HELITRONY1E	RC/Helitron	941	12	16.4	5.9	0	638	671	-270	+	(ATAA)n	Simple_repeat	1	36	0	NA	Yes	NA	No	No	No
AT1TE24850	+	7714708	7722547	ATCOPIA78	LTR/Copia	5428	3629	2.5	0	0	439	878	-4550	+	ATCOPIA78LTR	Unspecified	1	440	0	440	Yes	12.3364	Yes	Yes	Yes
AT1TE24850	+	7714708	7722547	ATCOPIA78	LTR/Copia	5428	3769	1.1	0	0	4989	5428	0	+	ATCOPIA78LTR	Unspecified	1	440	0	440	Yes	12.3364	Yes	Yes	Yes
AT1TE24850	+	7714708	7722547	ATCOPIA78	LTR/Copia	5428	3740	0.9	0.2	0	1	438	-4990	+	ATCOPIA78LTR	Unspecified	2	440	0	440	Yes	12.3364	Yes	Yes	Yes
AT1TE24850	+	7714708	7722547	ATCOPIA78	LTR/Copia	5428	36938	0.6	0	0.8	878	4988	-440	+	ATCOPIA78_I	Unspecified	1	4077	0	4077	Yes	1.33137	Yes	Yes	Yes
AT1TE24855	+	7725248	7725868	HELITRONY3	RC/Helitron	626	4239	5.3	0.2	0.4	83	611	-15	+	SIMPLEHAT2	Unspecified	1	528	-680	1208	Yes	0.518212	Yes	Yes	Yes
AT1TE24855	+	7725248	7725868	HELITRONY3	RC/Helitron	626	388	22.8	0	6.8	486	626	0	+	Harbinger-N1_AT	Unspecified	318	449	-692	1141	Yes	0.548642	Yes	No	No
AT1TE24865	+	7729807	7730291	HELITRONY1A	RC/Helitron	485	16	13.4	4.4	4.4	6	50	-435	+	(AAGA)n	Simple_repeat	1	45	0	NA	Yes	NA	No	No	No
AT1TE24900	-	7742722	7742941	ATCOPIA17	LTR/Copia	220	360	15.2	11.5	9	47	220	0	+	Copia-23_AT-LTR	Unspecified	17	194	-8	202	Yes	1.08911	Yes	No	No
AT1TE24930	+	7753465	7753538	ATREP11	RC/Helitron	74	NA	NA	NA	NA	NA	NA	NA	NA	NA	NA	NA	NA	NA	NA	No	NA	No	No	No
AT1TE24935	-	7753539	7754191	HELITRONY1D	RC/Helitron	653	NA	NA	NA	NA	NA	NA	NA	NA	NA	NA	NA	NA	NA	NA	No	NA	No	No	No
AT1TE24950	+	7761116	7761200	AT9NMU1	DNA/MuDR	85	NA	NA	NA	NA	NA	NA	NA	NA	NA	NA	NA	NA	NA	NA	No	NA	No	No	No
AT1TE24955	-	7761201	7762110	AT9NMU1	DNA/MuDR	910	7895	1.4	1.1	0	1	910	0	+	AT9NMU1	Unspecified	2	921	-5	926	Yes	0.982721	Yes	Yes	Yes
AT1TE24960	-	7762111	7762136	AT9NMU1	DNA/MuDR	26	NA	NA	NA	NA	NA	NA	NA	NA	NA	NA	NA	NA	NA	NA	No	NA	No	No	No
AT1TE24965	-	7762137	7762164	AT9NMU1	DNA/MuDR	28	NA	NA	NA	NA	NA	NA	NA	NA	NA	NA	NA	NA	NA	NA	No	NA	No	No	No
AT1TE24975	+	7766430	7766584	ATSINE2A	SINE	155	329	21.3	3.3	6.8	5	125	-30	+	ATSINE2A	Unspecified	1269	1385	-11	1396	Yes	0.111032	No	No	No
AT1TE25020	-	7782647	7783016	HELITRONY3	RC/Helitron	370	NA	NA	NA	NA	NA	NA	NA	NA	NA	NA	NA	NA	NA	NA	No	NA	No	No	No
AT1TE25025	+	7783017	7784339	ATREP15	RC/Helitron	1323	14	16.5	5.9	3.9	966	1016	-307	+	(AGAA)n	Simple_repeat	1	52	0	NA	Yes	NA	No	No	No
AT1TE25030	-	7786504	7787318	ATREP10B	RC/Helitron	815	NA	NA	NA	NA	NA	NA	NA	NA	NA	NA	NA	NA	NA	NA	No	NA	No	No	No
AT1TE25035	+	7787596	7787625	BRODYAGA2	DNA/MuDR	30	NA	NA	NA	NA	NA	NA	NA	NA	NA	NA	NA	NA	NA	NA	No	NA	No	No	No
AT1TE25040	+	7787626	7788203	ATREP10B	RC/Helitron	578	12	21.8	2.2	4.4	385	430	-148	+	(ATT)n	Simple_repeat	1	45	0	NA	Yes	NA	No	No	No
AT1TE25040	+	7787626	7788203	ATREP10B	RC/Helitron	578	39	4.5	0	0	275	320	-258	+	(ATATATAATA)n	Simple_repeat	1	46	0	NA	Yes	NA	No	Yes	No
AT1TE25040	+	7787626	7788203	ATREP10B	RC/Helitron	578	36	2.9	0	0	120	154	-424	+	(TA)n	Simple_repeat	1	35	0	NA	Yes	NA	No	Yes	No
AT1TE25045	+	7788825	7789179	BRODYAGA1A	DNA/MuDR	355	21	0	3.9	0	191	216	-139	+	(TA)n	Simple_repeat	1	27	0	NA	Yes	NA	No	Yes	No
AT1TE25110	+	7809355	7810370	HELITRONY3	RC/Helitron	1016	17	27.8	4.5	1.4	419	485	-531	+	(AT)n	Simple_repeat	1	69	0	NA	Yes	NA	No	No	No
AT1TE25115	-	7810371	7812003	ATREP4	RC/Helitron	1633	1608	14.3	10	2.2	26	525	-1108	+	ATHPOGON1	Unspecified	1	538	0	538	Yes	3.03532	Yes	No	No
AT1TE25120	-	7812004	7812081	HELITRONY3	RC/Helitron	78	NA	NA	NA	NA	NA	NA	NA	NA	NA	NA	NA	NA	NA	NA	No	NA	No	No	No
AT1TE25125	+	7812082	7812396	ATREP10A	RC/Helitron	315	11	27.5	2.3	0	43	86	-229	+	(GAAAAA)n	Simple_repeat	1	45	0	NA	Yes	NA	No	No	No
AT1TE25180	-	7830576	7830662	HELITRONY1E	RC/Helitron	87	NA	NA	NA	NA	NA	NA	NA	NA	NA	NA	NA	NA	NA	NA	No	NA	No	No	No
AT1TE25185	+	7830663	7831066	HELITRONY3	RC/Helitron	404	13	36	0	0	195	257	-147	+	(TTTTT)n	Simple_repeat	1	63	0	NA	Yes	NA	No	No	No
AT1TE25185	+	7830663	7831066	HELITRONY3	RC/Helitron	404	18	21.2	2.4	7.7	35	116	-288	+	(TTATAT)n	Simple_repeat	1	78	0	NA	Yes	NA	No	No	No
AT1TE25190	+	7831067	7831925	HELITRON2	RC/Helitron	859	715	17.7	6.6	1.3	56	341	-518	+	MuDR-N6_AT	Unspecified	6	306	-433	739	Yes	1.16238	Yes	No	No
AT1TE25190	+	7831067	7831925	HELITRON2	RC/Helitron	859	227	16.4	3.2	1.6	732	793	-66	C	MuDR-N6_AT	Unspecified	-673	66	4	739	Yes	1.16238	Yes	No	No
AT1TE25190	+	7831067	7831925	HELITRON2	RC/Helitron	859	12	14.8	0	6.2	17	50	-809	+	(TATTTT)n	Simple_repeat	1	32	0	NA	Yes	NA	No	No	No
AT1TE25195	+	7831926	7832253	ATREP10D	RC/Helitron	328	NA	NA	NA	NA	NA	NA	NA	NA	NA	NA	NA	NA	NA	NA	No	NA	No	No	No
AT1TE25200	-	7832902	7832972	HELITRONY3	RC/Helitron	71	NA	NA	NA	NA	NA	NA	NA	NA	NA	NA	NA	NA	NA	NA	No	NA	No	No	No
AT1TE25205	+	7832973	7833185	ATREP3	RC/Helitron	213	NA	NA	NA	NA	NA	NA	NA	NA	NA	NA	NA	NA	NA	NA	No	NA	No	No	No
AT1TE25210	-	7833186	7834254	ATREP7	RC/Helitron	1071	6082	6.5	1.9	4.1	115	1071	0	+	ATREP7	Unspecified	3	939	-1	940	Yes	1.13936	Yes	Yes	Yes
AT1TE25250	-	7845126	7845438	HELITRONY1B	RC/Helitron	313	NA	NA	NA	NA	NA	NA	NA	NA	NA	NA	NA	NA	NA	NA	No	NA	No	No	No
AT1TE25255	-	7845439	7845473	ATREP1	RC/Helitron	35	NA	NA	NA	NA	NA	NA	NA	NA	NA	NA	NA	NA	NA	NA	No	NA	No	No	No
AT1TE25260	+	7845474	7846269	ATREP3	RC/Helitron	796	631	12	2.4	0	556	680	-116	+	ATHPOGON2	Unspecified	564	691	0	691	Yes	1.15195	Yes	No	No
AT1TE25265	-	7846270	7846319	HELITRONY1B	RC/Helitron	50	NA	NA	NA	NA	NA	NA	NA	NA	NA	NA	NA	NA	NA	NA	No	NA	No	No	No
AT1TE25275	-	7852212	7852860	ATREP15	RC/Helitron	649	NA	NA	NA	NA	NA	NA	NA	NA	NA	NA	NA	NA	NA	NA	No	NA	No	No	No
AT1TE25285	-	7857328	7857683	BRODYAGA1A	DNA/MuDR	356	22	28.2	3	3	1	100	-256	+	(ATAT)n	Simple_repeat	1	100	0	NA	Yes	NA	No	No	No
AT1TE25360	-	7881083	7881155	ATCOPIA20	LTR/Copia	73	17	25.1	0	5	11	73	0	+	(GAGAAG)n	Simple_repeat	1	60	0	NA	Yes	NA	No	No	No
AT1TE25360	-	7881083	7881155	ATCOPIA20	LTR/Copia	73	22	2.8	2.4	7.5	8	49	-24	+	(AGA)n	Simple_repeat	1	40	0	NA	Yes	NA	No	Yes	No
AT1TE25460	+	7911176	7911756	ATREP3	RC/Helitron	581	NA	NA	NA	NA	NA	NA	NA	NA	NA	NA	NA	NA	NA	NA	No	NA	No	No	No
AT1TE25470	-	7917486	7918148	ATREP11	RC/Helitron	663	15	21.2	4.6	4.6	307	371	-292	+	(TTAA)n	Simple_repeat	1	65	0	NA	Yes	NA	No	No	No
AT1TE25610	-	7959315	7959915	ATDNA2T9C	DNA/MuDR	601	879	12.7	3.2	7.2	318	563	-38	+	ATDNA2T9C	Unspecified	1240	1476	-1	1477	Yes	0.406906	No	No	No
AT1TE25615	-	7960124	7961263	ATDNA2T9B	DNA/MuDR	1140	9662	1.6	1.6	0	6	1140	0	+	MuDR-7_AT	Unspecified	1	1153	-8079	9232	Yes	0.123484	No	Yes	No
AT1TE25620	-	7961264	7961466	ATDNA2T9A	DNA/MuDR	203	NA	NA	NA	NA	NA	NA	NA	NA	NA	NA	NA	NA	NA	NA	No	NA	No	No	No
AT1TE25640	-	7968913	7969360	ATREP11	RC/Helitron	448	NA	NA	NA	NA	NA	NA	NA	NA	NA	NA	NA	NA	NA	NA	No	NA	No	No	No
AT1TE25645	+	7969361	7974385	TA11	LINE/L1	5025	7323	32	2.8	3.4	568	5017	-8	+	TA11	Unspecified	1377	5803	-173	5976	Yes	0.840863	Yes	No	No
AT1TE25645	+	7969361	7974385	TA11	LINE/L1	5025	9366	29.7	2.2	2	580	4464	-561	+	L1-54_AT	Unspecified	1400	5290	-756	6046	Yes	0.831128	Yes	No	No
AT1TE25645	+	7969361	7974385	TA11	LINE/L1	5025	1285	29.5	1.1	1.1	1	442	-4583	+	L1-54_AT	Unspecified	824	1265	-4781	6046	Yes	0.831128	Yes	No	No
AT1TE25650	-	7975779	7975861	ATHPOGON1	DNA/Pogo	83	NA	NA	NA	NA	NA	NA	NA	NA	NA	NA	NA	NA	NA	NA	No	NA	No	No	No
AT1TE25655	-	7975862	7976602	ATHPOGON3	DNA/Pogo	741	5072	4.3	1.4	0	36	737	-4	+	ATHPOGON3	Unspecified	1	712	0	712	Yes	1.04073	Yes	Yes	Yes
AT1TE25665	+	7980709	7981263	Unassigned	Unassigned	555	416	29.1	5.6	6.2	68	422	-133	+	L1-83_AT	Unspecified	4786	5138	-277	5415	Yes	0.102493	No	No	No
AT1TE25670	+	7981054	7981390	ATLINE1_3A	LINE/L1	337	276	28.2	6.3	6.6	17	335	-2	+	ATLINE1_3A	Unspecified	13	330	0	330	Yes	1.02121	Yes	No	No
AT1TE25675	+	7984011	7984159	HELITRONY1E	RC/Helitron	149	NA	NA	NA	NA	NA	NA	NA	NA	NA	NA	NA	NA	NA	NA	No	NA	No	No	No
AT1TE25680	+	7984160	7985117	HELITRON2	RC/Helitron	958	NA	NA	NA	NA	NA	NA	NA	NA	NA	NA	NA	NA	NA	NA	No	NA	No	No	No
AT1TE25685	+	7985126	7986420	SIMPLEHAT2	DNA/HAT	1295	6497	7.6	0.5	1	414	1295	0	+	SIMPLEHAT2	Unspecified	329	1205	-3	1208	Yes	1.07202	Yes	Yes	Yes
AT1TE25685	+	7985126	7986420	SIMPLEHAT2	DNA/HAT	1295	7361	6.2	0.3	0.1	1	931	-364	+	SIMPLEHAT2	Unspecified	1	933	-275	1208	Yes	1.07202	Yes	Yes	Yes
AT1TE25690	+	7986421	7986482	HELITRONY3	RC/Helitron	62	NA	NA	NA	NA	NA	NA	NA	NA	NA	NA	NA	NA	NA	NA	No	NA	No	No	No
AT1TE25740	+	8002909	8002929	ATREP11	RC/Helitron	21	NA	NA	NA	NA	NA	NA	NA	NA	NA	NA	NA	NA	NA	NA	No	NA	No	No	No
AT1TE25745	-	8002930	8003330	BRODYAGA1A	DNA/MuDR	401	NA	NA	NA	NA	NA	NA	NA	NA	NA	NA	NA	NA	NA	NA	No	NA	No	No	No
AT1TE25770	+	8010978	8011616	ATREP15	RC/Helitron	639	15	5.6	0	0	494	512	-127	+	(TA)n	Simple_repeat	1	19	0	NA	Yes	NA	No	Yes	No
AT1TE25775	-	8011617	8011662	ATHPOGON3	DNA/Pogo	46	NA	NA	NA	NA	NA	NA	NA	NA	NA	NA	NA	NA	NA	NA	No	NA	No	No	No
AT1TE25780	-	8012601	8012685	TNAT1A	DNA	85	255	17.8	12.9	1.1	1	85	0	+	TNAT1A	Unspecified	27	121	-488	609	Yes	0.139573	No	No	No
AT1TE25820	+	8023560	8024044	BRODYAGA1A	DNA/MuDR	485	NA	NA	NA	NA	NA	NA	NA	NA	NA	NA	NA	NA	NA	NA	No	NA	No	No	No
AT1TE25860	+	8035732	8035847	ATLINE1_3A	LINE/L1	116	284	18.6	0	1.2	14	100	-16	+	ATLINE1_3A	Unspecified	241	326	-4	330	Yes	0.351515	No	No	No
AT1TE25865	-	8038374	8038944	ATREP4	RC/Helitron	571	12	22.1	0	0	327	358	-213	+	(ATTTT)n	Simple_repeat	1	32	0	NA	Yes	NA	No	No	No
AT1TE25865	-	8038374	8038944	ATREP4	RC/Helitron	571	20	0	0	0	301	322	-249	+	(TA)n	Simple_repeat	1	22	0	NA	Yes	NA	No	Yes	No
AT1TE25870	+	8041737	8042217	ATREP11	RC/Helitron	481	12	14.1	3	3	210	242	-239	+	(CTAAAA)n	Simple_repeat	1	33	0	NA	Yes	NA	No	No	No
AT1TE25875	-	8042670	8042891	VANDALNX2	DNA/MuDR	222	264	23.7	4	4	119	219	-3	+	MuDR-N3_AT	Unspecified	1234	1334	-3	1337	Yes	0.166043	No	No	No
AT1TE25880	-	8043908	8044269	ATHILA4C	LTR/Gypsy	362	814	24.8	2.3	4	9	361	-1	+	ATHILA4D_LTR	Unspecified	819	1165	0	1165	Yes	0.31073	No	No	No
AT1TE25880	-	8043908	8044269	ATHILA4C	LTR/Gypsy	362	1001	23.5	0.7	2.7	56	361	-1	+	ATHILA4C_LTR	Unspecified	859	1158	0	1158	Yes	0.312608	No	No	No
AT1TE25885	-	8044270	8044323	ATHILA4D_LTR	LTR/Gypsy	54	NA	NA	NA	NA	NA	NA	NA	NA	NA	NA	NA	NA	NA	NA	No	NA	No	No	No
AT1TE25890	-	8045732	8046157	ATREP1	RC/Helitron	426	22	16.9	3.8	0	1	53	-373	+	(TATTT)n	Simple_repeat	1	55	0	NA	Yes	NA	No	No	No
AT1TE25910	-	8053168	8053294	ATCOPIA59	LTR/Copia	127	262	26.4	0.8	7.6	1	127	0	+	ATCOPIA59_I	Unspecified	4112	4230	-41	4271	Yes	0.0297354	No	No	No
AT1TE25910	-	8053168	8053294	ATCOPIA59	LTR/Copia	127	272	22.9	2.7	6.5	2	113	-14	+	Gypsy-31_AT-LTR	Unspecified	131	238	-184	422	Yes	0.300948	No	No	No
AT1TE25915	-	8053890	8054291	ATREP10D	RC/Helitron	402	15	13.9	0	0	170	193	-209	+	(T)n	Simple_repeat	1	24	0	NA	Yes	NA	No	No	No
AT1TE25920	+	8054292	8055062	ATREP1	RC/Helitron	771	NA	NA	NA	NA	NA	NA	NA	NA	NA	NA	NA	NA	NA	NA	No	NA	No	No	No
AT1TE25925	-	8055063	8055260	ATREP10D	RC/Helitron	198	NA	NA	NA	NA	NA	NA	NA	NA	NA	NA	NA	NA	NA	NA	No	NA	No	No	No
AT1TE25935	-	8059573	8060613	ATREP6	RC/Helitron	1041	14	24	2.3	0	530	573	-468	+	(ATAAA)n	Simple_repeat	1	45	0	NA	Yes	NA	No	No	No
AT1TE25935	-	8059573	8060613	ATREP6	RC/Helitron	1041	16	20.9	0	0	532	564	-477	+	(A)n	Simple_repeat	1	33	0	NA	Yes	NA	No	No	No
AT1TE26100	+	8113300	8113476	ARNOLDY2	DNA/MuDR	177	NA	NA	NA	NA	NA	NA	NA	NA	NA	NA	NA	NA	NA	NA	No	NA	No	No	No
AT1TE26105	-	8113477	8113990	HELITRONY3	RC/Helitron	514	763	8.9	11.1	0	353	487	-27	C	ATTIRX1B	Unspecified	-213	154	5	367	Yes	1.40054	Yes	Yes	Yes
AT1TE26105	-	8113477	8113990	HELITRONY3	RC/Helitron	514	461	17.5	0	1	258	355	-159	C	ATTIRX1B	Unspecified	-37	330	234	367	Yes	1.40054	Yes	No	No
AT1TE26105	-	8113477	8113990	HELITRONY3	RC/Helitron	514	1411	13.4	3.8	0.4	28	290	-224	+	ATTIRX1B	Unspecified	5	276	-91	367	Yes	1.40054	Yes	No	No
AT1TE26110	+	8113991	8114421	HELITRONY1B	RC/Helitron	431	NA	NA	NA	NA	NA	NA	NA	NA	NA	NA	NA	NA	NA	NA	No	NA	No	No	No
AT1TE26115	-	8114422	8114684	ATREP3	RC/Helitron	263	NA	NA	NA	NA	NA	NA	NA	NA	NA	NA	NA	NA	NA	NA	No	NA	No	No	No
AT1TE26120	+	8114685	8116894	ATREP3	RC/Helitron	2210	15804	2.2	1.8	0.1	87	2147	-63	+	ATREP3	Unspecified	1	2097	0	2097	Yes	1.05389	Yes	Yes	Yes
AT1TE26125	+	8116905	8117010	ATREP1	RC/Helitron	106	NA	NA	NA	NA	NA	NA	NA	NA	NA	NA	NA	NA	NA	NA	No	NA	No	No	No
AT1TE26260	+	8160056	8160565	ATCOPIA42	LTR/Copia	510	927	26.6	7.7	3	123	510	0	+	ATCOPIA41LTR	Unspecified	1	406	-202	608	Yes	0.838816	Yes	No	No
AT1TE26260	+	8160056	8160565	ATCOPIA42	LTR/Copia	510	1573	16.2	0.8	0	123	388	-122	+	ATCOPIA42LTR	Unspecified	602	869	-457	1326	Yes	0.384615	No	No	No
AT1TE26265	+	8160956	8161161	ATENSPM3	DNA/En-Spm	206	283	31.1	1.6	1.6	1	183	-23	+	Chester-1	Unspecified	1	183	-8033	8216	Yes	0.025073	No	No	No
AT1TE26270	+	8161413	8161974	ATREP3	RC/Helitron	562	606	21.6	12.2	2.5	228	554	-8	+	TNAT1A	Unspecified	23	380	-229	609	Yes	0.922824	Yes	No	No
AT1TE26270	+	8161413	8161974	ATREP3	RC/Helitron	562	713	18.7	2.6	0.4	335	560	-2	+	TNAT1A	Unspecified	281	511	-98	609	Yes	0.922824	Yes	No	No
AT1TE26275	+	8161975	8162067	TNAT1A	DNA	93	NA	NA	NA	NA	NA	NA	NA	NA	NA	NA	NA	NA	NA	NA	No	NA	No	No	No
AT1TE26280	+	8162068	8162091	ATREP10B	RC/Helitron	24	NA	NA	NA	NA	NA	NA	NA	NA	NA	NA	NA	NA	NA	NA	No	NA	No	No	No
AT1TE26290	-	8165555	8166249	HELITRONY1D	RC/Helitron	695	13	23.5	4.4	0	80	124	-571	+	(TTAGA)n	Simple_repeat	1	47	0	NA	Yes	NA	No	No	No
AT1TE26300	+	8169457	8169558	ATREP7	RC/Helitron	102	695	8.9	0	1	1	102	0	+	ATREP7	Unspecified	3	103	-837	940	Yes	0.108511	No	Yes	No
AT1TE26305	+	8169559	8170783	ATREP7	RC/Helitron	1225	2273	4.4	0	0	1	318	-907	+	ATREP7	Unspecified	104	421	-519	940	Yes	1.30319	Yes	Yes	Yes
AT1TE26305	+	8169559	8170783	ATREP7	RC/Helitron	1225	3672	2.7	1.6	0.4	306	792	-433	+	ATREP7	Unspecified	448	940	0	940	Yes	1.30319	Yes	Yes	Yes
AT1TE26305	+	8169559	8170783	ATREP7	RC/Helitron	1225	753	22.6	13.6	3.5	8	425	-800	+	ATREP8	Unspecified	111	569	-508	1077	Yes	1.13742	Yes	No	No
AT1TE26305	+	8169559	8170783	ATREP7	RC/Helitron	1225	15	18.1	0	3.1	1066	1098	-127	+	(TA)n	Simple_repeat	1	32	0	NA	Yes	NA	No	No	No
AT1TE26320	+	8178350	8178524	ATLINE1_3A	LINE/L1	175	349	19.9	13.7	5.3	1	175	0	+	L1-83_AT	Unspecified	5212	5400	-15	5415	Yes	0.0323176	No	No	No
AT1TE26360	+	8189446	8189478	ATREP3	RC/Helitron	33	NA	NA	NA	NA	NA	NA	NA	NA	NA	NA	NA	NA	NA	NA	No	NA	No	No	No
AT1TE26365	-	8189479	8189828	HELITRON4	RC/Helitron	350	NA	NA	NA	NA	NA	NA	NA	NA	NA	NA	NA	NA	NA	NA	No	NA	No	No	No
AT1TE26370	+	8189829	8190549	ATREP2A	RC/Helitron	721	4366	5.3	1.4	0.3	134	721	0	+	ATREP2A	Unspecified	1	594	-9	603	Yes	1.19569	Yes	Yes	Yes
AT1TE26375	+	8190550	8190604	ATREP2A	RC/Helitron	55	NA	NA	NA	NA	NA	NA	NA	NA	NA	NA	NA	NA	NA	NA	No	NA	No	No	No
AT1TE26380	-	8193020	8193117	ATCOPIA28	LTR/Copia	98	34	0	0	0	69	97	-1	+	(TA)n	Simple_repeat	1	29	0	NA	Yes	NA	No	Yes	No
AT1TE26410	-	8203657	8203778	ATTIRX1A	DNA	122	369	17.6	0.8	7	1	122	0	+	ATTIRX1A	Unspecified	10	124	-252	376	Yes	0.324468	No	No	No
AT1TE26510	+	8235534	8235851	ATREP10C	RC/Helitron	318	NA	NA	NA	NA	NA	NA	NA	NA	NA	NA	NA	NA	NA	NA	No	NA	No	No	No
AT1TE26515	+	8235852	8237517	ATREP8	RC/Helitron	1666	6985	5.6	0.7	5.9	16	1148	-518	+	ATREP8	Unspecified	1	1077	0	1077	Yes	1.54689	Yes	Yes	Yes
AT1TE26515	+	8235852	8237517	ATREP8	RC/Helitron	1666	380	21.6	0	0	1278	1351	-315	C	DNA3-1_AT	Unspecified	-2	968	895	970	Yes	1.71753	Yes	No	No
AT1TE26515	+	8235852	8237517	ATREP8	RC/Helitron	1666	17	11.7	5.4	0	1497	1533	-133	+	(AAAT)n	Simple_repeat	1	39	0	NA	Yes	NA	No	No	No
AT1TE26520	+	8237518	8237720	ATREP15	RC/Helitron	203	13	21.3	0	0	75	107	-96	+	(AGAAAA)n	Simple_repeat	1	33	0	NA	Yes	NA	No	No	No
AT1TE26520	+	8237518	8237720	ATREP15	RC/Helitron	203	15	19.9	0	0	77	105	-98	+	(A)n	Simple_repeat	1	29	0	NA	Yes	NA	No	No	No
AT1TE26525	-	8237721	8237857	HELITRONY3	RC/Helitron	137	NA	NA	NA	NA	NA	NA	NA	NA	NA	NA	NA	NA	NA	NA	No	NA	No	No	No
AT1TE26530	-	8238432	8238454	ARNOLDY2	DNA/MuDR	23	NA	NA	NA	NA	NA	NA	NA	NA	NA	NA	NA	NA	NA	NA	No	NA	No	No	No
AT1TE26535	-	8238455	8239849	HELITRONY3	RC/Helitron	1424	6147	9	6.2	5.2	50	1217	-207	+	ARNOLDY2	Unspecified	1	1179	0	1179	Yes	1.2078	Yes	Yes	Yes
AT1TE26535	-	8238455	8239849	HELITRONY3	RC/Helitron	1424	523	18.9	4.3	2.4	1253	1415	-9	+	Helitron-N10_AT	Unspecified	722	887	-1190	2077	Yes	0.685604	Yes	No	No
AT1TE26540	+	8239850	8240013	ARNOLDY2	DNA/MuDR	164	NA	NA	NA	NA	NA	NA	NA	NA	NA	NA	NA	NA	NA	NA	No	NA	No	No	No
AT1TE26610	-	8260304	8260791	ATREP5	RC/Helitron	488	NA	NA	NA	NA	NA	NA	NA	NA	NA	NA	NA	NA	NA	NA	No	NA	No	No	No
AT1TE26620	-	8266467	8266505	SIMPLEGUY1	DNA/Harbinger	39	NA	NA	NA	NA	NA	NA	NA	NA	NA	NA	NA	NA	NA	NA	No	NA	No	No	No
AT1TE26625	-	8266506	8267531	SIMPLEHAT2	DNA/HAT	1026	6717	6	0.5	0.2	10	874	-152	+	SIMPLEHAT2	Unspecified	1	867	-341	1208	Yes	0.849338	Yes	Yes	Yes
AT1TE26625	-	8266506	8267531	SIMPLEHAT2	DNA/HAT	1026	324	19.5	3.4	2.2	816	904	-122	C	ATREPX1	Unspecified	-1416	1016	927	2432	Yes	0.421875	No	No	No
AT1TE26630	-	8267532	8267856	HELITRONY3	RC/Helitron	325	NA	NA	NA	NA	NA	NA	NA	NA	NA	NA	NA	NA	NA	NA	No	NA	No	No	No
AT1TE26660	-	8276347	8276494	HELITRONY3	RC/Helitron	148	NA	NA	NA	NA	NA	NA	NA	NA	NA	NA	NA	NA	NA	NA	No	NA	No	No	No
AT1TE26665	-	8276495	8277489	HELITRONY3	RC/Helitron	995	4886	6.4	0.2	0.3	362	989	-6	+	SIMPLEHAT2	Unspecified	582	1208	0	1208	Yes	0.823675	Yes	Yes	Yes
AT1TE26665	-	8276495	8277489	HELITRONY3	RC/Helitron	995	5438	5.6	0.3	0.4	34	716	-279	+	SIMPLEHAT2	Unspecified	1	682	-526	1208	Yes	0.823675	Yes	Yes	Yes
AT1TE26670	+	8277490	8277588	HELITRONY3	RC/Helitron	99	NA	NA	NA	NA	NA	NA	NA	NA	NA	NA	NA	NA	NA	NA	No	NA	No	No	No
AT1TE26675	+	8277589	8279056	SIMPLEGUY1	DNA/Harbinger	1468	12354	2.7	0.1	0.3	2	1467	-1	+	Harbinger-N8_AT	Unspecified	1	1464	0	1464	Yes	1.00273	Yes	Yes	Yes
AT1TE26700	-	8287385	8288211	ATREP10B	RC/Helitron	827	681	6.7	0.9	0	1	105	-722	C	Helitron-N2_AT	Unspecified	-1691	1702	1597	3393	Yes	0.243737	No	Yes	No
AT1TE26705	+	8288212	8288747	HELITRONY3	RC/Helitron	536	2562	10	0.6	9.9	1	498	-38	+	Helitron-N2_AT	Unspecified	1703	2158	-1235	3393	Yes	0.157972	No	No	No
AT1TE26710	+	8288748	8289831	ATREP10D	RC/Helitron	1084	2429	3.1	0.6	0	759	1084	0	C	ATREP20	Unspecified	0	2144	1817	2144	Yes	0.505597	Yes	Yes	Yes
AT1TE26710	+	8288748	8289831	ATREP10D	RC/Helitron	1084	12	10.7	2.9	6.1	356	389	-695	+	(AAATT)n	Simple_repeat	1	33	0	NA	Yes	NA	No	No	No
AT1TE26710	+	8288748	8289831	ATREP10D	RC/Helitron	1084	1358	6.2	0.5	2	1	199	-885	+	Helitron-N2_AT	Unspecified	2250	2445	-948	3393	Yes	0.319481	No	Yes	No
AT1TE26710	+	8288748	8289831	ATREP10D	RC/Helitron	1084	421	6.2	1	15.5	618	713	-371	+	Helitron-N2_AT	Unspecified	2474	2557	-836	3393	Yes	0.319481	No	Yes	No
AT1TE26715	-	8289832	8289870	ATREP3	RC/Helitron	39	269	10.3	0	0	1	39	0	+	ATREP20	Unspecified	1778	1816	-328	2144	Yes	0.0181903	No	No	No
AT1TE26720	+	8289871	8290484	ATHATN7	DNA/HAT	614	4684	4.9	2	0.8	1	613	-1	C	ATREP20	Unspecified	-367	1777	1158	2144	Yes	0.286381	No	Yes	No
AT1TE26725	-	8290485	8290535	ATREP10A	RC/Helitron	51	307	4.3	2.2	0	1	46	-5	+	ATREP20	Unspecified	1111	1157	-987	2144	Yes	0.0237873	No	Yes	No
AT1TE26730	-	8290536	8290584	HELITRONY1E	RC/Helitron	49	286	6.2	2.1	0	1	48	-1	+	ATREP20	Unspecified	1061	1109	-1035	2144	Yes	0.0228545	No	Yes	No
AT1TE26735	+	8290585	8292025	ATREP3	RC/Helitron	1441	1217	7.9	6.6	1.2	744	986	-455	C	ATREP3	Unspecified	-1841	256	1	2097	Yes	0.687172	Yes	Yes	Yes
AT1TE26735	+	8290585	8292025	ATREP3	RC/Helitron	1441	5912	4	0.1	1.6	1	849	-592	C	ATREP20	Unspecified	-1084	1060	224	2144	Yes	0.672108	Yes	Yes	Yes
AT1TE26735	+	8290585	8292025	ATREP3	RC/Helitron	1441	466	15.7	5.1	2.8	967	1104	-337	+	Helitron-N2_AT	Unspecified	2551	2691	-702	3393	Yes	0.424698	No	No	No
AT1TE26735	+	8290585	8292025	ATREP3	RC/Helitron	1441	1657	10.6	1.7	2.6	1081	1429	-12	+	Helitron-N2_AT	Unspecified	3048	3393	0	3393	Yes	0.424698	No	No	No
AT1TE26740	-	8292026	8292217	ATREP4	RC/Helitron	192	NA	NA	NA	NA	NA	NA	NA	NA	NA	NA	NA	NA	NA	NA	No	NA	No	No	No
AT1TE26840	+	8322276	8322411	ATENSPM10	DNA/En-Spm	136	11	17	2.9	2.9	4	38	-98	+	(AGTTTA)n	Simple_repeat	1	35	0	NA	Yes	NA	No	No	No
AT1TE26840	+	8322276	8322411	ATENSPM10	DNA/En-Spm	136	55	0	0	0	69	115	-21	+	(AT)n	Simple_repeat	1	47	0	NA	Yes	NA	No	Yes	No
AT1TE26900	-	8339259	8339599	ATTIRX1A	DNA	341	632	19.6	6.1	1.1	138	318	-23	+	ATTIRX1A	Unspecified	167	356	-20	376	Yes	0.906915	Yes	No	No
AT1TE27020	+	8374592	8374611	HELITRONY1B	RC/Helitron	20	NA	NA	NA	NA	NA	NA	NA	NA	NA	NA	NA	NA	NA	NA	No	NA	No	No	No
AT1TE27025	+	8374612	8374634	HELITRONY3	RC/Helitron	23	NA	NA	NA	NA	NA	NA	NA	NA	NA	NA	NA	NA	NA	NA	No	NA	No	No	No
AT1TE27030	+	8374635	8375371	HELITRONY3	RC/Helitron	737	1534	4.8	10.9	0.4	287	516	-221	C	ATREP21	Unspecified	-230	254	1	484	Yes	1.52273	Yes	Yes	Yes
AT1TE27030	+	8374635	8375371	HELITRONY3	RC/Helitron	737	235	20.8	6.2	0.7	1	145	-592	C	ATREP21	Unspecified	-81	403	251	484	Yes	1.52273	Yes	No	No
AT1TE27035	-	8375372	8375449	ATREP10B	RC/Helitron	78	NA	NA	NA	NA	NA	NA	NA	NA	NA	NA	NA	NA	NA	NA	No	NA	No	No	No
AT1TE27060	-	8383169	8383410	ATHATN9	DNA/HAT	242	304	23.9	4.2	11.3	1	189	-53	+	ATHATN9	Unspecified	3	179	-67	246	Yes	0.98374	Yes	No	No
AT1TE27090	+	8391454	8391610	ATREP5	RC/Helitron	157	NA	NA	NA	NA	NA	NA	NA	NA	NA	NA	NA	NA	NA	NA	No	NA	No	No	No
AT1TE27095	+	8391611	8392741	ATREP4	RC/Helitron	865	437	17.9	7.1	0	31	170	-695	+	DT1	Unspecified	72	221	-41	262	Yes	3.30153	Yes	No	No
AT1TE27100	+	8392155	8392420	ATLINE1A	LINE/L1	266	1492	19.9	0	0	1	266	0	+	L1-8_AT	Unspecified	6386	6651	-2	6653	Yes	0.039982	No	No	No
AT1TE27190	+	8419005	8419254	ARNOLDY2	DNA/MuDR	250	NA	NA	NA	NA	NA	NA	NA	NA	NA	NA	NA	NA	NA	NA	No	NA	No	No	No
AT1TE27280	+	8447529	8448339	ATREP10B	RC/Helitron	811	13	15.4	0	3.3	153	183	-628	+	(GATTT)n	Simple_repeat	1	30	0	NA	Yes	NA	No	No	No
AT1TE27280	+	8447529	8448339	ATREP10B	RC/Helitron	811	13	14.3	0	6.1	471	505	-306	+	(AAACAT)n	Simple_repeat	1	33	0	NA	Yes	NA	No	No	No
AT1TE27285	-	8448340	8448464	BRODYAGA2	DNA/MuDR	125	NA	NA	NA	NA	NA	NA	NA	NA	NA	NA	NA	NA	NA	NA	No	NA	No	No	No
AT1TE27295	+	8453486	8461797	VANDAL6	DNA/MuDR	8249	40088	2.3	1	2.7	7442	7953	-296	+	VANDAL6	Unspecified	7382	7902	-488	8390	Yes	0.983194	Yes	Yes	Yes
AT1TE27295	+	8453486	8461797	VANDAL6	DNA/MuDR	8249	40088	2.3	1	2.7	3080	7411	-838	+	VANDAL6	Unspecified	3137	7381	-1009	8390	Yes	0.983194	Yes	Yes	Yes
AT1TE27295	+	8453486	8461797	VANDAL6	DNA/MuDR	8249	2567	2.2	4.4	0.9	7934	8249	0	+	VANDAL6	Unspecified	8064	8390	0	8390	Yes	0.983194	Yes	Yes	Yes
AT1TE27295	+	8453486	8461797	VANDAL6	DNA/MuDR	8249	36654	1.2	1	0.1	1	4105	-4144	+	VANDAL6	Unspecified	1	4142	-4248	8390	Yes	0.983194	Yes	Yes	Yes
AT1TE27295	+	8453486	8461797	VANDAL6	DNA/MuDR	8249	32	0	0	0	7412	7441	-808	+	(ATC)n	Simple_repeat	1	30	0	NA	Yes	NA	No	Yes	No
AT1TE27300	+	8461419	8461481	VANDAL6	DNA/MuDR	63	440	0	31.8	0	1	63	0	+	VANDAL6	Unspecified	7937	8019	-371	8390	Yes	0.00750894	No	Yes	No
AT1TE27330	-	8471385	8471416	ATREP10B	RC/Helitron	32	NA	NA	NA	NA	NA	NA	NA	NA	NA	NA	NA	NA	NA	NA	No	NA	No	No	No
AT1TE27335	-	8471417	8472049	ATREP3	RC/Helitron	633	15	24.6	0	0	431	473	-160	+	(TAAAAAT)n	Simple_repeat	1	43	0	NA	Yes	NA	No	No	No
AT1TE27335	-	8471417	8472049	ATREP3	RC/Helitron	633	1132	16.4	0.8	0.8	67	330	-303	+	ATTIRTA1	Unspecified	1	264	-1	265	Yes	2.38868	Yes	No	No
AT1TE27340	+	8472050	8473869	ATREP3	RC/Helitron	1820	13	28	0	0	159	201	-1619	+	(AATTTTT)n	Simple_repeat	1	43	0	NA	Yes	NA	No	No	No
AT1TE27340	+	8472050	8473869	ATREP3	RC/Helitron	1820	483	20.3	0.8	0.8	1129	1257	-563	C	LTR-1_AT-LTR	Unspecified	-81	129	1	210	Yes	8.66667	Yes	No	No
AT1TE27340	+	8472050	8473869	ATREP3	RC/Helitron	1820	278	19.6	8.3	11.6	509	641	-1179	C	Helitron-N1_AT	Unspecified	-3300	129	1	3429	Yes	0.530767	Yes	No	No
AT1TE27340	+	8472050	8473869	ATREP3	RC/Helitron	1820	536	19	20.4	0	1321	1536	-284	C	ATREP10C	Unspecified	0	653	394	653	Yes	2.78714	Yes	No	No
AT1TE27340	+	8472050	8473869	ATREP3	RC/Helitron	1820	16	16.5	2.3	2.3	780	822	-998	+	(TTAAAGT)n	Simple_repeat	1	43	0	NA	Yes	NA	No	No	No
AT1TE27340	+	8472050	8473869	ATREP3	RC/Helitron	1820	968	12.1	10.7	1.1	300	541	-1279	C	ATTIRTA1	Unspecified	0	265	1	265	Yes	6.86792	Yes	No	No
AT1TE27345	-	8475177	8475479	ATREP16	DNA/MuDR	303	2706	1	0.3	0	1	303	0	C	MuDR-N17_AT	Unspecified	-874	304	1	1178	Yes	0.257216	No	Yes	No
AT1TE27350	+	8476059	8476379	ATREP16	DNA/MuDR	321	2708	0.7	0	0	1	295	-26	+	MuDR-N17_AT	Unspecified	884	1178	0	1178	Yes	0.272496	No	Yes	No
AT1TE27355	+	8477752	8477946	ATIS112A	DNA/Harbinger	195	663	17.1	1.1	1.1	13	195	0	+	Harbinger-N4_AT	Unspecified	259	441	-40	481	Yes	0.405405	No	No	No
AT1TE27360	-	8478086	8478120	ATHATN10	DNA/HAT	35	NA	NA	NA	NA	NA	NA	NA	NA	NA	NA	NA	NA	NA	NA	No	NA	No	No	No
AT1TE27365	-	8478121	8478236	ATHATN10	DNA/HAT	116	333	8.2	29.1	0.9	1	86	-30	+	ATHATN10	Unspecified	136	245	-587	832	Yes	0.139423	No	Yes	No
AT1TE27390	-	8488223	8489149	HELITRONY1D	RC/Helitron	927	5727	2.4	5.2	0.1	1	746	-181	+	MuDR-N4_AT	Unspecified	499	1282	0	1282	Yes	0.723089	Yes	Yes	Yes
AT1TE27395	-	8489150	8490468	ATREP3	RC/Helitron	1319	3968	4.3	0.8	1.9	470	1054	-265	+	ATREP3	Unspecified	1519	2097	0	2097	Yes	0.628994	Yes	Yes	Yes
AT1TE27395	-	8489150	8490468	ATREP3	RC/Helitron	1319	1873	1.7	0.4	0	44	276	-1043	+	MuDR-N4_AT	Unspecified	1	234	-1048	1282	Yes	1.02886	Yes	Yes	Yes
AT1TE27395	-	8489150	8490468	ATREP3	RC/Helitron	1319	1727	1.6	4.5	0	276	519	-800	+	ATREP3	Unspecified	1	255	-1842	2097	Yes	0.628994	Yes	Yes	Yes
AT1TE27395	-	8489150	8490468	ATREP3	RC/Helitron	1319	2178	1.5	0	0	1055	1319	0	+	MuDR-N4_AT	Unspecified	234	498	-784	1282	Yes	1.02886	Yes	Yes	Yes
AT1TE27395	-	8489150	8490468	ATREP3	RC/Helitron	1319	1166	18.4	2.1	1.7	44	330	-989	+	MuDR-N5_AT	Unspecified	1	288	-1042	1330	Yes	0.991729	Yes	No	No
AT1TE27395	-	8489150	8490468	ATREP3	RC/Helitron	1319	254	10.2	5.8	5.8	1026	1077	-242	C	HELITRONY1D	Unspecified	-11	2530	2479	2541	Yes	0.519087	Yes	No	No
AT1TE27400	+	8490469	8490525	HELITRONY1A	RC/Helitron	57	NA	NA	NA	NA	NA	NA	NA	NA	NA	NA	NA	NA	NA	NA	No	NA	No	No	No
AT1TE27405	+	8490641	8492849	ATLINEIII	LINE/L1	2209	6242	27.9	2.2	2.5	1	2209	0	+	ATLINEIII	Unspecified	3205	5407	-1	5408	Yes	0.408469	No	No	No
AT1TE27460	+	8511781	8511905	ATREP10B	RC/Helitron	125	NA	NA	NA	NA	NA	NA	NA	NA	NA	NA	NA	NA	NA	NA	No	NA	No	No	No
AT1TE27465	+	8511906	8511951	ATREP11	RC/Helitron	46	NA	NA	NA	NA	NA	NA	NA	NA	NA	NA	NA	NA	NA	NA	No	NA	No	No	No
AT1TE27470	-	8511952	8513159	ATREP10D	RC/Helitron	1208	372	23.7	4	11.3	572	799	-409	C	ATREP11	Unspecified	-417	636	424	1053	Yes	1.1472	Yes	No	No
AT1TE27470	-	8511952	8513159	ATREP10D	RC/Helitron	1208	716	21.7	10.3	0	469	671	-537	C	ATREP4	Unspecified	-343	1897	1674	2240	Yes	0.539286	Yes	No	No
AT1TE27470	-	8511952	8513159	ATREP10D	RC/Helitron	1208	305	21.6	8	12.3	400	864	-344	C	HELITRONY1A	Unspecified	-372	976	530	1348	Yes	0.896142	Yes	No	No
AT1TE27470	-	8511952	8513159	ATREP10D	RC/Helitron	1208	286	19.7	9.2	8.2	803	1151	-57	C	HELITRONY1D	Unspecified	-2183	358	7	2541	Yes	0.475403	No	No	No
AT1TE27475	-	8515352	8515706	ATHILA7	LTR/Gypsy	355	1213	12.6	9	2.5	1	268	-87	C	LTR-4_AT-LTR	Unspecified	0	337	53	337	Yes	1.05341	Yes	No	No
AT1TE27540	-	8538081	8538854	ATREP10B	RC/Helitron	774	NA	NA	NA	NA	NA	NA	NA	NA	NA	NA	NA	NA	NA	NA	No	NA	No	No	No
AT1TE27545	+	8538855	8538889	HELITRONY3	RC/Helitron	35	NA	NA	NA	NA	NA	NA	NA	NA	NA	NA	NA	NA	NA	NA	No	NA	No	No	No
AT1TE27550	+	8538891	8539819	ATREP1	RC/Helitron	933	6322	3.9	1.8	0.6	1	876	-57	+	ATREP1	Unspecified	2	888	0	888	Yes	1.05068	Yes	Yes	Yes
AT1TE27650	-	8570676	8571137	ATREP11	RC/Helitron	462	NA	NA	NA	NA	NA	NA	NA	NA	NA	NA	NA	NA	NA	NA	No	NA	No	No	No
AT1TE27655	-	8573146	8573496	ATMUNX1	DNA/MuDR	351	2404	10.8	0.3	0	1	351	0	+	ATMUNX1	Unspecified	1	352	-25	377	Yes	0.931034	Yes	No	No
AT1TE27660	-	8573497	8573632	ATMUNX1	DNA/MuDR	136	NA	NA	NA	NA	NA	NA	NA	NA	NA	NA	NA	NA	NA	NA	No	NA	No	No	No
AT1TE27665	-	8576451	8578073	ATREP7	RC/Helitron	1516	376	4.4	0	0	9	53	-1463	+	ATREP7	Unspecified	1	45	-895	940	Yes	1.61277	Yes	Yes	Yes
AT1TE27665	-	8576451	8578073	ATREP7	RC/Helitron	1516	3625	3.3	2	1	311	798	-718	+	ATREP7	Unspecified	448	940	0	940	Yes	1.61277	Yes	Yes	Yes
AT1TE27665	-	8576451	8578073	ATREP7	RC/Helitron	1516	1951	3.3	0.4	0	54	323	-1193	+	ATREP7	Unspecified	151	421	-519	940	Yes	1.61277	Yes	Yes	Yes
AT1TE27670	-	8577914	8578020	ATREP7	RC/Helitron	107	705	5.7	0	1.9	1	107	0	+	ATREP7	Unspecified	46	150	-790	940	Yes	0.11383	No	Yes	No
AT1TE27675	-	8578074	8578425	ATREP10D	RC/Helitron	352	NA	NA	NA	NA	NA	NA	NA	NA	NA	NA	NA	NA	NA	NA	No	NA	No	No	No
AT1TE27685	+	8582828	8582912	ATREP6	RC/Helitron	85	NA	NA	NA	NA	NA	NA	NA	NA	NA	NA	NA	NA	NA	NA	No	NA	No	No	No
AT1TE27690	-	8582914	8583685	BRODYAGA2	DNA/MuDR	772	16	19.9	7.7	1.4	8	72	-700	+	(AAATC)n	Simple_repeat	1	69	0	NA	Yes	NA	No	No	No
AT1TE27695	+	8583686	8583718	ATREP10D	RC/Helitron	33	NA	NA	NA	NA	NA	NA	NA	NA	NA	NA	NA	NA	NA	NA	No	NA	No	No	No
AT1TE27810	-	8620664	8624017	ATREP11	RC/Helitron	1518	12	27.3	2	2	776	825	-693	+	(ATATA)n	Simple_repeat	1	50	0	NA	Yes	NA	No	No	No
AT1TE27810	-	8620664	8624017	ATREP11	RC/Helitron	1518	13	11.6	0	6.7	1464	1495	-23	+	(AATAA)n	Simple_repeat	1	30	0	NA	Yes	NA	No	No	No
AT1TE27815	+	8621831	8621888	ATREP3	RC/Helitron	58	NA	NA	NA	NA	NA	NA	NA	NA	NA	NA	NA	NA	NA	NA	No	NA	No	No	No
AT1TE27820	-	8622189	8622213	ATREP10D	RC/Helitron	25	NA	NA	NA	NA	NA	NA	NA	NA	NA	NA	NA	NA	NA	NA	No	NA	No	No	No
AT1TE27825	+	8622214	8622246	ATREP10D	RC/Helitron	33	NA	NA	NA	NA	NA	NA	NA	NA	NA	NA	NA	NA	NA	NA	No	NA	No	No	No
AT1TE27830	-	8622247	8623616	ATREP1	RC/Helitron	1370	5659	5.7	4.6	0.2	10	859	-511	+	ATREP1	Unspecified	1	887	-1	888	Yes	1.54279	Yes	Yes	Yes
AT1TE27830	-	8622247	8623616	ATREP1	RC/Helitron	1370	18	14.5	2.6	0	1005	1042	-328	+	(ATAAA)n	Simple_repeat	1	39	0	NA	Yes	NA	No	No	No
AT1TE27835	-	8623617	8623666	ATREP1	RC/Helitron	50	NA	NA	NA	NA	NA	NA	NA	NA	NA	NA	NA	NA	NA	NA	No	NA	No	No	No
AT1TE27900	-	8644470	8644567	ATREP7	RC/Helitron	98	644	4.1	1	0	1	98	0	+	Harbinger-1_AT	Unspecified	3625	3723	-113	3836	Yes	0.0255474	No	Yes	No
AT1TE27905	-	8644568	8645833	ATIS112A	DNA/Harbinger	1266	11546	0.7	0	0	1	1266	0	+	Harbinger-1_AT	Unspecified	2359	3624	-212	3836	Yes	0.330031	No	Yes	No
AT1TE27915	+	8649242	8649670	ATHPOGON1	DNA/Pogo	429	1198	8.5	7.1	0.4	62	285	-144	+	ATHPOGON1	Unspecified	262	500	-38	538	Yes	0.797398	Yes	Yes	Yes
AT1TE27915	+	8649242	8649670	ATHPOGON1	DNA/Pogo	429	257	2.5	0	12.2	246	291	-138	C	ATHPOGON1	Unspecified	-497	41	1	538	Yes	0.797398	Yes	Yes	Yes
AT1TE27920	-	8649671	8649768	BRODYAGA1A	DNA/MuDR	98	NA	NA	NA	NA	NA	NA	NA	NA	NA	NA	NA	NA	NA	NA	No	NA	No	No	No
AT1TE27925	-	8650082	8650509	ATREP10C	RC/Helitron	428	542	18.8	2.1	1.4	280	419	-9	C	HELITRONY3	Unspecified	-5022	144	4	5166	Yes	0.0828494	No	No	No
AT1TE27925	-	8650082	8650509	ATREP10C	RC/Helitron	428	12	4.9	0	4.5	216	238	-190	+	(AATT)n	Simple_repeat	1	22	0	NA	Yes	NA	No	Yes	No
AT1TE27935	-	8654079	8654425	BRODYAGA1A	DNA/MuDR	347	59	0	0	0	173	222	-125	+	(AT)n	Simple_repeat	1	50	0	NA	Yes	NA	No	Yes	No
AT1TE27940	-	8656022	8656206	ATLINE1_3A	LINE/L1	185	328	13.4	2.4	0	38	119	-66	+	ATLINE1_3A	Unspecified	245	328	-2	330	Yes	0.560606	Yes	No	No
AT1TE28050	+	8690434	8690922	ATREP19	DNA	489	20	21.4	4.1	6.3	364	460	-29	+	(ATATT)n	Simple_repeat	1	95	0	NA	Yes	NA	No	No	No
AT1TE28055	-	8691108	8691669	ATREP10A	RC/Helitron	562	NA	NA	NA	NA	NA	NA	NA	NA	NA	NA	NA	NA	NA	NA	No	NA	No	No	No
AT1TE28120	-	8713283	8713751	BRODYAGA2	DNA/MuDR	469	30	0	0	0	329	354	-115	+	(TA)n	Simple_repeat	1	26	0	NA	Yes	NA	No	Yes	No
AT1TE28170	+	8729235	8729255	TA11	LINE/L1	21	NA	NA	NA	NA	NA	NA	NA	NA	NA	NA	NA	NA	NA	NA	No	NA	No	No	No
AT1TE28175	+	8729256	8733277	TA11	LINE/L1	4022	37435	0	0	0	1	4022	0	+	L1-10_AT	Unspecified	28	4049	-300	4349	Yes	0.92481	Yes	Yes	Yes
AT1TE28250	-	8757564	8757756	ATDNA12T3_2	DNA	193	NA	NA	NA	NA	NA	NA	NA	NA	NA	NA	NA	NA	NA	NA	No	NA	No	No	No
AT1TE28320	+	8778395	8778654	TAT1_ATH	LTR/Gypsy	260	270	20.9	0	9.2	156	250	-10	+	Gypsy-35_AT-I	Unspecified	1789	1875	-2644	4519	Yes	0.0575349	No	No	No
AT1TE28320	+	8778395	8778654	TAT1_ATH	LTR/Gypsy	260	274	17.2	0	0	117	174	-86	+	Gypsy-35_AT-I	Unspecified	1802	1859	-2660	4519	Yes	0.0575349	No	No	No
AT1TE28320	+	8778395	8778654	TAT1_ATH	LTR/Gypsy	260	332	16.2	0	9.2	130	224	-36	+	Gypsy-35_AT-I	Unspecified	1789	1875	-2644	4519	Yes	0.0575349	No	No	No
AT1TE28320	+	8778395	8778654	TAT1_ATH	LTR/Gypsy	260	252	16	0	0	208	257	-3	+	Gypsy-35_AT-I	Unspecified	1789	1838	-2681	4519	Yes	0.0575349	No	No	No
AT1TE28325	+	8778655	8778970	TAT1_ATH	LTR/Gypsy	316	272	21.7	3.3	17.1	52	296	-20	+	Gypsy-35_AT-I	Unspecified	1789	2004	-2515	4519	Yes	0.069927	No	No	No
AT1TE28325	+	8778655	8778970	TAT1_ATH	LTR/Gypsy	316	275	17.5	0	0	260	316	0	+	Gypsy-35_AT-I	Unspecified	1789	1845	-2674	4519	Yes	0.069927	No	No	No
AT1TE28325	+	8778655	8778970	TAT1_ATH	LTR/Gypsy	316	308	16.4	0	10.8	169	250	-66	+	Gypsy-35_AT-I	Unspecified	1802	1875	-2644	4519	Yes	0.069927	No	No	No
AT1TE28325	+	8778655	8778970	TAT1_ATH	LTR/Gypsy	316	382	16.2	0	9.2	208	302	-14	+	Gypsy-35_AT-I	Unspecified	1789	1875	-2644	4519	Yes	0.069927	No	No	No
AT1TE28325	+	8778655	8778970	TAT1_ATH	LTR/Gypsy	316	394	15.2	0	9.3	183	276	-40	+	Gypsy-35_AT-I	Unspecified	1790	1875	-2644	4519	Yes	0.069927	No	No	No
AT1TE28330	+	8779151	8779236	ATLANTYS3	LTR/Gypsy	86	781	2.3	0	0	1	86	0	+	Gypsy-35_AT-I	Unspecified	2295	2380	-2139	4519	Yes	0.0190308	No	Yes	No
AT1TE28335	-	8779415	8779452	VANDAL6	DNA/MuDR	38	321	0	2.6	0	1	38	0	+	VANDAL6	Unspecified	4835	4873	-3517	8390	Yes	0.0045292	No	Yes	No
AT1TE28370	-	8790241	8797988	VANDAL5	DNA/MuDR	5937	2087	8.8	12	1.7	3234	3616	-2321	+	VANDAL5A	Unspecified	5171	5592	-2135	7727	Yes	0.768345	Yes	Yes	Yes
AT1TE28370	-	8790241	8797988	VANDAL5	DNA/MuDR	5937	2478	15.3	3.1	11.3	2718	3558	-2379	+	VANDAL5A	Unspecified	5030	5808	-1919	7727	Yes	0.768345	Yes	No	No
AT1TE28370	-	8790241	8797988	VANDAL5	DNA/MuDR	5937	277	11.7	4.8	7.4	4622	4704	-1233	C	VANDAL5	Unspecified	-6650	11265	11185	17915	Yes	0.331398	No	No	No
AT1TE28370	-	8790241	8797988	VANDAL5	DNA/MuDR	5937	6442	6.8	7.5	3.6	3616	4669	-1268	+	VANDAL5	Unspecified	10173	11266	-6649	17915	Yes	0.331398	No	Yes	No
AT1TE28370	-	8790241	8797988	VANDAL5	DNA/MuDR	5937	9044	5	1.8	1.7	4769	5936	-1	+	VANDAL5	Unspecified	16747	17915	0	17915	Yes	0.331398	No	Yes	No
AT1TE28370	-	8790241	8797988	VANDAL5	DNA/MuDR	5937	27915	2.2	0.9	0.5	1	3245	-2692	+	VANDAL5	Unspecified	1964	5221	-12694	17915	Yes	0.331398	No	Yes	No
AT1TE28375	+	8791596	8792382	VANDAL4	DNA/MuDR	787	6616	2.5	0	1.6	1	787	0	+	VANDAL4	Unspecified	4711	5485	-13007	18492	Yes	0.0425589	No	Yes	No
AT1TE28380	+	8793538	8794372	VANDAL4	DNA/MuDR	835	7135	3.5	0	0	1	835	0	+	VANDAL4	Unspecified	4125	4959	-13533	18492	Yes	0.0451547	No	Yes	No
AT1TE28390	-	8797989	8798224	VANDAL5A	DNA/MuDR	236	1221	10.7	0	2	36	235	-1	+	VANDAL5A	Unspecified	5148	5343	-2384	7727	Yes	0.0305423	No	No	No
AT1TE28390	-	8797989	8798224	VANDAL5A	DNA/MuDR	236	1230	8.1	0	0	62	234	-2	+	VANDAL5	Unspecified	4509	4681	-13234	17915	Yes	0.0131733	No	Yes	No
AT1TE28395	+	8800897	8801182	TAT1_ATH	LTR/Gypsy	286	270	20.9	0	9.2	182	276	-10	+	Gypsy-35_AT-I	Unspecified	1789	1875	-2644	4519	Yes	0.0632883	No	No	No
AT1TE28395	+	8800897	8801182	TAT1_ATH	LTR/Gypsy	286	274	17.2	0	0	143	200	-86	+	Gypsy-35_AT-I	Unspecified	1802	1859	-2660	4519	Yes	0.0632883	No	No	No
AT1TE28395	+	8800897	8801182	TAT1_ATH	LTR/Gypsy	286	242	16.3	8.9	16.3	89	278	-8	+	Gypsy-35_AT-I	Unspecified	1800	1977	-2542	4519	Yes	0.0632883	No	No	No
AT1TE28395	+	8800897	8801182	TAT1_ATH	LTR/Gypsy	286	332	16.2	0	9.2	156	250	-36	+	Gypsy-35_AT-I	Unspecified	1789	1875	-2644	4519	Yes	0.0632883	No	No	No
AT1TE28395	+	8800897	8801182	TAT1_ATH	LTR/Gypsy	286	252	16	0	0	234	283	-3	+	Gypsy-35_AT-I	Unspecified	1789	1838	-2681	4519	Yes	0.0632883	No	No	No
AT1TE28400	+	8801183	8801459	TAT1_ATH	LTR/Gypsy	277	263	19.9	6.2	15.4	52	277	0	+	Gypsy-35_AT-I	Unspecified	1789	1996	-2523	4519	Yes	0.0612967	No	No	No
AT1TE28400	+	8801183	8801459	TAT1_ATH	LTR/Gypsy	277	302	19.7	0	9.2	130	224	-53	+	Gypsy-35_AT-I	Unspecified	1789	1875	-2644	4519	Yes	0.0612967	No	No	No
AT1TE28400	+	8801183	8801459	TAT1_ATH	LTR/Gypsy	277	308	16.4	0	10.8	169	250	-27	+	Gypsy-35_AT-I	Unspecified	1802	1875	-2644	4519	Yes	0.0612967	No	No	No
AT1TE28400	+	8801183	8801459	TAT1_ATH	LTR/Gypsy	277	394	15.2	0	9.3	183	276	-1	+	Gypsy-35_AT-I	Unspecified	1790	1875	-2644	4519	Yes	0.0612967	No	No	No
AT1TE28405	+	8801679	8801764	ATLANTYS3	LTR/Gypsy	86	781	2.3	0	0	1	86	0	+	Gypsy-35_AT-I	Unspecified	2295	2380	-2139	4519	Yes	0.0190308	No	Yes	No
AT1TE28410	-	8801943	8801980	VANDAL6	DNA/MuDR	38	321	0	2.6	0	1	38	0	+	VANDAL6	Unspecified	4835	4873	-3517	8390	Yes	0.0045292	No	Yes	No
AT1TE28450	+	8815275	8815560	TAT1_ATH	LTR/Gypsy	286	270	20.9	0	9.2	182	276	-10	+	Gypsy-35_AT-I	Unspecified	1789	1875	-2644	4519	Yes	0.0632883	No	No	No
AT1TE28450	+	8815275	8815560	TAT1_ATH	LTR/Gypsy	286	274	17.2	0	0	143	200	-86	+	Gypsy-35_AT-I	Unspecified	1802	1859	-2660	4519	Yes	0.0632883	No	No	No
AT1TE28450	+	8815275	8815560	TAT1_ATH	LTR/Gypsy	286	242	16.3	8.9	16.3	89	278	-8	+	Gypsy-35_AT-I	Unspecified	1800	1977	-2542	4519	Yes	0.0632883	No	No	No
AT1TE28450	+	8815275	8815560	TAT1_ATH	LTR/Gypsy	286	332	16.2	0	9.2	156	250	-36	+	Gypsy-35_AT-I	Unspecified	1789	1875	-2644	4519	Yes	0.0632883	No	No	No
AT1TE28450	+	8815275	8815560	TAT1_ATH	LTR/Gypsy	286	252	16	0	0	234	283	-3	+	Gypsy-35_AT-I	Unspecified	1789	1838	-2681	4519	Yes	0.0632883	No	No	No
AT1TE28455	+	8815561	8815837	TAT1_ATH	LTR/Gypsy	277	263	19.9	6.2	15.4	52	277	0	+	Gypsy-35_AT-I	Unspecified	1789	1996	-2523	4519	Yes	0.0612967	No	No	No
AT1TE28455	+	8815561	8815837	TAT1_ATH	LTR/Gypsy	277	302	19.7	0	9.2	130	224	-53	+	Gypsy-35_AT-I	Unspecified	1789	1875	-2644	4519	Yes	0.0612967	No	No	No
AT1TE28455	+	8815561	8815837	TAT1_ATH	LTR/Gypsy	277	308	16.4	0	10.8	169	250	-27	+	Gypsy-35_AT-I	Unspecified	1802	1875	-2644	4519	Yes	0.0612967	No	No	No
AT1TE28455	+	8815561	8815837	TAT1_ATH	LTR/Gypsy	277	394	15.2	0	9.3	183	276	-1	+	Gypsy-35_AT-I	Unspecified	1790	1875	-2644	4519	Yes	0.0612967	No	No	No
AT1TE28460	+	8816057	8816142	ATLANTYS3	LTR/Gypsy	86	781	2.3	0	0	1	86	0	+	Gypsy-35_AT-I	Unspecified	2295	2380	-2139	4519	Yes	0.0190308	No	Yes	No
AT1TE28465	-	8816321	8816358	VANDAL6	DNA/MuDR	38	321	0	2.6	0	1	38	0	+	VANDAL6	Unspecified	4835	4873	-3517	8390	Yes	0.0045292	No	Yes	No
AT1TE28500	+	8829653	8829938	TAT1_ATH	LTR/Gypsy	286	270	20.9	0	9.2	182	276	-10	+	Gypsy-35_AT-I	Unspecified	1789	1875	-2644	4519	Yes	0.0632883	No	No	No
AT1TE28500	+	8829653	8829938	TAT1_ATH	LTR/Gypsy	286	274	17.2	0	0	143	200	-86	+	Gypsy-35_AT-I	Unspecified	1802	1859	-2660	4519	Yes	0.0632883	No	No	No
AT1TE28500	+	8829653	8829938	TAT1_ATH	LTR/Gypsy	286	242	16.3	8.9	16.3	89	278	-8	+	Gypsy-35_AT-I	Unspecified	1800	1977	-2542	4519	Yes	0.0632883	No	No	No
AT1TE28500	+	8829653	8829938	TAT1_ATH	LTR/Gypsy	286	332	16.2	0	9.2	156	250	-36	+	Gypsy-35_AT-I	Unspecified	1789	1875	-2644	4519	Yes	0.0632883	No	No	No
AT1TE28500	+	8829653	8829938	TAT1_ATH	LTR/Gypsy	286	252	16	0	0	234	283	-3	+	Gypsy-35_AT-I	Unspecified	1789	1838	-2681	4519	Yes	0.0632883	No	No	No
AT1TE28505	+	8829939	8830254	TAT1_ATH	LTR/Gypsy	316	272	21.7	3.3	17.1	52	296	-20	+	Gypsy-35_AT-I	Unspecified	1789	2004	-2515	4519	Yes	0.069927	No	No	No
AT1TE28505	+	8829939	8830254	TAT1_ATH	LTR/Gypsy	316	275	17.5	0	0	260	316	0	+	Gypsy-35_AT-I	Unspecified	1789	1845	-2674	4519	Yes	0.069927	No	No	No
AT1TE28505	+	8829939	8830254	TAT1_ATH	LTR/Gypsy	316	308	16.4	0	10.8	169	250	-66	+	Gypsy-35_AT-I	Unspecified	1802	1875	-2644	4519	Yes	0.069927	No	No	No
AT1TE28505	+	8829939	8830254	TAT1_ATH	LTR/Gypsy	316	382	16.2	0	9.2	208	302	-14	+	Gypsy-35_AT-I	Unspecified	1789	1875	-2644	4519	Yes	0.069927	No	No	No
AT1TE28505	+	8829939	8830254	TAT1_ATH	LTR/Gypsy	316	394	15.2	0	9.3	183	276	-40	+	Gypsy-35_AT-I	Unspecified	1790	1875	-2644	4519	Yes	0.069927	No	No	No
AT1TE28510	+	8830435	8830520	ATLANTYS3	LTR/Gypsy	86	781	2.3	0	0	1	86	0	+	Gypsy-35_AT-I	Unspecified	2295	2380	-2139	4519	Yes	0.0190308	No	Yes	No
AT1TE28515	-	8830699	8830736	VANDAL6	DNA/MuDR	38	321	0	2.6	0	1	38	0	+	VANDAL6	Unspecified	4835	4873	-3517	8390	Yes	0.0045292	No	Yes	No
AT1TE28580	+	8851193	8851341	ATDNAI27T9C	DNA/MuDR	149	NA	NA	NA	NA	NA	NA	NA	NA	NA	NA	NA	NA	NA	NA	No	NA	No	No	No
AT1TE28620	-	8862644	8863519	ATREP5	RC/Helitron	876	NA	NA	NA	NA	NA	NA	NA	NA	NA	NA	NA	NA	NA	NA	No	NA	No	No	No
AT1TE28630	-	8869580	8869748	VANDAL22	DNA/MuDR	169	825	14.3	3.7	1.8	6	169	0	+	MuDR-N4_AT	Unspecified	1116	1282	0	1282	Yes	0.131825	No	No	No
AT1TE28635	+	8870368	8871513	ATREP10D	RC/Helitron	1146	13	24.5	4.2	0	413	460	-686	+	(TATAA)n	Simple_repeat	1	50	0	NA	Yes	NA	No	No	No
AT1TE28635	+	8870368	8871513	ATREP10D	RC/Helitron	1146	15	22.3	2	2	780	828	-318	+	(TTTTTA)n	Simple_repeat	1	49	0	NA	Yes	NA	No	No	No
AT1TE28635	+	8870368	8871513	ATREP10D	RC/Helitron	1146	718	19.4	8.8	5.7	6	344	-802	C	MuDR-N4_AT	Unspecified	-933	349	1	1282	Yes	0.893916	Yes	No	No
AT1TE28640	+	8872903	8873158	ATREP10D	RC/Helitron	256	NA	NA	NA	NA	NA	NA	NA	NA	NA	NA	NA	NA	NA	NA	No	NA	No	No	No
AT1TE28645	-	8873159	8873202	ATREP5	RC/Helitron	44	NA	NA	NA	NA	NA	NA	NA	NA	NA	NA	NA	NA	NA	NA	No	NA	No	No	No
AT1TE28650	-	8873203	8873826	ATDNA2T9C	DNA/MuDR	624	12	29.6	0	2	381	431	-193	+	(TTATTT)n	Simple_repeat	1	50	0	NA	Yes	NA	No	No	No
AT1TE28655	+	8873827	8874140	ATREP3	RC/Helitron	314	11	24	2.6	0	192	230	-84	+	(TAAAACA)n	Simple_repeat	1	40	0	NA	Yes	NA	No	No	No
AT1TE28680	+	8883663	8884111	HELITRONY1D	RC/Helitron	449	326	19.7	0	6.2	273	375	-74	+	ATDNATA1	Unspecified	138	234	-7	241	Yes	1.86307	Yes	No	No
AT1TE28800	+	8919856	8920080	ATCOPIA34	LTR/Copia	225	468	28.1	8.4	5.2	1	225	0	+	ATCOPIA34_I	Unspecified	3611	3842	-418	4260	Yes	0.0528169	No	No	No
AT1TE28830	-	8927732	8933058	Unassigned	Unassigned	5327	50083	0	0	0	1	5327	0	+	L1-7_AT	Unspecified	166	5492	-136	5628	Yes	0.946517	Yes	Yes	Yes
AT1TE28835	-	8935687	8936138	ATREP1	RC/Helitron	452	12	23.9	0	2.5	60	100	-352	+	(ATAATTT)n	Simple_repeat	1	40	0	NA	Yes	NA	No	No	No
AT1TE29040	-	9000001	9001095	ATREP10D	RC/Helitron	1095	15	22.6	4	5.5	206	279	-816	+	(TTAATA)n	Simple_repeat	1	73	0	NA	Yes	NA	No	No	No
AT1TE29040	-	9000001	9001095	ATREP10D	RC/Helitron	1095	13	19.9	2.4	2.4	825	866	-229	+	(TTTTTA)n	Simple_repeat	1	42	0	NA	Yes	NA	No	No	No
AT1TE29040	-	9000001	9001095	ATREP10D	RC/Helitron	1095	300	17.2	4.4	3.3	575	664	-431	+	Harbinger-N19_AT	Unspecified	297	387	-323	710	Yes	1.54225	Yes	No	No
AT1TE29040	-	9000001	9001095	ATREP10D	RC/Helitron	1095	19	3.9	0	0	149	175	-920	+	(TAATG)n	Simple_repeat	1	27	0	NA	Yes	NA	No	Yes	No
AT1TE29045	-	9001441	9001749	ATCOPIA35	LTR/Copia	309	711	17.2	7.1	6.4	26	305	-4	+	Copia-32_AT-LTR	Unspecified	8	289	0	289	Yes	1.0692	Yes	No	No
AT1TE29055	+	9004807	9004833	VANDAL2N1	DNA/MuDR	27	NA	NA	NA	NA	NA	NA	NA	NA	NA	NA	NA	NA	NA	NA	No	NA	No	No	No
AT1TE29060	+	9004836	9015724	VANDAL2	DNA/MuDR	10915	47557	1.8	0.5	0.6	5533	10915	0	+	VANDAL2	Unspecified	9840	15215	-38	15253	Yes	0.715597	Yes	Yes	Yes
AT1TE29060	+	9004836	9015724	VANDAL2	DNA/MuDR	10915	50093	1.2	0.5	0.1	1	5548	-5367	+	VANDAL2	Unspecified	1	5571	-9682	15253	Yes	0.715597	Yes	Yes	Yes
AT1TE29065	-	9018456	9018550	ATREP3	RC/Helitron	95	NA	NA	NA	NA	NA	NA	NA	NA	NA	NA	NA	NA	NA	NA	No	NA	No	No	No
AT1TE29070	+	9018551	9019574	ATREP10B	RC/Helitron	1024	19	8.2	0	0	769	794	-230	+	(T)n	Simple_repeat	1	26	0	NA	Yes	NA	No	Yes	No
AT1TE29080	-	9023713	9023800	ATDNAI27T9A	DNA/MuDR	88	59	0	0	0	27	76	-12	+	(CT)n	Simple_repeat	1	50	0	NA	Yes	NA	No	Yes	No
AT1TE29140	-	9042257	9042440	VANDAL1	DNA/MuDR	184	NA	NA	NA	NA	NA	NA	NA	NA	NA	NA	NA	NA	NA	NA	No	NA	No	No	No
AT1TE29145	-	9042441	9042476	VANDAL1	DNA/MuDR	36	NA	NA	NA	NA	NA	NA	NA	NA	NA	NA	NA	NA	NA	NA	No	NA	No	No	No
AT1TE29200	+	9061170	9061472	ATREP5	RC/Helitron	303	NA	NA	NA	NA	NA	NA	NA	NA	NA	NA	NA	NA	NA	NA	No	NA	No	No	No
AT1TE29205	+	9062305	9062678	ATREP3	RC/Helitron	374	1159	10.2	3.4	0.5	9	214	-160	+	ATREP21	Unspecified	273	484	0	484	Yes	0.772727	Yes	No	No
AT1TE29260	-	9080538	9080869	HELITRON4	RC/Helitron	332	NA	NA	NA	NA	NA	NA	NA	NA	NA	NA	NA	NA	NA	NA	No	NA	No	No	No
AT1TE29265	+	9082621	9082919	ATREP16	DNA/MuDR	299	892	22.4	0.8	1.6	41	298	-1	C	MuDR-2_AT	Unspecified	-3515	257	2	3772	Yes	0.0792683	No	No	No
AT1TE29370	+	9117490	9117606	VANDAL18NB	DNA/MuDR	117	13	19.5	2.9	0	4	38	-79	+	(AAGA)n	Simple_repeat	1	36	0	NA	Yes	NA	No	No	No
AT1TE29375	+	9119530	9119929	HELITRONY3	RC/Helitron	400	NA	NA	NA	NA	NA	NA	NA	NA	NA	NA	NA	NA	NA	NA	No	NA	No	No	No
AT1TE29385	-	9125657	9125776	ATREP10A	RC/Helitron	120	NA	NA	NA	NA	NA	NA	NA	NA	NA	NA	NA	NA	NA	NA	No	NA	No	No	No
AT1TE29390	-	9125777	9126902	HELITRONY3	RC/Helitron	1126	284	28.3	8.3	0	567	711	-415	C	ATENSPM12	Unspecified	0	9337	9181	9337	Yes	0.120595	No	No	No
AT1TE29390	-	9125777	9126902	HELITRONY3	RC/Helitron	1126	369	21.8	1	1	567	668	-458	C	EnSpm-1_AT	Unspecified	0	9374	9273	9374	Yes	0.120119	No	No	No
AT1TE29395	+	9129202	9129588	ATDNA2T9C	DNA/MuDR	387	NA	NA	NA	NA	NA	NA	NA	NA	NA	NA	NA	NA	NA	NA	No	NA	No	No	No
AT1TE29410	-	9135712	9136880	ATREP9	RC/Helitron	205	NA	NA	NA	NA	NA	NA	NA	NA	NA	NA	NA	NA	NA	NA	No	NA	No	No	No
AT1TE29415	-	9135757	9136720	ATREP9	RC/Helitron	964	6168	4.5	1.8	1.8	66	964	0	+	ATREP9	Unspecified	1	899	0	899	Yes	1.0723	Yes	Yes	Yes
AT1TE29420	-	9136881	9137784	ATREP4	RC/Helitron	904	280	22.9	0	5.1	700	782	-122	+	Harbinger-N13_AT	Unspecified	37	115	-46	161	Yes	5.61491	Yes	No	No
AT1TE29425	-	9137785	9138030	HELITRONY1B	RC/Helitron	246	NA	NA	NA	NA	NA	NA	NA	NA	NA	NA	NA	NA	NA	NA	No	NA	No	No	No
AT1TE29430	-	9138210	9138321	ATREP7	RC/Helitron	112	779	8.3	0.9	0	5	112	0	+	Helitron-N5_AT	Unspecified	1	109	-699	808	Yes	0.138614	No	Yes	No
AT1TE29460	-	9145965	9146081	ATREP15	RC/Helitron	117	NA	NA	NA	NA	NA	NA	NA	NA	NA	NA	NA	NA	NA	NA	No	NA	No	No	No
AT1TE29465	-	9146082	9146256	ARNOLDY2	DNA/MuDR	175	231	19.7	4.3	5.8	12	81	-94	C	ATLINE1A	Unspecified	-719	1535	1467	2254	Yes	0.0776398	No	No	No
AT1TE29465	-	9146082	9146256	ARNOLDY2	DNA/MuDR	175	252	16.9	5.1	0	13	71	-104	C	L1-73_AT	Unspecified	-714	4209	4148	4923	Yes	0.0355474	No	No	No
AT1TE29470	+	9146257	9146286	ARNOLDY2	DNA/MuDR	30	NA	NA	NA	NA	NA	NA	NA	NA	NA	NA	NA	NA	NA	NA	No	NA	No	No	No
AT1TE29475	+	9146287	9147162	ARNOLDY2	DNA/MuDR	876	469	24.7	7.9	7.5	42	535	-341	C	ARNOLDY2	Unspecified	-558	621	126	1179	Yes	0.743003	Yes	No	No
AT1TE29475	+	9146287	9147162	ARNOLDY2	DNA/MuDR	876	608	21.8	9.3	5.3	4	478	-398	C	ARNOLDY2	Unspecified	-445	734	242	1179	Yes	0.743003	Yes	No	No
AT1TE29475	+	9146287	9147162	ARNOLDY2	DNA/MuDR	876	1264	17.4	3.8	3.1	16	435	-441	C	ARNOLDY1	Unspecified	-1130	806	384	1936	Yes	0.452479	No	No	No
AT1TE29480	-	9147163	9147189	HELITRONY1B	RC/Helitron	27	NA	NA	NA	NA	NA	NA	NA	NA	NA	NA	NA	NA	NA	NA	No	NA	No	No	No
AT1TE29485	+	9147859	9148173	ATHATN3	DNA/HAT	315	724	22.2	17.5	2.2	5	313	-2	+	ATHATN3	Unspecified	200	554	0	554	Yes	0.568592	Yes	No	No
AT1TE29500	-	9154729	9154986	ATTIRX1B	DNA	258	405	20	13.4	5.2	43	258	0	+	ATTIRX1B	Unspecified	126	358	-9	367	Yes	0.702997	Yes	No	No
AT1TE29530	-	9163143	9163284	ATHILA7	LTR/Gypsy	142	NA	NA	NA	NA	NA	NA	NA	NA	NA	NA	NA	NA	NA	NA	No	NA	No	No	No
AT1TE29570	+	9175323	9177761	HARBINGER	DNA/Harbinger	1302	2756	15.6	6.9	5.9	6	382	-920	+	HARBINGER	Unspecified	1	395	-4987	5382	Yes	0.241918	No	No	No
AT1TE29570	+	9175323	9177761	HARBINGER	DNA/Harbinger	1302	2756	15.6	6.9	5.9	502	743	-559	+	HARBINGER	Unspecified	396	627	-4755	5382	Yes	0.241918	No	No	No
AT1TE29570	+	9175323	9177761	HARBINGER	DNA/Harbinger	1302	1813	7.5	4	1.8	1030	1302	0	+	HARBINGER	Unspecified	5100	5378	-4	5382	Yes	0.241918	No	Yes	No
AT1TE29570	+	9175323	9177761	HARBINGER	DNA/Harbinger	1302	306	5.8	11.5	0	715	766	-536	+	HARBINGER	Unspecified	793	850	-4532	5382	Yes	0.241918	No	Yes	No
AT1TE29570	+	9175323	9177761	HARBINGER	DNA/Harbinger	1302	127	0.8	1.7	0	383	501	-801	+	(CT)n	Simple_repeat	1	121	0	NA	Yes	NA	No	Yes	No
AT1TE29575	-	9177762	9178303	ATREP10D	RC/Helitron	542	NA	NA	NA	NA	NA	NA	NA	NA	NA	NA	NA	NA	NA	NA	No	NA	No	No	No
AT1TE29600	-	9187420	9187605	ATREP4	RC/Helitron	186	NA	NA	NA	NA	NA	NA	NA	NA	NA	NA	NA	NA	NA	NA	No	NA	No	No	No
AT1TE29605	+	9187620	9188638	ATMUN1	DNA/MuDR	1019	3729	9.3	3	0.2	400	1004	-15	+	ATMUN1	Unspecified	378	999	-1	1000	Yes	1.019	Yes	Yes	Yes
AT1TE29605	+	9187620	9188638	ATMUN1	DNA/MuDR	1019	1769	11.8	2.5	0.3	7	364	-655	+	ATMUN1	Unspecified	23	388	-612	1000	Yes	1.019	Yes	No	No
AT1TE29610	+	9188639	9188764	ATREP15	RC/Helitron	126	NA	NA	NA	NA	NA	NA	NA	NA	NA	NA	NA	NA	NA	NA	No	NA	No	No	No
AT1TE29650	-	9200278	9200364	BRODYAGA1	DNA/MuDR	87	NA	NA	NA	NA	NA	NA	NA	NA	NA	NA	NA	NA	NA	NA	No	NA	No	No	No
AT1TE29655	+	9200365	9200536	HELITRONY3	RC/Helitron	172	NA	NA	NA	NA	NA	NA	NA	NA	NA	NA	NA	NA	NA	NA	No	NA	No	No	No
AT1TE29660	-	9200537	9201450	ATREP15	RC/Helitron	914	21	24.2	5.5	2.1	681	771	-143	+	(ATAT)n	Simple_repeat	1	94	0	NA	Yes	NA	No	No	No
AT1TE29665	+	9204216	9205113	HELITRONY2	RC/Helitron	898	14	21.3	4.6	4.6	63	127	-771	+	(TTATTGA)n	Simple_repeat	1	65	0	NA	Yes	NA	No	No	No
AT1TE29670	+	9205730	9205798	SIMPLEHAT1	DNA/HAT	69	291	27.9	0	1.5	1	69	0	+	hAT-1_AT	Unspecified	3161	3228	0	3228	Yes	0.0213755	No	No	No
AT1TE29710	-	9218631	9219110	ATREP3	RC/Helitron	480	359	21.9	16.1	6	104	394	-86	+	EnSpm-N3_AT	Unspecified	532	850	0	850	Yes	0.564706	Yes	No	No
AT1TE29760	-	9235669	9235746	ARNOLDY1	DNA/MuDR	78	NA	NA	NA	NA	NA	NA	NA	NA	NA	NA	NA	NA	NA	NA	No	NA	No	No	No
AT1TE29765	-	9235747	9235932	ARNOLDY2	DNA/MuDR	186	NA	NA	NA	NA	NA	NA	NA	NA	NA	NA	NA	NA	NA	NA	No	NA	No	No	No
AT1TE29770	-	9235933	9237369	ARNOLDY2	DNA/MuDR	1437	5214	11.9	5.4	5.5	279	1437	0	+	ARNOLDY2	Unspecified	15	1172	-7	1179	Yes	1.21883	Yes	No	No
AT1TE29830	-	9255426	9256534	ATREP11	RC/Helitron	1109	17	25.9	1.3	5.4	711	787	-322	+	(TATTAA)n	Simple_repeat	1	74	0	NA	Yes	NA	No	No	No
AT1TE29830	-	9255426	9256534	ATREP11	RC/Helitron	1109	20	20.5	5.8	1.4	722	790	-319	+	(ATAT)n	Simple_repeat	1	72	0	NA	Yes	NA	No	No	No
AT1TE29830	-	9255426	9256534	ATREP11	RC/Helitron	1109	17	20.3	5.5	4	727	799	-310	+	(ATAA)n	Simple_repeat	1	74	0	NA	Yes	NA	No	No	No
AT1TE29900	+	9277961	9278688	ATREP11	RC/Helitron	728	16	19	4.6	4.6	510	574	-154	+	(TATAAGA)n	Simple_repeat	1	65	0	NA	Yes	NA	No	No	No
AT1TE29905	+	9278689	9279001	BRODYAGA1A	DNA/MuDR	313	NA	NA	NA	NA	NA	NA	NA	NA	NA	NA	NA	NA	NA	NA	No	NA	No	No	No
AT1TE29915	+	9282935	9282960	BRODYAGA2	DNA/MuDR	26	NA	NA	NA	NA	NA	NA	NA	NA	NA	NA	NA	NA	NA	NA	No	NA	No	No	No
AT1TE29920	-	9282961	9283901	ATREP3	RC/Helitron	941	14	19.2	3.9	3.9	152	202	-739	+	(AATT)n	Simple_repeat	1	51	0	NA	Yes	NA	No	No	No
AT1TE29990	-	9304765	9305904	ATLINE1A	LINE/L1	1140	9468	2.8	0	0.2	68	1136	-4	+	L1-73_AT	Unspecified	3857	4923	0	4923	Yes	0.231566	No	Yes	No
AT1TE29995	-	9305917	9306155	DT1	DNA/Mariner	239	1037	14.1	1.3	1.3	1	238	-1	+	DT1	Unspecified	10	247	-15	262	Yes	0.912214	Yes	No	No
AT1TE30000	+	9306156	9306506	HELITRON4	RC/Helitron	351	NA	NA	NA	NA	NA	NA	NA	NA	NA	NA	NA	NA	NA	NA	No	NA	No	No	No
AT1TE30040	-	9317325	9317486	HELITRONY1D	RC/Helitron	162	30	0	0	0	52	77	-85	+	(AT)n	Simple_repeat	1	26	0	NA	Yes	NA	No	Yes	No
AT1TE30045	+	9318360	9318496	VANDAL1	DNA/MuDR	137	28	32.6	0	0	4	99	-38	+	(GAT)n	Simple_repeat	1	96	0	NA	Yes	NA	No	No	No
AT1TE30070	-	9326099	9327064	ATREP3	RC/Helitron	966	12	19.5	1.9	7.8	755	808	-158	+	(AAACTAA)n	Simple_repeat	1	51	0	NA	Yes	NA	No	No	No
AT1TE30070	-	9326099	9327064	ATREP3	RC/Helitron	966	42	0	0	0	345	380	-586	+	(AT)n	Simple_repeat	1	36	0	NA	Yes	NA	No	Yes	No
AT1TE30080	-	9331683	9332985	ATREP3	RC/Helitron	1303	698	22.6	3.2	10.2	7	351	-952	+	hAT-N5_AT	Unspecified	82	404	-1	405	Yes	3.21728	Yes	No	No
AT1TE30085	+	9332986	9333312	ATREP15	RC/Helitron	327	NA	NA	NA	NA	NA	NA	NA	NA	NA	NA	NA	NA	NA	NA	No	NA	No	No	No
AT1TE30090	+	9335541	9335604	ATREP15	RC/Helitron	64	NA	NA	NA	NA	NA	NA	NA	NA	NA	NA	NA	NA	NA	NA	No	NA	No	No	No
AT1TE30095	+	9335611	9336202	BRODYAGA1A	DNA/MuDR	592	21	8.8	5.6	0	228	263	-329	+	(TA)n	Simple_repeat	1	38	0	NA	Yes	NA	No	Yes	No
AT1TE30105	-	9341445	9341548	ATCOPIA84	LTR/Copia	104	43	0	0	0	38	74	-30	+	(TA)n	Simple_repeat	1	37	0	NA	Yes	NA	No	Yes	No
AT1TE30115	-	9346152	9346739	HELITRONY1D	RC/Helitron	588	34	10.8	0	0	360	409	-179	+	(A)n	Simple_repeat	1	50	0	NA	Yes	NA	No	No	No
AT1TE30130	-	9353786	9354276	ATLINE2	LINE/L1	491	1310	27.6	1.6	2	1	491	0	+	L1-14_AT	Unspecified	5601	6089	-1	6090	Yes	0.080624	No	No	No
AT1TE30170	+	9365782	9366030	ATREP15	RC/Helitron	249	18	8.8	5.6	0	76	111	-138	+	(AACT)n	Simple_repeat	1	38	0	NA	Yes	NA	No	Yes	No
AT1TE30175	+	9366031	9366599	ATREP10A	RC/Helitron	569	NA	NA	NA	NA	NA	NA	NA	NA	NA	NA	NA	NA	NA	NA	No	NA	No	No	No
AT1TE30180	+	9367251	9367448	ATREP10B	RC/Helitron	198	NA	NA	NA	NA	NA	NA	NA	NA	NA	NA	NA	NA	NA	NA	No	NA	No	No	No
AT1TE30185	+	9367449	9368006	ATREP11A	RC/Helitron	569	2127	7.3	0	0.3	205	534	-35	+	ATREP11A	Unspecified	487	815	-188	1003	Yes	0.567298	Yes	Yes	Yes
AT1TE30185	+	9367449	9368006	ATREP11A	RC/Helitron	569	1305	7.2	1.5	0.5	1	197	-372	+	ATREP11A	Unspecified	1	199	-804	1003	Yes	0.567298	Yes	Yes	Yes
AT1TE30190	-	9368299	9368344	ATCOPIA61	LTR/Copia	46	NA	NA	NA	NA	NA	NA	NA	NA	NA	NA	NA	NA	NA	NA	No	NA	No	No	No
AT1TE30195	-	9368345	9373307	ATCOPIA16	LTR/Copia	4963	1470	0.6	0	0	4788	4959	-4	+	ATCOPIA16LTR	Unspecified	1	172	0	172	Yes	28.8547	Yes	Yes	Yes
AT1TE30195	-	9368345	9373307	ATCOPIA16	LTR/Copia	4963	30622	0.1	0	0	1493	4787	-176	+	ATCOPIA16I	Unspecified	1496	4790	0	4790	Yes	1.03612	Yes	Yes	Yes
AT1TE30195	-	9368345	9373307	ATCOPIA16	LTR/Copia	4963	1482	0	0	0	1	171	-4792	+	ATCOPIA16LTR	Unspecified	2	172	0	172	Yes	28.8547	Yes	Yes	Yes
AT1TE30195	-	9368345	9373307	ATCOPIA16	LTR/Copia	4963	18989	22.2	1.9	1.5	172	4785	-178	+	Copia-15_AT-I	Unspecified	1	4633	-1	4634	Yes	1.071	Yes	No	No
AT1TE30200	-	9373309	9373343	ATCOPIA16	LTR/Copia	35	NA	NA	NA	NA	NA	NA	NA	NA	NA	NA	NA	NA	NA	NA	No	NA	No	No	No
AT1TE30230	+	9381006	9381123	HELITRONY3A	RC/Helitron	118	794	7.7	0.8	0.8	1	118	0	+	Harbinger-N18_AT	Unspecified	82	199	-26	225	Yes	0.524444	Yes	Yes	Yes
AT1TE30235	-	9383801	9384155	ATREP2	RC/Helitron	355	NA	NA	NA	NA	NA	NA	NA	NA	NA	NA	NA	NA	NA	NA	No	NA	No	No	No
AT1TE30240	-	9384160	9385031	ATREP1	RC/Helitron	902	6110	3.7	1.9	3.5	1	901	-1	+	ATREP1	Unspecified	2	888	0	888	Yes	1.01577	Yes	Yes	Yes
AT1TE30245	+	9385033	9385167	ATREP5	RC/Helitron	135	NA	NA	NA	NA	NA	NA	NA	NA	NA	NA	NA	NA	NA	NA	No	NA	No	No	No
AT1TE30250	+	9385168	9386902	ATREP10D	RC/Helitron	1735	19	0	0	0	326	346	-1389	+	(A)n	Simple_repeat	1	21	0	NA	Yes	NA	No	Yes	No
AT1TE30250	+	9385168	9386902	ATREP10D	RC/Helitron	1735	13	0	12	0	516	540	-1195	+	(TGTT)n	Simple_repeat	1	28	0	NA	Yes	NA	No	Yes	No
AT1TE30255	+	9388399	9388759	ATREP5	RC/Helitron	361	11	21	6.8	0	222	265	-96	+	(TAAATTAT)n	Simple_repeat	1	47	0	NA	Yes	NA	No	No	No
AT1TE30330	+	9412334	9412459	RathE1_cons	RathE1_cons	126	456	15.2	0	0	61	126	0	+	AtSB2	Unspecified	95	160	-11	171	Yes	0.736842	Yes	No	No
AT1TE30340	+	9415936	9415989	ATREP4	RC/Helitron	54	NA	NA	NA	NA	NA	NA	NA	NA	NA	NA	NA	NA	NA	NA	No	NA	No	No	No
AT1TE30345	+	9415990	9416022	AT9TSD1	DNA/MuDR	33	NA	NA	NA	NA	NA	NA	NA	NA	NA	NA	NA	NA	NA	NA	No	NA	No	No	No
AT1TE30350	+	9416023	9416970	HELITRONY1E	RC/Helitron	948	874	17	2.7	6.7	582	877	-71	+	ATREPX1	Unspecified	1271	1555	-877	2432	Yes	0.389803	No	No	No
AT1TE30355	-	9417782	9417809	ATREP10D	RC/Helitron	28	NA	NA	NA	NA	NA	NA	NA	NA	NA	NA	NA	NA	NA	NA	No	NA	No	No	No
AT1TE30360	+	9417810	9418062	HELITRONY1E	RC/Helitron	253	NA	NA	NA	NA	NA	NA	NA	NA	NA	NA	NA	NA	NA	NA	No	NA	No	No	No
AT1TE30365	-	9418063	9419054	ATREP1	RC/Helitron	992	5911	6	0.9	0.2	110	991	-1	+	ATREP1	Unspecified	1	888	0	888	Yes	1.11712	Yes	Yes	Yes
AT1TE30370	+	9419055	9419637	ATREP10B	RC/Helitron	583	NA	NA	NA	NA	NA	NA	NA	NA	NA	NA	NA	NA	NA	NA	No	NA	No	No	No
AT1TE30375	+	9419638	9419949	ATREP10D	RC/Helitron	312	NA	NA	NA	NA	NA	NA	NA	NA	NA	NA	NA	NA	NA	NA	No	NA	No	No	No
AT1TE30380	+	9422396	9422477	ATREP18	DNA	82	615	4.9	0	0	1	82	0	C	MuDR-N19_AT	Unspecified	-556	2371	2290	2927	Yes	0.028015	No	Yes	No
AT1TE30410	+	9432183	9432422	ATTIRX1B	DNA	240	1481	10.6	4.2	0	4	240	0	+	ATTIRX1B	Unspecified	1	247	-120	367	Yes	0.653951	Yes	No	No
AT1TE30440	-	9440606	9440975	BRODYAGA1A	DNA/MuDR	370	30	29.3	2.8	0.9	109	217	-153	+	(AT)n	Simple_repeat	1	111	0	NA	Yes	NA	No	No	No
AT1TE30440	-	9440606	9440975	BRODYAGA1A	DNA/MuDR	370	283	25.3	0	1.3	289	364	-6	+	hAT-N7_AT	Unspecified	593	667	0	667	Yes	0.554723	Yes	No	No
AT1TE30445	+	9440976	9441014	ATREP1	RC/Helitron	39	NA	NA	NA	NA	NA	NA	NA	NA	NA	NA	NA	NA	NA	NA	No	NA	No	No	No
AT1TE30510	-	9462957	9463496	ARNOLDY2	DNA/MuDR	540	NA	NA	NA	NA	NA	NA	NA	NA	NA	NA	NA	NA	NA	NA	No	NA	No	No	No
AT1TE30520	+	9467219	9468311	ATREP9	RC/Helitron	1093	NA	NA	NA	NA	NA	NA	NA	NA	NA	NA	NA	NA	NA	NA	No	NA	No	No	No
AT1TE30525	-	9468312	9468358	ATREP3	RC/Helitron	47	NA	NA	NA	NA	NA	NA	NA	NA	NA	NA	NA	NA	NA	NA	No	NA	No	No	No
AT1TE30550	+	9476002	9480634	ATCOPIA3	LTR/Copia	4633	989	1.7	0	0	4514	4633	0	+	ATCOPIA3LTR	Unspecified	1	120	0	120	Yes	38.6083	Yes	Yes	Yes
AT1TE30550	+	9476002	9480634	ATCOPIA3	LTR/Copia	4633	41162	0	0	0	121	4513	-120	+	ATCOPIA3I	Unspecified	1	4393	0	4393	Yes	1.05463	Yes	Yes	Yes
AT1TE30550	+	9476002	9480634	ATCOPIA3	LTR/Copia	4633	1016	0	0	0	1	120	-4513	+	ATCOPIA3LTR	Unspecified	1	120	0	120	Yes	38.6083	Yes	Yes	Yes
AT1TE30555	+	9481854	9482068	ATENSPM2	DNA/En-Spm	215	NA	NA	NA	NA	NA	NA	NA	NA	NA	NA	NA	NA	NA	NA	No	NA	No	No	No
AT1TE30760	-	9547087	9547141	AT9TSD1	DNA/MuDR	55	NA	NA	NA	NA	NA	NA	NA	NA	NA	NA	NA	NA	NA	NA	No	NA	No	No	No
AT1TE30765	-	9547142	9547196	HELITRONY3	RC/Helitron	55	421	5.5	0	0	1	55	0	+	HELITRONY3	Unspecified	5112	5166	0	5166	Yes	0.0106465	No	Yes	No
AT1TE30770	-	9547197	9551187	HELITRONY3	RC/Helitron	4032	5040	2.6	0.9	0.4	2667	3350	-682	+	HELITRONY3	Unspecified	2481	3167	-1999	5166	Yes	0.780488	Yes	Yes	Yes
AT1TE30770	-	9547197	9551187	HELITRONY3	RC/Helitron	4032	17597	1.3	4	1.7	132	2561	-1471	+	HELITRONY3	Unspecified	1	2483	-2683	5166	Yes	0.780488	Yes	Yes	Yes
AT1TE30770	-	9547197	9551187	HELITRONY3	RC/Helitron	4032	6578	1	0.2	0.7	3194	4032	0	+	HELITRONY3	Unspecified	4277	5111	-55	5166	Yes	0.780488	Yes	Yes	Yes
AT1TE30770	-	9547197	9551187	HELITRONY3	RC/Helitron	4032	2648	16.9	4.1	5	2797	3619	-413	+	HELITRONY3	Unspecified	4281	5096	-70	5166	Yes	0.780488	Yes	No	No
AT1TE30820	-	9565351	9565923	HELITRONY1C	RC/Helitron	573	566	22.4	2	4.8	152	451	-122	+	ATHPOGON1	Unspecified	1	292	-246	538	Yes	1.06506	Yes	No	No
AT1TE30820	-	9565351	9565923	HELITRONY1C	RC/Helitron	573	329	16.7	5.9	4.1	365	483	-90	+	ATHPOGO	Unspecified	1786	1906	-208	2114	Yes	0.27105	No	No	No
AT1TE30840	-	9572801	9574191	ATREP15	RC/Helitron	1391	NA	NA	NA	NA	NA	NA	NA	NA	NA	NA	NA	NA	NA	NA	No	NA	No	No	No
AT1TE30845	-	9574362	9575371	HELITRON1	RC/Helitron	1010	750	21.9	13.2	1.6	723	1010	0	+	HELITRON1	Unspecified	6366	6686	-9123	15809	Yes	0.0638877	No	No	No
AT1TE30845	-	9574362	9575371	HELITRON1	RC/Helitron	1010	920	21.1	11.8	3	53	418	-592	+	HELITRON1	Unspecified	5713	6109	-9700	15809	Yes	0.0638877	No	No	No
AT1TE30845	-	9574362	9575371	HELITRON1	RC/Helitron	1010	545	18.6	10.8	4.1	27	211	-799	C	hAT-N9_AT	Unspecified	0	937	741	937	Yes	1.07791	Yes	No	No
AT1TE30850	+	9578119	9578218	ATENSPM10	DNA/En-Spm	100	51	2.1	0	0	18	65	-35	+	(TA)n	Simple_repeat	1	48	0	NA	Yes	NA	No	Yes	No
AT1TE30860	+	9582394	9582442	ATREP10D	RC/Helitron	49	NA	NA	NA	NA	NA	NA	NA	NA	NA	NA	NA	NA	NA	NA	No	NA	No	No	No
AT1TE30865	+	9582443	9582536	ATREP11	RC/Helitron	94	NA	NA	NA	NA	NA	NA	NA	NA	NA	NA	NA	NA	NA	NA	No	NA	No	No	No
AT1TE30870	-	9582537	9582966	HELITRONY1A	RC/Helitron	430	247	23.1	6.1	8.8	150	429	-1	+	Helitron-N8_AT	Unspecified	782	1054	-33	1087	Yes	0.395584	No	No	No
AT1TE30870	-	9582537	9582966	HELITRONY1A	RC/Helitron	430	354	21.6	5.7	9.7	184	429	-1	+	ATREP14	Unspecified	468	704	-33	737	Yes	0.583446	Yes	No	No
AT1TE30870	-	9582537	9582966	HELITRONY1A	RC/Helitron	430	230	20.8	3.3	15.2	96	424	-6	+	HELITRONY1E	Unspecified	804	1098	-193	1291	Yes	0.333075	No	No	No
AT1TE30875	+	9582976	9583971	ATLINE2	LINE/L1	996	540	35.2	4.4	4.6	17	873	-123	+	L1-6_AT	Unspecified	4225	5080	-187	5267	Yes	0.189102	No	No	No
AT1TE30880	+	9583972	9585625	ATREP10D	RC/Helitron	1654	229	19.3	5.3	5.9	614	784	-870	+	Helitron-N3_AT	Unspecified	53	222	-2096	2318	Yes	0.713546	Yes	No	No
AT1TE30880	+	9583972	9585625	ATREP10D	RC/Helitron	1654	530	18.6	6.6	1.2	1473	1624	-30	C	hAT-N5_AT	Unspecified	-195	210	51	405	Yes	4.08395	Yes	No	No
AT1TE30880	+	9583972	9585625	ATREP10D	RC/Helitron	1654	393	14.8	1.8	4.8	77	247	-1407	C	ATREP3	Unspecified	-1851	246	81	2097	Yes	0.788746	Yes	No	No
AT1TE30880	+	9583972	9585625	ATREP10D	RC/Helitron	1654	402	14.6	0	7.6	60	200	-1454	C	ATREP3	Unspecified	-1737	360	230	2097	Yes	0.788746	Yes	No	No
AT1TE30880	+	9583972	9585625	ATREP10D	RC/Helitron	1654	255	13	1.9	0	2	55	-1599	+	L1-6_AT	Unspecified	5209	5263	-4	5267	Yes	0.314031	No	No	No
AT1TE30880	+	9583972	9585625	ATREP10D	RC/Helitron	1654	18	11.3	0	7.3	791	834	-820	+	(AAAATAT)n	Simple_repeat	1	41	0	NA	Yes	NA	No	No	No
AT1TE30885	+	9585785	9585964	ATLINEIII	LINE/L1	180	1443	7.3	0	0	1	179	-1	+	L1-6_AT	Unspecified	4954	5132	-135	5267	Yes	0.0341751	No	Yes	No
AT1TE30890	-	9585965	9587249	ARNOLDY2	DNA/MuDR	1285	553	24.7	13.6	3.8	201	878	-407	+	HELITRONY3	Unspecified	3524	4265	-901	5166	Yes	0.248742	No	No	No
AT1TE30890	-	9585965	9587249	ARNOLDY2	DNA/MuDR	1285	749	22.4	1.8	1.3	1	226	-1059	+	ARNOLDY1	Unspecified	1	227	-1709	1936	Yes	0.66374	Yes	No	No
AT1TE30890	-	9585965	9587249	ARNOLDY2	DNA/MuDR	1285	1096	20.7	14.2	2.7	274	878	-407	+	ARNOLDY1	Unspecified	1253	1925	-11	1936	Yes	0.66374	Yes	No	No
AT1TE30890	-	9585965	9587249	ARNOLDY2	DNA/MuDR	1285	539	18.4	7.3	5.2	879	1084	-201	+	ATREP8	Unspecified	868	1077	0	1077	Yes	1.19313	Yes	No	No
AT1TE30890	-	9585965	9587249	ARNOLDY2	DNA/MuDR	1285	372	16.7	18.7	5.7	146	444	-841	+	ARNOLDY2	Unspecified	602	937	-242	1179	Yes	1.08991	Yes	No	No
AT1TE30890	-	9585965	9587249	ARNOLDY2	DNA/MuDR	1285	588	13.2	3.9	16.1	904	1084	-201	+	ATREP7	Unspecified	779	940	0	940	Yes	1.36702	Yes	No	No
AT1TE30890	-	9585965	9587249	ARNOLDY2	DNA/MuDR	1285	887	7	0	0	1157	1285	0	C	L1-6_AT	Unspecified	-5	5262	5134	5267	Yes	0.243972	No	Yes	No
AT1TE30895	-	9587250	9587684	ATREP7	RC/Helitron	437	588	11.9	5.9	0	1	101	-336	+	ATREP7	Unspecified	1	107	-833	940	Yes	0.464894	No	No	No
AT1TE30895	-	9587250	9587684	ATREP7	RC/Helitron	437	1892	10.3	2.4	3	99	437	0	+	ATREP7	Unspecified	403	739	-201	940	Yes	0.464894	No	No	No
AT1TE30900	-	9587685	9587875	ATREP9	RC/Helitron	191	NA	NA	NA	NA	NA	NA	NA	NA	NA	NA	NA	NA	NA	NA	No	NA	No	No	No
AT1TE30905	-	9587876	9587947	ATREP1	RC/Helitron	72	NA	NA	NA	NA	NA	NA	NA	NA	NA	NA	NA	NA	NA	NA	No	NA	No	No	No
AT1TE31000	+	9618290	9618543	BRODYAGA1A	DNA/MuDR	254	17	16.6	4	11.7	94	194	-60	+	(TAATTTA)n	Simple_repeat	1	94	0	NA	Yes	NA	No	No	No
AT1TE31040	+	9629582	9629650	HELITRONY3	RC/Helitron	69	NA	NA	NA	NA	NA	NA	NA	NA	NA	NA	NA	NA	NA	NA	No	NA	No	No	No
AT1TE31045	+	9629651	9629939	ARNOLDY1	DNA/MuDR	289	619	18.1	10.7	5.1	1	280	-9	+	ARNOLDY1	Unspecified	32	326	-1610	1936	Yes	0.149277	No	No	No
AT1TE31080	+	9642845	9643142	ATGP1	LTR/Gypsy	298	NA	NA	NA	NA	NA	NA	NA	NA	NA	NA	NA	NA	NA	NA	No	NA	No	No	No
AT1TE31190	-	9676477	9691257	VANDAL2	DNA/MuDR	14790	1806	7.2	0.4	0.8	7615	7867	-6923	+	VANDAL2	Unspecified	8152	8403	-6850	15253	Yes	0.969645	Yes	Yes	Yes
AT1TE31190	-	9676477	9691257	VANDAL2	DNA/MuDR	14790	62477	1.8	0.8	0.9	7681	14790	0	+	VANDAL2	Unspecified	8152	15253	0	15253	Yes	0.969645	Yes	Yes	Yes
AT1TE31190	-	9676477	9691257	VANDAL2	DNA/MuDR	14790	68417	1.2	0.4	0	1	7548	-7242	+	VANDAL2	Unspecified	1	7579	-7674	15253	Yes	0.969645	Yes	Yes	Yes
AT1TE31190	-	9676477	9691257	VANDAL2	DNA/MuDR	14790	1782	11.5	3.4	0.3	7549	7844	-6946	+	VANDAL2	Unspecified	8152	8456	-6797	15253	Yes	0.969645	Yes	No	No
AT1TE31195	-	9691258	9691303	VANDAL2	DNA/MuDR	46	NA	NA	NA	NA	NA	NA	NA	NA	NA	NA	NA	NA	NA	NA	No	NA	No	No	No
AT1TE31200	-	9691304	9691418	VANDAL2N1	DNA/MuDR	115	NA	NA	NA	NA	NA	NA	NA	NA	NA	NA	NA	NA	NA	NA	No	NA	No	No	No
AT1TE31380	+	9744857	9745492	VANDAL4	DNA/MuDR	631	663	11.2	0	0	269	366	-265	+	VANDAL4	Unspecified	17492	17589	-903	18492	Yes	0.0341229	No	No	No
AT1TE31380	+	9744857	9745492	VANDAL4	DNA/MuDR	631	991	11.1	0	0	103	264	-367	+	VANDAL4	Unspecified	16629	16790	-1702	18492	Yes	0.0341229	No	No	No
AT1TE31380	+	9744857	9745492	VANDAL4	DNA/MuDR	631	1643	7.7	0.8	0.8	397	631	0	+	VANDAL4	Unspecified	17585	17819	-673	18492	Yes	0.0341229	No	Yes	No
AT1TE31385	+	9747391	9747715	HARBINGER	DNA/Harbinger	246	796	7.1	0	1.6	119	246	0	+	HARBINGER	Unspecified	1295	1420	-3962	5382	Yes	0.0457079	No	Yes	No
AT1TE31385	+	9747391	9747715	HARBINGER	DNA/Harbinger	246	1096	5	1.4	0	1	140	-106	+	HARBINGER	Unspecified	852	993	-4389	5382	Yes	0.0457079	No	Yes	No
AT1TE31410	+	9756656	9756816	ATCOPIA6	LTR/Copia	161	32	24.7	0	2.3	26	101	-60	+	(CCA)n	Simple_repeat	1	76	-12	NA	Yes	NA	No	No	No
AT1TE31410	+	9756656	9756816	ATCOPIA6	LTR/Copia	161	32	24.7	0	2.3	149	161	0	+	(CCA)n	Simple_repeat	77	90	(-2)	NA	Yes	NA	No	No	No
AT1TE31410	+	9756656	9756816	ATCOPIA6	LTR/Copia	161	42	4.4	0	0	102	148	-13	+	(CATCAA)n	Simple_repeat	1	47	0	NA	Yes	NA	No	Yes	No
AT1TE31420	+	9761354	9761578	ATGP10	LTR/Gypsy	225	NA	NA	NA	NA	NA	NA	NA	NA	NA	NA	NA	NA	NA	NA	No	NA	No	No	No
AT1TE31425	+	9762608	9762754	RathE3_cons	RathE3_cons	147	932	12.8	0	0	6	130	-17	+	AtSB4	Unspecified	1	125	-34	159	Yes	0.924528	Yes	No	No
AT1TE31500	+	9786016	9786133	ATCOPIA28	LTR/Copia	118	17	14.2	3.2	0	46	76	-42	+	(TA)n	Simple_repeat	1	32	0	NA	Yes	NA	No	No	No
AT1TE31505	-	9788340	9789252	HELITRONY2	RC/Helitron	913	NA	NA	NA	NA	NA	NA	NA	NA	NA	NA	NA	NA	NA	NA	No	NA	No	No	No
AT1TE31560	+	9807055	9807834	ATREP15	RC/Helitron	780	NA	NA	NA	NA	NA	NA	NA	NA	NA	NA	NA	NA	NA	NA	No	NA	No	No	No
AT1TE31570	+	9812382	9812585	ATIS112A	DNA/Harbinger	204	651	15.2	3.4	2.9	1	204	0	+	Harbinger-5_AT	Unspecified	2760	2964	-40	3004	Yes	0.0679095	No	No	No
AT1TE31575	+	9815535	9815681	ATREP10D	RC/Helitron	147	NA	NA	NA	NA	NA	NA	NA	NA	NA	NA	NA	NA	NA	NA	No	NA	No	No	No
AT1TE31580	+	9815682	9815773	ATREP3	RC/Helitron	92	NA	NA	NA	NA	NA	NA	NA	NA	NA	NA	NA	NA	NA	NA	No	NA	No	No	No
AT1TE31585	-	9815774	9815821	HELITRONY3	RC/Helitron	48	NA	NA	NA	NA	NA	NA	NA	NA	NA	NA	NA	NA	NA	NA	No	NA	No	No	No
AT1TE31590	+	9815822	9818677	ATREP3	RC/Helitron	2856	15918	2.6	1.6	0	390	2452	-404	+	ATREP3	Unspecified	1	2097	0	2097	Yes	1.36195	Yes	Yes	Yes
AT1TE31590	+	9815822	9818677	ATREP3	RC/Helitron	2856	13	31.2	0	0	58	104	-2752	+	(AAA)n	Simple_repeat	1	47	0	NA	Yes	NA	No	No	No
AT1TE31590	+	9815822	9818677	ATREP3	RC/Helitron	2856	13	24.4	4.2	0	56	103	-2753	+	(ATAAACA)n	Simple_repeat	1	50	0	NA	Yes	NA	No	No	No
AT1TE31590	+	9815822	9818677	ATREP3	RC/Helitron	2856	12	22.7	2.3	2.3	2737	2779	-77	+	(ATTTAT)n	Simple_repeat	1	43	0	NA	Yes	NA	No	No	No
AT1TE31590	+	9815822	9818677	ATREP3	RC/Helitron	2856	736	16.8	1.7	1.7	226	401	-2455	+	DNA-2_AT	Unspecified	1	176	-88	264	Yes	10.8182	Yes	No	No
AT1TE31590	+	9815822	9818677	ATREP3	RC/Helitron	2856	546	14.4	3.1	0	2453	2549	-307	+	DNA-2_AT	Unspecified	162	261	-3	264	Yes	10.8182	Yes	No	No
AT1TE31595	-	9818678	9818719	ATREP10D	RC/Helitron	42	NA	NA	NA	NA	NA	NA	NA	NA	NA	NA	NA	NA	NA	NA	No	NA	No	No	No
AT1TE31650	-	9835929	9836045	ATREP15	RC/Helitron	117	NA	NA	NA	NA	NA	NA	NA	NA	NA	NA	NA	NA	NA	NA	No	NA	No	No	No
AT1TE31655	-	9836046	9836130	ATREP3	RC/Helitron	85	NA	NA	NA	NA	NA	NA	NA	NA	NA	NA	NA	NA	NA	NA	No	NA	No	No	No
AT1TE31660	-	9836131	9837644	ATREP11	RC/Helitron	1514	3282	14.9	6.2	8.1	65	1136	-378	C	ATREP11	Unspecified	0	1053	1	1053	Yes	1.4378	Yes	No	No
AT1TE31665	+	9837661	9838227	ATREP3	RC/Helitron	567	40	0	0	0	244	277	-290	+	(AT)n	Simple_repeat	1	34	0	NA	Yes	NA	No	Yes	No
AT1TE31670	+	9838241	9838618	HELITRONY1A	RC/Helitron	378	NA	NA	NA	NA	NA	NA	NA	NA	NA	NA	NA	NA	NA	NA	No	NA	No	No	No
AT1TE31700	+	9848091	9848331	ATDNA2T9B	DNA/MuDR	241	13	25.4	3.9	5.3	132	208	-33	+	(TTATTT)n	Simple_repeat	1	76	0	NA	Yes	NA	No	No	No
AT1TE31710	+	9853586	9854513	HELITRONY3	RC/Helitron	928	418	21	0	0	438	518	-410	C	Harbinger-2_AT	Unspecified	-291	4473	4393	4764	Yes	0.194794	No	No	No
AT1TE31710	+	9853586	9854513	HELITRONY3	RC/Helitron	928	18	17.9	2.2	2.2	165	210	-718	+	(ATT)n	Simple_repeat	1	46	0	NA	Yes	NA	No	No	No
AT1TE31710	+	9853586	9854513	HELITRONY3	RC/Helitron	928	18	15.4	0	0	704	739	-189	+	(TAAAAA)n	Simple_repeat	1	36	0	NA	Yes	NA	No	No	No
AT1TE31740	+	9862557	9862652	HELITRONY1E	RC/Helitron	96	NA	NA	NA	NA	NA	NA	NA	NA	NA	NA	NA	NA	NA	NA	No	NA	No	No	No
AT1TE31745	+	9862653	9862696	ATREP13	RC/Helitron	44	NA	NA	NA	NA	NA	NA	NA	NA	NA	NA	NA	NA	NA	NA	No	NA	No	No	No
AT1TE31750	+	9862697	9863641	ATREP13	RC/Helitron	802	1775	9.1	6.4	0.3	1	297	-505	+	ATREP13	Unspecified	2	316	-332	648	Yes	1.23765	Yes	Yes	Yes
AT1TE31750	+	9862697	9863641	ATREP13	RC/Helitron	802	804	10.7	0.8	0.8	331	462	-340	+	ATREP13	Unspecified	517	648	0	648	Yes	1.23765	Yes	No	No
AT1TE31755	+	9863024	9863166	ATREP13	RC/Helitron	143	875	15.5	0	0.7	1	143	0	+	ATREP13	Unspecified	371	512	-136	648	Yes	0.220679	No	No	No
AT1TE31760	+	9863642	9863860	HELITRONY1D	RC/Helitron	219	NA	NA	NA	NA	NA	NA	NA	NA	NA	NA	NA	NA	NA	NA	No	NA	No	No	No
AT1TE31765	-	9864972	9865345	ATREP2A	RC/Helitron	374	NA	NA	NA	NA	NA	NA	NA	NA	NA	NA	NA	NA	NA	NA	No	NA	No	No	No
AT1TE31770	-	9865346	9865642	ATREP3	RC/Helitron	297	2370	3.4	0	0	2	297	0	+	ATREP3	Unspecified	1801	2096	-1	2097	Yes	0.141631	No	Yes	No
AT1TE31775	+	9865643	9873666	ATREP3	RC/Helitron	2316	12661	3.2	2.2	0.2	2	1740	-576	C	ATREP3	Unspecified	-302	1795	23	2097	Yes	1.10443	Yes	Yes	Yes
AT1TE31780	-	9867366	9867414	ATREP3	RC/Helitron	49	403	0	0	0	2	49	0	+	ATREP3b	Unspecified	1	48	-1248	1296	Yes	0.0378086	No	Yes	No
AT1TE31785	+	9867415	9867437	ATREP3	RC/Helitron	23	NA	NA	NA	NA	NA	NA	NA	NA	NA	NA	NA	NA	NA	NA	No	NA	No	No	No
AT1TE31790	-	9867438	9867556	HELITRONY1B	RC/Helitron	119	NA	NA	NA	NA	NA	NA	NA	NA	NA	NA	NA	NA	NA	NA	No	NA	No	No	No
AT1TE31860	+	9887400	9887507	ATCOPIA68	LTR/Copia	108	13	12.8	2.6	5.4	69	106	-2	+	(TGTGTTT)n	Simple_repeat	1	37	0	NA	Yes	NA	No	No	No
AT1TE31860	+	9887400	9887507	ATCOPIA68	LTR/Copia	108	57	0	0	0	17	65	-43	+	(AG)n	Simple_repeat	1	49	0	NA	Yes	NA	No	Yes	No
AT1TE31880	-	9893696	9894132	ATREP6	RC/Helitron	437	12	17.2	8.3	2	352	399	-38	+	(CAAT)n	Simple_repeat	1	51	0	NA	Yes	NA	No	No	No
AT1TE31885	-	9894133	9895243	ATREP10D	RC/Helitron	1111	17	8.2	3.9	0	629	654	-457	+	(TA)n	Simple_repeat	1	27	0	NA	Yes	NA	No	Yes	No
AT1TE31895	+	9899847	9899984	ATDNAI27T9C	DNA/MuDR	138	27	27.4	3.9	1.9	1	104	-34	+	(GA)n	Simple_repeat	1	106	0	NA	Yes	NA	No	No	No
AT1TE31900	+	9900210	9900281	BRODYAGA2	DNA/MuDR	72	NA	NA	NA	NA	NA	NA	NA	NA	NA	NA	NA	NA	NA	NA	No	NA	No	No	No
AT1TE31905	+	9900282	9901174	HELITRONY3	RC/Helitron	893	NA	NA	NA	NA	NA	NA	NA	NA	NA	NA	NA	NA	NA	NA	No	NA	No	No	No
AT1TE31910	+	9902028	9902091	ATHILA4D_LTR	LTR/Gypsy	64	NA	NA	NA	NA	NA	NA	NA	NA	NA	NA	NA	NA	NA	NA	No	NA	No	No	No
AT1TE31915	+	9902092	9902764	ATHILA4D_LTR	LTR/Gypsy	673	683	27.1	8.2	5	13	613	-60	+	ATHILA4D_LTR	Unspecified	1	619	-546	1165	Yes	0.577682	Yes	No	No
AT1TE31920	-	9902765	9903407	ATREP15	RC/Helitron	643	40	0	0	0	356	389	-254	+	(AT)n	Simple_repeat	1	34	0	NA	Yes	NA	No	Yes	No
AT1TE31925	+	9904438	9905000	HELITRONY1D	RC/Helitron	563	12	8.2	3.6	3.6	414	441	-122	+	(AAAAG)n	Simple_repeat	1	28	0	NA	Yes	NA	No	Yes	No
AT1TE31925	+	9904438	9905000	HELITRONY1D	RC/Helitron	563	16	7.2	3.2	3.2	80	110	-453	+	(TAA)n	Simple_repeat	1	31	0	NA	Yes	NA	No	Yes	No
AT1TE31930	+	9907902	9908868	ATCOPIA95	LTR/Copia	967	1392	8.3	0	0	787	967	0	+	Copia-44_AT-LTR	Unspecified	1	181	-857	1038	Yes	0.931599	Yes	Yes	Yes
AT1TE31930	+	9907902	9908868	ATCOPIA95	LTR/Copia	967	2725	21.6	4.7	3.3	1	786	-181	+	ATCOPIA95_I	Unspecified	4343	5139	0	5139	Yes	0.188169	No	No	No
AT1TE31935	+	9909363	9909762	ATCOPIA95	LTR/Copia	400	2073	12.9	0	2.9	3	354	-46	+	Copia-44_AT-LTR	Unspecified	697	1038	0	1038	Yes	0.385356	No	No	No
AT1TE31940	-	9909763	9910259	ATREP10	RC/Helitron	497	NA	NA	NA	NA	NA	NA	NA	NA	NA	NA	NA	NA	NA	NA	No	NA	No	No	No
AT1TE31945	-	9910964	9911199	ATCOPIA46	LTR/Copia	236	739	27.3	2.2	1.3	14	236	0	+	Copia-39_AT-I	Unspecified	4239	4463	-30	4493	Yes	0.0525262	No	No	No
AT1TE31950	-	9913833	9913884	ATREP15	RC/Helitron	52	NA	NA	NA	NA	NA	NA	NA	NA	NA	NA	NA	NA	NA	NA	No	NA	No	No	No
AT1TE31955	+	9913885	9914254	HELITRONY3	RC/Helitron	370	13	23.4	3	6.2	13	79	-291	+	(TTTAT)n	Simple_repeat	1	65	0	NA	Yes	NA	No	No	No
AT1TE31955	+	9913885	9914254	HELITRONY3	RC/Helitron	370	22	18.1	4.5	3	14	79	-291	+	(TTA)n	Simple_repeat	1	67	0	NA	Yes	NA	No	No	No
AT1TE31960	+	9914255	9914716	ATTIR16T3A	DNA	462	1892	16.4	7.4	0	1	462	0	+	ATTIR16T3A	Unspecified	5	500	-1	501	Yes	0.922156	Yes	No	No
AT1TE31965	+	9914717	9914902	ATREP3	RC/Helitron	186	NA	NA	NA	NA	NA	NA	NA	NA	NA	NA	NA	NA	NA	NA	No	NA	No	No	No
AT1TE31970	-	9915357	9916480	BRODYAGA1A	DNA/MuDR	1124	1273	20.1	4.3	2	1	350	-774	+	BRODYAGA1A	Unspecified	1	358	-709	1067	Yes	1.05342	Yes	No	No
AT1TE31970	-	9915357	9916480	BRODYAGA1A	DNA/MuDR	1124	1245	17.4	4.8	4.3	752	1124	0	C	BRODYAGA1A	Unspecified	-689	378	4	1067	Yes	1.05342	Yes	No	No
AT1TE31975	-	9916481	9916577	BRODYAGA1A	DNA/MuDR	97	NA	NA	NA	NA	NA	NA	NA	NA	NA	NA	NA	NA	NA	NA	No	NA	No	No	No
AT1TE31980	-	9916578	9916827	BRODYAGA1	DNA/MuDR	250	NA	NA	NA	NA	NA	NA	NA	NA	NA	NA	NA	NA	NA	NA	No	NA	No	No	No
AT1TE31985	-	9918158	9919330	ATREP2A	RC/Helitron	1173	1443	4.7	2.1	0	1	190	-983	+	ATREP2A	Unspecified	2	195	-408	603	Yes	1.94527	Yes	Yes	Yes
AT1TE31985	-	9918158	9919330	ATREP2A	RC/Helitron	1173	2854	4.3	1.1	0.3	502	877	-296	+	ATREP2A	Unspecified	225	603	0	603	Yes	1.94527	Yes	Yes	Yes
AT1TE31985	-	9918158	9919330	ATREP2A	RC/Helitron	1173	245	21.3	2	6.2	345	444	-729	C	ATREP1	Unspecified	-552	336	241	888	Yes	1.32095	Yes	No	No
AT1TE31985	-	9918158	9919330	ATREP2A	RC/Helitron	1173	338	19	4	13.6	207	431	-742	C	ATREP1	Unspecified	-682	206	1	888	Yes	1.32095	Yes	No	No
AT1TE31985	-	9918158	9919330	ATREP2A	RC/Helitron	1173	270	18.8	15.9	0	494	562	-611	+	ATREP14	Unspecified	309	388	-349	737	Yes	1.59159	Yes	No	No
AT1TE31985	-	9918158	9919330	ATREP2A	RC/Helitron	1173	378	16.6	1.2	22.7	261	431	-742	C	ATREP11A	Unspecified	-862	141	1	1003	Yes	1.16949	Yes	No	No
AT1TE31985	-	9918158	9919330	ATREP2A	RC/Helitron	1173	410	15.6	2	2	334	431	-742	C	ATREP11	Unspecified	-955	98	1	1053	Yes	1.11396	Yes	No	No
AT1TE32000	-	9926836	9927006	ATLINE1_1	LINE/L1	171	331	32.3	3.8	0.6	9	167	-4	+	ATLINE1_1	Unspecified	5688	5851	0	5851	Yes	0.0292258	No	No	No
AT1TE32005	+	9928214	9928416	ATCOPIA35	LTR/Copia	203	481	21.9	8.2	0.5	5	188	-15	+	Copia-32_AT-LTR	Unspecified	1	198	-91	289	Yes	0.702422	Yes	No	No
AT1TE32010	+	9928424	9928443	ATCOPIA35	LTR/Copia	20	NA	NA	NA	NA	NA	NA	NA	NA	NA	NA	NA	NA	NA	NA	No	NA	No	No	No
AT1TE32015	+	9928444	9931897	ATCOPIA64	LTR/Copia	3454	10173	28.1	1.4	3	5	3240	-214	+	Copia-32_AT-I	Unspecified	948	4136	-24	4160	Yes	0.830288	Yes	No	No
AT1TE32015	+	9928444	9931897	ATCOPIA64	LTR/Copia	3454	535	20.9	1	6.9	3255	3454	0	+	ATCOPIA54LTR	Unspecified	67	255	-33	288	Yes	11.9931	Yes	No	No
AT1TE32020	+	9931898	9931937	ATCOPIA65	LTR/Copia	40	NA	NA	NA	NA	NA	NA	NA	NA	NA	NA	NA	NA	NA	NA	No	NA	No	No	No
AT1TE32040	+	9939337	9939673	HARBINGER	DNA/Harbinger	307	446	28.8	1.5	1	11	210	-97	+	HARBINGER	Unspecified	6	206	-5176	5382	Yes	0.057042	No	No	No
AT1TE32040	+	9939337	9939673	HARBINGER	DNA/Harbinger	307	369	24.2	2.1	0	213	307	0	+	HARBINGER	Unspecified	5286	5382	0	5382	Yes	0.057042	No	No	No
AT1TE32090	+	9955184	9955238	HELITRONY1D	RC/Helitron	55	NA	NA	NA	NA	NA	NA	NA	NA	NA	NA	NA	NA	NA	NA	No	NA	No	No	No
AT1TE32095	-	9955239	9956349	ATREP10D	RC/Helitron	1111	17	21.9	0	0	538	580	-531	+	(ATTTTT)n	Simple_repeat	1	43	0	NA	Yes	NA	No	No	No
AT1TE32095	-	9955239	9956349	ATREP10D	RC/Helitron	1111	23	18.2	7.9	0	556	618	-493	+	(AT)n	Simple_repeat	1	68	0	NA	Yes	NA	No	No	No
AT1TE32095	-	9955239	9956349	ATREP10D	RC/Helitron	1111	16	0	0	0	103	119	-992	+	(T)n	Simple_repeat	1	17	0	NA	Yes	NA	No	Yes	No
AT1TE32100	-	9957103	9957159	ATREP15	RC/Helitron	57	NA	NA	NA	NA	NA	NA	NA	NA	NA	NA	NA	NA	NA	NA	No	NA	No	No	No
AT1TE32105	-	9957160	9957338	HELITRON4	RC/Helitron	179	17	24.5	1.2	7.7	94	176	-3	+	(AATA)n	Simple_repeat	1	78	0	NA	Yes	NA	No	No	No
AT1TE32110	+	9957339	9958844	HELITRONY3	RC/Helitron	1506	12	11.7	3.3	3.3	315	344	-1162	+	(TTA)n	Simple_repeat	1	30	0	NA	Yes	NA	No	No	No
AT1TE32115	-	9958845	9959136	ATREP4	RC/Helitron	292	NA	NA	NA	NA	NA	NA	NA	NA	NA	NA	NA	NA	NA	NA	No	NA	No	No	No
AT1TE32180	+	9979709	9979897	ATENSPM5	DNA/En-Spm	189	27	22.9	0	2.7	40	114	-75	+	(TATTCT)n	Simple_repeat	1	73	0	NA	Yes	NA	No	No	No
AT1TE32220	+	9992078	9992656	BRODYAGA2	DNA/MuDR	579	NA	NA	NA	NA	NA	NA	NA	NA	NA	NA	NA	NA	NA	NA	No	NA	No	No	No
AT1TE32225	-	9995553	9996478	ATREP3	RC/Helitron	926	19	0	0	0	194	214	-712	+	(T)n	Simple_repeat	1	21	0	NA	Yes	NA	No	Yes	No
AT1TE32230	+	9996479	9996758	ATREP3	RC/Helitron	280	NA	NA	NA	NA	NA	NA	NA	NA	NA	NA	NA	NA	NA	NA	No	NA	No	No	No
AT1TE32270	+	10007530	10008021	ATLINE1_5	LINE/L1	492	1221	29.9	3	2	1	492	0	+	ATLINE1_4	Unspecified	5527	6023	-677	6700	Yes	0.0734328	No	No	No
AT1TE32270	+	10007530	10008021	ATLINE1_5	LINE/L1	492	1407	26.2	1.8	1.3	1	390	-102	+	ATLINE1_5	Unspecified	5649	6040	-795	6835	Yes	0.0719824	No	No	No
AT1TE32275	+	10008022	10008663	ATHPOGON3	DNA/Pogo	642	3792	4.9	0.9	0.9	44	597	-45	+	ATHPOGON3	Unspecified	1	554	-158	712	Yes	0.901685	Yes	Yes	Yes
AT1TE32275	+	10008022	10008663	ATHPOGON3	DNA/Pogo	642	15	19.7	0	0	614	642	0	+	(T)n	Simple_repeat	1	29	0	NA	Yes	NA	No	No	No
AT1TE32275	+	10008022	10008663	ATHPOGON3	DNA/Pogo	642	14	3.6	10.3	0	613	641	-1	+	(ATTT)n	Simple_repeat	1	32	0	NA	Yes	NA	No	Yes	No
AT1TE32280	-	10008664	10009012	ATREP4	RC/Helitron	349	585	27.2	1.7	1.1	173	347	-2	C	L1-82_AT	Unspecified	0	6717	6542	6717	Yes	0.0519577	No	No	No
AT1TE32320	-	10021343	10021368	ATREP10D	RC/Helitron	26	239	0	0	0	1	26	0	C	hAT-N8_AT	Unspecified	-138	36	11	174	Yes	0.149425	No	Yes	No
AT1TE32325	-	10021369	10021965	ATREP2	RC/Helitron	597	3848	6.4	3.1	0	5	551	-46	+	ATREP2	Unspecified	1	564	0	564	Yes	1.05851	Yes	Yes	Yes
AT1TE32325	-	10021369	10021965	ATREP2	RC/Helitron	597	232	5.1	2.6	0	559	597	0	C	hAT-N8_AT	Unspecified	-98	76	37	174	Yes	3.43103	Yes	Yes	Yes
AT1TE32330	-	10021966	10022005	ATREP11	RC/Helitron	40	NA	NA	NA	NA	NA	NA	NA	NA	NA	NA	NA	NA	NA	NA	No	NA	No	No	No
AT1TE32340	+	10025735	10025856	LIMPET1	DNA/MuDR	122	379	23.2	0	2.8	1	111	-11	+	LIMPET1	Unspecified	1106	1213	-661	1874	Yes	0.0651014	No	No	No
AT1TE32420	+	10050434	10050646	ATTIRTA1	DNA/Tc1	213	NA	NA	NA	NA	NA	NA	NA	NA	NA	NA	NA	NA	NA	NA	No	NA	No	No	No
AT1TE32425	-	10050991	10051205	DT1	DNA/Mariner	215	377	21.7	7	3.6	1	215	0	+	DT1	Unspecified	1	222	-40	262	Yes	0.820611	Yes	No	No
AT1TE32450	+	10060548	10060619	HELITRONY1D	RC/Helitron	72	NA	NA	NA	NA	NA	NA	NA	NA	NA	NA	NA	NA	NA	NA	No	NA	No	No	No
AT1TE32455	-	10060620	10060876	RP1_AT	DNA	257	971	18.2	10.5	0.4	4	251	-6	+	RP1_AT	Unspecified	1	273	-1	274	Yes	0.937956	Yes	No	No
AT1TE32460	-	10063058	10063257	ATLINE1_3A	LINE/L1	200	279	28.4	1.6	8.3	9	200	0	+	L1-83_AT	Unspecified	5213	5392	-23	5415	Yes	0.0369344	No	No	No
AT1TE32465	-	10064689	10065436	ATREP11	RC/Helitron	748	NA	NA	NA	NA	NA	NA	NA	NA	NA	NA	NA	NA	NA	NA	No	NA	No	No	No
AT1TE32500	-	10077086	10077308	ATTIRTA1	DNA/Tc1	223	13	22.3	0	2.6	118	156	-67	+	(AAAAAT)n	Simple_repeat	1	38	0	NA	Yes	NA	No	No	No
AT1TE32500	-	10077086	10077308	ATTIRTA1	DNA/Tc1	223	23	21.7	5.8	3.8	112	214	-9	+	(AATATAAA)n	Simple_repeat	1	105	0	NA	Yes	NA	No	No	No
AT1TE32530	-	10085502	10086130	ATREP10D	RC/Helitron	629	NA	NA	NA	NA	NA	NA	NA	NA	NA	NA	NA	NA	NA	NA	No	NA	No	No	No
AT1TE32620	-	10114015	10114270	VANDAL17	DNA/MuDR	256	76	9.5	4.4	4.4	89	248	-8	+	(CTT)n	Simple_repeat	1	160	0	NA	Yes	NA	No	Yes	No
AT1TE32625	+	10114660	10115025	ATMUNX1	DNA/MuDR	366	1965	13.6	2.2	1.6	1	366	0	+	MuDR-N16_AT	Unspecified	2	369	0	369	Yes	0.99187	Yes	No	No
AT1TE32650	+	10123475	10123504	ATREP9	RC/Helitron	30	NA	NA	NA	NA	NA	NA	NA	NA	NA	NA	NA	NA	NA	NA	No	NA	No	No	No
AT1TE32655	+	10123505	10124428	ATREP15	RC/Helitron	924	946	16.7	16.7	3.9	54	532	-392	C	ATHPOGON1	Unspecified	0	538	1	538	Yes	1.71747	Yes	No	No
AT1TE32710	-	10144109	10144182	BRODYAGA1A	DNA/MuDR	74	NA	NA	NA	NA	NA	NA	NA	NA	NA	NA	NA	NA	NA	NA	No	NA	No	No	No
AT1TE32715	-	10144183	10144531	ATDNA2T9C	DNA/MuDR	349	25	20.6	5.4	1.3	161	234	-115	+	(TA)n	Simple_repeat	1	77	0	NA	Yes	NA	No	No	No
AT1TE32720	-	10144532	10144558	BRODYAGA1A	DNA/MuDR	27	NA	NA	NA	NA	NA	NA	NA	NA	NA	NA	NA	NA	NA	NA	No	NA	No	No	No
AT1TE32750	+	10152743	10152772	VANDAL1N1	DNA/MuDR	30	NA	NA	NA	NA	NA	NA	NA	NA	NA	NA	NA	NA	NA	NA	No	NA	No	No	No
AT1TE32755	+	10152773	10154690	VANDAL1	DNA/MuDR	1920	14243	2.4	2.7	0	1	1682	-238	+	VANDAL1	Unspecified	1	1728	-13365	15093	Yes	0.127211	No	Yes	No
AT1TE32755	+	10152773	10154690	VANDAL1	DNA/MuDR	1920	2047	2.1	0	0.4	1683	1920	0	+	VANDAL1	Unspecified	4240	4476	-10617	15093	Yes	0.127211	No	Yes	No
AT1TE32760	+	10154691	10155086	VANDAL2N1	DNA/MuDR	396	920	12.5	1.4	0	253	396	0	+	VANDAL2N1	Unspecified	2056	2201	-511	2712	Yes	0.146018	No	No	No
AT1TE32760	+	10154691	10155086	VANDAL2N1	DNA/MuDR	396	756	11.1	3.2	6	1	154	-242	+	VANDAL1N1	Unspecified	1576	1725	-540	2265	Yes	0.174834	No	No	No
AT1TE32765	+	10155201	10156790	VANDAL1N1	DNA/MuDR	1542	361	21.9	2.1	1	561	657	-885	+	VANDAL2N1	Unspecified	1788	1885	-827	2712	Yes	0.568584	Yes	No	No
AT1TE32765	+	10155201	10156790	VANDAL1N1	DNA/MuDR	1542	847	17	14.7	0.4	1	224	-1318	+	VANDAL1N1	Unspecified	765	1020	-1245	2265	Yes	0.680795	Yes	No	No
AT1TE32765	+	10155201	10156790	VANDAL1N1	DNA/MuDR	1542	593	16.4	10.3	0	858	973	-569	+	VANDAL2N1	Unspecified	2100	2227	-485	2712	Yes	0.568584	Yes	No	No
AT1TE32765	+	10155201	10156790	VANDAL1N1	DNA/MuDR	1542	237	16.3	5.7	19.1	168	273	-1269	+	VANDAL2N1	Unspecified	2021	2114	-598	2712	Yes	0.568584	Yes	No	No
AT1TE32765	+	10155201	10156790	VANDAL1N1	DNA/MuDR	1542	2471	15.6	2.3	6.3	1015	1542	0	+	VANDAL1	Unspecified	14586	15093	0	15093	Yes	0.102167	No	No	No
AT1TE32765	+	10155201	10156790	VANDAL1N1	DNA/MuDR	1542	1195	15	2	4.6	221	464	-1078	+	VANDAL1N1	Unspecified	1063	1300	-965	2265	Yes	0.680795	Yes	No	No
AT1TE32765	+	10155201	10156790	VANDAL1N1	DNA/MuDR	1542	1146	11.3	10.8	0.8	616	847	-695	+	VANDAL1N1	Unspecified	1234	1488	-777	2265	Yes	0.680795	Yes	No	No
AT1TE32770	+	10155605	10155652	VANDAL1N1	DNA/MuDR	48	NA	NA	NA	NA	NA	NA	NA	NA	NA	NA	NA	NA	NA	NA	No	NA	No	No	No
AT1TE32780	+	10158870	10158914	ATREP11	RC/Helitron	45	NA	NA	NA	NA	NA	NA	NA	NA	NA	NA	NA	NA	NA	NA	No	NA	No	No	No
AT1TE32785	+	10158915	10160017	ATREP11A	RC/Helitron	1103	5430	6.5	4.8	2.3	15	939	-164	+	ATREP11A	Unspecified	57	1003	0	1003	Yes	1.0997	Yes	Yes	Yes
AT1TE32790	+	10160018	10160728	ATREP11	RC/Helitron	711	NA	NA	NA	NA	NA	NA	NA	NA	NA	NA	NA	NA	NA	NA	No	NA	No	No	No
AT1TE32795	+	10160999	10161600	HELITRONY1C	RC/Helitron	602	403	21.8	3.5	4.8	434	602	0	+	HELITRONY1C	Unspecified	918	1084	-1974	3058	Yes	0.196861	No	No	No
AT1TE32795	+	10160999	10161600	HELITRONY1C	RC/Helitron	602	503	21.3	8	1.7	1	224	-378	+	ATREP2	Unspecified	6	243	-321	564	Yes	1.06738	Yes	No	No
AT1TE32795	+	10160999	10161600	HELITRONY1C	RC/Helitron	602	504	19.9	2.3	2.9	1	171	-431	+	ATREP11A	Unspecified	6	175	-828	1003	Yes	0.600199	Yes	No	No
AT1TE32795	+	10160999	10161600	HELITRONY1C	RC/Helitron	602	508	13.9	0	1.2	1	87	-515	+	ATREP1	Unspecified	6	91	-797	888	Yes	0.677928	Yes	No	No
AT1TE32800	+	10161610	10162336	ATREP11	RC/Helitron	517	NA	NA	NA	NA	NA	NA	NA	NA	NA	NA	NA	NA	NA	NA	No	NA	No	No	No
AT1TE32805	+	10161625	10161834	ATREP11	RC/Helitron	210	557	20.9	14.3	0	1	210	0	+	ATREP11	Unspecified	814	1053	0	1053	Yes	0.19943	No	No	No
AT1TE32815	+	10167602	10167820	ATGP2	LTR/Gypsy	219	424	32.4	2.9	0.6	1	174	-45	+	ATGP1I	Unspecified	3266	3443	-2534	5977	Yes	0.0366405	No	No	No
AT1TE32825	+	10170915	10171300	BRODYAGA1A	DNA/MuDR	386	18	15.3	2.6	2.6	225	262	-124	+	(TA)n	Simple_repeat	1	38	0	NA	Yes	NA	No	No	No
AT1TE32870	-	10185740	10186410	ATREP15	RC/Helitron	671	759	17.7	2.4	1.4	65	270	-401	+	Mariner-N3_AT	Unspecified	6	213	-4	217	Yes	3.09217	Yes	No	No
AT1TE32900	+	10195875	10195903	ATREP11	RC/Helitron	29	NA	NA	NA	NA	NA	NA	NA	NA	NA	NA	NA	NA	NA	NA	No	NA	No	No	No
AT1TE32905	+	10195904	10196603	HELITRONY1D	RC/Helitron	700	2042	19.2	5.8	3.5	2	643	-57	+	EnSpm-N3_AT	Unspecified	58	713	-137	850	Yes	0.823529	Yes	No	No
AT1TE32930	+	10205049	10205150	HELITRONY3	RC/Helitron	102	NA	NA	NA	NA	NA	NA	NA	NA	NA	NA	NA	NA	NA	NA	No	NA	No	No	No
AT1TE32935	+	10205151	10205810	ATREP10B	RC/Helitron	660	225	23.1	0	0	133	184	-476	C	EnSpm-N4_AT	Unspecified	-252	1457	1406	1709	Yes	0.386191	No	No	No
AT1TE32935	+	10205151	10205810	ATREP10B	RC/Helitron	660	254	13.6	0	0	126	169	-491	C	EnSpm-N3_AT	Unspecified	-189	661	618	850	Yes	0.776471	Yes	No	No
AT1TE32940	+	10205811	10205919	ATREP15	RC/Helitron	109	NA	NA	NA	NA	NA	NA	NA	NA	NA	NA	NA	NA	NA	NA	No	NA	No	No	No
AT1TE32945	-	10206713	10207010	SIMPLEHAT2	DNA/HAT	298	602	20	18.8	1.9	5	233	-65	+	SIMPLEHAT2	Unspecified	794	1060	-148	1208	Yes	0.246689	No	No	No
AT1TE32945	-	10206713	10207010	SIMPLEHAT2	DNA/HAT	298	262	16.4	5.9	1.4	212	279	-19	C	SIMPLEHAT2	Unspecified	-93	1115	1045	1208	Yes	0.246689	No	No	No
AT1TE32945	-	10206713	10207010	SIMPLEHAT2	DNA/HAT	298	425	6.6	0	4.9	227	290	-8	+	SIMPLEHAT2	Unspecified	1148	1208	0	1208	Yes	0.246689	No	Yes	No
AT1TE32990	+	10221014	10221279	ATSINE2A	SINE	266	649	24.6	6.8	3.1	19	266	0	+	ATSINE2A	Unspecified	1140	1396	0	1396	Yes	0.190544	No	No	No
AT1TE32995	-	10221755	10222388	ATREP3	RC/Helitron	634	1254	8.7	14.4	1	18	294	-340	C	Helitron-N8_AT	Unspecified	0	1087	774	1087	Yes	0.583257	Yes	Yes	Yes
AT1TE32995	-	10221755	10222388	ATREP3	RC/Helitron	634	17	18.4	3.9	1.9	553	603	-31	+	(AAACT)n	Simple_repeat	1	52	0	NA	Yes	NA	No	No	No
AT1TE32995	-	10221755	10222388	ATREP3	RC/Helitron	634	1213	13.1	0.8	1.2	303	549	-85	C	Helitron-N8_AT	Unspecified	-841	246	1	1087	Yes	0.583257	Yes	No	No
AT1TE33000	+	10222389	10222757	ATREP1	RC/Helitron	369	14	7.5	3.3	3.3	302	331	-38	+	(ATCA)n	Simple_repeat	1	30	0	NA	Yes	NA	No	Yes	No
AT1TE33030	+	10231601	10231644	ATREP1	RC/Helitron	44	NA	NA	NA	NA	NA	NA	NA	NA	NA	NA	NA	NA	NA	NA	No	NA	No	No	No
AT1TE33035	+	10231645	10232308	BRODYAGA2	DNA/MuDR	664	13	26.1	3.5	1.7	129	185	-479	+	(AAATGC)n	Simple_repeat	1	58	0	NA	Yes	NA	No	No	No
AT1TE33035	+	10231645	10232308	BRODYAGA2	DNA/MuDR	664	16	17.8	6.2	8.4	92	188	-476	+	(TTTAAAA)n	Simple_repeat	1	95	0	NA	Yes	NA	No	No	No
AT1TE33040	-	10234197	10234218	ATREP10D	RC/Helitron	22	NA	NA	NA	NA	NA	NA	NA	NA	NA	NA	NA	NA	NA	NA	No	NA	No	No	No
AT1TE33045	-	10234219	10234987	HELITRONY1B	RC/Helitron	769	647	11.6	2.5	19.3	175	409	-360	+	Mariner-N3_AT	Unspecified	15	216	-1	217	Yes	3.54378	Yes	No	No
AT1TE33050	-	10234988	10235015	ATREP10C	RC/Helitron	28	NA	NA	NA	NA	NA	NA	NA	NA	NA	NA	NA	NA	NA	NA	No	NA	No	No	No
AT1TE33055	+	10235016	10235039	ATREP10D	RC/Helitron	24	NA	NA	NA	NA	NA	NA	NA	NA	NA	NA	NA	NA	NA	NA	No	NA	No	No	No
AT1TE33060	+	10236377	10236490	ATDNAI27T9A	DNA/MuDR	114	13	31.2	6	0	3	85	-29	+	(TCTCCA)n	Simple_repeat	1	88	0	NA	Yes	NA	No	No	No
AT1TE33060	+	10236377	10236490	ATDNAI27T9A	DNA/MuDR	114	14	25.2	2.1	0	27	73	-41	+	(TTTCTC)n	Simple_repeat	1	48	0	NA	Yes	NA	No	No	No
AT1TE33060	+	10236377	10236490	ATDNAI27T9A	DNA/MuDR	114	18	12.9	7.5	5.9	6	72	-42	+	(TCTTC)n	Simple_repeat	1	68	0	NA	Yes	NA	No	No	No
AT1TE33065	-	10237612	10237792	ATMU11	DNA/MuDR	181	NA	NA	NA	NA	NA	NA	NA	NA	NA	NA	NA	NA	NA	NA	No	NA	No	No	No
AT1TE33070	+	10239034	10239320	HELITRONY1E	RC/Helitron	287	NA	NA	NA	NA	NA	NA	NA	NA	NA	NA	NA	NA	NA	NA	No	NA	No	No	No
AT1TE33075	+	10239321	10240195	ATREP1	RC/Helitron	875	5433	5.7	4.6	3	1	875	0	+	ATREP1	Unspecified	1	888	0	888	Yes	0.98536	Yes	Yes	Yes
AT1TE33080	+	10240196	10240239	ATREP1	RC/Helitron	44	NA	NA	NA	NA	NA	NA	NA	NA	NA	NA	NA	NA	NA	NA	No	NA	No	No	No
AT1TE33085	+	10240240	10240617	ATREP5	RC/Helitron	378	18	20.1	2.9	5.9	11	80	-298	+	(AAGTTT)n	Simple_repeat	1	68	0	NA	Yes	NA	No	No	No
AT1TE33085	+	10240240	10240617	ATREP5	RC/Helitron	378	17	13.3	0	2.9	159	193	-185	+	(TATT)n	Simple_repeat	1	34	0	NA	Yes	NA	No	No	No
AT1TE33090	+	10240618	10240783	HELITRONY1A	RC/Helitron	166	NA	NA	NA	NA	NA	NA	NA	NA	NA	NA	NA	NA	NA	NA	No	NA	No	No	No
AT1TE33160	-	10263217	10263391	ATDNA12T3_2	DNA	175	477	29	3.9	0	8	162	-13	C	ATCOPIN_LTR	Unspecified	-178	178	18	356	Yes	0.491573	No	No	No
AT1TE33200	+	10275031	10275149	ATLINE1_5	LINE/L1	119	446	21.7	2.8	2.8	11	119	0	+	L1-82_AT	Unspecified	1454	1562	-5155	6717	Yes	0.0177162	No	No	No
AT1TE33205	+	10275948	10275976	ATLINE1_5	LINE/L1	29	NA	NA	NA	NA	NA	NA	NA	NA	NA	NA	NA	NA	NA	NA	No	NA	No	No	No
AT1TE33210	+	10275977	10277727	ATLINE1_4	LINE/L1	1751	4941	29.2	1.5	1.2	1	1751	0	+	ATLINE1_4	Unspecified	3401	5156	-1544	6700	Yes	0.261343	No	No	No
AT1TE33270	-	10294975	10295586	HELITRONY1B	RC/Helitron	612	NA	NA	NA	NA	NA	NA	NA	NA	NA	NA	NA	NA	NA	NA	No	NA	No	No	No
AT1TE33330	+	10314612	10314648	ATREP11	RC/Helitron	37	NA	NA	NA	NA	NA	NA	NA	NA	NA	NA	NA	NA	NA	NA	No	NA	No	No	No
AT1TE33335	-	10314649	10314725	BRODYAGA2	DNA/MuDR	77	NA	NA	NA	NA	NA	NA	NA	NA	NA	NA	NA	NA	NA	NA	No	NA	No	No	No
AT1TE33340	-	10314726	10315423	ATHPOGON3	DNA/Pogo	698	5275	1.9	2.1	0	1	697	-1	+	ATHPOGON3	Unspecified	1	712	0	712	Yes	0.980337	Yes	Yes	Yes
AT1TE33345	-	10315443	10315738	ATCOPIA54	LTR/Copia	296	597	19.3	3.5	10	8	295	-1	C	Copia-32_AT-LTR	Unspecified	-18	271	1	289	Yes	1.02422	Yes	No	No
AT1TE33350	+	10315744	10317790	ATCOPIA65	LTR/Copia	2047	6755	25.3	1.3	0.5	125	1774	-273	+	Copia-24_AT-I	Unspecified	2507	4170	-3	4173	Yes	0.490534	No	No	No
AT1TE33350	+	10315744	10317790	ATCOPIA65	LTR/Copia	2047	394	20.6	5.5	7.3	1778	2013	-34	+	Copia-32_AT-LTR	Unspecified	1	232	-57	289	Yes	7.08304	Yes	No	No
AT1TE33450	+	10347111	10347383	VANDAL5	DNA/MuDR	273	2315	3.7	0	0	1	273	0	+	VANDAL5	Unspecified	1	273	-17642	17915	Yes	0.0152386	No	Yes	No
AT1TE33455	+	10347384	10348529	VANDAL5A	DNA/MuDR	968	7987	2.8	0.5	0.1	35	965	-3	+	VANDAL5A	Unspecified	372	1306	-6421	7727	Yes	0.125275	No	Yes	No
AT1TE33455	+	10347384	10348529	VANDAL5A	DNA/MuDR	968	347	0	0	0	1	37	-931	+	VANDAL5	Unspecified	274	310	-17605	17915	Yes	0.0540329	No	Yes	No
AT1TE33460	+	10348567	10348766	VANDAL4	DNA/MuDR	200	807	23.6	3.5	0.5	1	200	0	+	VANDAL4	Unspecified	15700	15905	-2587	18492	Yes	0.0108155	No	No	No
AT1TE33465	+	10349201	10349353	VANDAL5	DNA/MuDR	153	1052	10	0	1.3	2	153	0	+	VANDAL5	Unspecified	17766	17915	0	17915	Yes	0.00854033	No	No	No
AT1TE33490	+	10357357	10363358	TA11	LINE/L1	6002	24782	24	0.9	1.5	1	6000	-2	+	TA11	Unspecified	12	5976	0	5976	Yes	1.00435	Yes	No	No
AT1TE33510	+	10370278	10370628	ATHAT10	DNA/HAT	351	NA	NA	NA	NA	NA	NA	NA	NA	NA	NA	NA	NA	NA	NA	No	NA	No	No	No
AT1TE33550	-	10382584	10383371	ATREP3	RC/Helitron	788	18	24.9	3.4	4.6	683	770	-18	+	(ATATATT)n	Simple_repeat	1	87	0	NA	Yes	NA	No	No	No
AT1TE33550	-	10382584	10383371	ATREP3	RC/Helitron	788	11	20.2	2.9	0	712	745	-43	+	(TTTTAC)n	Simple_repeat	1	35	0	NA	Yes	NA	No	No	No
AT1TE33555	-	10383676	10383893	ATREP10A	RC/Helitron	218	566	16.5	21.2	0.4	1	189	-29	+	ATREP10C	Unspecified	426	653	0	653	Yes	0.333844	No	No	No
AT1TE33670	-	10421307	10421719	ATLINE1_2	LINE/L1	413	1319	25.2	2.2	2.2	1	410	-3	+	ATLINE1_2	Unspecified	5405	5814	0	5814	Yes	0.0710354	No	No	No
AT1TE33740	-	10442906	10442999	VANDAL8	DNA/MuDR	94	NA	NA	NA	NA	NA	NA	NA	NA	NA	NA	NA	NA	NA	NA	No	NA	No	No	No
AT1TE33745	+	10443000	10443478	BRODYAGA2	DNA/MuDR	479	NA	NA	NA	NA	NA	NA	NA	NA	NA	NA	NA	NA	NA	NA	No	NA	No	No	No
AT1TE33750	+	10443987	10444101	RathE1_cons	RathE1_cons	115	723	14.8	0.9	0	1	115	0	+	AtSB2	Unspecified	1	116	-55	171	Yes	0.672515	Yes	No	No
AT1TE33790	-	10456764	10456841	VANDAL20	DNA/MuDR	78	548	6.7	0	0	4	78	0	+	VANDAL20	Unspecified	4	78	-12642	12720	Yes	0.00613208	No	Yes	No
AT1TE33900	-	10490253	10490333	ATREP3	RC/Helitron	81	NA	NA	NA	NA	NA	NA	NA	NA	NA	NA	NA	NA	NA	NA	No	NA	No	No	No
AT1TE33905	-	10490334	10491121	ATHPOGON3	DNA/Pogo	788	4934	6.1	0.4	0	50	758	-30	C	ATHPOGON3	Unspecified	0	712	1	712	Yes	1.10674	Yes	Yes	Yes
AT1TE33910	+	10491122	10491449	HELITRONY3	RC/Helitron	328	NA	NA	NA	NA	NA	NA	NA	NA	NA	NA	NA	NA	NA	NA	No	NA	No	No	No
AT1TE33920	+	10497530	10497719	ATREP16	DNA/MuDR	190	802	19.3	1.2	1.2	28	190	0	C	MuDR-N17_AT	Unspecified	-1	1177	1015	1178	Yes	0.16129	No	No	No
AT1TE33925	+	10497747	10497855	ATREP16	DNA/MuDR	109	513	19.4	0	2	3	102	-7	+	MuDR-N17_AT	Unspecified	1081	1178	0	1178	Yes	0.0925297	No	No	No
AT1TE33950	-	10506479	10506500	ATMU6N1	DNA/MuDR	22	NA	NA	NA	NA	NA	NA	NA	NA	NA	NA	NA	NA	NA	NA	No	NA	No	No	No
AT1TE33955	-	10506501	10507368	BOMZH2	DNA/MuDR	876	2984	8	0.5	1.2	21	427	-449	+	BOMZH2	Unspecified	1	404	-640	1044	Yes	0.83908	Yes	Yes	Yes
AT1TE33955	-	10506501	10507368	BOMZH2	DNA/MuDR	876	341	28.2	2.6	2	720	871	-5	+	BOMZH2	Unspecified	679	831	-213	1044	Yes	0.83908	Yes	No	No
AT1TE33955	-	10506501	10507368	BOMZH2	DNA/MuDR	876	419	24.5	1.9	3.2	1	156	-720	+	BOMZH2	Unspecified	213	366	-678	1044	Yes	0.83908	Yes	No	No
AT1TE33955	-	10506501	10507368	BOMZH2	DNA/MuDR	876	3016	10.6	0.9	1.1	415	853	-23	+	BOMZH2	Unspecified	606	1043	-1	1044	Yes	0.83908	Yes	No	No
AT1TE33960	-	10507369	10507412	ATMU6	DNA/MuDR	44	NA	NA	NA	NA	NA	NA	NA	NA	NA	NA	NA	NA	NA	NA	No	NA	No	No	No
AT1TE33990	-	10516927	10517405	ATREP15	RC/Helitron	479	NA	NA	NA	NA	NA	NA	NA	NA	NA	NA	NA	NA	NA	NA	No	NA	No	No	No
AT1TE34000	-	10522218	10522868	ATCOPIA13	LTR/Copia	651	483	29.6	7.2	6.5	1	430	-221	+	Copia-7_AT-I	Unspecified	4082	4514	-179	4693	Yes	0.138717	No	No	No
AT1TE34005	-	10524540	10524678	ATREP15	RC/Helitron	139	NA	NA	NA	NA	NA	NA	NA	NA	NA	NA	NA	NA	NA	NA	No	NA	No	No	No
AT1TE34010	+	10524679	10524717	BRODYAGA2	DNA/MuDR	39	NA	NA	NA	NA	NA	NA	NA	NA	NA	NA	NA	NA	NA	NA	No	NA	No	No	No
AT1TE34015	+	10524718	10529695	HELITRONY3	RC/Helitron	4978	5574	6.2	0.4	0.3	1787	2496	-2482	+	SIMPLEHAT2	Unspecified	498	1208	0	1208	Yes	4.12086	Yes	Yes	Yes
AT1TE34015	+	10524718	10529695	HELITRONY3	RC/Helitron	4978	6274	5.5	0.3	0	1459	2222	-2756	+	SIMPLEHAT2	Unspecified	1	766	-442	1208	Yes	4.12086	Yes	Yes	Yes
AT1TE34015	+	10524718	10529695	HELITRONY3	RC/Helitron	4978	2158	2.5	0	0	1	278	-4700	+	HELITRONY3	Unspecified	1	278	-4888	5166	Yes	0.963608	Yes	Yes	Yes
AT1TE34015	+	10524718	10529695	HELITRONY3	RC/Helitron	4978	15775	2	0.2	0.1	2949	4951	-27	+	HELITRONY3	Unspecified	3163	5166	0	5166	Yes	0.963608	Yes	Yes	Yes
AT1TE34015	+	10524718	10529695	HELITRONY3	RC/Helitron	4978	8638	1.7	6.3	0	272	1458	-3520	+	HELITRONY3	Unspecified	778	2039	-3127	5166	Yes	0.963608	Yes	Yes	Yes
AT1TE34015	+	10524718	10529695	HELITRONY3	RC/Helitron	4978	1310	1.1	0.6	1.1	2771	2953	-2025	+	HELITRONY3	Unspecified	2838	3019	-2147	5166	Yes	0.963608	Yes	Yes	Yes
AT1TE34015	+	10524718	10529695	HELITRONY3	RC/Helitron	4978	2033	0.8	1.9	0	2497	2757	-2221	+	HELITRONY3	Unspecified	2032	2297	-2869	5166	Yes	0.963608	Yes	Yes	Yes
AT1TE34020	+	10529696	10529862	HELITRONY3	RC/Helitron	167	NA	NA	NA	NA	NA	NA	NA	NA	NA	NA	NA	NA	NA	NA	No	NA	No	No	No
AT1TE34025	+	10529863	10529905	HELITRONY3	RC/Helitron	43	NA	NA	NA	NA	NA	NA	NA	NA	NA	NA	NA	NA	NA	NA	No	NA	No	No	No
AT1TE34030	-	10529917	10530224	ATREP15	RC/Helitron	308	NA	NA	NA	NA	NA	NA	NA	NA	NA	NA	NA	NA	NA	NA	No	NA	No	No	No
AT1TE34035	+	10531554	10531664	ATLINE1_3A	LINE/L1	111	230	15.8	3.6	8.5	1	111	0	+	ATLINE1_3A	Unspecified	221	326	-4	330	Yes	0.336364	No	No	No
AT1TE34035	+	10531554	10531664	ATLINE1_3A	LINE/L1	111	329	11.3	0	1.6	49	111	0	+	L1-5_AT	Unspecified	4047	4108	-16	4124	Yes	0.0269156	No	No	No
AT1TE34040	+	10531995	10532076	ATLINE1_5	LINE/L1	82	684	2.5	0	0	2	82	0	+	ATLINE1_10	Unspecified	2743	2823	-2820	5643	Yes	0.0145313	No	Yes	No
AT1TE34045	+	10532077	10533434	ATLINE1_4	LINE/L1	1358	12072	1.7	1	0.1	1	1358	0	+	ATLINE1_10	Unspecified	2824	4194	-1449	5643	Yes	0.240652	No	Yes	No
AT1TE34050	+	10533435	10533463	ATLINE1_6	LINE/L1	29	262	0	0	0	1	29	0	+	ATLINE1_10	Unspecified	4195	4223	-1420	5643	Yes	0.00513911	No	Yes	No
AT1TE34055	+	10533464	10533501	ATLINE1A	LINE/L1	38	342	0	0	0	1	38	0	+	ATLINE1_10	Unspecified	4224	4261	-1382	5643	Yes	0.00673401	No	Yes	No
AT1TE34120	+	10554052	10554478	ATREP4	RC/Helitron	427	NA	NA	NA	NA	NA	NA	NA	NA	NA	NA	NA	NA	NA	NA	No	NA	No	No	No
AT1TE34125	-	10554479	10555084	ATHPOGON1	DNA/Pogo	606	2577	10.6	2.9	2.9	75	588	-18	+	ATHPOGON1	Unspecified	1	514	-24	538	Yes	1.12639	Yes	No	No
AT1TE34130	-	10555085	10555430	ATREP7	RC/Helitron	346	NA	NA	NA	NA	NA	NA	NA	NA	NA	NA	NA	NA	NA	NA	No	NA	No	No	No
AT1TE34160	-	10564719	10564875	ATREP19	DNA	157	16	11.6	2.4	5	2	42	-115	+	(CATATA)n	Simple_repeat	1	40	0	NA	Yes	NA	No	No	No
AT1TE34165	+	10564876	10565913	ATREP10D	RC/Helitron	1038	20	25.1	5.1	2.5	424	502	-536	+	(AT)n	Simple_repeat	1	81	0	NA	Yes	NA	No	No	No
AT1TE34165	+	10564876	10565913	ATREP10D	RC/Helitron	1038	15	20.2	2.9	0	11	44	-994	+	(TA)n	Simple_repeat	1	35	0	NA	Yes	NA	No	No	No
AT1TE34165	+	10564876	10565913	ATREP10D	RC/Helitron	1038	16	0	0	0	125	141	-897	+	(T)n	Simple_repeat	1	17	0	NA	Yes	NA	No	Yes	No
AT1TE34170	+	10567972	10569320	ATREP6	RC/Helitron	1349	6894	6	4.3	1.5	205	1331	-18	+	ATREP6	Unspecified	1	1159	-30	1189	Yes	1.13457	Yes	Yes	Yes
AT1TE34175	+	10569321	10569404	ATREP15	RC/Helitron	84	NA	NA	NA	NA	NA	NA	NA	NA	NA	NA	NA	NA	NA	NA	No	NA	No	No	No
AT1TE34180	+	10570149	10570425	ATLINE1_5	LINE/L1	277	1496	17	1.1	0.4	1	265	-12	+	L1-82_AT	Unspecified	6446	6712	-5	6717	Yes	0.0412386	No	No	No
AT1TE34210	+	10578441	10579208	ATREP11A	RC/Helitron	768	NA	NA	NA	NA	NA	NA	NA	NA	NA	NA	NA	NA	NA	NA	No	NA	No	No	No
AT1TE34215	+	10579209	10580491	ATREP1	RC/Helitron	1283	1543	8.7	0.9	5.9	217	535	-748	+	ATREP1	Unspecified	1	304	-584	888	Yes	1.44482	Yes	Yes	Yes
AT1TE34215	+	10579209	10580491	ATREP1	RC/Helitron	1283	3213	5.7	1.9	1.4	449	932	-351	+	ATREP1	Unspecified	403	888	0	888	Yes	1.44482	Yes	Yes	Yes
AT1TE34250	-	10591173	10591369	ATREP2A	RC/Helitron	197	255	25	3.6	3.6	59	141	-56	C	Copia-62_AT-I	Unspecified	-34	4520	4438	4554	Yes	0.0432587	No	No	No
AT1TE34255	-	10591370	10591988	ATREP2	RC/Helitron	619	3856	4.9	2.9	0.9	8	560	-59	+	ATREP2	Unspecified	1	564	0	564	Yes	1.09752	Yes	Yes	Yes
AT1TE34255	-	10591370	10591988	ATREP2	RC/Helitron	619	16	15.9	0	0	561	588	-31	+	(TA)n	Simple_repeat	1	28	0	NA	Yes	NA	No	No	No
AT1TE34260	-	10591989	10592110	ATREP1	RC/Helitron	122	360	9.6	5.8	0	62	113	-9	+	AtSB2	Unspecified	101	155	-16	171	Yes	0.71345	Yes	Yes	Yes
AT1TE34260	-	10591989	10592110	ATREP1	RC/Helitron	122	459	0	0	0	1	50	-72	C	Helitron-N2_AT	Unspecified	-3343	50	1	3393	Yes	0.0359564	No	Yes	No
AT1TE34265	-	10592111	10592664	BRODYAGA2	DNA/MuDR	554	4570	0.9	0	0	1	554	0	C	Helitron-N2_AT	Unspecified	-2789	604	51	3393	Yes	0.163277	No	Yes	No
AT1TE34270	-	10593876	10594117	ATREP3	RC/Helitron	242	2044	1.2	0	0	1	242	0	C	Helitron-N2_AT	Unspecified	-1336	2057	1816	3393	Yes	0.0713233	No	Yes	No
AT1TE34275	-	10594118	10595604	ATREP7	RC/Helitron	1487	13	18.9	0	0	3	32	-1455	+	(TTATT)n	Simple_repeat	1	30	0	NA	Yes	NA	No	No	No
AT1TE34275	-	10594118	10595604	ATREP7	RC/Helitron	1487	10675	0.8	0.6	0.3	156	1487	0	C	Helitron-N2_AT	Unspecified	0	3393	2058	3393	Yes	0.438255	No	Yes	No
AT1TE34280	+	10595605	10595772	HELITRONY1E	RC/Helitron	168	NA	NA	NA	NA	NA	NA	NA	NA	NA	NA	NA	NA	NA	NA	No	NA	No	No	No
AT1TE34285	-	10596062	10596335	ATDNA2T9C	DNA/MuDR	274	12	24.5	2.2	2.2	188	232	-42	+	(ATTT)n	Simple_repeat	1	45	0	NA	Yes	NA	No	No	No
AT1TE34290	-	10597131	10597340	ATREP3	RC/Helitron	210	NA	NA	NA	NA	NA	NA	NA	NA	NA	NA	NA	NA	NA	NA	No	NA	No	No	No
AT1TE34295	-	10597341	10598621	HELITRONY3	RC/Helitron	517	15	18.9	2.3	2.3	6	49	-468	+	(AAAAGAA)n	Simple_repeat	1	44	0	NA	Yes	NA	No	No	No
AT1TE34300	+	10597579	10598342	ATREP13	RC/Helitron	764	4721	5.4	0.3	0.1	90	736	-28	+	ATREP13	Unspecified	1	648	0	648	Yes	1.17901	Yes	Yes	Yes
AT1TE34305	+	10598622	10598763	ATREP13	RC/Helitron	142	NA	NA	NA	NA	NA	NA	NA	NA	NA	NA	NA	NA	NA	NA	No	NA	No	No	No
AT1TE34315	+	10602557	10604986	ATENSPM10	DNA/En-Spm	2465	2748	16.4	7	11	1	945	-1520	+	ATENSPM10	Unspecified	1	911	-7361	8272	Yes	0.297993	No	No	No
AT1TE34315	+	10602557	10604986	ATENSPM10	DNA/En-Spm	2465	10930	6.3	4.7	1.5	943	2465	0	+	ATENSPM10	Unspecified	6701	8272	0	8272	Yes	0.297993	No	Yes	No
AT1TE34320	+	10604987	10605010	ATENSPM10	DNA/En-Spm	24	NA	NA	NA	NA	NA	NA	NA	NA	NA	NA	NA	NA	NA	NA	No	NA	No	No	No
AT1TE34330	+	10610329	10610360	ATCOPIA83	LTR/Copia	32	293	0	0	0	1	32	0	+	Copia-5_AT-LTR	Unspecified	1	32	-124	156	Yes	0.205128	No	Yes	No
AT1TE34335	+	10610361	10614006	ATCOPIA26	LTR/Copia	3398	7000	0.8	0	0	2644	3398	0	+	Copia-5_AT-I	Unspecified	2769	3523	-21	3544	Yes	0.958804	Yes	Yes	Yes
AT1TE34335	+	10610361	10614006	ATCOPIA26	LTR/Copia	3398	23343	0.7	0	0	125	2644	-754	+	Copia-5_AT-I	Unspecified	1	2521	-1023	3544	Yes	0.958804	Yes	Yes	Yes
AT1TE34335	+	10610361	10614006	ATCOPIA26	LTR/Copia	3398	1130	0	0	0	1	124	-3274	+	Copia-5_AT-LTR	Unspecified	33	156	0	156	Yes	21.7821	Yes	Yes	Yes
AT1TE34340	+	10613009	10613053	ATCOPIA83	LTR/Copia	45	417	0	0	0	1	45	0	+	Copia-5_AT-I	Unspecified	2526	2570	-974	3544	Yes	0.0126975	No	Yes	No
AT1TE34345	+	10614007	10614184	ATCOPIA83	LTR/Copia	178	1435	0	0	0	22	177	-1	+	Copia-5_AT-LTR	Unspecified	1	156	0	156	Yes	1.14103	Yes	Yes	Yes
AT1TE34350	-	10615681	10616327	ATREP3	RC/Helitron	647	16	4.1	0	3.9	186	212	-435	+	(TTTTA)n	Simple_repeat	1	26	0	NA	Yes	NA	No	Yes	No
AT1TE34360	-	10621747	10622463	ATREP5	RC/Helitron	717	NA	NA	NA	NA	NA	NA	NA	NA	NA	NA	NA	NA	NA	NA	No	NA	No	No	No
AT1TE34365	-	10623650	10624994	HELITRONY3	RC/Helitron	1345	239	25.2	2.9	2.9	373	474	-871	+	MuDR-N21_AT	Unspecified	1	102	-807	909	Yes	1.47965	Yes	No	No
AT1TE34365	-	10623650	10624994	HELITRONY3	RC/Helitron	1345	456	23.6	6.3	0.9	808	1012	-333	+	MuDR-N8_AT	Unspecified	983	1198	0	1198	Yes	1.1227	Yes	No	No
AT1TE34365	-	10623650	10624994	HELITRONY3	RC/Helitron	1345	1808	14.1	1	0	389	686	-659	+	MuDR-N9_AT	Unspecified	17	317	-760	1077	Yes	1.24884	Yes	No	No
AT1TE34400	+	10635648	10636952	HELITRONY1B	RC/Helitron	1305	24	6.7	0	0	1248	1279	-26	+	(TA)n	Simple_repeat	1	32	0	NA	Yes	NA	No	Yes	No
AT1TE34430	-	10646088	10646144	ATHATN3	DNA/HAT	57	NA	NA	NA	NA	NA	NA	NA	NA	NA	NA	NA	NA	NA	NA	No	NA	No	No	No
AT1TE34435	-	10646145	10647068	ATREP15	RC/Helitron	924	313	24.6	8.4	1.6	464	641	-283	C	ATREP20	Unspecified	-515	1629	1440	2144	Yes	0.43097	No	No	No
AT1TE34435	-	10646145	10647068	ATREP15	RC/Helitron	924	12	24.5	0	8.8	824	885	-39	+	(ACCAA)n	Simple_repeat	1	57	0	NA	Yes	NA	No	No	No
AT1TE34435	-	10646145	10647068	ATREP15	RC/Helitron	924	354	20	2.9	1.4	483	619	-305	+	ATHATN7	Unspecified	172	310	-288	598	Yes	1.54515	Yes	No	No
AT1TE34445	-	10652085	10653331	ATREP11	RC/Helitron	1247	2364	10.1	11.3	0	403	837	-410	+	ATREP21	Unspecified	1	484	0	484	Yes	2.57645	Yes	No	No
AT1TE34450	-	10654143	10654665	ATREP11	RC/Helitron	523	482	22.6	17.6	0.5	101	287	-236	+	ATLINE1A	Unspecified	2012	2230	-24	2254	Yes	0.232032	No	No	No
AT1TE34450	-	10654143	10654665	ATREP11	RC/Helitron	523	37	0	0	0	301	332	-191	+	(AT)n	Simple_repeat	1	32	0	NA	Yes	NA	No	Yes	No
AT1TE34455	+	10655834	10655963	ARNOLD1	DNA/MuDR	130	106	0	0	0	19	110	-20	+	(TCT)n	Simple_repeat	1	92	0	NA	Yes	NA	No	Yes	No
AT1TE34465	-	10660290	10660600	ATENSPM1A	DNA/En-Spm	311	NA	NA	NA	NA	NA	NA	NA	NA	NA	NA	NA	NA	NA	NA	No	NA	No	No	No
AT1TE34475	+	10666053	10666185	HELITRONY3A	RC/Helitron	133	856	10.1	0	0.8	1	130	-3	+	Harbinger-N18_AT	Unspecified	97	225	0	225	Yes	0.591111	Yes	No	No
AT1TE34500	-	10675534	10675818	ATCOPIA62	LTR/Copia	285	1335	23.2	0	0.3	1	285	0	+	ATCOPIA62_I	Unspecified	1503	1786	-2853	4639	Yes	0.0614357	No	No	No
AT1TE34505	-	10675819	10675855	ATCOPIA61	LTR/Copia	37	NA	NA	NA	NA	NA	NA	NA	NA	NA	NA	NA	NA	NA	NA	No	NA	No	No	No
AT1TE34510	-	10675906	10675981	HELITRONY3	RC/Helitron	76	NA	NA	NA	NA	NA	NA	NA	NA	NA	NA	NA	NA	NA	NA	No	NA	No	No	No
AT1TE34515	-	10675996	10676907	HELITRONY1A	RC/Helitron	912	12	31.5	0	0	623	669	-243	+	(AACCAAT)n	Simple_repeat	1	47	0	NA	Yes	NA	No	No	No
AT1TE34520	+	10676908	10677073	ATREP15	RC/Helitron	166	NA	NA	NA	NA	NA	NA	NA	NA	NA	NA	NA	NA	NA	NA	No	NA	No	No	No
AT1TE34525	+	10677074	10677097	ATREP10D	RC/Helitron	24	NA	NA	NA	NA	NA	NA	NA	NA	NA	NA	NA	NA	NA	NA	No	NA	No	No	No
AT1TE34580	+	10696714	10701584	ATCOPIA73	LTR/Copia	4871	1579	2.2	0	0	4688	4871	0	+	ATCOPIA73LTR	Unspecified	1	184	0	184	Yes	26.4728	Yes	Yes	Yes
AT1TE34580	+	10696714	10701584	ATCOPIA73	LTR/Copia	4871	42230	0	0	0	186	4687	-184	+	ATCOPIA73_I	Unspecified	1	4502	0	4502	Yes	1.08196	Yes	Yes	Yes
AT1TE34580	+	10696714	10701584	ATCOPIA73	LTR/Copia	4871	1642	0	0	0	2	185	-4686	+	ATCOPIA73LTR	Unspecified	1	184	0	184	Yes	26.4728	Yes	Yes	Yes
AT1TE34585	+	10701585	10701640	ATCOPIA15	LTR/Copia	56	NA	NA	NA	NA	NA	NA	NA	NA	NA	NA	NA	NA	NA	NA	No	NA	No	No	No
AT1TE34590	-	10702615	10703021	ATLINE1_6	LINE/L1	407	368	35.7	3.5	2.9	6	343	-64	+	L1-3_AT	Unspecified	5886	6225	-76	6301	Yes	0.0645929	No	No	No
AT1TE34590	-	10702615	10703021	ATLINE1_6	LINE/L1	407	940	27.8	2.1	1	84	374	-33	+	ATLINE1_6	Unspecified	5198	5491	-34	5525	Yes	0.0736652	No	No	No
AT1TE34595	-	10705525	10706526	ATREP3	RC/Helitron	1002	12	18.3	0	3.1	109	141	-861	+	(AAAAC)n	Simple_repeat	1	32	0	NA	Yes	NA	No	No	No
AT1TE34620	-	10714644	10714869	ATCOPIA94	LTR/Copia	226	NA	NA	NA	NA	NA	NA	NA	NA	NA	NA	NA	NA	NA	NA	No	NA	No	No	No
AT1TE34650	+	10723434	10725219	ATLINEIII	LINE/L1	1786	3690	1.2	0	0	1384	1786	0	+	L1-79_AT	Unspecified	5051	5453	-5	5458	Yes	0.327226	No	Yes	No
AT1TE34650	+	10723434	10725219	ATLINEIII	LINE/L1	1786	12854	0.4	0	0	10	1390	-396	+	L1-79_AT	Unspecified	3621	5001	-457	5458	Yes	0.327226	No	Yes	No
AT1TE34720	+	10747663	10748313	ATREP1	RC/Helitron	651	NA	NA	NA	NA	NA	NA	NA	NA	NA	NA	NA	NA	NA	NA	No	NA	No	No	No
AT1TE34820	+	10778293	10778582	HELITRONY1A	RC/Helitron	290	NA	NA	NA	NA	NA	NA	NA	NA	NA	NA	NA	NA	NA	NA	No	NA	No	No	No
AT1TE34825	+	10778583	10779157	ATREP15	RC/Helitron	575	615	25.8	1	0.5	182	376	-199	C	BRODYAGA1A	Unspecified	-871	196	1	1067	Yes	0.538894	Yes	No	No
AT1TE34825	+	10778583	10779157	ATREP15	RC/Helitron	575	14	7.1	10	5.8	53	102	-473	+	(AATCTAATT)n	Simple_repeat	1	52	0	NA	Yes	NA	No	Yes	No
AT1TE34825	+	10778583	10779157	ATREP15	RC/Helitron	575	19	5.5	4.8	4.8	61	102	-473	+	(TAATTAA)n	Simple_repeat	1	42	0	NA	Yes	NA	No	Yes	No
AT1TE34860	-	10790656	10791009	VANDAL17	DNA/MuDR	354	31	18.7	5.4	3.2	232	323	-31	+	(TC)n	Simple_repeat	1	94	0	NA	Yes	NA	No	No	No
AT1TE34890	+	10800967	10801070	LIMPET1	DNA/MuDR	104	19	5.5	7.9	0	48	85	-19	+	(AGAAGAG)n	Simple_repeat	1	41	0	NA	Yes	NA	No	Yes	No
AT1TE34890	+	10800967	10801070	LIMPET1	DNA/MuDR	104	23	0	9.1	0	51	83	-21	+	(AG)n	Simple_repeat	1	36	0	NA	Yes	NA	No	Yes	No
AT1TE34895	-	10802426	10803341	AT9NMU1	DNA/MuDR	916	7946	1.5	1.1	0	1	916	0	+	AT9NMU1	Unspecified	1	926	0	926	Yes	0.989201	Yes	Yes	Yes
AT1TE34900	-	10803342	10803366	AT9NMU1	DNA/MuDR	25	NA	NA	NA	NA	NA	NA	NA	NA	NA	NA	NA	NA	NA	NA	No	NA	No	No	No
AT1TE34980	-	10827329	10827972	ATREP1	RC/Helitron	644	14	15.8	0	5.4	175	213	-431	+	(AATAGTT)n	Simple_repeat	1	37	0	NA	Yes	NA	No	No	No
AT1TE34980	-	10827329	10827972	ATREP1	RC/Helitron	644	19	0	0	0	624	644	0	+	(A)n	Simple_repeat	1	21	0	NA	Yes	NA	No	Yes	No
AT1TE34985	-	10827973	10828153	ATREP10D	RC/Helitron	181	NA	NA	NA	NA	NA	NA	NA	NA	NA	NA	NA	NA	NA	NA	No	NA	No	No	No
AT1TE35020	-	10840017	10840915	HELITRON1	RC/Helitron	661	2989	2.1	0	0	1	340	-321	C	hAT-N9_AT	Unspecified	-26	911	572	937	Yes	0.705443	Yes	Yes	Yes
AT1TE35020	-	10840017	10840915	HELITRON1	RC/Helitron	661	2994	0.3	0	0	334	661	0	C	hAT-N9_AT	Unspecified	-597	340	13	937	Yes	0.705443	Yes	Yes	Yes
AT1TE35025	+	10840916	10840941	ATHATN6	DNA/HAT	26	NA	NA	NA	NA	NA	NA	NA	NA	NA	NA	NA	NA	NA	NA	No	NA	No	No	No
AT1TE35050	-	10851266	10851466	ATTIRTA1	DNA/Tc1	201	949	12.4	0.6	0	1	177	-24	+	ATTIRTA1	Unspecified	1	178	-87	265	Yes	0.758491	Yes	No	No
AT1TE35055	-	10852075	10852625	ATREP3	RC/Helitron	551	NA	NA	NA	NA	NA	NA	NA	NA	NA	NA	NA	NA	NA	NA	No	NA	No	No	No
AT1TE35060	-	10852626	10853287	ATREP2	RC/Helitron	662	3715	6	5.8	0	89	620	-42	+	ATREP2	Unspecified	1	563	-1	564	Yes	1.17376	Yes	Yes	Yes
AT1TE35060	-	10852626	10853287	ATREP2	RC/Helitron	662	12	13.7	6.2	0	9	40	-622	+	(TTTAT)n	Simple_repeat	1	34	0	NA	Yes	NA	No	No	No
AT1TE35100	-	10866669	10867813	ATREP10D	RC/Helitron	502	NA	NA	NA	NA	NA	NA	NA	NA	NA	NA	NA	NA	NA	NA	No	NA	No	No	No
AT1TE35105	-	10867089	10867731	ATREP13	RC/Helitron	643	3029	12.4	10.2	0.5	1	591	-52	+	ATREP13	Unspecified	1	648	0	648	Yes	0.992284	Yes	No	No
AT1TE35110	-	10867814	10867838	ATREP19	DNA	25	NA	NA	NA	NA	NA	NA	NA	NA	NA	NA	NA	NA	NA	NA	No	NA	No	No	No
AT1TE35130	-	10875049	10876201	HELITRONY1E	RC/Helitron	1153	NA	NA	NA	NA	NA	NA	NA	NA	NA	NA	NA	NA	NA	NA	No	NA	No	No	No
AT1TE35160	+	10886713	10887319	VANDAL8	DNA/MuDR	607	NA	NA	NA	NA	NA	NA	NA	NA	NA	NA	NA	NA	NA	NA	No	NA	No	No	No
AT1TE35180	-	10894475	10895281	ATREP10D	RC/Helitron	807	NA	NA	NA	NA	NA	NA	NA	NA	NA	NA	NA	NA	NA	NA	No	NA	No	No	No
AT1TE35230	-	10911515	10911685	ATREP1	RC/Helitron	171	NA	NA	NA	NA	NA	NA	NA	NA	NA	NA	NA	NA	NA	NA	No	NA	No	No	No
AT1TE35235	+	10911686	10912196	HELITRONY3	RC/Helitron	511	NA	NA	NA	NA	NA	NA	NA	NA	NA	NA	NA	NA	NA	NA	No	NA	No	No	No
AT1TE35240	-	10912197	10912240	ATREP11	RC/Helitron	44	NA	NA	NA	NA	NA	NA	NA	NA	NA	NA	NA	NA	NA	NA	No	NA	No	No	No
AT1TE35245	-	10913484	10913793	ATLINE1_3A	LINE/L1	310	12	18.4	0	3.1	278	310	0	+	(AAAAT)n	Simple_repeat	1	32	0	NA	Yes	NA	No	No	No
AT1TE35250	+	10914999	10915973	SIMPLEHAT1	DNA/HAT	975	4669	8.9	1.1	1.1	1	693	-282	+	SIMPLEHAT1	Unspecified	1	693	-366	1059	Yes	0.92068	Yes	Yes	Yes
AT1TE35250	+	10914999	10915973	SIMPLEHAT1	DNA/HAT	975	5110	7.9	1.7	1.4	197	975	0	+	SIMPLEHAT1	Unspecified	279	1059	0	1059	Yes	0.92068	Yes	Yes	Yes
AT1TE35255	+	10915976	10916170	ATCOPIA15	LTR/Copia	195	1226	9.4	0	0.6	1	181	-14	+	ATCOPIA15LTR	Unspecified	1	180	0	180	Yes	1.08333	Yes	Yes	Yes
AT1TE35260	+	10916592	10917541	ATREP15	RC/Helitron	950	20	12.6	0	0	267	301	-649	+	(ATAT)n	Simple_repeat	1	35	0	NA	Yes	NA	No	No	No
AT1TE35270	-	10920811	10920864	HELITRON4	RC/Helitron	54	NA	NA	NA	NA	NA	NA	NA	NA	NA	NA	NA	NA	NA	NA	No	NA	No	No	No
AT1TE35275	-	10920882	10921401	HELITRONY1B	RC/Helitron	520	612	20.3	10.2	7	177	510	-10	+	HELITRONY1B	Unspecified	917	1260	-51	1311	Yes	0.396644	No	No	No
AT1TE35275	-	10920882	10921401	HELITRONY1B	RC/Helitron	520	434	18.6	4.2	17.3	1	260	-260	+	ATREP5	Unspecified	1521	1751	-635	2386	Yes	0.217938	No	No	No
AT1TE35275	-	10920882	10921401	HELITRONY1B	RC/Helitron	520	1070	16.3	5.2	7.4	153	457	-63	+	ATREP5	Unspecified	2088	2386	0	2386	Yes	0.217938	No	No	No
AT1TE35280	-	10922413	10923823	SIMPLEGUY1	DNA/Harbinger	1411	10148	6.8	4.3	0.7	1	1410	-1	+	Harbinger-N8_AT	Unspecified	4	1464	0	1464	Yes	0.963798	Yes	Yes	Yes
AT1TE35285	-	10924684	10924715	RP1_AT	DNA	32	269	3.3	0	0	1	30	-2	+	Harbinger-N14_AT	Unspecified	227	256	0	256	Yes	0.125	No	Yes	No
AT1TE35290	-	10924716	10924942	RP1_AT	DNA	227	1864	1.3	0	0	2	227	0	+	Harbinger-N14_AT	Unspecified	1	226	-30	256	Yes	0.886719	Yes	Yes	Yes
AT1TE35300	+	10929280	10929424	ATHPOGON1	DNA/Pogo	145	536	7.3	10.3	6	1	145	0	+	ATHPOGON1	Unspecified	4	154	-384	538	Yes	0.269517	No	Yes	No
AT1TE35305	-	10929425	10931699	VANDAL8	DNA/MuDR	797	4040	4	2.8	3.4	230	795	-2	C	ATREP2	Unspecified	-1	563	1	564	Yes	1.41312	Yes	Yes	Yes
AT1TE35305	-	10929425	10931699	VANDAL8	DNA/MuDR	797	556	17.3	0.9	7.6	1	225	-572	C	ATHPOGON1	Unspecified	-168	370	160	538	Yes	1.48141	Yes	No	No
AT1TE35310	+	10931700	10931893	BRODYAGA1A	DNA/MuDR	194	382	16.4	19.9	0.6	1	141	-53	+	ATHPOGON1	Unspecified	371	538	0	538	Yes	0.360595	No	No	No
AT1TE35315	+	10931894	10931943	ATREP3	RC/Helitron	50	NA	NA	NA	NA	NA	NA	NA	NA	NA	NA	NA	NA	NA	NA	No	NA	No	No	No
AT1TE35320	-	10932104	10932148	TNAT1A	DNA	45	NA	NA	NA	NA	NA	NA	NA	NA	NA	NA	NA	NA	NA	NA	No	NA	No	No	No
AT1TE35325	-	10932149	10932697	TNAT1A	DNA	549	2498	10.8	12.9	1.9	19	538	-11	+	TNAT1A	Unspecified	26	601	-8	609	Yes	0.901478	Yes	No	No
AT1TE35380	-	10949476	10950410	ATREP3	RC/Helitron	935	276	21.1	6.3	9.8	313	501	-434	+	Harbinger-1_AT	Unspecified	3654	3836	0	3836	Yes	0.243743	No	No	No
AT1TE35390	+	10955829	10956342	ATREP11	RC/Helitron	514	NA	NA	NA	NA	NA	NA	NA	NA	NA	NA	NA	NA	NA	NA	No	NA	No	No	No
AT1TE35395	-	10956552	10957346	BRODYAGA2	DNA/MuDR	795	NA	NA	NA	NA	NA	NA	NA	NA	NA	NA	NA	NA	NA	NA	No	NA	No	No	No
AT1TE35400	+	10959980	10960874	ATREP3	RC/Helitron	895	NA	NA	NA	NA	NA	NA	NA	NA	NA	NA	NA	NA	NA	NA	No	NA	No	No	No
AT1TE35410	-	10966588	10966875	BRODYAGA1A	DNA/MuDR	288	NA	NA	NA	NA	NA	NA	NA	NA	NA	NA	NA	NA	NA	NA	No	NA	No	No	No
AT1TE35415	+	10966907	10968878	SADHU	Unassigned	1972	8311	0	0	0	57	958	-1014	C	Sadhu1-2	Unspecified	0	902	1	902	Yes	2.18625	Yes	Yes	Yes
AT1TE35420	+	10969137	10970374	HELITRONY3	RC/Helitron	1238	18	19.6	0	0	922	956	-282	+	(T)n	Simple_repeat	1	35	0	NA	Yes	NA	No	No	No
AT1TE35420	+	10969137	10970374	HELITRONY3	RC/Helitron	1238	14	14.8	0	3.2	181	212	-1026	+	(AATA)n	Simple_repeat	1	31	0	NA	Yes	NA	No	No	No
AT1TE35420	+	10969137	10970374	HELITRONY3	RC/Helitron	1238	12	14.7	0	11.9	1191	1237	-1	+	(AATAATT)n	Simple_repeat	1	42	0	NA	Yes	NA	No	No	No
AT1TE35425	-	10972424	10973698	ATREP4	RC/Helitron	1275	14	27.2	0	2	858	907	-368	+	(AAAAT)n	Simple_repeat	1	49	0	NA	Yes	NA	No	No	No
AT1TE35430	-	10973699	10974368	HELITRONY1E	RC/Helitron	670	NA	NA	NA	NA	NA	NA	NA	NA	NA	NA	NA	NA	NA	NA	No	NA	No	No	No
AT1TE35435	-	10974369	10974391	ATREP15	RC/Helitron	23	NA	NA	NA	NA	NA	NA	NA	NA	NA	NA	NA	NA	NA	NA	No	NA	No	No	No
AT1TE35440	-	10974392	10974426	ATREP11	RC/Helitron	35	NA	NA	NA	NA	NA	NA	NA	NA	NA	NA	NA	NA	NA	NA	No	NA	No	No	No
AT1TE35450	-	10978569	10978647	RathE2_cons	RathE2_cons	79	293	27.3	0	0	1	66	-13	+	AtSB3	Unspecified	238	303	0	303	Yes	0.260726	No	No	No
AT1TE35460	+	10982120	10982866	ATGP1	LTR/Gypsy	747	4922	12.6	1.5	0.3	5	747	0	+	ATGP1LTR	Unspecified	1	752	-408	1160	Yes	0.643966	Yes	No	No
AT1TE35465	-	10982871	10983613	ATGP1	LTR/Gypsy	743	4468	13.2	4.8	0.3	1	735	-8	+	ATGP1LTR	Unspecified	6	773	-387	1160	Yes	0.640517	Yes	No	No
AT1TE35520	-	11003253	11003306	ATREP10C	RC/Helitron	54	313	10	0	6	1	53	-1	+	ATREP10B	Unspecified	1	50	-1771	1821	Yes	0.029654	No	No	No
AT1TE35525	-	11005489	11005735	ATREP4	RC/Helitron	247	13	18.8	0	5.3	29	68	-179	+	(AAATCA)n	Simple_repeat	1	38	0	NA	Yes	NA	No	No	No
AT1TE35525	-	11005489	11005735	ATREP4	RC/Helitron	247	476	18	0.8	0	73	194	-53	+	TNAT1A	Unspecified	295	417	-192	609	Yes	0.405583	No	No	No
AT1TE35530	+	11005736	11006300	ATTIR16T3A	DNA	565	3247	5.9	0.4	0	100	559	-6	+	ATTIR16T3A	Unspecified	2	463	-38	501	Yes	1.12774	Yes	Yes	Yes
AT1TE35535	+	11006302	11006531	HELITRONY3	RC/Helitron	230	NA	NA	NA	NA	NA	NA	NA	NA	NA	NA	NA	NA	NA	NA	No	NA	No	No	No
AT1TE35540	-	11006532	11006659	RathE3_cons	RathE3_cons	128	673	21.1	2.3	0	1	128	0	+	AtSB4	Unspecified	11	141	-18	159	Yes	0.805031	Yes	No	No
AT1TE35570	+	11015978	11016005	HELITRONY3	RC/Helitron	28	NA	NA	NA	NA	NA	NA	NA	NA	NA	NA	NA	NA	NA	NA	No	NA	No	No	No
AT1TE35575	+	11016006	11016462	ATTIR16T3A	DNA	457	2530	8.3	11.5	1	6	457	0	+	ATTIR16T3A	Unspecified	1	499	-2	501	Yes	0.912176	Yes	Yes	Yes
AT1TE35575	+	11016006	11016462	ATTIR16T3A	DNA	457	272	11.6	2.3	0	1	43	-414	+	HELITRONY3	Unspecified	271	314	-4852	5166	Yes	0.088463	No	No	No
AT1TE35580	-	11019012	11019392	ATREP3	RC/Helitron	381	NA	NA	NA	NA	NA	NA	NA	NA	NA	NA	NA	NA	NA	NA	No	NA	No	No	No
AT1TE35585	-	11019393	11019471	ATREP10D	RC/Helitron	79	NA	NA	NA	NA	NA	NA	NA	NA	NA	NA	NA	NA	NA	NA	No	NA	No	No	No
AT1TE35590	-	11019474	11020246	ATHPOGON1	DNA/Pogo	773	3313	7.6	2.5	0	248	772	-1	+	ATHPOGON1	Unspecified	1	538	0	538	Yes	1.4368	Yes	Yes	Yes
AT1TE35595	+	11020247	11020315	ATREP10B	RC/Helitron	69	NA	NA	NA	NA	NA	NA	NA	NA	NA	NA	NA	NA	NA	NA	No	NA	No	No	No
AT1TE35600	+	11020316	11020416	ATREP10D	RC/Helitron	101	NA	NA	NA	NA	NA	NA	NA	NA	NA	NA	NA	NA	NA	NA	No	NA	No	No	No
AT1TE35605	+	11021031	11021141	HELITRON1	RC/Helitron	111	340	25.4	0	0	15	85	-26	+	HELITRON1	Unspecified	1048	1118	-14691	15809	Yes	0.00702132	No	No	No
AT1TE35610	-	11023419	11023824	ATDNA2T9C	DNA/MuDR	406	NA	NA	NA	NA	NA	NA	NA	NA	NA	NA	NA	NA	NA	NA	No	NA	No	No	No
AT1TE35620	+	11027751	11027971	ATHPOGON1	DNA/Pogo	221	397	20.6	0	0	141	213	-8	+	ATHPOGO	Unspecified	1697	1769	-345	2114	Yes	0.104541	No	No	No
AT1TE35620	+	11027751	11027971	ATHPOGON1	DNA/Pogo	221	621	12.7	5.6	0	1	126	-95	+	ATHPOGON1	Unspecified	2	134	-404	538	Yes	0.410781	No	No	No
AT1TE35625	-	11027972	11028439	ATREP3	RC/Helitron	468	NA	NA	NA	NA	NA	NA	NA	NA	NA	NA	NA	NA	NA	NA	No	NA	No	No	No
AT1TE35630	-	11028440	11029458	ATREP11	RC/Helitron	1019	NA	NA	NA	NA	NA	NA	NA	NA	NA	NA	NA	NA	NA	NA	No	NA	No	No	No
AT1TE35635	+	11032190	11032309	ATREP12	RC/Helitron	120	364	21.6	0	1.8	1	113	-7	+	Helitron-N6_AT	Unspecified	1	111	-619	730	Yes	0.164384	No	No	No
AT1TE35640	-	11032989	11033044	ATLINE1_3A	LINE/L1	56	247	10.7	0	0	1	56	0	+	ATLINE1_3A	Unspecified	273	328	-2	330	Yes	0.169697	No	No	No
AT1TE35645	-	11034629	11035081	ATREP10B	RC/Helitron	453	374	23.9	3.8	3.2	215	400	-53	C	Mariner-N2_AT	Unspecified	-19	208	22	227	Yes	1.99559	Yes	No	No
AT1TE35670	+	11044865	11045603	ATREP11	RC/Helitron	739	12	9.8	0	0	28	49	-690	+	(AAAC)n	Simple_repeat	1	22	0	NA	Yes	NA	No	Yes	No
AT1TE35675	-	11048186	11048555	ATLINE1_3A	LINE/L1	370	401	31.4	3.4	6.3	5	296	-74	+	L1-83_AT	Unspecified	4984	5267	-148	5415	Yes	0.0683287	No	No	No
AT1TE35675	-	11048186	11048555	ATLINE1_3A	LINE/L1	370	618	25	6.2	4.3	99	370	0	+	ATLINE1_3A	Unspecified	1	277	-53	330	Yes	1.12121	Yes	No	No
AT1TE35680	-	11048697	11051466	VANDAL2N1	DNA/MuDR	2800	8372	1.6	0	3.2	4	979	-1821	+	VANDAL2N1	Unspecified	1	946	-1766	2712	Yes	1.03245	Yes	Yes	Yes
AT1TE35680	-	11048697	11051466	VANDAL2N1	DNA/MuDR	2800	16212	1.3	0.3	0.2	977	2799	-1	+	VANDAL2N1	Unspecified	889	2712	0	2712	Yes	1.03245	Yes	Yes	Yes
AT1TE35710	+	11060778	11061137	BRODYAGA1A	DNA/MuDR	360	15	21.2	9.2	0	171	235	-125	+	(TAACA)n	Simple_repeat	1	71	0	NA	Yes	NA	No	No	No
AT1TE35720	-	11064456	11067139	ATLINEIII	LINE/L1	2684	25239	0	0	0	1	2684	0	+	L1-61_AT	Unspecified	1	2684	-1	2685	Yes	0.999628	Yes	Yes	Yes
AT1TE35725	-	11067140	11067658	ATREP15	RC/Helitron	519	81	0	0	0	391	459	-60	+	(TA)n	Simple_repeat	1	69	0	NA	Yes	NA	No	Yes	No
AT1TE35730	-	11068630	11068731	BRODYAGA2	DNA/MuDR	102	NA	NA	NA	NA	NA	NA	NA	NA	NA	NA	NA	NA	NA	NA	No	NA	No	No	No
AT1TE35735	-	11068732	11069339	ATREP4	RC/Helitron	608	336	27.4	15.1	0	280	465	-143	+	ATMUNX1	Unspecified	36	249	-128	377	Yes	1.61273	Yes	No	No
AT1TE35745	+	11072902	11073100	ATREP15	RC/Helitron	199	NA	NA	NA	NA	NA	NA	NA	NA	NA	NA	NA	NA	NA	NA	No	NA	No	No	No
AT1TE35750	+	11073101	11074071	ATREP3	RC/Helitron	971	228	22.4	4.2	4.2	735	902	-69	C	Harbinger-N14_AT	Unspecified	-45	211	44	256	Yes	3.79297	Yes	No	No
AT1TE35755	-	11074072	11074117	HELITRONY2	RC/Helitron	46	NA	NA	NA	NA	NA	NA	NA	NA	NA	NA	NA	NA	NA	NA	No	NA	No	No	No
AT1TE35760	+	11074118	11074373	ATREP10A	RC/Helitron	256	NA	NA	NA	NA	NA	NA	NA	NA	NA	NA	NA	NA	NA	NA	No	NA	No	No	No
AT1TE35810	+	11088749	11088816	ATREP10D	RC/Helitron	68	14	8.1	0	3.7	17	44	-24	+	(AAACC)n	Simple_repeat	1	27	0	NA	Yes	NA	No	Yes	No
AT1TE35815	-	11088817	11088840	HELITRONY1D	RC/Helitron	24	NA	NA	NA	NA	NA	NA	NA	NA	NA	NA	NA	NA	NA	NA	No	NA	No	No	No
AT1TE35820	-	11088841	11089308	HELITRONY1D	RC/Helitron	468	2065	9.2	9	1.3	1	93	-375	C	DNA3-2_AT	Unspecified	-158	460	355	618	Yes	0.757282	Yes	Yes	Yes
AT1TE35820	-	11088841	11089308	HELITRONY1D	RC/Helitron	468	2065	9.2	9	1.3	142	468	0	C	DNA3-2_AT	Unspecified	-265	353	8	618	Yes	0.757282	Yes	Yes	Yes
AT1TE35820	-	11088841	11089308	HELITRONY1D	RC/Helitron	468	51	2.1	0	0	94	141	-327	+	(AT)n	Simple_repeat	1	48	0	NA	Yes	NA	No	Yes	No
AT1TE35825	-	11089309	11089361	ATREP19	DNA	53	NA	NA	NA	NA	NA	NA	NA	NA	NA	NA	NA	NA	NA	NA	No	NA	No	No	No
AT1TE35830	-	11089362	11089469	ATREP15	RC/Helitron	108	712	8.9	0	1	7	108	0	C	DNA3-2_AT	Unspecified	-3	615	515	618	Yes	0.174757	No	Yes	No
AT1TE35835	+	11090506	11090638	ATLINE1_3A	LINE/L1	133	301	19.5	3.5	5.4	20	133	0	+	L1-83_AT	Unspecified	5291	5402	-13	5415	Yes	0.0245614	No	No	No
AT1TE35835	+	11090506	11090638	ATLINE1_3A	LINE/L1	133	366	13.8	3.3	5.6	42	133	0	+	L1-5_AT	Unspecified	4020	4109	-15	4124	Yes	0.0322502	No	No	No
AT1TE35845	+	11093758	11093901	ATHPOGON2	DNA/Pogo	144	778	15.3	2.8	0	1	144	0	+	ATHPOGON2	Unspecified	144	291	-400	691	Yes	0.208394	No	No	No
AT1TE35850	+	11093902	11094007	ATHPOGON3	DNA/Pogo	106	459	16.2	0	0	1	99	-7	+	ATHPOGON3	Unspecified	592	690	-22	712	Yes	0.148876	No	No	No
AT1TE35855	-	11096890	11099331	ATLINE2	LINE/L1	2442	22871	0	0	0	1	2442	0	+	L1-37_AT	Unspecified	1137	3578	-3	3581	Yes	0.681932	Yes	Yes	Yes
AT1TE35860	-	11099332	11100277	ATLINEIII	LINE/L1	946	8874	0	0	0	1	946	0	+	L1-37_AT	Unspecified	191	1136	-2445	3581	Yes	0.264172	No	Yes	No
AT1TE35870	+	11103434	11103586	ATHAT1	DNA/HAT	153	234	22.9	11.1	5.6	1	153	0	+	ATHAT1	Unspecified	3013	3173	-887	4060	Yes	0.0376847	No	No	No
AT1TE35900	+	11111658	11112104	ATLINE1_3A	LINE/L1	447	1921	20.9	0	5.7	1	447	0	+	L1-79_AT	Unspecified	5025	5447	-11	5458	Yes	0.0818981	No	No	No
AT1TE35930	-	11120129	11120890	VANDAL20	DNA/MuDR	762	1309	32.7	4.8	1.1	1	757	-5	+	MuDR-3_AT	Unspecified	10461	11244	-519	11763	Yes	0.0647794	No	No	No
AT1TE35940	+	11124546	11124578	VANDAL8	DNA/MuDR	33	NA	NA	NA	NA	NA	NA	NA	NA	NA	NA	NA	NA	NA	NA	No	NA	No	No	No
AT1TE35945	-	11124579	11125040	ATREP5	RC/Helitron	462	884	17.9	6.9	2.8	16	462	0	C	MuDR-N6_AT	Unspecified	-249	490	26	739	Yes	0.625169	Yes	No	No
AT1TE35950	+	11125041	11125699	HELITRONY3	RC/Helitron	659	388	11.9	1.5	0	2	68	-591	+	MuDR-N6_AT	Unspecified	671	738	-1	739	Yes	0.891746	Yes	No	No
AT1TE35955	-	11125700	11126411	ATHPOGON2	DNA/Pogo	712	4203	7.1	6.1	0.7	55	710	-2	+	ATHPOGON2	Unspecified	1	691	0	691	Yes	1.03039	Yes	Yes	Yes
AT1TE35960	+	11126412	11126449	ATREP15	RC/Helitron	38	NA	NA	NA	NA	NA	NA	NA	NA	NA	NA	NA	NA	NA	NA	No	NA	No	No	No
AT1TE35965	+	11126450	11126578	HELITRONY3	RC/Helitron	129	NA	NA	NA	NA	NA	NA	NA	NA	NA	NA	NA	NA	NA	NA	No	NA	No	No	No
AT1TE35970	-	11126986	11127156	VANDAL20	DNA/MuDR	171	587	25.9	0	0	1	166	-5	+	VANDAL20	Unspecified	12555	12720	0	12720	Yes	0.0134434	No	No	No
AT1TE35980	+	11130529	11130992	TAG2	DNA/HAT	464	1210	29.2	1.4	0.7	37	464	0	+	hAT-5N2_AT	Unspecified	815	1245	-1362	2607	Yes	0.177982	No	No	No
AT1TE35985	-	11132678	11132865	RathE3_cons	RathE3_cons	188	229	31.4	0	4	86	188	0	+	AtSB2	Unspecified	69	167	-4	171	Yes	1.09942	Yes	No	No
AT1TE35985	-	11132678	11132865	RathE3_cons	RathE3_cons	188	1184	11.3	0	0	9	167	-21	+	AtSB4	Unspecified	1	159	0	159	Yes	1.18239	Yes	No	No
AT1TE35995	-	11136821	11137338	ATREP1	RC/Helitron	518	236	26.5	3	2	241	340	-178	+	ATHPOGO	Unspecified	1381	1481	-633	2114	Yes	0.245033	No	No	No
AT1TE36030	-	11148275	11148307	ATCOPIA25	LTR/Copia	33	287	0	0	0	1	33	0	+	Copia-2_AT-LTR	Unspecified	80	112	-184	296	Yes	0.111486	No	Yes	No
AT1TE36035	-	11148308	11152649	ATCOPIA51	LTR/Copia	4342	960	0.9	0	0	1	110	-4232	+	Copia-2_AT-LTR	Unspecified	187	296	0	296	Yes	14.6689	Yes	Yes	Yes
AT1TE36035	-	11148308	11152649	ATCOPIA51	LTR/Copia	4342	39084	0	0	0	111	4263	-79	+	Copia-2_AT-I	Unspecified	1	4153	0	4153	Yes	1.04551	Yes	Yes	Yes
AT1TE36035	-	11148308	11152649	ATCOPIA51	LTR/Copia	4342	655	0	0	0	4264	4342	0	+	Copia-2_AT-LTR	Unspecified	1	79	-217	296	Yes	14.6689	Yes	Yes	Yes
AT1TE36040	-	11152650	11152684	ATCOPIA52	LTR/Copia	35	318	0	0	0	1	35	0	+	Copia-2_AT-LTR	Unspecified	152	186	-110	296	Yes	0.118243	No	Yes	No
AT1TE36045	-	11152685	11152710	ATCOPIA79	LTR/Copia	26	239	0	0	0	1	26	0	+	Copia-2_AT-LTR	Unspecified	126	151	-145	296	Yes	0.0878378	No	Yes	No
AT1TE36050	-	11152797	11152909	ATREP3	RC/Helitron	113	310	0	0	0	75	113	0	+	Copia-2_AT-LTR	Unspecified	1	39	-257	296	Yes	0.381757	No	Yes	No
AT1TE36055	-	11152910	11153316	ATREP3	RC/Helitron	407	266	23.8	6.7	0	20	124	-283	C	MuDR-N10_AT	Unspecified	-904	250	139	1154	Yes	0.352686	No	No	No
AT1TE36055	-	11152910	11153316	ATREP3	RC/Helitron	407	236	23.1	4.3	3.6	1	139	-268	+	ATSAT5	Unspecified	399	538	-1658	2196	Yes	0.185337	No	No	No
AT1TE36055	-	11152910	11153316	ATREP3	RC/Helitron	407	632	11.5	1.9	0	1	104	-303	C	MuDR-N16_AT	Unspecified	-263	106	1	369	Yes	1.10298	Yes	No	No
AT1TE36060	-	11153317	11156607	HELITRONY1C	RC/Helitron	3291	26438	0	0	0	3	3060	-231	+	HELITRONY1C	Unspecified	1	3058	0	3058	Yes	1.07619	Yes	Yes	Yes
AT1TE36060	-	11153317	11156607	HELITRONY1C	RC/Helitron	3291	433	19.1	3.4	7.8	3050	3197	-94	+	ATSAT5	Unspecified	105	246	-1950	2196	Yes	1.49863	Yes	No	No
AT1TE36060	-	11153317	11156607	HELITRONY1C	RC/Helitron	3291	523	15.9	0	12.7	3079	3273	-18	C	MuDR-N16_AT	Unspecified	-6	363	191	369	Yes	8.9187	Yes	No	No
AT1TE36065	-	11156608	11156632	HELITRONY1C	RC/Helitron	25	NA	NA	NA	NA	NA	NA	NA	NA	NA	NA	NA	NA	NA	NA	No	NA	No	No	No
AT1TE36100	-	11167568	11167817	BRODYAGA1A	DNA/MuDR	250	NA	NA	NA	NA	NA	NA	NA	NA	NA	NA	NA	NA	NA	NA	No	NA	No	No	No
AT1TE36105	+	11170812	11171651	ATIS112A	DNA/Harbinger	559	749	23.1	11	1	3	265	-294	+	ATIS112A	Unspecified	1	289	-5046	5335	Yes	0.10478	No	No	No
AT1TE36105	+	11170812	11171651	ATIS112A	DNA/Harbinger	559	13	19.4	4.9	0	484	524	-35	+	(GTGTTT)n	Simple_repeat	1	43	0	NA	Yes	NA	No	No	No
AT1TE36105	+	11170812	11171651	ATIS112A	DNA/Harbinger	559	402	16.9	2.6	0	246	322	-237	+	ATIS112A	Unspecified	2120	2198	-3137	5335	Yes	0.10478	No	No	No
AT1TE36110	+	11172037	11172192	ATIS112A	DNA/Harbinger	156	482	17.9	9.6	0	1	156	0	+	ATIS112A	Unspecified	5156	5326	-9	5335	Yes	0.0292409	No	No	No
AT1TE36115	-	11173583	11174201	ATREP10D	RC/Helitron	619	17	12.7	0	0	455	480	-139	+	(A)n	Simple_repeat	1	26	0	NA	Yes	NA	No	No	No
AT1TE36120	+	11174212	11175268	ATREP2A	RC/Helitron	1057	4239	6.6	1.5	0.5	1	596	-461	+	ATREP2A	Unspecified	2	603	0	603	Yes	1.7529	Yes	Yes	Yes
AT1TE36120	+	11174212	11175268	ATREP2A	RC/Helitron	1057	19	22.6	3	4.5	868	934	-123	+	(TA)n	Simple_repeat	1	66	0	NA	Yes	NA	No	No	No
AT1TE36125	+	11175269	11175496	ATREP3	RC/Helitron	228	NA	NA	NA	NA	NA	NA	NA	NA	NA	NA	NA	NA	NA	NA	No	NA	No	No	No
AT1TE36130	+	11178291	11178953	ATCOPIA50	LTR/Copia	663	5557	2.6	0.3	0.5	6	659	-4	+	Copia-26_AT-LTR	Unspecified	1	653	0	653	Yes	1.01531	Yes	Yes	Yes
AT1TE36135	-	11181168	11181521	ATMUN1	DNA/MuDR	354	1515	5.3	9.7	0.7	108	354	0	+	DNA3-3_AT	Unspecified	1	269	-133	402	Yes	0.880597	Yes	Yes	Yes
AT1TE36140	+	11181821	11181959	ATCOPIA27	LTR/Copia	139	13	9.8	0	0	20	41	-98	+	(GGA)n	Simple_repeat	1	22	0	NA	Yes	NA	No	Yes	No
AT1TE36160	+	11188283	11188413	ATCOPIA28	LTR/Copia	131	16	33.5	0	3.7	35	118	-13	+	(GGCCGT)n	Simple_repeat	1	81	0	NA	Yes	NA	No	No	No
AT1TE36200	-	11201317	11201431	BRODYAGA1	DNA/MuDR	115	NA	NA	NA	NA	NA	NA	NA	NA	NA	NA	NA	NA	NA	NA	No	NA	No	No	No
AT1TE36205	+	11201432	11202232	ATREP5	RC/Helitron	801	34	0	0	0	772	800	-1	+	(AT)n	Simple_repeat	1	29	0	NA	Yes	NA	No	Yes	No
AT1TE36210	+	11203759	11204260	META1	LTR/Copia	502	NA	NA	NA	NA	NA	NA	NA	NA	NA	NA	NA	NA	NA	NA	No	NA	No	No	No
AT1TE36215	-	11204438	11204636	RathE1_cons	RathE1_cons	199	1260	8.6	0.6	0	32	194	-5	+	AtSB2	Unspecified	1	164	-7	171	Yes	1.16374	Yes	Yes	Yes
AT1TE36220	-	11205304	11205826	ATREP19	DNA	523	NA	NA	NA	NA	NA	NA	NA	NA	NA	NA	NA	NA	NA	NA	No	NA	No	No	No
AT1TE36225	+	11205827	11206597	ATREP3	RC/Helitron	771	NA	NA	NA	NA	NA	NA	NA	NA	NA	NA	NA	NA	NA	NA	No	NA	No	No	No
AT1TE36230	-	11207116	11207299	HELITRONY1D	RC/Helitron	184	NA	NA	NA	NA	NA	NA	NA	NA	NA	NA	NA	NA	NA	NA	No	NA	No	No	No
AT1TE36235	+	11207301	11207627	DT1	DNA/Mariner	327	1023	14.5	1.8	6.9	1	274	-53	+	DT1	Unspecified	2	262	0	262	Yes	1.24809	Yes	No	No
AT1TE36240	+	11207628	11207742	ATREP1	RC/Helitron	115	NA	NA	NA	NA	NA	NA	NA	NA	NA	NA	NA	NA	NA	NA	No	NA	No	No	No
AT1TE36245	-	11208790	11209066	ATREP11	RC/Helitron	277	NA	NA	NA	NA	NA	NA	NA	NA	NA	NA	NA	NA	NA	NA	No	NA	No	No	No
AT1TE36255	+	11212272	11212543	HELITRON2	RC/Helitron	272	1287	7.9	0.5	0.5	69	272	0	C	Mariner-N3_AT	Unspecified	0	217	14	217	Yes	1.25346	Yes	Yes	Yes
AT1TE36290	+	11225126	11225228	TA11	LINE/L1	103	254	31.4	0	0	18	103	0	+	TA11	Unspecified	5691	5776	-200	5976	Yes	0.0172356	No	No	No
AT1TE36340	+	11239005	11239335	ATCOPIA88	LTR/Copia	331	471	26.9	4.8	6.3	8	297	-34	C	Copia-71B_AT-LTR	Unspecified	-1	360	75	361	Yes	0.916898	Yes	No	No
AT1TE36340	+	11239005	11239335	ATCOPIA88	LTR/Copia	331	759	22.5	3.1	2.6	8	235	-96	C	Copia-71_AT-LTR	Unspecified	-1	362	134	363	Yes	0.911846	Yes	No	No
AT1TE36345	-	11241567	11241774	BRODYAGA2	DNA/MuDR	208	1287	1.3	0	0.7	9	159	-49	+	BRODYAGA2	Unspecified	83	232	-1018	1250	Yes	0.1664	No	Yes	No
AT1TE36350	+	11241775	11242082	ATDNAI27T9A	DNA/MuDR	308	2486	3.2	1	0	1	308	0	+	MuDR-N1B_AT	Unspecified	9	319	-2056	2375	Yes	0.129684	No	Yes	No
AT1TE36480	-	11280157	11280216	HELITRONY3	RC/Helitron	60	NA	NA	NA	NA	NA	NA	NA	NA	NA	NA	NA	NA	NA	NA	No	NA	No	No	No
AT1TE36485	-	11280217	11285438	ATREP10D	RC/Helitron	1436	679	26.7	3.9	1.7	17	302	-1134	C	Gypsy-45_AT-LTR	Unspecified	-487	800	509	1287	Yes	1.11577	Yes	No	No
AT1TE36485	-	11280217	11285438	ATREP10D	RC/Helitron	1436	1595	14.6	3.8	6.7	523	969	-467	C	ATREP10D	Unspecified	0	777	343	777	Yes	1.84813	Yes	No	No
AT1TE36490	-	11281186	11281210	HELITRONY2	RC/Helitron	25	NA	NA	NA	NA	NA	NA	NA	NA	NA	NA	NA	NA	NA	NA	No	NA	No	No	No
AT1TE36495	-	11282662	11282816	ATREP3	RC/Helitron	155	NA	NA	NA	NA	NA	NA	NA	NA	NA	NA	NA	NA	NA	NA	No	NA	No	No	No
AT1TE36500	-	11282817	11282851	HELITRONY3	RC/Helitron	35	NA	NA	NA	NA	NA	NA	NA	NA	NA	NA	NA	NA	NA	NA	No	NA	No	No	No
AT1TE36505	-	11282852	11284969	ATREP15	RC/Helitron	2118	1441	6.5	0.4	3	447	684	-1434	+	ATTIR16T3A	Unspecified	1	232	-269	501	Yes	4.22754	Yes	Yes	Yes
AT1TE36505	-	11282852	11284969	ATREP15	RC/Helitron	2118	283	27.9	1.3	0	1	79	-2039	+	AtSB2	Unspecified	80	159	-12	171	Yes	12.386	Yes	No	No
AT1TE36505	-	11282852	11284969	ATREP15	RC/Helitron	2118	473	25.5	4.2	1	1543	1732	-386	C	TNAT1A	Unspecified	-62	547	352	609	Yes	3.47783	Yes	No	No
AT1TE36505	-	11282852	11284969	ATREP15	RC/Helitron	2118	504	19.8	10.9	1	1584	1767	-351	C	TNAT1A	Unspecified	-168	441	240	609	Yes	3.47783	Yes	No	No
AT1TE36505	-	11282852	11284969	ATREP15	RC/Helitron	2118	438	19.7	6.5	1.4	882	1020	-1098	C	TNAT1A	Unspecified	-107	502	357	609	Yes	3.47783	Yes	No	No
AT1TE36505	-	11282852	11284969	ATREP15	RC/Helitron	2118	13	14.8	5.1	2.5	353	391	-1727	+	(ATAA)n	Simple_repeat	1	40	0	NA	Yes	NA	No	No	No
AT1TE36505	-	11282852	11284969	ATREP15	RC/Helitron	2118	1359	13.5	10.4	5.3	416	829	-1289	+	ATTIR16T3A	Unspecified	68	501	0	501	Yes	4.22754	Yes	No	No
AT1TE36505	-	11282852	11284969	ATREP15	RC/Helitron	2118	1618	10.4	1.8	0.7	1312	1591	-527	+	Helitron-N9_AT	Unspecified	1672	1954	0	1954	Yes	1.08393	Yes	No	No
AT1TE36510	-	11286625	11287694	HELITRONY3	RC/Helitron	1095	4839	7.1	1.7	1.5	351	1009	-86	+	SIMPLEHAT2	Unspecified	442	1101	-107	1208	Yes	0.906457	Yes	Yes	Yes
AT1TE36510	-	11286625	11287694	HELITRONY3	RC/Helitron	1095	6470	5.9	0.6	0.1	26	844	-251	+	SIMPLEHAT2	Unspecified	1	823	-385	1208	Yes	0.906457	Yes	Yes	Yes
AT1TE36510	-	11286625	11287694	HELITRONY3	RC/Helitron	1095	317	20.1	6.9	9.7	951	1066	-29	C	SIMPLEHAT2	Unspecified	-1095	113	1	1208	Yes	0.906457	Yes	No	No
AT1TE36530	-	11294093	11294808	ATREP15	RC/Helitron	716	2168	9	2.4	1.3	323	692	-24	+	DNA9-1_AT	Unspecified	661	1034	-1	1035	Yes	0.691787	Yes	Yes	Yes
AT1TE36530	-	11294093	11294808	ATREP15	RC/Helitron	716	1155	6.3	6.8	1	147	338	-378	+	DNA9-1_AT	Unspecified	1	203	-832	1035	Yes	0.691787	Yes	Yes	Yes
AT1TE36535	-	11294809	11294860	ARNOLDY2	DNA/MuDR	52	NA	NA	NA	NA	NA	NA	NA	NA	NA	NA	NA	NA	NA	NA	No	NA	No	No	No
AT1TE36540	-	11295151	11295230	RathE1_cons	RathE1_cons	80	NA	NA	NA	NA	NA	NA	NA	NA	NA	NA	NA	NA	NA	NA	No	NA	No	No	No
AT1TE36545	+	11295414	11295628	ATHILA4D_LTR	LTR/Gypsy	215	573	24.3	4.7	0.5	1	190	-25	+	Gypsy-45_AT-LTR	Unspecified	552	749	-538	1287	Yes	0.167055	No	No	No
AT1TE36550	+	11298445	11299452	ATREP7	RC/Helitron	1040	5987	7.7	0.7	4.6	57	1029	-11	+	ATREP7	Unspecified	3	939	-1	940	Yes	1.10638	Yes	Yes	Yes
AT1TE36555	+	11299453	11299527	ATREP8	RC/Helitron	75	NA	NA	NA	NA	NA	NA	NA	NA	NA	NA	NA	NA	NA	NA	No	NA	No	No	No
AT1TE36560	-	11301592	11301728	ATMUNX1	DNA/MuDR	137	974	2.7	0	0	26	137	0	C	MuDR-N10_AT	Unspecified	0	1154	1043	1154	Yes	0.118718	No	Yes	No
AT1TE36565	-	11302130	11302245	ATENSPM7	DNA/En-Spm	116	NA	NA	NA	NA	NA	NA	NA	NA	NA	NA	NA	NA	NA	NA	No	NA	No	No	No
AT1TE36570	-	11302246	11310368	ATENSPM3	DNA/En-Spm	8123	6143	9.1	1.6	11.9	62	1233	-6890	+	ATENSPM3	Unspecified	1	1064	-7392	8456	Yes	0.96062	Yes	Yes	Yes
AT1TE36570	-	11302246	11310368	ATENSPM3	DNA/En-Spm	8123	11455	5.4	0.4	2.3	6618	8107	-16	+	ATENSPM3	Unspecified	6994	8456	0	8456	Yes	0.96062	Yes	Yes	Yes
AT1TE36570	-	11302246	11310368	ATENSPM3	DNA/En-Spm	8123	45265	4.9	1.2	0.6	1015	6630	-1493	+	ATENSPM3	Unspecified	958	6604	-1852	8456	Yes	0.96062	Yes	Yes	Yes
AT1TE36575	+	11310727	11310971	ENDOVIR1	LTR/Copia	245	321	24.8	11.4	0.8	1	114	-131	+	Copia-92_AT-I	Unspecified	2667	2792	-3391	6183	Yes	0.0396248	No	No	No
AT1TE36575	+	11310727	11310971	ENDOVIR1	LTR/Copia	245	13	14.9	3.3	0	179	208	-37	+	(AAG)n	Simple_repeat	1	31	0	NA	Yes	NA	No	No	No
AT1TE36580	+	11312020	11312186	ATREP5	RC/Helitron	167	NA	NA	NA	NA	NA	NA	NA	NA	NA	NA	NA	NA	NA	NA	No	NA	No	No	No
AT1TE36585	+	11312187	11312253	HELITRONY1D	RC/Helitron	67	NA	NA	NA	NA	NA	NA	NA	NA	NA	NA	NA	NA	NA	NA	No	NA	No	No	No
AT1TE36590	+	11312254	11313077	HELITRONY1B	RC/Helitron	824	14	16.5	2.9	0	187	220	-604	+	(TATATG)n	Simple_repeat	1	35	0	NA	Yes	NA	No	No	No
AT1TE36595	+	11313078	11313163	HELITRONY1C	RC/Helitron	86	NA	NA	NA	NA	NA	NA	NA	NA	NA	NA	NA	NA	NA	NA	No	NA	No	No	No
AT1TE36600	+	11313164	11313193	HELITRONY1E	RC/Helitron	30	NA	NA	NA	NA	NA	NA	NA	NA	NA	NA	NA	NA	NA	NA	No	NA	No	No	No
AT1TE36605	-	11315041	11316663	TAG2	DNA/HAT	883	1233	9.4	1	5.7	681	883	0	+	hAT-5N1_AT	Unspecified	872	1065	0	1065	Yes	0.829108	Yes	Yes	Yes
AT1TE36605	-	11315041	11316663	TAG2	DNA/HAT	883	4803	5.6	5.1	5.4	1	700	-183	+	hAT-5N1_AT	Unspecified	1	698	-367	1065	Yes	0.829108	Yes	Yes	Yes
AT1TE36605	-	11315041	11316663	TAG2	DNA/HAT	883	1531	4.4	0	0	704	883	0	+	hAT-5_AT	Unspecified	3152	3331	0	3331	Yes	0.265086	No	Yes	No
AT1TE36615	+	11319716	11321176	ATREP15	RC/Helitron	1461	262	27.4	1.2	3.7	910	1076	-385	C	Harbinger-N15_AT	Unspecified	-45	221	59	266	Yes	5.49248	Yes	No	No
AT1TE36620	+	11321177	11321335	ATREP11	RC/Helitron	159	NA	NA	NA	NA	NA	NA	NA	NA	NA	NA	NA	NA	NA	NA	No	NA	No	No	No
AT1TE36625	-	11324297	11324440	HELITRONY1E	RC/Helitron	144	NA	NA	NA	NA	NA	NA	NA	NA	NA	NA	NA	NA	NA	NA	No	NA	No	No	No
AT1TE36630	+	11324441	11325667	HELITRONY3	RC/Helitron	1227	13	18.6	2.6	2.6	907	945	-282	+	(AAAAATG)n	Simple_repeat	1	39	0	NA	Yes	NA	No	No	No
AT1TE36635	-	11325952	11326100	ATCOPIA21	LTR/Copia	149	291	33.3	1.8	0	19	129	-20	+	ATCOPIA3I	Unspecified	4278	4390	-3	4393	Yes	0.0339176	No	No	No
AT1TE36660	-	11334261	11334450	ATREP8	RC/Helitron	190	984	10.1	2.1	1	1	190	0	+	ATREP8	Unspecified	267	458	-619	1077	Yes	0.176416	No	No	No
AT1TE36665	-	11335194	11335777	BRODYAGA1	DNA/MuDR	584	NA	NA	NA	NA	NA	NA	NA	NA	NA	NA	NA	NA	NA	NA	No	NA	No	No	No
AT1TE36670	+	11335778	11335886	BRODYAGA2	DNA/MuDR	109	NA	NA	NA	NA	NA	NA	NA	NA	NA	NA	NA	NA	NA	NA	No	NA	No	No	No
AT1TE36690	+	11342815	11342964	ATHPOGO	DNA/Pogo	150	539	26	0.7	0	1	150	0	+	ATHPOGO	Unspecified	1547	1697	-417	2114	Yes	0.0709555	No	No	No
AT1TE36695	+	11342967	11343281	ATHPOGON2	DNA/Pogo	315	378	27.1	13.3	1.4	1	315	0	+	ATHPOGON2	Unspecified	337	688	-3	691	Yes	0.455861	No	No	No
AT1TE36700	+	11345187	11345287	TAG1	DNA/HAT	101	NA	NA	NA	NA	NA	NA	NA	NA	NA	NA	NA	NA	NA	NA	No	NA	No	No	No
AT1TE36710	-	11349407	11349640	DT1	DNA/Mariner	234	261	15.4	0	0	183	234	0	C	Mariner-N2_AT	Unspecified	-174	53	2	227	Yes	1.03084	Yes	No	No
AT1TE36715	-	11351513	11352405	ATREP10	RC/Helitron	893	7037	2.7	1.7	0.4	4	891	-2	+	ATREP10	Unspecified	1	899	0	899	Yes	0.993326	Yes	Yes	Yes
AT1TE36720	-	11352406	11352552	ATREP10B	RC/Helitron	147	15	20.2	3.1	6.5	63	126	-21	+	(TAATTT)n	Simple_repeat	1	62	0	NA	Yes	NA	No	No	No
AT1TE36725	-	11352553	11352725	ATREP4	RC/Helitron	173	NA	NA	NA	NA	NA	NA	NA	NA	NA	NA	NA	NA	NA	NA	No	NA	No	No	No
AT1TE36770	+	11368364	11368459	HELITRONY3	RC/Helitron	96	NA	NA	NA	NA	NA	NA	NA	NA	NA	NA	NA	NA	NA	NA	No	NA	No	No	No
AT1TE36775	+	11368460	11369371	ATREP10D	RC/Helitron	912	855	19.1	8.4	6.3	222	814	-98	+	MuDR-N6_AT	Unspecified	135	739	0	739	Yes	1.2341	Yes	No	No
AT1TE36775	+	11368460	11369371	ATREP10D	RC/Helitron	912	1020	17	7.7	5.7	285	752	-160	+	MuDR-N6_AT	Unspecified	3	479	-260	739	Yes	1.2341	Yes	No	No
AT1TE36820	+	11384554	11385295	ATREP3	RC/Helitron	742	14	13.3	2.9	2.9	4	38	-704	+	(AATT)n	Simple_repeat	1	35	0	NA	Yes	NA	No	No	No
AT1TE36825	+	11387700	11388108	HELITRONY1D	RC/Helitron	409	235	17.9	0	0	329	384	-25	C	ATHPOGON1	Unspecified	-133	405	350	538	Yes	0.760223	Yes	No	No
AT1TE36880	-	11406187	11406327	HELITRONY1E	RC/Helitron	141	NA	NA	NA	NA	NA	NA	NA	NA	NA	NA	NA	NA	NA	NA	No	NA	No	No	No
AT1TE36885	-	11406328	11406654	ATREP1	RC/Helitron	327	13	24.1	2.2	2.2	239	284	-43	+	(TAT)n	Simple_repeat	1	46	0	NA	Yes	NA	No	No	No
AT1TE36890	-	11406655	11410513	ATREP5	RC/Helitron	4006	6180	2.7	0.1	0.1	2153	2901	-1105	+	ATREP5	Unspecified	1638	2386	0	2386	Yes	1.67896	Yes	Yes	Yes
AT1TE36890	-	11406655	11410513	ATREP5	RC/Helitron	4006	17563	1.5	0.7	0	362	2514	-1492	+	ATREP5	Unspecified	1	2167	-219	2386	Yes	1.67896	Yes	Yes	Yes
AT1TE36890	-	11406655	11410513	ATREP5	RC/Helitron	4006	1001	0	0.7	0	1	147	-3859	+	ATREP5	Unspecified	288	435	-1951	2386	Yes	1.67896	Yes	Yes	Yes
AT1TE36890	-	11406655	11410513	ATREP5	RC/Helitron	4006	696	26.3	6.7	6.3	2098	2604	-1402	+	ATREP5	Unspecified	1696	2204	-182	2386	Yes	1.67896	Yes	No	No
AT1TE36895	+	11410514	11410704	ATREP4	RC/Helitron	191	NA	NA	NA	NA	NA	NA	NA	NA	NA	NA	NA	NA	NA	NA	No	NA	No	No	No
AT1TE36900	-	11410705	11410726	HELITRONY1B	RC/Helitron	22	NA	NA	NA	NA	NA	NA	NA	NA	NA	NA	NA	NA	NA	NA	No	NA	No	No	No
AT1TE36905	+	11410727	11410813	HELITRONY1A	RC/Helitron	87	NA	NA	NA	NA	NA	NA	NA	NA	NA	NA	NA	NA	NA	NA	No	NA	No	No	No
AT1TE36940	-	11421959	11422070	ARNOLD1	DNA/MuDR	112	NA	NA	NA	NA	NA	NA	NA	NA	NA	NA	NA	NA	NA	NA	No	NA	No	No	No
AT1TE36945	-	11422071	11422450	ATTIRX1C	DNA	380	2618	6	6.6	0	1	380	0	+	ATTIRX1C	Unspecified	1	405	-1	406	Yes	0.935961	Yes	Yes	Yes
AT1TE36955	-	11427625	11427690	HELITRONY3	RC/Helitron	66	NA	NA	NA	NA	NA	NA	NA	NA	NA	NA	NA	NA	NA	NA	No	NA	No	No	No
AT1TE36960	-	11427691	11428401	HELITRONY3	RC/Helitron	723	769	7.1	0	0	626	723	0	+	SIMPLEHAT2	Unspecified	1111	1208	0	1208	Yes	0.59851	Yes	Yes	Yes
AT1TE36960	-	11427691	11428401	HELITRONY3	RC/Helitron	723	4876	4.7	1	0.2	20	616	-107	+	SIMPLEHAT2	Unspecified	1	602	-606	1208	Yes	0.59851	Yes	Yes	Yes
AT1TE36960	-	11427691	11428401	HELITRONY3	RC/Helitron	723	289	21.4	2.9	4	529	630	-93	+	Harbinger-N1_AT	Unspecified	343	443	-698	1141	Yes	0.633655	Yes	No	No
AT1TE37010	+	11442207	11442905	ATREP4	RC/Helitron	699	NA	NA	NA	NA	NA	NA	NA	NA	NA	NA	NA	NA	NA	NA	No	NA	No	No	No
AT1TE37040	-	11451873	11451909	HELITRONY1A	RC/Helitron	37	NA	NA	NA	NA	NA	NA	NA	NA	NA	NA	NA	NA	NA	NA	No	NA	No	No	No
AT1TE37045	-	11451910	11451944	ATREP3	RC/Helitron	35	NA	NA	NA	NA	NA	NA	NA	NA	NA	NA	NA	NA	NA	NA	No	NA	No	No	No
AT1TE37050	-	11451945	11453249	ATREP11	RC/Helitron	1305	233	24.5	4.5	3.6	840	949	-356	+	HELITRONY1C	Unspecified	2705	2815	-243	3058	Yes	0.42675	No	No	No
AT1TE37050	-	11451945	11453249	ATREP11	RC/Helitron	1305	527	23.1	16.2	1.8	82	420	-885	+	HELITRONY1A	Unspecified	559	945	-403	1348	Yes	0.968101	Yes	No	No
AT1TE37050	-	11451945	11453249	ATREP11	RC/Helitron	1305	454	22.7	12	1.1	634	874	-431	+	ATREP5	Unspecified	2117	2383	-3	2386	Yes	0.54694	Yes	No	No
AT1TE37050	-	11451945	11453249	ATREP11	RC/Helitron	1305	226	22.7	8.6	5.8	327	443	-862	+	ATREP4	Unspecified	1839	1958	-282	2240	Yes	0.582589	Yes	No	No
AT1TE37050	-	11451945	11453249	ATREP11	RC/Helitron	1305	599	22.1	11.6	0	602	782	-523	+	ATREP4	Unspecified	1696	1897	-343	2240	Yes	0.582589	Yes	No	No
AT1TE37050	-	11451945	11453249	ATREP11	RC/Helitron	1305	379	21.9	6.6	4.6	45	345	-960	+	HELITRONY1C	Unspecified	2218	2524	-534	3058	Yes	0.42675	No	No	No
AT1TE37050	-	11451945	11453249	ATREP11	RC/Helitron	1305	339	20.2	6.5	4	1058	1227	-78	C	ATHPOGON1	Unspecified	-13	525	352	538	Yes	2.42565	Yes	No	No
AT1TE37050	-	11451945	11453249	ATREP11	RC/Helitron	1305	682	19.9	2.8	4.2	81	295	-1010	+	ATREP11	Unspecified	423	634	-419	1053	Yes	1.23932	Yes	No	No
AT1TE37050	-	11451945	11453249	ATREP11	RC/Helitron	1305	662	19.4	3.5	0	182	325	-980	+	HELITRONY1B	Unspecified	850	998	-313	1311	Yes	0.995423	Yes	No	No
AT1TE37050	-	11451945	11453249	ATREP11	RC/Helitron	1305	585	16.6	23.2	0	227	377	-928	+	ATREP11A	Unspecified	564	749	-254	1003	Yes	1.3011	Yes	No	No
AT1TE37050	-	11451945	11453249	ATREP11	RC/Helitron	1305	229	15.6	0	6.7	425	472	-833	+	HELITRONY1D	Unspecified	2497	2541	0	2541	Yes	0.513577	Yes	No	No
AT1TE37055	-	11453250	11453448	ATREP10D	RC/Helitron	199	NA	NA	NA	NA	NA	NA	NA	NA	NA	NA	NA	NA	NA	NA	No	NA	No	No	No
AT1TE37060	-	11454384	11454469	ATLANTYS3	LTR/Gypsy	86	695	8.1	0	0	1	86	0	+	Gypsy-35_AT-I	Unspecified	2295	2380	-2139	4519	Yes	0.0190308	No	Yes	No
AT1TE37065	-	11454666	11454888	TAT1_ATH	LTR/Gypsy	223	339	22.9	8.1	8.1	14	222	-1	+	Gypsy-35_AT-I	Unspecified	1789	1997	-2522	4519	Yes	0.0493472	No	No	No
AT1TE37065	-	11454666	11454888	TAT1_ATH	LTR/Gypsy	223	384	18.3	0	9.1	118	213	-10	+	Gypsy-35_AT-I	Unspecified	1789	1876	-2643	4519	Yes	0.0493472	No	No	No
AT1TE37070	+	11455750	11456169	ARNOLD4	DNA/MuDR	420	401	23.2	10.4	2.6	58	344	-76	+	ATTIR16T3A	Unspecified	1	309	-192	501	Yes	0.838323	Yes	No	No
AT1TE37075	+	11457202	11457354	HELITRON1	RC/Helitron	153	485	21.9	2.6	3.3	1	151	-2	C	hAT-N9_AT	Unspecified	-775	162	13	937	Yes	0.163287	No	No	No
AT1TE37130	+	11474999	11475090	ATCOPIA26	LTR/Copia	92	274	16.5	4.4	5.6	1	90	-2	+	ATCOPIA26LTR	Unspecified	47	135	0	135	Yes	0.681481	Yes	No	No
AT1TE37130	+	11474999	11475090	ATCOPIA26	LTR/Copia	92	370	13.7	1.4	1.4	17	90	-2	+	Copia-62_AT-LTR	Unspecified	69	142	0	142	Yes	0.647887	Yes	No	No
AT1TE37140	+	11479601	11479728	ATDNA12T3_2	DNA	128	899	12.5	0.8	0	1	128	0	C	ATCOPIN_LTR	Unspecified	0	356	228	356	Yes	0.359551	No	No	No
AT1TE37150	-	11485509	11486636	ATREP3	RC/Helitron	1128	239	14.7	5.7	2.8	290	394	-734	C	DNA3-2_AT	Unspecified	-340	278	171	618	Yes	1.82524	Yes	No	No
AT1TE37150	-	11485509	11486636	ATREP3	RC/Helitron	1128	16	12.9	4.3	4.3	1081	1126	-2	+	(ATAAAT)n	Simple_repeat	1	46	0	NA	Yes	NA	No	No	No
AT1TE37155	+	11486637	11486704	BRODYAGA2	DNA/MuDR	68	NA	NA	NA	NA	NA	NA	NA	NA	NA	NA	NA	NA	NA	NA	No	NA	No	No	No
AT1TE37165	+	11489820	11490271	ATREP6	RC/Helitron	452	NA	NA	NA	NA	NA	NA	NA	NA	NA	NA	NA	NA	NA	NA	No	NA	No	No	No
AT1TE37170	+	11490272	11491439	ATREP8	RC/Helitron	1168	5861	11.1	1.1	0.8	152	1168	0	+	ATREP8	Unspecified	1	1020	-57	1077	Yes	1.08449	Yes	No	No
AT1TE37170	+	11490272	11491439	ATREP8	RC/Helitron	1168	11	7.3	15.6	2	50	94	-1074	+	(AAATCGAT)n	Simple_repeat	1	51	0	NA	Yes	NA	No	Yes	No
AT1TE37175	+	11491440	11492840	HELITRONY3	RC/Helitron	1401	461	9.8	10.6	0.8	65	177	-1224	C	ATHPOGON1	Unspecified	-414	124	1	538	Yes	2.60409	Yes	Yes	Yes
AT1TE37175	+	11491440	11492840	HELITRONY3	RC/Helitron	1401	18	24.9	0	1.9	540	593	-808	+	(TAA)n	Simple_repeat	1	53	0	NA	Yes	NA	No	No	No
AT1TE37175	+	11491440	11492840	HELITRONY3	RC/Helitron	1401	276	20.2	2.1	4.4	40	179	-1222	C	ATHPOGON3	Unspecified	-575	137	1	712	Yes	1.9677	Yes	No	No
AT1TE37180	-	11492841	11493647	ATDNA12T3_2	DNA	807	1634	25.8	0.8	1.1	1	357	-450	C	ATCOPIN_LTR	Unspecified	0	356	1	356	Yes	2.26685	Yes	No	No
AT1TE37180	-	11492841	11493647	ATDNA12T3_2	DNA	807	1584	24.6	2.4	0.3	470	807	0	C	ATCOPIN_LTR	Unspecified	0	356	12	356	Yes	2.26685	Yes	No	No
AT1TE37180	-	11492841	11493647	ATDNA12T3_2	DNA	807	703	18.9	0	0	359	469	-338	C	ATCOPIN_I	Unspecified	-1	111	1	112	Yes	7.20536	Yes	No	No
AT1TE37185	+	11493661	11493713	HELITRONY1D	RC/Helitron	53	24	3.2	3.1	0	10	41	-12	+	(AT)n	Simple_repeat	1	33	0	NA	Yes	NA	No	Yes	No
AT1TE37190	-	11496152	11496619	ATREP11	RC/Helitron	468	12	14.6	0	6.2	324	357	-111	+	(TATTTA)n	Simple_repeat	1	32	0	NA	Yes	NA	No	No	No
AT1TE37195	-	11496620	11497116	ATTIR16T3A	DNA	497	2046	12.9	10	1.8	13	471	-26	C	ATTIR16T3A	Unspecified	-5	496	1	501	Yes	0.992016	Yes	No	No
AT1TE37210	+	11504087	11505147	ATLANTYS3	LTR/Gypsy	1061	9909	0	0	0	1	1061	0	+	Gypsy-14_AT-I	Unspecified	586	1646	-8776	10422	Yes	0.101804	No	Yes	No
AT1TE37215	+	11505148	11507634	ATLANTYS2	LTR/Gypsy	2497	323	33.8	0	2.5	1963	2129	-368	+	Gypsy-38_AT-I	Unspecified	4920	5082	-2732	7814	Yes	0.319555	No	No	No
AT1TE37215	+	11505148	11507634	ATLANTYS2	LTR/Gypsy	2497	410	25.7	0	3.4	1963	2083	-414	+	Gypsy-67D_AT-I	Unspecified	4900	5016	-3813	8829	Yes	0.282818	No	No	No
AT1TE37215	+	11505148	11507634	ATLANTYS2	LTR/Gypsy	2497	4617	2.3	0	0	1982	2497	0	+	Gypsy-14_AT-I	Unspecified	5150	5665	-4757	10422	Yes	0.239589	No	Yes	No
AT1TE37215	+	11505148	11507634	ATLANTYS2	LTR/Gypsy	2497	18205	0.7	0.1	0	1	1973	-524	+	Gypsy-14_AT-I	Unspecified	1647	3620	-6802	10422	Yes	0.239589	No	Yes	No
AT1TE37220	-	11508353	11508500	VANDAL7	DNA/MuDR	148	1304	1.4	0	0	1	148	0	C	Gypsy-14_AT-I	Unspecified	-3868	6554	6407	10422	Yes	0.0142007	No	Yes	No
AT1TE37230	+	11513361	11513387	HELITRONY1E	RC/Helitron	27	NA	NA	NA	NA	NA	NA	NA	NA	NA	NA	NA	NA	NA	NA	No	NA	No	No	No
AT1TE37235	+	11513388	11514249	HELITRONY2	RC/Helitron	862	13	23.9	3.5	3.5	380	437	-425	+	(AATAT)n	Simple_repeat	1	58	0	NA	Yes	NA	No	No	No
AT1TE37240	+	11514250	11514351	ATREP10D	RC/Helitron	102	NA	NA	NA	NA	NA	NA	NA	NA	NA	NA	NA	NA	NA	NA	No	NA	No	No	No
AT1TE37245	+	11514352	11514437	HELITRONY1E	RC/Helitron	86	NA	NA	NA	NA	NA	NA	NA	NA	NA	NA	NA	NA	NA	NA	No	NA	No	No	No
AT1TE37250	-	11516076	11516131	RathE3_cons	RathE3_cons	56	311	17.3	0	0	1	52	-4	+	AtSB4	Unspecified	7	58	-101	159	Yes	0.352201	No	No	No
AT1TE37255	+	11516845	11517045	BRODYAGA2	DNA/MuDR	201	NA	NA	NA	NA	NA	NA	NA	NA	NA	NA	NA	NA	NA	NA	No	NA	No	No	No
AT1TE37260	-	11517046	11517911	ATREP7	RC/Helitron	866	3150	13.4	2.9	5.3	4	697	-169	+	ATREP7	Unspecified	263	940	0	940	Yes	0.921277	Yes	No	No
AT1TE37265	-	11517917	11521322	ATLANTYS2	LTR/Gypsy	3371	859	32.4	4.7	7.3	1452	2213	-1158	+	ATLANTYS2_I	Unspecified	6568	7311	-2000	9311	Yes	0.362045	No	No	No
AT1TE37265	-	11517917	11521322	ATLANTYS2	LTR/Gypsy	3371	1061	31.8	2.2	3.6	2460	2959	-412	+	ATLANTYS2_I	Unspecified	7529	8021	-1290	9311	Yes	0.362045	No	No	No
AT1TE37265	-	11517917	11521322	ATLANTYS2	LTR/Gypsy	3371	1354	23.6	1.2	6.6	2959	3371	0	+	ATLANTYS2_LTR	Unspecified	399	790	-14	804	Yes	4.19279	Yes	No	No
AT1TE37265	-	11517917	11521322	ATLANTYS2	LTR/Gypsy	3371	1556	23.6	2.2	6.6	1	458	-2913	+	Gypsy-38_AT-LTR	Unspecified	342	780	0	780	Yes	4.32179	Yes	No	No
AT1TE37265	-	11517917	11521322	ATLANTYS2	LTR/Gypsy	3371	1829	21.5	4.3	5.7	456	987	-2384	+	ATLANTYS2B_I	Unspecified	5288	5812	-3146	8958	Yes	0.376312	No	No	No
AT1TE37265	-	11517917	11521322	ATLANTYS2	LTR/Gypsy	3371	1043	15.4	11.5	2.8	826	1059	-2312	+	Gypsy-35_AT-I	Unspecified	3490	3743	-776	4519	Yes	0.745961	Yes	No	No
AT1TE37270	-	11521574	11521625	ATREP7	RC/Helitron	52	NA	NA	NA	NA	NA	NA	NA	NA	NA	NA	NA	NA	NA	NA	No	NA	No	No	No
AT1TE37275	-	11521626	11523416	ATREP11	RC/Helitron	1791	7561	4.8	0.8	0.5	470	1519	-272	+	ATREP11	Unspecified	1	1053	0	1053	Yes	1.70085	Yes	Yes	Yes
AT1TE37275	-	11521626	11523416	ATREP11	RC/Helitron	1791	709	18.9	4.6	3.6	1573	1791	0	+	ATREP7	Unspecified	1	221	-719	940	Yes	1.90532	Yes	No	No
AT1TE37280	+	11523417	11523517	ATENSPM3	DNA/En-Spm	101	NA	NA	NA	NA	NA	NA	NA	NA	NA	NA	NA	NA	NA	NA	No	NA	No	No	No
AT1TE37285	+	11523518	11523550	HELITRONY3	RC/Helitron	33	NA	NA	NA	NA	NA	NA	NA	NA	NA	NA	NA	NA	NA	NA	No	NA	No	No	No
AT1TE37290	+	11523551	11523780	ATENSPM5	DNA/En-Spm	230	14	15.9	0	0	185	212	-18	+	(TCT)n	Simple_repeat	1	28	0	NA	Yes	NA	No	No	No
AT1TE37295	-	11524201	11525379	ATREP10D	RC/Helitron	1179	17	22.9	4.7	1.5	528	591	-588	+	(TAAATTT)n	Simple_repeat	1	66	0	NA	Yes	NA	No	No	No
AT1TE37295	-	11524201	11525379	ATREP10D	RC/Helitron	1179	15	18.1	3.5	7.1	965	1022	-157	+	(TAA)n	Simple_repeat	1	56	0	NA	Yes	NA	No	No	No
AT1TE37295	-	11524201	11525379	ATREP10D	RC/Helitron	1179	13	15.6	5.6	0	302	337	-842	+	(TCATAA)n	Simple_repeat	1	38	0	NA	Yes	NA	No	No	No
AT1TE37295	-	11524201	11525379	ATREP10D	RC/Helitron	1179	19	11.6	0	0	244	272	-907	+	(TA)n	Simple_repeat	1	29	0	NA	Yes	NA	No	No	No
AT1TE37300	+	11525391	11525686	HELITRONY3	RC/Helitron	296	NA	NA	NA	NA	NA	NA	NA	NA	NA	NA	NA	NA	NA	NA	No	NA	No	No	No
AT1TE37305	-	11525687	11527099	ATREP11	RC/Helitron	1413	6040	9.1	2.1	1.2	303	1346	-67	+	ATREP11	Unspecified	1	1053	0	1053	Yes	1.34188	Yes	Yes	Yes
[truncated: 47,376 more rows]

## Sheet: Sheet-2-Unaligned-Copies
Sheet 2 contains information on whether a TE copy was successfully aligned to any library records.
ID (TE copy)	Stand	Start Coordinate	End Coordinate	ID (TE family)	TE Class	Length of TE copy	Did RepeatMasker identify alignment of the TAIR TE copy to the RepBase Library?
AT1TE00010	+	11897	11976	ATCOPIA24	LTR/Copia	80	Yes
AT1TE00025	+	17024	18924	ATREP3	RC/Helitron	1589	Yes
AT1TE00030	-	18331	18642	ATHATN7	DNA/HAT	312	Yes
AT1TE00150	+	55676	56576	SIMPLEHAT1	DNA/HAT	901	Yes
AT1TE00220	+	76844	77500	TA11	LINE/L1	657	Yes
AT1TE00225	-	78288	78785	HELITRONY1D	RC/Helitron	498	Yes
AT1TE00470	-	154331	154418	ATLINE1_3A	LINE/L1	88	Yes
AT1TE00825	-	256075	256920	ATHPOGON3	DNA/Pogo	846	Yes
AT1TE00840	-	257710	258629	AT9NMU1	DNA/MuDR	920	Yes
AT1TE00845	-	258630	258712	AT9NMU1	DNA/MuDR	83	Yes
AT1TE01010	-	309296	309351	ATLINEIII	LINE/L1	56	Yes
AT1TE01140	-	349928	349969	ATGP2	LTR/Gypsy	42	Yes
AT1TE01145	-	349972	350037	ATGP2	LTR/Gypsy	66	Yes
AT1TE01155	-	354368	354750	ATENSPM6	DNA/En-Spm	383	Yes
AT1TE01370	+	422674	424055	ARNOLDY1	DNA/MuDR	1382	Yes
AT1TE01390	+	431310	431469	TAG2	DNA/HAT	160	Yes
AT1TE01395	-	431474	431916	SIMPLEGUY1	DNA/Harbinger	443	Yes
AT1TE01400	+	431917	432073	TAG2	DNA/HAT	157	Yes
AT1TE01405	-	432995	433837	ATLINE1A	LINE/L1	843	Yes
AT1TE01615	-	499135	501371	ATREP3	RC/Helitron	2237	Yes
AT1TE01665	-	512693	513136	ATMU3N1	DNA/MuDR	444	Yes
AT1TE01710	+	529161	529576	HELITRON4	RC/Helitron	416	Yes
AT1TE01750	-	540417	540985	ATREP2	RC/Helitron	569	Yes
AT1TE01810	+	559302	559557	ATTIRTA1	DNA/Tc1	256	Yes
AT1TE01910	-	587410	588054	ATREP2	RC/Helitron	645	Yes
AT1TE01970	+	604400	604453	ATLINEIII	LINE/L1	54	Yes
AT1TE01985	+	609513	610347	ATREP5	RC/Helitron	835	Yes
AT1TE02060	+	634246	634464	RP1_AT	DNA	219	Yes
AT1TE02075	+	639130	641133	ARNOLDY1	DNA/MuDR	2004	Yes
AT1TE02080	+	641277	641420	ARNOLDY1	DNA/MuDR	144	Yes
AT1TE02165	+	664539	664905	ATREP10B	RC/Helitron	367	Yes
AT1TE02175	-	669867	670631	ATREP11	RC/Helitron	765	Yes
AT1TE02190	+	676495	677066	ATREP9	RC/Helitron	572	Yes
AT1TE02265	-	696447	697372	ATREP1	RC/Helitron	926	Yes
AT1TE02275	+	697952	698088	HELITRONY3	RC/Helitron	137	Yes
AT1TE02360	-	726695	726837	ATENSPM1A	DNA/En-Spm	143	Yes
AT1TE02465	+	758535	760505	ATREP5	RC/Helitron	2286	Yes
AT1TE02540	-	781194	782748	ATREP15	RC/Helitron	1555	Yes
AT1TE02545	+	782749	782943	HELITRONY2	RC/Helitron	195	Yes
AT1TE02560	+	784930	785447	ATHPOGON1	DNA/Pogo	518	Yes
AT1TE02690	-	821947	822571	ATREP5	RC/Helitron	625	Yes
AT1TE02770	+	846664	847739	SADHU	Unassigned	1076	Yes
AT1TE02880	+	882330	882554	VANDAL17	DNA/MuDR	225	Yes
AT1TE02980	+	912339	913217	ATREP15	RC/Helitron	879	Yes
AT1TE03080	-	943765	944176	HELITRONY3	RC/Helitron	412	Yes
AT1TE03190	+	976644	977202	BRODYAGA2	DNA/MuDR	559	Yes
AT1TE03780	+	1157763	1157863	LIMPET1	DNA/MuDR	101	Yes
AT1TE03785	+	1160069	1161330	ATREP11A	RC/Helitron	1262	Yes
AT1TE03830	-	1174434	1174891	HELITRONY3	RC/Helitron	458	Yes
AT1TE03860	-	1184970	1185352	ATHPOGON1	DNA/Pogo	383	Yes
AT1TE03900	+	1194345	1195166	ATREP10D	RC/Helitron	822	Yes
AT1TE03935	+	1206604	1207093	ATREP15	RC/Helitron	490	Yes
AT1TE04080	-	1251630	1251772	ATREP12	RC/Helitron	143	Yes
AT1TE04165	-	1275795	1276621	ATREP7	RC/Helitron	827	Yes
AT1TE04170	-	1276623	1276966	ATREP6	RC/Helitron	344	Yes
AT1TE04200	-	1286382	1286558	ATENSPM1A	DNA/En-Spm	177	Yes
AT1TE04205	+	1286663	1287069	ATREP5	RC/Helitron	407	Yes
AT1TE04220	+	1293504	1293596	SIMPLEHAT2	DNA/HAT	93	Yes
AT1TE04500	+	1379290	1380001	ATREP5	RC/Helitron	712	Yes
AT1TE04620	+	1417569	1417699	ATDNA1T9A	DNA/MuDR	131	Yes
AT1TE04660	-	1430272	1430424	TAG2	DNA/HAT	153	Yes
AT1TE04665	+	1430437	1430836	SIMPLEGUY1	DNA/Harbinger	400	Yes
AT1TE04675	-	1430869	1431028	TAG2	DNA/HAT	160	Yes
AT1TE04700	+	1441515	1441645	ATDNAI27T9A	DNA/MuDR	131	Yes
AT1TE04710	+	1441741	1442976	ATDNAI27T9B	DNA/MuDR	663	Yes
AT1TE04720	+	1443562	1443971	ATDNAI27T9C	DNA/MuDR	410	Yes
AT1TE04725	+	1444364	1444532	ATDNAI27T9B	DNA/MuDR	169	Yes
AT1TE04830	+	1476478	1476716	ATDNATA1	DNA/Mariner	239	Yes
AT1TE04835	-	1477673	1478083	ATGP1	LTR/Gypsy	411	Yes
AT1TE04840	-	1478084	1478455	ATGP1	LTR/Gypsy	372	Yes
AT1TE04985	-	1520195	1520367	ATHILA	LTR/Gypsy	173	Yes
AT1TE04990	-	1522504	1522667	ATHAT10	DNA/HAT	164	Yes
AT1TE05000	-	1522771	1522971	ATHATN10	DNA/HAT	201	Yes
AT1TE05220	+	1589343	1589856	ATREP11	RC/Helitron	514	Yes
AT1TE05280	-	1613272	1614662	ATREP16	DNA/MuDR	1391	Yes
AT1TE05485	+	1676364	1677158	ARNOLDY2	DNA/MuDR	795	Yes
AT1TE05585	+	1705375	1706660	ATREP11	RC/Helitron	1286	Yes
AT1TE05700	+	1738944	1739205	TA11	LINE/L1	262	Yes
AT1TE05870	+	1791742	1791914	VANDAL1	DNA/MuDR	173	Yes
AT1TE06220	-	1899519	1899767	ATCOPIA69	LTR/Copia	249	Yes
AT1TE06340	+	1937510	1938638	ATREP15	RC/Helitron	1129	Yes
AT1TE06460	-	1974796	1974853	HELITRONY1C	RC/Helitron	58	Yes
AT1TE06465	+	1974854	1975397	ATREP5	RC/Helitron	544	Yes
AT1TE06470	+	1975442	1976072	ATHATN7	DNA/HAT	631	Yes
AT1TE06480	-	1976110	1977174	ATREP3	RC/Helitron	1065	Yes
AT1TE06650	+	2029752	2031696	ATIS112A	DNA/Harbinger	982	Yes
AT1TE06655	+	2030569	2030715	ATIS112A	DNA/Harbinger	147	Yes
AT1TE06730	-	2055313	2055429	LIMPET1	DNA/MuDR	117	Yes
AT1TE06780	+	2070737	2073535	Unassigned	Unassigned	2799	Yes
AT1TE07050	+	2157095	2157660	ATCOPIA58	LTR/Copia	566	Yes
AT1TE07150	-	2188895	2189266	BRODYAGA1A	DNA/MuDR	372	Yes
AT1TE07180	-	2199212	2199584	VANDAL5A	DNA/MuDR	373	Yes
AT1TE07290	+	2234188	2234361	ATHATN7	DNA/HAT	174	Yes
AT1TE07300	-	2234389	2235176	ATREP3	RC/Helitron	788	Yes
AT1TE07360	-	2253787	2254643	ATREP15	RC/Helitron	857	Yes
AT1TE07460	+	2285666	2286032	ATDNA2T9C	DNA/MuDR	367	Yes
AT1TE07620	-	2335043	2335717	ATREP3	RC/Helitron	441	Yes
AT1TE07625	-	2335262	2335495	ATTIRTA1	DNA/Tc1	234	Yes
AT1TE07750	-	2374980	2375519	HELITRONY1D	RC/Helitron	540	Yes
AT1TE07780	-	2383162	2383320	ATTIRX1D	DNA	159	Yes
AT1TE07880	+	2415020	2416036	ATLINE1_1	LINE/L1	1017	Yes
AT1TE07970	+	2444684	2444851	ATGP8	LTR/Gypsy	168	Yes
AT1TE08050	-	2472646	2473098	ATREP1	RC/Helitron	453	Yes
AT1TE08055	-	2473099	2473306	ATREP2	RC/Helitron	228	Yes
AT1TE08190	+	2513507	2514452	HELITRONY3	RC/Helitron	946	Yes
AT1TE08220	-	2522239	2522640	ATREP3	RC/Helitron	402	Yes
AT1TE08230	-	2526624	2526756	ATHILA7A	LTR/Gypsy	133	Yes
AT1TE08240	-	2531451	2534781	TAG2	DNA/HAT	2755	Yes
AT1TE08245	-	2533899	2533947	ATHAT1	DNA/HAT	49	Yes
AT1TE08420	-	2587143	2588427	ATREP2	RC/Helitron	1285	Yes
AT1TE08510	-	2611952	2612481	BRODYAGA1A	DNA/MuDR	530	Yes
AT1TE08580	+	2632338	2632532	ATMU10	DNA/MuDR	195	Yes
AT1TE08660	+	2657418	2657920	ATLANTYS3	LTR/Gypsy	503	Yes
AT1TE08670	+	2662995	2663093	ATDNAI27T9C	DNA/MuDR	99	Yes
AT1TE08710	+	2675839	2675952	ATDNAI27T9A	DNA/MuDR	114	Yes
AT1TE09080	+	2788430	2800701	VANDAL14	DNA/MuDR	12272	Yes
AT1TE09365	-	2886534	2887304	ATHPOGON3	DNA/Pogo	771	Yes
AT1TE09380	-	2887591	2888195	HELITRONY1D	RC/Helitron	605	Yes
AT1TE09470	-	2916187	2916730	HELITRONY1B	RC/Helitron	544	Yes
AT1TE09690	-	2984317	2984815	VANDAL17	DNA/MuDR	499	Yes
AT1TE09700	-	2986348	2986950	ATREP2	RC/Helitron	603	Yes
AT1TE09820	-	3023386	3024890	ATREP6	RC/Helitron	1505	Yes
AT1TE09960	+	3068469	3069234	ATREP4	RC/Helitron	766	Yes
AT1TE09970	-	3073227	3075036	ATREP3	RC/Helitron	1498	Yes
AT1TE09975	+	3073312	3073623	ATHATN7	DNA/HAT	312	Yes
AT1TE10030	+	3090084	3090272	ATCOPIA17	LTR/Copia	189	Yes
AT1TE10140	-	3124790	3125010	ATLINE1_3A	LINE/L1	221	Yes
AT1TE10470	+	3224486	3224558	ATCOPIA59	LTR/Copia	73	Yes
AT1TE10550	+	3247448	3247570	HELITRONY3A	RC/Helitron	123	Yes
AT1TE10560	+	3250579	3251485	ATREP1	RC/Helitron	907	Yes
AT1TE10565	+	3251486	3252211	HELITRONY3	RC/Helitron	726	Yes
AT1TE10570	-	3252265	3252343	ATDNAI27T9C	DNA/MuDR	79	Yes
AT1TE10600	-	3262077	3262304	ATIS112A	DNA/Harbinger	228	Yes
AT1TE10605	-	3262496	3262581	ATIS112A	DNA/Harbinger	86	Yes
AT1TE10610	-	3263540	3263797	ATIS112A	DNA/Harbinger	258	Yes
AT1TE10615	-	3264447	3264824	ATLINE1_6	LINE/L1	378	Yes
AT1TE10830	+	3330818	3332913	ATLINE2	LINE/L1	1661	Yes
AT1TE10865	-	3342433	3343130	ATREP13	RC/Helitron	720	Yes
AT1TE10870	-	3343131	3343466	HELITRONY1D	RC/Helitron	336	Yes
AT1TE10930	-	3360540	3360625	ATCOPIA78	LTR/Copia	86	Yes
AT1TE10935	-	3360626	3361316	ATCOPIA78	LTR/Copia	691	Yes
AT1TE10995	-	3380595	3381483	ATREP15	RC/Helitron	889	Yes
AT1TE11020	+	3388028	3388400	ATENSPM6	DNA/En-Spm	373	Yes
AT1TE11100	-	3413099	3413250	RP1_AT	DNA	152	Yes
AT1TE11110	+	3413549	3414889	ATREP3	RC/Helitron	1341	Yes
AT1TE11150	+	3427848	3427917	HELITRONY1A	RC/Helitron	70	Yes
AT1TE11380	-	3497680	3498873	HELITRONY1E	RC/Helitron	1194	Yes
AT1TE11385	-	3498874	3498959	HELITRONY1E	RC/Helitron	86	Yes
AT1TE11410	+	3506360	3506498	ATCOPIA68	LTR/Copia	139	Yes
AT1TE11475	+	3527230	3527497	BRODYAGA1A	DNA/MuDR	268	Yes
AT1TE11530	-	3544313	3544749	BRODYAGA1A	DNA/MuDR	437	Yes
AT1TE11535	-	3547014	3547591	BRODYAGA1	DNA/MuDR	578	Yes
AT1TE11545	-	3547614	3547648	HELITRONY1D	RC/Helitron	35	Yes
AT1TE11565	-	3551136	3552618	HELITRONY1A	RC/Helitron	1483	Yes
AT1TE11605	+	3564974	3565127	ATTIR16T3A	DNA	154	Yes
AT1TE11630	-	3573163	3573682	ATREP10B	RC/Helitron	520	Yes
AT1TE11730	-	3605062	3605139	ATHILA8B	LTR/Gypsy	78	Yes
AT1TE11950	+	3672593	3673012	VANDAL5	DNA/MuDR	420	Yes
AT1TE12090	-	3715119	3715209	ATLANTYS1	LTR/Gypsy	91	Yes
AT1TE12130	+	3728505	3728801	ATTIRX1A	DNA	297	Yes
AT1TE12135	+	3728969	3730413	ATLINE2	LINE/L1	1445	Yes
AT1TE12230	+	3761903	3762819	HELITRONY1E	RC/Helitron	917	Yes
AT1TE12235	+	3762820	3762974	ATREP1	RC/Helitron	155	Yes
AT1TE12275	-	3771003	3772133	ATREP10D	RC/Helitron	1131	Yes
AT1TE12280	+	3774282	3774495	ATMUN1	DNA/MuDR	214	Yes
AT1TE12285	+	3775143	3775241	ATMUN1	DNA/MuDR	99	Yes
AT1TE12295	+	3780765	3785721	ATCOPIA78	LTR/Copia	4957	Yes
AT1TE12305	+	3790753	3790843	ATCOPIA46	LTR/Copia	91	Yes
AT1TE12310	-	3790844	3790907	ATCOPIA46	LTR/Copia	64	Yes
AT1TE12425	-	3825412	3825780	ARNOLDY2	DNA/MuDR	369	Yes
AT1TE12430	-	3825781	3827697	ARNOLDY1	DNA/MuDR	1917	Yes
AT1TE12660	+	3894686	3894779	ATCOPIA37	LTR/Copia	94	Yes
AT1TE12665	+	3895094	3897046	ATCOPIA37	LTR/Copia	1155	Yes
AT1TE12670	-	3897047	3897177	HELITRONY3	RC/Helitron	131	Yes
AT1TE12675	-	3897178	3898168	ATDNA2T9C	DNA/MuDR	991	Yes
AT1TE12720	-	3910027	3910701	ATREP3	RC/Helitron	675	Yes
AT1TE12770	-	3925331	3926124	ATCOPIA30	LTR/Copia	794	Yes
AT1TE12785	+	3931963	3932217	ATREP19	DNA	255	Yes
AT1TE12790	-	3932218	3932527	DT1	DNA/Mariner	310	Yes
AT1TE12795	-	3932528	3932593	ATREP10D	RC/Helitron	66	Yes
AT1TE12880	+	3960452	3960517	ATENSPM10	DNA/En-Spm	66	Yes
AT1TE13060	+	4015261	4015525	HARBINGER	DNA/Harbinger	265	Yes
AT1TE13240	+	4071378	4071831	ATHILA6A	LTR/Gypsy	454	Yes
AT1TE13300	+	4090942	4091432	HELITRONY2	RC/Helitron	491	Yes
AT1TE13310	-	4093294	4094494	HELITRONY3	RC/Helitron	1201	Yes
AT1TE13365	+	4110104	4111021	AT9NMU1	DNA/MuDR	918	Yes
AT1TE13375	+	4111111	4113062	ARNOLDY1	DNA/MuDR	1952	Yes
AT1TE13430	+	4129817	4130189	BRODYAGA1A	DNA/MuDR	373	Yes
AT1TE13450	-	4135742	4136147	BRODYAGA2	DNA/MuDR	406	Yes
AT1TE13455	+	4136148	4137348	ATREP10B	RC/Helitron	1201	Yes
AT1TE13560	+	4169823	4170537	ATREP15	RC/Helitron	715	Yes
AT1TE13690	-	4209164	4209607	ATMU3N1	DNA/MuDR	444	Yes
AT1TE13965	+	4293328	4294088	HELITRONY1B	RC/Helitron	761	Yes
AT1TE13980	+	4297983	4298477	BRODYAGA2	DNA/MuDR	495	Yes
AT1TE14080	+	4329224	4329320	ATHATN3	DNA/HAT	97	Yes
AT1TE14085	+	4329877	4334393	ATMU4	DNA/MuDR	4517	Yes
AT1TE14210	-	4374596	4374826	ATMU10	DNA/MuDR	231	Yes
AT1TE14230	-	4381722	4382219	ATREP10A	RC/Helitron	498	Yes
AT1TE14315	-	4405996	4411119	META1	LTR/Copia	5129	Yes
AT1TE14325	+	4411795	4411881	ATLINE1_3A	LINE/L1	87	Yes
AT1TE14330	+	4413086	4413210	ATREP5	RC/Helitron	125	Yes
AT1TE14335	-	4413215	4414712	ATREP10D	RC/Helitron	1498	Yes
AT1TE14340	+	4414713	4414908	ATREP15	RC/Helitron	196	Yes
AT1TE14350	+	4414959	4415610	ATREP5	RC/Helitron	652	Yes
AT1TE14600	+	4493275	4493928	ATREP3	RC/Helitron	654	Yes
AT1TE14640	+	4506332	4506450	ATHILA4C	LTR/Gypsy	119	Yes
AT1TE14645	-	4506945	4507041	ATREP11	RC/Helitron	97	Yes
AT1TE14670	+	4519858	4520031	VANDAL1	DNA/MuDR	174	Yes
AT1TE14750	+	4546279	4546388	ARNOLD2	DNA/MuDR	110	Yes
AT1TE14820	-	4568341	4568452	ATCOPIA28	LTR/Copia	112	Yes
AT1TE14865	+	4582383	4583615	ATREP2	RC/Helitron	1233	Yes
AT1TE14905	+	4594612	4595537	ATREP11	RC/Helitron	926	Yes
AT1TE15090	-	4651559	4660722	ATREP10D	RC/Helitron	1481	Yes
AT1TE15170	+	4683026	4685396	AT9MU1	DNA/MuDR	840	Yes
AT1TE15175	+	4683975	4684349	ATMU1	DNA/MuDR	375	Yes
AT1TE15180	+	4685519	4685630	AT9NMU1	DNA/MuDR	112	Yes
AT1TE15445	-	4770060	4770663	ATREP2	RC/Helitron	604	Yes
AT1TE15510	+	4785274	4787837	ATREP3	RC/Helitron	2564	Yes
AT1TE15600	-	4814530	4814987	ATREP3	RC/Helitron	458	Yes
AT1TE15660	-	4835450	4835616	ATCOPIA88	LTR/Copia	167	Yes
AT1TE15700	-	4846671	4846730	ATCOPIA62	LTR/Copia	60	Yes
AT1TE15785	-	4872220	4872684	ATREP4	RC/Helitron	465	Yes
AT1TE15840	-	4892277	4893055	ATREP11	RC/Helitron	779	Yes
AT1TE15960	-	4931018	4931086	ATCOPIA57	LTR/Copia	69	Yes
AT1TE16080	+	4966556	4967016	ATREP6	RC/Helitron	461	Yes
AT1TE16155	-	4987869	4988882	ATREP15	RC/Helitron	1014	Yes
AT1TE16265	+	5025647	5025808	ATIS112A	DNA/Harbinger	162	Yes
AT1TE16275	+	5030107	5030262	ATIS112A	DNA/Harbinger	156	Yes
AT1TE16325	+	5044606	5045303	TNAT1A	DNA	698	Yes
AT1TE16330	-	5045304	5045665	ATREP11A	RC/Helitron	362	Yes
AT1TE16500	+	5098849	5099142	VANDAL6	DNA/MuDR	294	Yes
AT1TE16505	+	5100442	5100610	VANDAL6	DNA/MuDR	169	Yes
AT1TE16810	+	5197905	5198865	HELITRONY1E	RC/Helitron	961	Yes
AT1TE17050	+	5275965	5276773	VANDAL17	DNA/MuDR	809	Yes
AT1TE17300	-	5353335	5353756	ATENSPM8	DNA/En-Spm	422	Yes
AT1TE17305	-	5353757	5353862	ATENSPM8	DNA/En-Spm	106	Yes
AT1TE17315	+	5357354	5357511	ATTIRTA1	DNA/Tc1	158	Yes
AT1TE17320	-	5359022	5359174	RathE3_cons	RathE3_cons	153	Yes
AT1TE17365	+	5375978	5376341	BRODYAGA1A	DNA/MuDR	364	Yes
AT1TE17370	+	5378225	5378613	ATHATN5	DNA/HAT	389	Yes
AT1TE17415	+	5391427	5392691	BRODYAGA2	DNA/MuDR	1265	Yes
AT1TE17555	-	5436721	5437872	ATREP1	RC/Helitron	1152	Yes
AT1TE17830	-	5518083	5518138	ATLINEIII	LINE/L1	56	Yes
AT1TE17875	+	5531285	5531953	ATREP2A	RC/Helitron	669	Yes
AT1TE18220	-	5636842	5638117	HELITRONY1E	RC/Helitron	1276	Yes
AT1TE18270	+	5653689	5653775	ATCOPIA28	LTR/Copia	87	Yes
AT1TE18275	-	5655868	5656061	HARBINGER	DNA/Harbinger	194	Yes
AT1TE18285	-	5657321	5657736	ATREP13	RC/Helitron	416	Yes
AT1TE18290	-	5657737	5657944	ATREP10B	RC/Helitron	208	Yes
AT1TE18295	-	5657945	5659382	ATREP10B	RC/Helitron	1438	Yes
AT1TE18370	+	5679268	5681449	TAG2	DNA/HAT	1751	Yes
AT1TE18375	+	5681490	5681628	TAG2	DNA/HAT	139	Yes
AT1TE18380	+	5681629	5681695	TAG2	DNA/HAT	67	Yes
AT1TE18385	+	5681696	5681873	TAG2	DNA/HAT	178	Yes
AT1TE18410	+	5691740	5696671	ATCOPIA89	LTR/Copia	4932	Yes
AT1TE18700	+	5784963	5785335	ATCOPIA9	LTR/Copia	373	Yes
AT1TE18740	-	5797260	5797340	ATENSPM5	DNA/En-Spm	81	Yes
AT1TE18750	-	5797692	5797910	ATCOPIA92	LTR/Copia	219	Yes
AT1TE18770	-	5805366	5805709	VANDAL5A	DNA/MuDR	344	Yes
AT1TE18775	-	5807742	5807891	ATDNAI27T9B	DNA/MuDR	150	Yes
AT1TE18790	+	5811552	5812560	ATREP10D	RC/Helitron	1009	Yes
AT1TE18810	-	5819555	5820091	HELITRONY1E	RC/Helitron	537	Yes
AT1TE18955	+	5862942	5863537	ATREP2	RC/Helitron	596	Yes
AT1TE19050	+	5890525	5890604	ATTIRX1A	DNA	80	Yes
AT1TE19085	+	5898934	5899206	ATTIRX1C	DNA	273	Yes
AT1TE19090	-	5899208	5899868	ATREP2	RC/Helitron	661	Yes
AT1TE19130	+	5911725	5916535	ATMU3	DNA/MuDR	4811	Yes
AT1TE19270	-	5958628	5959682	ATLINE1_2	LINE/L1	1064	Yes
AT1TE19285	-	5965476	5967002	SIMPLEHAT2	DNA/HAT	1527	Yes
AT1TE19290	-	5967003	5967260	HELITRONY3	RC/Helitron	258	Yes
AT1TE19300	+	5967433	5967570	ATHPOGON1	DNA/Pogo	138	Yes
AT1TE19400	+	5999194	5999282	ATCOPIA13	LTR/Copia	89	Yes
AT1TE19430	-	6009292	6014092	ATCOPIA64	LTR/Copia	4801	Yes
AT1TE19635	+	6074608	6075608	ATREP13	RC/Helitron	1001	Yes
AT1TE19730	+	6102454	6103091	ATREP5	RC/Helitron	638	Yes
AT1TE19780	-	6118059	6118280	HELITRONY2	RC/Helitron	222	Yes
AT1TE19795	-	6122863	6123448	ATTIR16T3A	DNA	586	Yes
AT1TE19815	-	6127680	6128262	ATLINEIII	LINE/L1	583	Yes
AT1TE19910	-	6156401	6158864	VANDAL2N1	DNA/MuDR	2496	Yes
AT1TE20035	+	6196419	6197401	ATREP15	RC/Helitron	983	Yes
AT1TE20040	-	6198003	6199615	HELITRONY1D	RC/Helitron	1613	Yes
AT1TE20080	-	6209602	6209717	ATMU3N1	DNA/MuDR	116	Yes
AT1TE20085	+	6211027	6211309	VANDAL12	DNA/MuDR	283	Yes
AT1TE20090	+	6211689	6211987	ATREP16	DNA/MuDR	299	Yes
AT1TE20110	-	6218531	6219237	ATREP2	RC/Helitron	707	Yes
AT1TE20160	-	6230392	6231451	HELITRONY1E	RC/Helitron	1060	Yes
AT1TE20165	+	6232924	6233516	ATREP1	RC/Helitron	593	Yes
AT1TE20180	-	6233921	6235720	ATREP10D	RC/Helitron	1800	Yes
AT1TE20195	+	6236275	6237764	ARNOLDY2	DNA/MuDR	1490	Yes
AT1TE20200	-	6237765	6237963	HELITRONY3	RC/Helitron	199	Yes
AT1TE20310	-	6272450	6272600	ATIS112A	DNA/Harbinger	151	Yes
AT1TE20315	-	6273523	6276128	TAG2	DNA/HAT	1746	Yes
AT1TE20320	-	6273768	6273906	TAG2	DNA/HAT	139	Yes
AT1TE20325	-	6273947	6274053	TAG2	DNA/HAT	107	Yes
AT1TE20410	+	6302582	6303156	ATCOPIA58	LTR/Copia	575	Yes
AT1TE20665	+	6378719	6379470	HELITRONY1B	RC/Helitron	752	Yes
AT1TE20670	+	6379972	6380659	HELITRONY1D	RC/Helitron	688	Yes
AT1TE20745	-	6402870	6403656	ATREP14	RC/Helitron	787	Yes
AT1TE20755	-	6403764	6405272	ATREP6	RC/Helitron	1509	Yes
AT1TE20760	+	6405273	6405391	ATREP6	RC/Helitron	119	Yes
AT1TE20890	+	6445974	6446201	TSCL	Unassigned	228	Yes
AT1TE20920	+	6454531	6454676	HELITRONY3	RC/Helitron	146	Yes
AT1TE20925	+	6454677	6456015	SIMPLEHAT2	DNA/HAT	1339	Yes
AT1TE20980	-	6470399	6470472	RathE1_cons	RathE1_cons	74	Yes
AT1TE21010	+	6478132	6478451	ATCOPIA35	LTR/Copia	320	Yes
AT1TE21020	-	6481931	6481979	VANDAL4	DNA/MuDR	49	Yes
AT1TE21025	+	6483605	6484442	HELITRONY3	RC/Helitron	838	Yes
AT1TE21130	+	6514400	6515317	ATREP1	RC/Helitron	918	Yes
AT1TE21135	+	6515318	6515466	HELITRONY1E	RC/Helitron	149	Yes
AT1TE21210	+	6538419	6543539	META1	LTR/Copia	5137	Yes
AT1TE21250	+	6556170	6556521	ATTIRX1A	DNA	352	Yes
AT1TE21300	+	6571873	6573214	ATLINE2	LINE/L1	1342	Yes
AT1TE21305	+	6573464	6574189	TSCL	Unassigned	726	Yes
AT1TE21310	+	6574510	6575045	ATN9_1	DNA/MuDR	536	Yes
AT1TE21355	-	6587128	6588246	ATREP10A	RC/Helitron	1119	Yes
AT1TE21360	+	6589531	6589760	RP1_AT	DNA	230	Yes
AT1TE21370	+	6593173	6594618	ATREP10D	RC/Helitron	1446	Yes
AT1TE21480	-	6630259	6630352	ATRE1	LTR/Copia	94	Yes
AT1TE21515	-	6640487	6640989	ATREP10A	RC/Helitron	503	Yes
AT1TE21560	+	6654801	6655609	HELITRONY1E	RC/Helitron	809	Yes
AT1TE21575	+	6661663	6662494	HELITRONY1B	RC/Helitron	832	Yes
AT1TE21580	-	6662495	6662607	ATREP10B	RC/Helitron	113	Yes
AT1TE21600	+	6669936	6670131	DT1	DNA/Mariner	196	Yes
AT1TE21710	+	6704197	6709404	META1	LTR/Copia	5213	Yes
AT1TE21715	+	6709616	6709729	TAG3N1	DNA/HAT	114	Yes
AT1TE21725	-	6715364	6715546	RP1_AT	DNA	183	Yes
AT1TE21735	+	6719325	6720759	ATCOPIA14	LTR/Copia	1451	Yes
AT1TE21790	+	6735679	6737670	ATREP3	RC/Helitron	1992	Yes
AT1TE21805	+	6742979	6744224	SIMPLEHAT1	DNA/HAT	1246	Yes
AT1TE21830	-	6753991	6754119	ATDNAI27T9A	DNA/MuDR	129	Yes
AT1TE21840	+	6758935	6759700	ATHPOGON1	DNA/Pogo	766	Yes
AT1TE21845	+	6759701	6759761	ATHPOGON1	DNA/Pogo	61	Yes
AT1TE21950	-	6789613	6790113	HELITRONY1D	RC/Helitron	501	Yes
AT1TE22110	+	6840167	6840274	ATCOPIA59	LTR/Copia	108	Yes
AT1TE22115	+	6842769	6843125	ATREP11	RC/Helitron	357	Yes
AT1TE22230	-	6880492	6880695	ATCOPIA17	LTR/Copia	204	Yes
AT1TE22330	-	6910344	6910774	HELITRONY1B	RC/Helitron	431	Yes
AT1TE22450	-	6947207	6947556	ATREP3	RC/Helitron	350	Yes
AT1TE22460	-	6951418	6951538	ATDNAI27T9A	DNA/MuDR	121	Yes
AT1TE22675	+	7016514	7016567	ATLINEIII	LINE/L1	54	Yes
AT1TE22695	+	7023546	7024535	ATMU6N1	DNA/MuDR	990	Yes
AT1TE22710	+	7025035	7025356	ATENSPM6	DNA/En-Spm	322	Yes
AT1TE22720	-	7026808	7028132	ATREP11	RC/Helitron	1325	Yes
AT1TE22750	+	7035031	7037376	ATREP3	RC/Helitron	2346	Yes
AT1TE22795	+	7047814	7048779	ATREP3	RC/Helitron	966	Yes
AT1TE22850	+	7066493	7071562	ATLANTYS2	LTR/Gypsy	4440	Yes
AT1TE22855	+	7067629	7067790	ATLANTYS1	LTR/Gypsy	162	Yes
AT1TE22865	+	7071563	7071716	ATLANTYS2	LTR/Gypsy	154	Yes
AT1TE23040	-	7125860	7125994	ATDNA1T9A	DNA/MuDR	135	Yes
AT1TE23065	-	7132354	7132972	ATREP7	RC/Helitron	619	Yes
AT1TE23120	+	7151876	7152327	HELITRONY1A	RC/Helitron	452	Yes
AT1TE23160	-	7163108	7163343	ATCOPIA81	LTR/Copia	236	Yes
AT1TE23260	+	7196712	7197396	ATREP4	RC/Helitron	685	Yes
AT1TE23270	-	7201688	7202131	TNAT1A	DNA	444	Yes
AT1TE23285	+	7202464	7202502	TNAT1A	DNA	39	Yes
AT1TE23350	-	7224970	7225108	ATHATN3	DNA/HAT	139	Yes
AT1TE23355	+	7227970	7228129	ATREP2	RC/Helitron	160	Yes
AT1TE23390	+	7241159	7241362	RP1_AT	DNA	204	Yes
AT1TE23395	+	7241363	7241617	RP1_AT	DNA	255	Yes
AT1TE23410	-	7248747	7250145	ATREP1	RC/Helitron	1399	Yes
AT1TE23420	-	7254947	7257226	VANDAL1N1	DNA/MuDR	2311	Yes
AT1TE23505	+	7281534	7284779	ATREP5	RC/Helitron	3246	Yes
AT1TE23520	-	7285421	7286126	VANDAL17	DNA/MuDR	706	Yes
AT1TE23525	-	7286127	7286289	VANDAL17	DNA/MuDR	163	Yes
AT1TE23560	-	7296508	7297177	HELITRONY3	RC/Helitron	670	Yes
AT1TE23620	-	7313962	7314091	ATDNAI27T9C	DNA/MuDR	130	Yes
AT1TE23655	-	7323624	7324366	HELITRONY3	RC/Helitron	743	Yes
AT1TE23740	-	7352930	7365197	VANDAL14	DNA/MuDR	12268	Yes
AT1TE23830	+	7392261	7392513	VANDAL13	DNA/MuDR	253	Yes
AT1TE23835	+	7393252	7393404	VANDAL14	DNA/MuDR	153	Yes
AT1TE23840	-	7394406	7394765	ATSINE4	SINE	360	Yes
AT1TE23845	-	7397253	7397547	ATMUN1	DNA/MuDR	295	Yes
AT1TE23950	-	7433093	7433175	ATLINE1_3A	LINE/L1	83	Yes
AT1TE23955	+	7433495	7433653	ATCOPIA57	LTR/Copia	159	Yes
AT1TE23985	-	7443907	7444123	HELITRONY3	RC/Helitron	217	Yes
AT1TE24005	-	7452574	7452646	TSCL	Unassigned	73	Yes
AT1TE24015	+	7458513	7458854	HELITRONY1D	RC/Helitron	342	Yes
AT1TE24060	+	7474986	7475697	ATLINEIII	LINE/L1	712	Yes
AT1TE24245	-	7526146	7526520	ATGP9B	LTR/Gypsy	375	Yes
AT1TE24255	+	7528106	7529158	ATREP10D	RC/Helitron	1053	Yes
AT1TE24720	+	7674323	7675043	HELITRONY1E	RC/Helitron	721	Yes
AT1TE24730	-	7675878	7676715	HELITRONY3	RC/Helitron	838	Yes
AT1TE24735	-	7676716	7676809	BRODYAGA2	DNA/MuDR	94	Yes
AT1TE24780	+	7690038	7690172	ATLINE2	LINE/L1	135	Yes
AT1TE24830	+	7706435	7707375	HELITRONY1E	RC/Helitron	941	Yes
AT1TE24850	+	7714708	7722547	ATCOPIA78	LTR/Copia	5428	Yes
AT1TE24855	+	7725248	7725868	HELITRONY3	RC/Helitron	626	Yes
AT1TE24865	+	7729807	7730291	HELITRONY1A	RC/Helitron	485	Yes
AT1TE24900	-	7742722	7742941	ATCOPIA17	LTR/Copia	220	Yes
AT1TE24955	-	7761201	7762110	AT9NMU1	DNA/MuDR	910	Yes
AT1TE24975	+	7766430	7766584	ATSINE2A	SINE	155	Yes
AT1TE25025	+	7783017	7784339	ATREP15	RC/Helitron	1323	Yes
AT1TE25040	+	7787626	7788203	ATREP10B	RC/Helitron	578	Yes
AT1TE25045	+	7788825	7789179	BRODYAGA1A	DNA/MuDR	355	Yes
AT1TE25110	+	7809355	7810370	HELITRONY3	RC/Helitron	1016	Yes
AT1TE25115	-	7810371	7812003	ATREP4	RC/Helitron	1633	Yes
AT1TE25125	+	7812082	7812396	ATREP10A	RC/Helitron	315	Yes
AT1TE25185	+	7830663	7831066	HELITRONY3	RC/Helitron	404	Yes
AT1TE25190	+	7831067	7831925	HELITRON2	RC/Helitron	859	Yes
AT1TE25210	-	7833186	7834254	ATREP7	RC/Helitron	1071	Yes
AT1TE25260	+	7845474	7846269	ATREP3	RC/Helitron	796	Yes
AT1TE25285	-	7857328	7857683	BRODYAGA1A	DNA/MuDR	356	Yes
AT1TE25360	-	7881083	7881155	ATCOPIA20	LTR/Copia	73	Yes
AT1TE25470	-	7917486	7918148	ATREP11	RC/Helitron	663	Yes
AT1TE25610	-	7959315	7959915	ATDNA2T9C	DNA/MuDR	601	Yes
AT1TE25615	-	7960124	7961263	ATDNA2T9B	DNA/MuDR	1140	Yes
AT1TE25645	+	7969361	7974385	TA11	LINE/L1	5025	Yes
AT1TE25655	-	7975862	7976602	ATHPOGON3	DNA/Pogo	741	Yes
AT1TE25665	+	7980709	7981263	Unassigned	Unassigned	555	Yes
AT1TE25670	+	7981054	7981390	ATLINE1_3A	LINE/L1	337	Yes
AT1TE25685	+	7985126	7986420	SIMPLEHAT2	DNA/HAT	1295	Yes
AT1TE25770	+	8010978	8011616	ATREP15	RC/Helitron	639	Yes
AT1TE25780	-	8012601	8012685	TNAT1A	DNA	85	Yes
AT1TE25860	+	8035732	8035847	ATLINE1_3A	LINE/L1	116	Yes
AT1TE25865	-	8038374	8038944	ATREP4	RC/Helitron	571	Yes
AT1TE25870	+	8041737	8042217	ATREP11	RC/Helitron	481	Yes
AT1TE25875	-	8042670	8042891	VANDALNX2	DNA/MuDR	222	Yes
AT1TE25880	-	8043908	8044269	ATHILA4C	LTR/Gypsy	362	Yes
AT1TE25890	-	8045732	8046157	ATREP1	RC/Helitron	426	Yes
AT1TE25910	-	8053168	8053294	ATCOPIA59	LTR/Copia	127	Yes
AT1TE25915	-	8053890	8054291	ATREP10D	RC/Helitron	402	Yes
AT1TE25935	-	8059573	8060613	ATREP6	RC/Helitron	1041	Yes
AT1TE26105	-	8113477	8113990	HELITRONY3	RC/Helitron	514	Yes
AT1TE26120	+	8114685	8116894	ATREP3	RC/Helitron	2210	Yes
AT1TE26260	+	8160056	8160565	ATCOPIA42	LTR/Copia	510	Yes
AT1TE26265	+	8160956	8161161	ATENSPM3	DNA/En-Spm	206	Yes
AT1TE26270	+	8161413	8161974	ATREP3	RC/Helitron	562	Yes
AT1TE26290	-	8165555	8166249	HELITRONY1D	RC/Helitron	695	Yes
AT1TE26300	+	8169457	8169558	ATREP7	RC/Helitron	102	Yes
AT1TE26305	+	8169559	8170783	ATREP7	RC/Helitron	1225	Yes
AT1TE26320	+	8178350	8178524	ATLINE1_3A	LINE/L1	175	Yes
AT1TE26370	+	8189829	8190549	ATREP2A	RC/Helitron	721	Yes
AT1TE26380	-	8193020	8193117	ATCOPIA28	LTR/Copia	98	Yes
AT1TE26410	-	8203657	8203778	ATTIRX1A	DNA	122	Yes
AT1TE26515	+	8235852	8237517	ATREP8	RC/Helitron	1666	Yes
AT1TE26520	+	8237518	8237720	ATREP15	RC/Helitron	203	Yes
AT1TE26535	-	8238455	8239849	HELITRONY3	RC/Helitron	1424	Yes
AT1TE26625	-	8266506	8267531	SIMPLEHAT2	DNA/HAT	1026	Yes
AT1TE26665	-	8276495	8277489	HELITRONY3	RC/Helitron	995	Yes
AT1TE26675	+	8277589	8279056	SIMPLEGUY1	DNA/Harbinger	1468	Yes
AT1TE26700	-	8287385	8288211	ATREP10B	RC/Helitron	827	Yes
AT1TE26705	+	8288212	8288747	HELITRONY3	RC/Helitron	536	Yes
AT1TE26710	+	8288748	8289831	ATREP10D	RC/Helitron	1084	Yes
AT1TE26715	-	8289832	8289870	ATREP3	RC/Helitron	39	Yes
AT1TE26720	+	8289871	8290484	ATHATN7	DNA/HAT	614	Yes
AT1TE26725	-	8290485	8290535	ATREP10A	RC/Helitron	51	Yes
AT1TE26730	-	8290536	8290584	HELITRONY1E	RC/Helitron	49	Yes
AT1TE26735	+	8290585	8292025	ATREP3	RC/Helitron	1441	Yes
AT1TE26840	+	8322276	8322411	ATENSPM10	DNA/En-Spm	136	Yes
AT1TE26900	-	8339259	8339599	ATTIRX1A	DNA	341	Yes
AT1TE27030	+	8374635	8375371	HELITRONY3	RC/Helitron	737	Yes
AT1TE27060	-	8383169	8383410	ATHATN9	DNA/HAT	242	Yes
AT1TE27095	+	8391611	8392741	ATREP4	RC/Helitron	865	Yes
AT1TE27100	+	8392155	8392420	ATLINE1A	LINE/L1	266	Yes
AT1TE27280	+	8447529	8448339	ATREP10B	RC/Helitron	811	Yes
AT1TE27295	+	8453486	8461797	VANDAL6	DNA/MuDR	8249	Yes
AT1TE27300	+	8461419	8461481	VANDAL6	DNA/MuDR	63	Yes
AT1TE27335	-	8471417	8472049	ATREP3	RC/Helitron	633	Yes
AT1TE27340	+	8472050	8473869	ATREP3	RC/Helitron	1820	Yes
AT1TE27345	-	8475177	8475479	ATREP16	DNA/MuDR	303	Yes
AT1TE27350	+	8476059	8476379	ATREP16	DNA/MuDR	321	Yes
AT1TE27355	+	8477752	8477946	ATIS112A	DNA/Harbinger	195	Yes
AT1TE27365	-	8478121	8478236	ATHATN10	DNA/HAT	116	Yes
AT1TE27390	-	8488223	8489149	HELITRONY1D	RC/Helitron	927	Yes
AT1TE27395	-	8489150	8490468	ATREP3	RC/Helitron	1319	Yes
AT1TE27405	+	8490641	8492849	ATLINEIII	LINE/L1	2209	Yes
AT1TE27470	-	8511952	8513159	ATREP10D	RC/Helitron	1208	Yes
AT1TE27475	-	8515352	8515706	ATHILA7	LTR/Gypsy	355	Yes
AT1TE27550	+	8538891	8539819	ATREP1	RC/Helitron	933	Yes
AT1TE27655	-	8573146	8573496	ATMUNX1	DNA/MuDR	351	Yes
AT1TE27665	-	8576451	8578073	ATREP7	RC/Helitron	1516	Yes
AT1TE27670	-	8577914	8578020	ATREP7	RC/Helitron	107	Yes
AT1TE27690	-	8582914	8583685	BRODYAGA2	DNA/MuDR	772	Yes
AT1TE27810	-	8620664	8624017	ATREP11	RC/Helitron	1518	Yes
AT1TE27830	-	8622247	8623616	ATREP1	RC/Helitron	1370	Yes
AT1TE27900	-	8644470	8644567	ATREP7	RC/Helitron	98	Yes
AT1TE27905	-	8644568	8645833	ATIS112A	DNA/Harbinger	1266	Yes
AT1TE27915	+	8649242	8649670	ATHPOGON1	DNA/Pogo	429	Yes
AT1TE27925	-	8650082	8650509	ATREP10C	RC/Helitron	428	Yes
AT1TE27935	-	8654079	8654425	BRODYAGA1A	DNA/MuDR	347	Yes
AT1TE27940	-	8656022	8656206	ATLINE1_3A	LINE/L1	185	Yes
AT1TE28050	+	8690434	8690922	ATREP19	DNA	489	Yes
AT1TE28120	-	8713283	8713751	BRODYAGA2	DNA/MuDR	469	Yes
AT1TE28175	+	8729256	8733277	TA11	LINE/L1	4022	Yes
AT1TE28320	+	8778395	8778654	TAT1_ATH	LTR/Gypsy	260	Yes
AT1TE28325	+	8778655	8778970	TAT1_ATH	LTR/Gypsy	316	Yes
AT1TE28330	+	8779151	8779236	ATLANTYS3	LTR/Gypsy	86	Yes
AT1TE28335	-	8779415	8779452	VANDAL6	DNA/MuDR	38	Yes
AT1TE28370	-	8790241	8797988	VANDAL5	DNA/MuDR	5937	Yes
AT1TE28375	+	8791596	8792382	VANDAL4	DNA/MuDR	787	Yes
AT1TE28380	+	8793538	8794372	VANDAL4	DNA/MuDR	835	Yes
AT1TE28390	-	8797989	8798224	VANDAL5A	DNA/MuDR	236	Yes
AT1TE28395	+	8800897	8801182	TAT1_ATH	LTR/Gypsy	286	Yes
AT1TE28400	+	8801183	8801459	TAT1_ATH	LTR/Gypsy	277	Yes
AT1TE28405	+	8801679	8801764	ATLANTYS3	LTR/Gypsy	86	Yes
AT1TE28410	-	8801943	8801980	VANDAL6	DNA/MuDR	38	Yes
AT1TE28450	+	8815275	8815560	TAT1_ATH	LTR/Gypsy	286	Yes
AT1TE28455	+	8815561	8815837	TAT1_ATH	LTR/Gypsy	277	Yes
AT1TE28460	+	8816057	8816142	ATLANTYS3	LTR/Gypsy	86	Yes
AT1TE28465	-	8816321	8816358	VANDAL6	DNA/MuDR	38	Yes
AT1TE28500	+	8829653	8829938	TAT1_ATH	LTR/Gypsy	286	Yes
AT1TE28505	+	8829939	8830254	TAT1_ATH	LTR/Gypsy	316	Yes
AT1TE28510	+	8830435	8830520	ATLANTYS3	LTR/Gypsy	86	Yes
AT1TE28515	-	8830699	8830736	VANDAL6	DNA/MuDR	38	Yes
AT1TE28630	-	8869580	8869748	VANDAL22	DNA/MuDR	169	Yes
AT1TE28635	+	8870368	8871513	ATREP10D	RC/Helitron	1146	Yes
AT1TE28650	-	8873203	8873826	ATDNA2T9C	DNA/MuDR	624	Yes
AT1TE28655	+	8873827	8874140	ATREP3	RC/Helitron	314	Yes
AT1TE28680	+	8883663	8884111	HELITRONY1D	RC/Helitron	449	Yes
AT1TE28800	+	8919856	8920080	ATCOPIA34	LTR/Copia	225	Yes
AT1TE28830	-	8927732	8933058	Unassigned	Unassigned	5327	Yes
AT1TE28835	-	8935687	8936138	ATREP1	RC/Helitron	452	Yes
AT1TE29040	-	9000001	9001095	ATREP10D	RC/Helitron	1095	Yes
AT1TE29045	-	9001441	9001749	ATCOPIA35	LTR/Copia	309	Yes
AT1TE29060	+	9004836	9015724	VANDAL2	DNA/MuDR	10915	Yes
AT1TE29070	+	9018551	9019574	ATREP10B	RC/Helitron	1024	Yes
AT1TE29080	-	9023713	9023800	ATDNAI27T9A	DNA/MuDR	88	Yes
AT1TE29205	+	9062305	9062678	ATREP3	RC/Helitron	374	Yes
AT1TE29265	+	9082621	9082919	ATREP16	DNA/MuDR	299	Yes
AT1TE29370	+	9117490	9117606	VANDAL18NB	DNA/MuDR	117	Yes
AT1TE29390	-	9125777	9126902	HELITRONY3	RC/Helitron	1126	Yes
AT1TE29415	-	9135757	9136720	ATREP9	RC/Helitron	964	Yes
AT1TE29420	-	9136881	9137784	ATREP4	RC/Helitron	904	Yes
AT1TE29430	-	9138210	9138321	ATREP7	RC/Helitron	112	Yes
AT1TE29465	-	9146082	9146256	ARNOLDY2	DNA/MuDR	175	Yes
AT1TE29475	+	9146287	9147162	ARNOLDY2	DNA/MuDR	876	Yes
AT1TE29485	+	9147859	9148173	ATHATN3	DNA/HAT	315	Yes
AT1TE29500	-	9154729	9154986	ATTIRX1B	DNA	258	Yes
AT1TE29570	+	9175323	9177761	HARBINGER	DNA/Harbinger	1302	Yes
AT1TE29605	+	9187620	9188638	ATMUN1	DNA/MuDR	1019	Yes
AT1TE29660	-	9200537	9201450	ATREP15	RC/Helitron	914	Yes
AT1TE29665	+	9204216	9205113	HELITRONY2	RC/Helitron	898	Yes
AT1TE29670	+	9205730	9205798	SIMPLEHAT1	DNA/HAT	69	Yes
AT1TE29710	-	9218631	9219110	ATREP3	RC/Helitron	480	Yes
AT1TE29770	-	9235933	9237369	ARNOLDY2	DNA/MuDR	1437	Yes
AT1TE29830	-	9255426	9256534	ATREP11	RC/Helitron	1109	Yes
AT1TE29900	+	9277961	9278688	ATREP11	RC/Helitron	728	Yes
AT1TE29920	-	9282961	9283901	ATREP3	RC/Helitron	941	Yes
AT1TE29990	-	9304765	9305904	ATLINE1A	LINE/L1	1140	Yes
AT1TE29995	-	9305917	9306155	DT1	DNA/Mariner	239	Yes
AT1TE30040	-	9317325	9317486	HELITRONY1D	RC/Helitron	162	Yes
AT1TE30045	+	9318360	9318496	VANDAL1	DNA/MuDR	137	Yes
AT1TE30070	-	9326099	9327064	ATREP3	RC/Helitron	966	Yes
AT1TE30080	-	9331683	9332985	ATREP3	RC/Helitron	1303	Yes
AT1TE30095	+	9335611	9336202	BRODYAGA1A	DNA/MuDR	592	Yes
AT1TE30105	-	9341445	9341548	ATCOPIA84	LTR/Copia	104	Yes
AT1TE30115	-	9346152	9346739	HELITRONY1D	RC/Helitron	588	Yes
AT1TE30130	-	9353786	9354276	ATLINE2	LINE/L1	491	Yes
AT1TE30170	+	9365782	9366030	ATREP15	RC/Helitron	249	Yes
AT1TE30185	+	9367449	9368006	ATREP11A	RC/Helitron	569	Yes
AT1TE30195	-	9368345	9373307	ATCOPIA16	LTR/Copia	4963	Yes
AT1TE30230	+	9381006	9381123	HELITRONY3A	RC/Helitron	118	Yes
AT1TE30240	-	9384160	9385031	ATREP1	RC/Helitron	902	Yes
AT1TE30250	+	9385168	9386902	ATREP10D	RC/Helitron	1735	Yes
AT1TE30255	+	9388399	9388759	ATREP5	RC/Helitron	361	Yes
AT1TE30330	+	9412334	9412459	RathE1_cons	RathE1_cons	126	Yes
AT1TE30350	+	9416023	9416970	HELITRONY1E	RC/Helitron	948	Yes
AT1TE30365	-	9418063	9419054	ATREP1	RC/Helitron	992	Yes
AT1TE30380	+	9422396	9422477	ATREP18	DNA	82	Yes
AT1TE30410	+	9432183	9432422	ATTIRX1B	DNA	240	Yes
AT1TE30440	-	9440606	9440975	BRODYAGA1A	DNA/MuDR	370	Yes
AT1TE30550	+	9476002	9480634	ATCOPIA3	LTR/Copia	4633	Yes
AT1TE30765	-	9547142	9547196	HELITRONY3	RC/Helitron	55	Yes
AT1TE30770	-	9547197	9551187	HELITRONY3	RC/Helitron	4032	Yes
AT1TE30820	-	9565351	9565923	HELITRONY1C	RC/Helitron	573	Yes
AT1TE30845	-	9574362	9575371	HELITRON1	RC/Helitron	1010	Yes
AT1TE30850	+	9578119	9578218	ATENSPM10	DNA/En-Spm	100	Yes
AT1TE30870	-	9582537	9582966	HELITRONY1A	RC/Helitron	430	Yes
AT1TE30875	+	9582976	9583971	ATLINE2	LINE/L1	996	Yes
AT1TE30880	+	9583972	9585625	ATREP10D	RC/Helitron	1654	Yes
AT1TE30885	+	9585785	9585964	ATLINEIII	LINE/L1	180	Yes
AT1TE30890	-	9585965	9587249	ARNOLDY2	DNA/MuDR	1285	Yes
AT1TE30895	-	9587250	9587684	ATREP7	RC/Helitron	437	Yes
AT1TE31000	+	9618290	9618543	BRODYAGA1A	DNA/MuDR	254	Yes
AT1TE31045	+	9629651	9629939	ARNOLDY1	DNA/MuDR	289	Yes
AT1TE31190	-	9676477	9691257	VANDAL2	DNA/MuDR	14790	Yes
AT1TE31380	+	9744857	9745492	VANDAL4	DNA/MuDR	631	Yes
AT1TE31385	+	9747391	9747715	HARBINGER	DNA/Harbinger	246	Yes
AT1TE31410	+	9756656	9756816	ATCOPIA6	LTR/Copia	161	Yes
AT1TE31425	+	9762608	9762754	RathE3_cons	RathE3_cons	147	Yes
AT1TE31500	+	9786016	9786133	ATCOPIA28	LTR/Copia	118	Yes
AT1TE31570	+	9812382	9812585	ATIS112A	DNA/Harbinger	204	Yes
AT1TE31590	+	9815822	9818677	ATREP3	RC/Helitron	2856	Yes
AT1TE31660	-	9836131	9837644	ATREP11	RC/Helitron	1514	Yes
AT1TE31665	+	9837661	9838227	ATREP3	RC/Helitron	567	Yes
AT1TE31700	+	9848091	9848331	ATDNA2T9B	DNA/MuDR	241	Yes
AT1TE31710	+	9853586	9854513	HELITRONY3	RC/Helitron	928	Yes
AT1TE31750	+	9862697	9863641	ATREP13	RC/Helitron	802	Yes
AT1TE31755	+	9863024	9863166	ATREP13	RC/Helitron	143	Yes
AT1TE31770	-	9865346	9865642	ATREP3	RC/Helitron	297	Yes
AT1TE31775	+	9865643	9873666	ATREP3	RC/Helitron	2316	Yes
AT1TE31780	-	9867366	9867414	ATREP3	RC/Helitron	49	Yes
AT1TE31860	+	9887400	9887507	ATCOPIA68	LTR/Copia	108	Yes
AT1TE31880	-	9893696	9894132	ATREP6	RC/Helitron	437	Yes
AT1TE31885	-	9894133	9895243	ATREP10D	RC/Helitron	1111	Yes
AT1TE31895	+	9899847	9899984	ATDNAI27T9C	DNA/MuDR	138	Yes
AT1TE31915	+	9902092	9902764	ATHILA4D_LTR	LTR/Gypsy	673	Yes
AT1TE31920	-	9902765	9903407	ATREP15	RC/Helitron	643	Yes
AT1TE31925	+	9904438	9905000	HELITRONY1D	RC/Helitron	563	Yes
AT1TE31930	+	9907902	9908868	ATCOPIA95	LTR/Copia	967	Yes
AT1TE31935	+	9909363	9909762	ATCOPIA95	LTR/Copia	400	Yes
AT1TE31945	-	9910964	9911199	ATCOPIA46	LTR/Copia	236	Yes
AT1TE31955	+	9913885	9914254	HELITRONY3	RC/Helitron	370	Yes
AT1TE31960	+	9914255	9914716	ATTIR16T3A	DNA	462	Yes
AT1TE31970	-	9915357	9916480	BRODYAGA1A	DNA/MuDR	1124	Yes
AT1TE31985	-	9918158	9919330	ATREP2A	RC/Helitron	1173	Yes
AT1TE32000	-	9926836	9927006	ATLINE1_1	LINE/L1	171	Yes
AT1TE32005	+	9928214	9928416	ATCOPIA35	LTR/Copia	203	Yes
AT1TE32015	+	9928444	9931897	ATCOPIA64	LTR/Copia	3454	Yes
AT1TE32040	+	9939337	9939673	HARBINGER	DNA/Harbinger	307	Yes
AT1TE32095	-	9955239	9956349	ATREP10D	RC/Helitron	1111	Yes
AT1TE32105	-	9957160	9957338	HELITRON4	RC/Helitron	179	Yes
AT1TE32110	+	9957339	9958844	HELITRONY3	RC/Helitron	1506	Yes
AT1TE32180	+	9979709	9979897	ATENSPM5	DNA/En-Spm	189	Yes
AT1TE32225	-	9995553	9996478	ATREP3	RC/Helitron	926	Yes
AT1TE32270	+	10007530	10008021	ATLINE1_5	LINE/L1	492	Yes
AT1TE32275	+	10008022	10008663	ATHPOGON3	DNA/Pogo	642	Yes
AT1TE32280	-	10008664	10009012	ATREP4	RC/Helitron	349	Yes
AT1TE32320	-	10021343	10021368	ATREP10D	RC/Helitron	26	Yes
AT1TE32325	-	10021369	10021965	ATREP2	RC/Helitron	597	Yes
AT1TE32340	+	10025735	10025856	LIMPET1	DNA/MuDR	122	Yes
AT1TE32425	-	10050991	10051205	DT1	DNA/Mariner	215	Yes
AT1TE32455	-	10060620	10060876	RP1_AT	DNA	257	Yes
AT1TE32460	-	10063058	10063257	ATLINE1_3A	LINE/L1	200	Yes
AT1TE32500	-	10077086	10077308	ATTIRTA1	DNA/Tc1	223	Yes
AT1TE32620	-	10114015	10114270	VANDAL17	DNA/MuDR	256	Yes
AT1TE32625	+	10114660	10115025	ATMUNX1	DNA/MuDR	366	Yes
AT1TE32655	+	10123505	10124428	ATREP15	RC/Helitron	924	Yes
AT1TE32715	-	10144183	10144531	ATDNA2T9C	DNA/MuDR	349	Yes
AT1TE32755	+	10152773	10154690	VANDAL1	DNA/MuDR	1920	Yes
AT1TE32760	+	10154691	10155086	VANDAL2N1	DNA/MuDR	396	Yes
AT1TE32765	+	10155201	10156790	VANDAL1N1	DNA/MuDR	1542	Yes
AT1TE32785	+	10158915	10160017	ATREP11A	RC/Helitron	1103	Yes
AT1TE32795	+	10160999	10161600	HELITRONY1C	RC/Helitron	602	Yes
AT1TE32805	+	10161625	10161834	ATREP11	RC/Helitron	210	Yes
AT1TE32815	+	10167602	10167820	ATGP2	LTR/Gypsy	219	Yes
AT1TE32825	+	10170915	10171300	BRODYAGA1A	DNA/MuDR	386	Yes
AT1TE32870	-	10185740	10186410	ATREP15	RC/Helitron	671	Yes
AT1TE32905	+	10195904	10196603	HELITRONY1D	RC/Helitron	700	Yes
AT1TE32935	+	10205151	10205810	ATREP10B	RC/Helitron	660	Yes
AT1TE32945	-	10206713	10207010	SIMPLEHAT2	DNA/HAT	298	Yes
AT1TE32990	+	10221014	10221279	ATSINE2A	SINE	266	Yes
AT1TE32995	-	10221755	10222388	ATREP3	RC/Helitron	634	Yes
AT1TE33000	+	10222389	10222757	ATREP1	RC/Helitron	369	Yes
AT1TE33035	+	10231645	10232308	BRODYAGA2	DNA/MuDR	664	Yes
AT1TE33045	-	10234219	10234987	HELITRONY1B	RC/Helitron	769	Yes
AT1TE33060	+	10236377	10236490	ATDNAI27T9A	DNA/MuDR	114	Yes
AT1TE33075	+	10239321	10240195	ATREP1	RC/Helitron	875	Yes
AT1TE33085	+	10240240	10240617	ATREP5	RC/Helitron	378	Yes
AT1TE33160	-	10263217	10263391	ATDNA12T3_2	DNA	175	Yes
AT1TE33200	+	10275031	10275149	ATLINE1_5	LINE/L1	119	Yes
AT1TE33210	+	10275977	10277727	ATLINE1_4	LINE/L1	1751	Yes
AT1TE33340	-	10314726	10315423	ATHPOGON3	DNA/Pogo	698	Yes
AT1TE33345	-	10315443	10315738	ATCOPIA54	LTR/Copia	296	Yes
AT1TE33350	+	10315744	10317790	ATCOPIA65	LTR/Copia	2047	Yes
AT1TE33450	+	10347111	10347383	VANDAL5	DNA/MuDR	273	Yes
AT1TE33455	+	10347384	10348529	VANDAL5A	DNA/MuDR	968	Yes
AT1TE33460	+	10348567	10348766	VANDAL4	DNA/MuDR	200	Yes
AT1TE33465	+	10349201	10349353	VANDAL5	DNA/MuDR	153	Yes
AT1TE33490	+	10357357	10363358	TA11	LINE/L1	6002	Yes
AT1TE33550	-	10382584	10383371	ATREP3	RC/Helitron	788	Yes
AT1TE33555	-	10383676	10383893	ATREP10A	RC/Helitron	218	Yes
AT1TE33670	-	10421307	10421719	ATLINE1_2	LINE/L1	413	Yes
AT1TE33750	+	10443987	10444101	RathE1_cons	RathE1_cons	115	Yes
AT1TE33790	-	10456764	10456841	VANDAL20	DNA/MuDR	78	Yes
AT1TE33905	-	10490334	10491121	ATHPOGON3	DNA/Pogo	788	Yes
AT1TE33920	+	10497530	10497719	ATREP16	DNA/MuDR	190	Yes
AT1TE33925	+	10497747	10497855	ATREP16	DNA/MuDR	109	Yes
AT1TE33955	-	10506501	10507368	BOMZH2	DNA/MuDR	876	Yes
AT1TE34000	-	10522218	10522868	ATCOPIA13	LTR/Copia	651	Yes
AT1TE34015	+	10524718	10529695	HELITRONY3	RC/Helitron	4978	Yes
AT1TE34035	+	10531554	10531664	ATLINE1_3A	LINE/L1	111	Yes
AT1TE34040	+	10531995	10532076	ATLINE1_5	LINE/L1	82	Yes
AT1TE34045	+	10532077	10533434	ATLINE1_4	LINE/L1	1358	Yes
AT1TE34050	+	10533435	10533463	ATLINE1_6	LINE/L1	29	Yes
AT1TE34055	+	10533464	10533501	ATLINE1A	LINE/L1	38	Yes
AT1TE34125	-	10554479	10555084	ATHPOGON1	DNA/Pogo	606	Yes
AT1TE34160	-	10564719	10564875	ATREP19	DNA	157	Yes
AT1TE34165	+	10564876	10565913	ATREP10D	RC/Helitron	1038	Yes
AT1TE34170	+	10567972	10569320	ATREP6	RC/Helitron	1349	Yes
AT1TE34180	+	10570149	10570425	ATLINE1_5	LINE/L1	277	Yes
AT1TE34215	+	10579209	10580491	ATREP1	RC/Helitron	1283	Yes
AT1TE34250	-	10591173	10591369	ATREP2A	RC/Helitron	197	Yes
AT1TE34255	-	10591370	10591988	ATREP2	RC/Helitron	619	Yes
AT1TE34260	-	10591989	10592110	ATREP1	RC/Helitron	122	Yes
AT1TE34265	-	10592111	10592664	BRODYAGA2	DNA/MuDR	554	Yes
AT1TE34270	-	10593876	10594117	ATREP3	RC/Helitron	242	Yes
AT1TE34275	-	10594118	10595604	ATREP7	RC/Helitron	1487	Yes
AT1TE34285	-	10596062	10596335	ATDNA2T9C	DNA/MuDR	274	Yes
AT1TE34295	-	10597341	10598621	HELITRONY3	RC/Helitron	517	Yes
AT1TE34300	+	10597579	10598342	ATREP13	RC/Helitron	764	Yes
AT1TE34315	+	10602557	10604986	ATENSPM10	DNA/En-Spm	2465	Yes
AT1TE34330	+	10610329	10610360	ATCOPIA83	LTR/Copia	32	Yes
AT1TE34335	+	10610361	10614006	ATCOPIA26	LTR/Copia	3398	Yes
AT1TE34340	+	10613009	10613053	ATCOPIA83	LTR/Copia	45	Yes
AT1TE34345	+	10614007	10614184	ATCOPIA83	LTR/Copia	178	Yes
AT1TE34350	-	10615681	10616327	ATREP3	RC/Helitron	647	Yes
AT1TE34365	-	10623650	10624994	HELITRONY3	RC/Helitron	1345	Yes
AT1TE34400	+	10635648	10636952	HELITRONY1B	RC/Helitron	1305	Yes
AT1TE34435	-	10646145	10647068	ATREP15	RC/Helitron	924	Yes
AT1TE34445	-	10652085	10653331	ATREP11	RC/Helitron	1247	Yes
AT1TE34450	-	10654143	10654665	ATREP11	RC/Helitron	523	Yes
AT1TE34455	+	10655834	10655963	ARNOLD1	DNA/MuDR	130	Yes
AT1TE34475	+	10666053	10666185	HELITRONY3A	RC/Helitron	133	Yes
AT1TE34500	-	10675534	10675818	ATCOPIA62	LTR/Copia	285	Yes
AT1TE34515	-	10675996	10676907	HELITRONY1A	RC/Helitron	912	Yes
AT1TE34580	+	10696714	10701584	ATCOPIA73	LTR/Copia	4871	Yes
AT1TE34590	-	10702615	10703021	ATLINE1_6	LINE/L1	407	Yes
AT1TE34595	-	10705525	10706526	ATREP3	RC/Helitron	1002	Yes
AT1TE34650	+	10723434	10725219	ATLINEIII	LINE/L1	1786	Yes
AT1TE34825	+	10778583	10779157	ATREP15	RC/Helitron	575	Yes
AT1TE34860	-	10790656	10791009	VANDAL17	DNA/MuDR	354	Yes
AT1TE34890	+	10800967	10801070	LIMPET1	DNA/MuDR	104	Yes
AT1TE34895	-	10802426	10803341	AT9NMU1	DNA/MuDR	916	Yes
AT1TE34980	-	10827329	10827972	ATREP1	RC/Helitron	644	Yes
AT1TE35020	-	10840017	10840915	HELITRON1	RC/Helitron	661	Yes
AT1TE35050	-	10851266	10851466	ATTIRTA1	DNA/Tc1	201	Yes
AT1TE35060	-	10852626	10853287	ATREP2	RC/Helitron	662	Yes
AT1TE35105	-	10867089	10867731	ATREP13	RC/Helitron	643	Yes
AT1TE35245	-	10913484	10913793	ATLINE1_3A	LINE/L1	310	Yes
AT1TE35250	+	10914999	10915973	SIMPLEHAT1	DNA/HAT	975	Yes
AT1TE35255	+	10915976	10916170	ATCOPIA15	LTR/Copia	195	Yes
AT1TE35260	+	10916592	10917541	ATREP15	RC/Helitron	950	Yes
AT1TE35275	-	10920882	10921401	HELITRONY1B	RC/Helitron	520	Yes
AT1TE35280	-	10922413	10923823	SIMPLEGUY1	DNA/Harbinger	1411	Yes
AT1TE35285	-	10924684	10924715	RP1_AT	DNA	32	Yes
AT1TE35290	-	10924716	10924942	RP1_AT	DNA	227	Yes
AT1TE35300	+	10929280	10929424	ATHPOGON1	DNA/Pogo	145	Yes
AT1TE35305	-	10929425	10931699	VANDAL8	DNA/MuDR	797	Yes
AT1TE35310	+	10931700	10931893	BRODYAGA1A	DNA/MuDR	194	Yes
AT1TE35325	-	10932149	10932697	TNAT1A	DNA	549	Yes
AT1TE35380	-	10949476	10950410	ATREP3	RC/Helitron	935	Yes
AT1TE35415	+	10966907	10968878	SADHU	Unassigned	1972	Yes
AT1TE35420	+	10969137	10970374	HELITRONY3	RC/Helitron	1238	Yes
AT1TE35425	-	10972424	10973698	ATREP4	RC/Helitron	1275	Yes
AT1TE35450	-	10978569	10978647	RathE2_cons	RathE2_cons	79	Yes
AT1TE35460	+	10982120	10982866	ATGP1	LTR/Gypsy	747	Yes
AT1TE35465	-	10982871	10983613	ATGP1	LTR/Gypsy	743	Yes
AT1TE35520	-	11003253	11003306	ATREP10C	RC/Helitron	54	Yes
AT1TE35525	-	11005489	11005735	ATREP4	RC/Helitron	247	Yes
AT1TE35530	+	11005736	11006300	ATTIR16T3A	DNA	565	Yes
AT1TE35540	-	11006532	11006659	RathE3_cons	RathE3_cons	128	Yes
AT1TE35575	+	11016006	11016462	ATTIR16T3A	DNA	457	Yes
AT1TE35590	-	11019474	11020246	ATHPOGON1	DNA/Pogo	773	Yes
AT1TE35605	+	11021031	11021141	HELITRON1	RC/Helitron	111	Yes
AT1TE35620	+	11027751	11027971	ATHPOGON1	DNA/Pogo	221	Yes
AT1TE35635	+	11032190	11032309	ATREP12	RC/Helitron	120	Yes
AT1TE35640	-	11032989	11033044	ATLINE1_3A	LINE/L1	56	Yes
AT1TE35645	-	11034629	11035081	ATREP10B	RC/Helitron	453	Yes
AT1TE35670	+	11044865	11045603	ATREP11	RC/Helitron	739	Yes
AT1TE35675	-	11048186	11048555	ATLINE1_3A	LINE/L1	370	Yes
AT1TE35680	-	11048697	11051466	VANDAL2N1	DNA/MuDR	2800	Yes
AT1TE35710	+	11060778	11061137	BRODYAGA1A	DNA/MuDR	360	Yes
AT1TE35720	-	11064456	11067139	ATLINEIII	LINE/L1	2684	Yes
AT1TE35725	-	11067140	11067658	ATREP15	RC/Helitron	519	Yes
AT1TE35735	-	11068732	11069339	ATREP4	RC/Helitron	608	Yes
AT1TE35750	+	11073101	11074071	ATREP3	RC/Helitron	971	Yes
AT1TE35810	+	11088749	11088816	ATREP10D	RC/Helitron	68	Yes
AT1TE35820	-	11088841	11089308	HELITRONY1D	RC/Helitron	468	Yes
AT1TE35830	-	11089362	11089469	ATREP15	RC/Helitron	108	Yes
AT1TE35835	+	11090506	11090638	ATLINE1_3A	LINE/L1	133	Yes
AT1TE35845	+	11093758	11093901	ATHPOGON2	DNA/Pogo	144	Yes
AT1TE35850	+	11093902	11094007	ATHPOGON3	DNA/Pogo	106	Yes
AT1TE35855	-	11096890	11099331	ATLINE2	LINE/L1	2442	Yes
AT1TE35860	-	11099332	11100277	ATLINEIII	LINE/L1	946	Yes
AT1TE35870	+	11103434	11103586	ATHAT1	DNA/HAT	153	Yes
AT1TE35900	+	11111658	11112104	ATLINE1_3A	LINE/L1	447	Yes
AT1TE35930	-	11120129	11120890	VANDAL20	DNA/MuDR	762	Yes
AT1TE35945	-	11124579	11125040	ATREP5	RC/Helitron	462	Yes
AT1TE35950	+	11125041	11125699	HELITRONY3	RC/Helitron	659	Yes
AT1TE35955	-	11125700	11126411	ATHPOGON2	DNA/Pogo	712	Yes
AT1TE35970	-	11126986	11127156	VANDAL20	DNA/MuDR	171	Yes
AT1TE35980	+	11130529	11130992	TAG2	DNA/HAT	464	Yes
AT1TE35985	-	11132678	11132865	RathE3_cons	RathE3_cons	188	Yes
AT1TE35995	-	11136821	11137338	ATREP1	RC/Helitron	518	Yes
AT1TE36030	-	11148275	11148307	ATCOPIA25	LTR/Copia	33	Yes
AT1TE36035	-	11148308	11152649	ATCOPIA51	LTR/Copia	4342	Yes
AT1TE36040	-	11152650	11152684	ATCOPIA52	LTR/Copia	35	Yes
AT1TE36045	-	11152685	11152710	ATCOPIA79	LTR/Copia	26	Yes
AT1TE36050	-	11152797	11152909	ATREP3	RC/Helitron	113	Yes
AT1TE36055	-	11152910	11153316	ATREP3	RC/Helitron	407	Yes
AT1TE36060	-	11153317	11156607	HELITRONY1C	RC/Helitron	3291	Yes
AT1TE36105	+	11170812	11171651	ATIS112A	DNA/Harbinger	559	Yes
AT1TE36110	+	11172037	11172192	ATIS112A	DNA/Harbinger	156	Yes
AT1TE36115	-	11173583	11174201	ATREP10D	RC/Helitron	619	Yes
AT1TE36120	+	11174212	11175268	ATREP2A	RC/Helitron	1057	Yes
AT1TE36130	+	11178291	11178953	ATCOPIA50	LTR/Copia	663	Yes
AT1TE36135	-	11181168	11181521	ATMUN1	DNA/MuDR	354	Yes
AT1TE36140	+	11181821	11181959	ATCOPIA27	LTR/Copia	139	Yes
AT1TE36160	+	11188283	11188413	ATCOPIA28	LTR/Copia	131	Yes
AT1TE36205	+	11201432	11202232	ATREP5	RC/Helitron	801	Yes
AT1TE36215	-	11204438	11204636	RathE1_cons	RathE1_cons	199	Yes
AT1TE36235	+	11207301	11207627	DT1	DNA/Mariner	327	Yes
AT1TE36255	+	11212272	11212543	HELITRON2	RC/Helitron	272	Yes
AT1TE36290	+	11225126	11225228	TA11	LINE/L1	103	Yes
AT1TE36340	+	11239005	11239335	ATCOPIA88	LTR/Copia	331	Yes
AT1TE36345	-	11241567	11241774	BRODYAGA2	DNA/MuDR	208	Yes
AT1TE36350	+	11241775	11242082	ATDNAI27T9A	DNA/MuDR	308	Yes
AT1TE36485	-	11280217	11285438	ATREP10D	RC/Helitron	1436	Yes
AT1TE36505	-	11282852	11284969	ATREP15	RC/Helitron	2118	Yes
AT1TE36510	-	11286625	11287694	HELITRONY3	RC/Helitron	1095	Yes
AT1TE36530	-	11294093	11294808	ATREP15	RC/Helitron	716	Yes
AT1TE36545	+	11295414	11295628	ATHILA4D_LTR	LTR/Gypsy	215	Yes
AT1TE36550	+	11298445	11299452	ATREP7	RC/Helitron	1040	Yes
AT1TE36560	-	11301592	11301728	ATMUNX1	DNA/MuDR	137	Yes
AT1TE36570	-	11302246	11310368	ATENSPM3	DNA/En-Spm	8123	Yes
AT1TE36575	+	11310727	11310971	ENDOVIR1	LTR/Copia	245	Yes
AT1TE36590	+	11312254	11313077	HELITRONY1B	RC/Helitron	824	Yes
AT1TE36605	-	11315041	11316663	TAG2	DNA/HAT	883	Yes
AT1TE36615	+	11319716	11321176	ATREP15	RC/Helitron	1461	Yes
AT1TE36630	+	11324441	11325667	HELITRONY3	RC/Helitron	1227	Yes
AT1TE36635	-	11325952	11326100	ATCOPIA21	LTR/Copia	149	Yes
AT1TE36660	-	11334261	11334450	ATREP8	RC/Helitron	190	Yes
AT1TE36690	+	11342815	11342964	ATHPOGO	DNA/Pogo	150	Yes
AT1TE36695	+	11342967	11343281	ATHPOGON2	DNA/Pogo	315	Yes
AT1TE36710	-	11349407	11349640	DT1	DNA/Mariner	234	Yes
AT1TE36715	-	11351513	11352405	ATREP10	RC/Helitron	893	Yes
AT1TE36720	-	11352406	11352552	ATREP10B	RC/Helitron	147	Yes
AT1TE36775	+	11368460	11369371	ATREP10D	RC/Helitron	912	Yes
AT1TE36820	+	11384554	11385295	ATREP3	RC/Helitron	742	Yes
AT1TE36825	+	11387700	11388108	HELITRONY1D	RC/Helitron	409	Yes
AT1TE36885	-	11406328	11406654	ATREP1	RC/Helitron	327	Yes
AT1TE36890	-	11406655	11410513	ATREP5	RC/Helitron	4006	Yes
AT1TE36945	-	11422071	11422450	ATTIRX1C	DNA	380	Yes
AT1TE36960	-	11427691	11428401	HELITRONY3	RC/Helitron	723	Yes
AT1TE37050	-	11451945	11453249	ATREP11	RC/Helitron	1305	Yes
AT1TE37060	-	11454384	11454469	ATLANTYS3	LTR/Gypsy	86	Yes
AT1TE37065	-	11454666	11454888	TAT1_ATH	LTR/Gypsy	223	Yes
AT1TE37070	+	11455750	11456169	ARNOLD4	DNA/MuDR	420	Yes
AT1TE37075	+	11457202	11457354	HELITRON1	RC/Helitron	153	Yes
AT1TE37130	+	11474999	11475090	ATCOPIA26	LTR/Copia	92	Yes
AT1TE37140	+	11479601	11479728	ATDNA12T3_2	DNA	128	Yes
AT1TE37150	-	11485509	11486636	ATREP3	RC/Helitron	1128	Yes
AT1TE37170	+	11490272	11491439	ATREP8	RC/Helitron	1168	Yes
AT1TE37175	+	11491440	11492840	HELITRONY3	RC/Helitron	1401	Yes
AT1TE37180	-	11492841	11493647	ATDNA12T3_2	DNA	807	Yes
AT1TE37185	+	11493661	11493713	HELITRONY1D	RC/Helitron	53	Yes
AT1TE37190	-	11496152	11496619	ATREP11	RC/Helitron	468	Yes
AT1TE37195	-	11496620	11497116	ATTIR16T3A	DNA	497	Yes
AT1TE37210	+	11504087	11505147	ATLANTYS3	LTR/Gypsy	1061	Yes
AT1TE37215	+	11505148	11507634	ATLANTYS2	LTR/Gypsy	2497	Yes
AT1TE37220	-	11508353	11508500	VANDAL7	DNA/MuDR	148	Yes
AT1TE37235	+	11513388	11514249	HELITRONY2	RC/Helitron	862	Yes
AT1TE37250	-	11516076	11516131	RathE3_cons	RathE3_cons	56	Yes
AT1TE37260	-	11517046	11517911	ATREP7	RC/Helitron	866	Yes
AT1TE37265	-	11517917	11521322	ATLANTYS2	LTR/Gypsy	3371	Yes
AT1TE37275	-	11521626	11523416	ATREP11	RC/Helitron	1791	Yes
AT1TE37290	+	11523551	11523780	ATENSPM5	DNA/En-Spm	230	Yes
AT1TE37295	-	11524201	11525379	ATREP10D	RC/Helitron	1179	Yes
AT1TE37305	-	11525687	11527099	ATREP11	RC/Helitron	1413	Yes
AT1TE37310	-	11527100	11527603	ATREP11	RC/Helitron	504	Yes
AT1TE37340	+	11536700	11536807	ATHATN3	DNA/HAT	108	Yes
AT1TE37345	+	11537286	11537388	ATCOPIA47	LTR/Copia	103	Yes
AT1TE37380	+	11549115	11549607	HELITRON2	RC/Helitron	493	Yes
AT1TE37390	+	11550282	11551141	HELITRONY2	RC/Helitron	860	Yes
AT1TE37480	+	11578083	11578165	ATHATN1	DNA/HAT	83	Yes
AT1TE37485	+	11578166	11578290	ATLANTYS3	LTR/Gypsy	125	Yes
AT1TE37490	+	11580501	11581114	ATLANTYS3	LTR/Gypsy	614	Yes
AT1TE37530	-	11591270	11591960	BRODYAGA1	DNA/MuDR	691	Yes
AT1TE37540	-	11596772	11596887	TSCL	Unassigned	116	Yes
AT1TE37545	-	11597333	11597586	ATTIRTA1	DNA/Tc1	254	Yes
AT1TE37600	-	11617477	11617533	ATREP15	RC/Helitron	57	Yes
AT1TE37610	+	11617703	11619060	HELITRONY3	RC/Helitron	1358	Yes
AT1TE37635	-	11626914	11627418	ATREP10D	RC/Helitron	505	Yes
AT1TE37645	+	11631746	11632526	ATREP4	RC/Helitron	781	Yes
AT1TE37650	+	11634521	11634652	ATCOPIA87	LTR/Copia	132	Yes
AT1TE37655	-	11634653	11636076	ATREP10D	RC/Helitron	1424	Yes
AT1TE37660	+	11636077	11637042	ATREP10D	RC/Helitron	966	Yes
AT1TE37670	-	11641972	11642197	ATTIR16T3A	DNA	226	Yes
AT1TE37680	+	11643080	11643309	ATHATN3	DNA/HAT	230	Yes
AT1TE37685	-	11644394	11644558	RathE1_cons	RathE1_cons	165	Yes
AT1TE37690	-	11645648	11646176	HELITRONY1B	RC/Helitron	529	Yes
AT1TE37705	+	11647426	11648912	ATREP7	RC/Helitron	1487	Yes
AT1TE37710	+	11648913	11649897	ATREP10C	RC/Helitron	985	Yes
AT1TE37715	+	11649913	11650225	HELITRONY1E	RC/Helitron	313	Yes
AT1TE37735	+	11656214	11656847	ATHPOGON1	DNA/Pogo	634	Yes
AT1TE37755	-	11660593	11660990	ATREP1	RC/Helitron	398	Yes
AT1TE37770	-	11666452	11666871	BRODYAGA1A	DNA/MuDR	420	Yes
AT1TE37785	-	11669190	11669319	HELITRONY1D	RC/Helitron	130	Yes
AT1TE37790	-	11669320	11670243	ATREP1	RC/Helitron	924	Yes
AT1TE37850	+	11688219	11688569	ATLINEIII	LINE/L1	351	Yes
AT1TE37855	+	11688904	11688967	ATLINE1_3A	LINE/L1	64	Yes
AT1TE37865	-	11692362	11692500	ATGP3	LTR/Gypsy	139	Yes
AT1TE37870	-	11692896	11693034	ATGP3	LTR/Gypsy	139	Yes
AT1TE37875	-	11693331	11693686	ATGP3	LTR/Gypsy	356	Yes
AT1TE37890	+	11699258	11701926	ATREP3	RC/Helitron	2669	Yes
AT1TE37905	-	11703841	11704294	VANDAL3	DNA/MuDR	454	Yes
AT1TE37910	-	11704458	11704896	VANDAL3	DNA/MuDR	439	Yes
AT1TE37915	-	11704897	11705026	VANDAL3	DNA/MuDR	130	Yes
AT1TE37925	+	11706446	11708850	ATREP5	RC/Helitron	2405	Yes
AT1TE37930	+	11708851	11709051	ATREP5	RC/Helitron	201	Yes
AT1TE37935	-	11710255	11711644	ATREP11	RC/Helitron	1390	Yes
AT1TE37940	+	11711645	11711972	HELITRONY1E	RC/Helitron	328	Yes
AT1TE37975	+	11720281	11722435	ATREP4	RC/Helitron	2155	Yes
AT1TE37985	-	11722544	11723269	ATREP10D	RC/Helitron	726	Yes
AT1TE37990	+	11725072	11725515	ATREP3	RC/Helitron	444	Yes
AT1TE38015	+	11732355	11732947	ATREP2	RC/Helitron	593	Yes
AT1TE38030	+	11734830	11735185	ATREP10D	RC/Helitron	356	Yes
AT1TE38035	-	11735186	11737670	ATREP3	RC/Helitron	2485	Yes
AT1TE38090	+	11752261	11755077	VANDAL2N1	DNA/MuDR	2817	Yes
AT1TE38120	-	11762797	11763108	ATREP3	RC/Helitron	312	Yes
AT1TE38125	+	11764130	11765379	ATREP4	RC/Helitron	1250	Yes
AT1TE38135	+	11767345	11767449	ATHPOGON3	DNA/Pogo	105	Yes
AT1TE38165	+	11775431	11776018	ATREP4	RC/Helitron	588	Yes
AT1TE38190	-	11782360	11782552	ATREP14	RC/Helitron	193	Yes
AT1TE38195	-	11782553	11783489	ATREP15	RC/Helitron	937	Yes
AT1TE38210	+	11789450	11794079	ATCOPIA31	LTR/Copia	4630	Yes
AT1TE38240	-	11803051	11803470	ATREP2A	RC/Helitron	420	Yes
AT1TE38245	-	11803471	11804092	ATREP2	RC/Helitron	622	Yes
AT1TE38260	-	11805615	11806799	ATREP3	RC/Helitron	1185	Yes
AT1TE38300	-	11817658	11818739	SIMPLEHAT1	DNA/HAT	1102	Yes
AT1TE38335	+	11830009	11830415	HELITRONY1D	RC/Helitron	407	Yes
AT1TE38340	+	11831780	11832816	HELITRONY1D	RC/Helitron	1037	Yes
AT1TE38345	+	11834650	11834922	VANDAL5	DNA/MuDR	273	Yes
AT1TE38350	+	11834923	11836068	VANDAL5A	DNA/MuDR	968	Yes
AT1TE38355	+	11836106	11836305	VANDAL4	DNA/MuDR	200	Yes
AT1TE38360	+	11836740	11836893	VANDAL5	DNA/MuDR	154	Yes
AT1TE38445	+	11861677	11861876	ATCOPIA95	LTR/Copia	200	Yes
AT1TE38460	+	11863985	11864831	BRODYAGA2	DNA/MuDR	847	Yes
AT1TE38465	-	11864832	11865337	HELITRONY1A	RC/Helitron	506	Yes
AT1TE38505	-	11877672	11879507	ATREP15	RC/Helitron	1836	Yes
AT1TE38530	+	11887152	11901703	ARNOLD2	DNA/MuDR	14552	Yes
AT1TE38565	-	11910245	11910685	ATREP10D	RC/Helitron	441	Yes
AT1TE38570	+	11910686	11911721	ATREP15	RC/Helitron	1036	Yes
AT1TE38580	-	11914830	11919899	ATLINEIII	LINE/L1	5087	Yes
AT1TE38600	-	11927029	11927176	ATCOPIA56	LTR/Copia	148	Yes
AT1TE38630	-	11935690	11936470	ATREP5	RC/Helitron	781	Yes
AT1TE38700	+	11957935	11958234	ATLINE1_2	LINE/L1	300	Yes
AT1TE38705	+	11958317	11959087	TNAT2A	DNA	771	Yes
AT1TE38710	-	11960836	11961029	RathE3_cons	RathE3_cons	194	Yes
AT1TE38715	+	11961999	11962592	HELITRONY1A	RC/Helitron	594	Yes
AT1TE38740	-	11972704	11973440	ATREP15	RC/Helitron	737	Yes
AT1TE38755	+	11974525	11975469	HELITRON2	RC/Helitron	945	Yes
AT1TE38775	+	11979621	11982674	ATREP4	RC/Helitron	3054	Yes
AT1TE38790	+	11983079	11983129	ARNOLDY2	DNA/MuDR	51	Yes
AT1TE38795	+	11983130	11984131	ARNOLDY2	DNA/MuDR	1002	Yes
AT1TE38820	+	11987779	11988416	ATREP13	RC/Helitron	638	Yes
AT1TE38835	+	11990879	11992997	ATREP15	RC/Helitron	2119	Yes
AT1TE38860	-	11997987	11998681	ATREP10D	RC/Helitron	695	Yes
AT1TE38900	+	12009495	12009841	ATMUNX1	DNA/MuDR	347	Yes
AT1TE38905	+	12010328	12010496	ATHATN4	DNA/HAT	169	Yes
AT1TE38910	-	12012336	12012506	ARNOLDY2	DNA/MuDR	171	Yes
AT1TE38915	-	12012509	12013095	ATTIR16T3A	DNA	587	Yes
AT1TE38920	+	12013096	12013397	HELITRONY3	RC/Helitron	302	Yes
AT1TE38925	+	12013703	12014340	ATHAT7	DNA/HAT	612	Yes
AT1TE38935	+	12015673	12016037	HELITRONY1D	RC/Helitron	365	Yes
AT1TE38940	-	12016038	12020227	ATENSPM1A	DNA/En-Spm	4179	Yes
AT1TE38955	+	12022702	12022870	ATHATN4	DNA/HAT	169	Yes
AT1TE38980	+	12030525	12030891	ATLINE2	LINE/L1	367	Yes
AT1TE38985	+	12031581	12033193	ATHILA5	LTR/Gypsy	1613	Yes
AT1TE39010	+	12039279	12040654	ATREP3	RC/Helitron	1376	Yes
AT1TE39025	-	12040916	12041279	ATDNA12T3_2	DNA	364	Yes
AT1TE39030	+	12041783	12042411	ATLINE2	LINE/L1	629	Yes
AT1TE39040	+	12043641	12044591	ATLINEIII	LINE/L1	951	Yes
AT1TE39100	+	12062610	12062735	ATREP10B	RC/Helitron	126	Yes
AT1TE39105	-	12062736	12064146	ATREP3	RC/Helitron	1411	Yes
AT1TE39140	-	12076730	12076856	ATGP9B	LTR/Gypsy	127	Yes
AT1TE39145	-	12079833	12080605	ATREP5	RC/Helitron	773	Yes
AT1TE39150	-	12080698	12080826	ATLINE2	LINE/L1	129	Yes
AT1TE39165	+	12084209	12084743	ATREP8	RC/Helitron	535	Yes
AT1TE39210	+	12096750	12097187	HELITRONY1D	RC/Helitron	438	Yes
AT1TE39220	+	12097458	12097550	ATREP2	RC/Helitron	93	Yes
AT1TE39225	+	12097551	12098275	ATREP2	RC/Helitron	725	Yes
AT1TE39230	-	12098276	12098837	HELITRONY1D	RC/Helitron	562	Yes
AT1TE39235	-	12099153	12099373	ATCOPIA61	LTR/Copia	221	Yes
AT1TE39335	+	12131009	12131736	ATREP1	RC/Helitron	728	Yes
AT1TE39340	-	12133221	12133331	RathE1_cons	RathE1_cons	111	Yes
AT1TE39360	-	12136634	12137681	ATREP14	RC/Helitron	1048	Yes
AT1TE39370	-	12138862	12139089	BRODYAGA2	DNA/MuDR	228	Yes
AT1TE39375	+	12139300	12139652	VANDAL12	DNA/MuDR	353	Yes
AT1TE39380	-	12140695	12141659	ATMU10	DNA/MuDR	965	Yes
AT1TE39385	+	12142254	12142353	ATENSPM6	DNA/En-Spm	100	Yes
AT1TE39390	+	12142354	12142692	ATENSPM5	DNA/En-Spm	339	Yes
AT1TE39395	+	12142987	12143017	BRODYAGA2	DNA/MuDR	31	Yes
AT1TE39400	-	12143018	12143178	BRODYAGA2	DNA/MuDR	161	Yes
AT1TE39405	+	12143179	12144154	ATREP10D	RC/Helitron	976	Yes
AT1TE39460	+	12155317	12155791	ATHILA7	LTR/Gypsy	475	Yes
AT1TE39490	-	12166281	12166620	ATLINE1_3A	LINE/L1	340	Yes
AT1TE39495	+	12166868	12167019	ATGP8	LTR/Gypsy	152	Yes
AT1TE39500	-	12167309	12167380	ATENSPM7	DNA/En-Spm	72	Yes
AT1TE39515	-	12172517	12177219	ATENSPM10	DNA/En-Spm	4705	Yes
AT1TE39535	-	12183406	12184060	ATREP2A	RC/Helitron	655	Yes
AT1TE39545	-	12185143	12185281	ATREP5	RC/Helitron	139	Yes
AT1TE39550	+	12185282	12186309	HELITRONY1D	RC/Helitron	1028	Yes
AT1TE39710	-	12228769	12230816	HELITRONY1C	RC/Helitron	1007	Yes
AT1TE39720	-	12230817	12231359	HELITRON1	RC/Helitron	543	Yes
AT1TE39755	+	12240470	12241280	ATREP2	RC/Helitron	811	Yes
AT1TE39785	+	12246436	12247641	ATREP10D	RC/Helitron	1206	Yes
AT1TE39790	+	12249076	12249414	ATDNA12T3_2	DNA	339	Yes
AT1TE39795	+	12250886	12251906	HELITRONY1D	RC/Helitron	1021	Yes
AT1TE39800	-	12252002	12252350	ATMU9	DNA/MuDR	349	Yes
AT1TE39805	-	12252752	12253031	ATCOPIA36	LTR/Copia	280	Yes
AT1TE39810	-	12253057	12253455	ATDNA12T3_2	DNA	399	Yes
AT1TE39815	-	12255466	12255521	TNAT1A	DNA	56	Yes
AT1TE39820	+	12257210	12257975	ATREP11	RC/Helitron	766	Yes
AT1TE39830	+	12263039	12263876	HARBINGER	DNA/Harbinger	654	Yes
AT1TE39835	+	12264054	12264315	SIMPLEGUY1	DNA/Harbinger	262	Yes
AT1TE39840	+	12264396	12264674	ATREP11	RC/Helitron	279	Yes
AT1TE39845	-	12264675	12264732	RathE1_cons	RathE1_cons	58	Yes
AT1TE39855	-	12270220	12270780	ATHATN3A	DNA/HAT	561	Yes
AT1TE39865	-	12271744	12272453	HELITRONY1E	RC/Helitron	710	Yes
AT1TE39870	-	12272454	12272977	ATREP11	RC/Helitron	524	Yes
AT1TE39875	-	12272978	12273246	ATREP3	RC/Helitron	269	Yes
AT1TE39880	-	12273260	12276388	ATCOPIA35	LTR/Copia	3129	Yes
AT1TE39885	-	12276389	12276648	ATCOPIA54	LTR/Copia	260	Yes
AT1TE39890	-	12277518	12277701	ATDNA12T3_2	DNA	184	Yes
AT1TE39900	+	12281845	12282217	ATCOPIA12	LTR/Copia	373	Yes
AT1TE39905	-	12282247	12282799	ATREP10D	RC/Helitron	553	Yes
AT1TE39915	+	12286564	12287597	VANDAL18NA	DNA/MuDR	1061	Yes
AT1TE39930	-	12288447	12290102	ATREP10A	RC/Helitron	1656	Yes
AT1TE39950	+	12291258	12292501	Unassigned	Unassigned	1244	Yes
AT1TE39960	-	12296790	12297054	ATHILA7	LTR/Gypsy	265	Yes
AT1TE39965	-	12297563	12297725	ATDNA12T3_2	DNA	163	Yes
AT1TE39970	-	12297726	12298009	ATDNA12T3_2	DNA	284	Yes
AT1TE39985	-	12299182	12299344	ATDNA12T3_2	DNA	163	Yes
AT1TE39990	-	12299345	12299623	ATDNA12T3_2	DNA	279	Yes
AT1TE40000	-	12300215	12300968	HELITRONY1B	RC/Helitron	754	Yes
AT1TE40010	+	12302963	12303213	RP1_AT	DNA	251	Yes
AT1TE40020	-	12305760	12307523	HELITRONY3	RC/Helitron	1764	Yes
AT1TE40030	-	12309952	12310543	BRODYAGA1	DNA/MuDR	592	Yes
AT1TE40060	+	12319200	12319604	ATHATN5	DNA/HAT	405	Yes
AT1TE40075	+	12324807	12325818	ATREP15	RC/Helitron	1012	Yes
AT1TE40085	+	12327517	12327584	RathE1_cons	RathE1_cons	68	Yes
AT1TE40090	-	12327780	12330357	ATREP3	RC/Helitron	2578	Yes
AT1TE40095	+	12330358	12330614	HELITRONY1D	RC/Helitron	257	Yes
AT1TE40120	+	12333649	12338510	HELITRONY3	RC/Helitron	4866	Yes
AT1TE40145	+	12339286	12340088	HELITRONY1E	RC/Helitron	803	Yes
AT1TE40155	+	12341018	12341310	ATMUNX1	DNA/MuDR	293	Yes
AT1TE40160	+	12343258	12343403	ATCOPIA95	LTR/Copia	146	Yes
AT1TE40170	-	12345963	12346447	ATREP15	RC/Helitron	485	Yes
AT1TE40175	-	12346862	12347001	ATMU7	DNA/MuDR	140	Yes
AT1TE40180	-	12347002	12347086	ATMU7	DNA/MuDR	85	Yes
AT1TE40230	-	12362547	12363127	ATREP13	RC/Helitron	581	Yes
AT1TE40240	-	12363797	12366841	ATREP3	RC/Helitron	3045	Yes
AT1TE40255	+	12371979	12372588	ATDNA12T3_2	DNA	610	Yes
AT1TE40260	+	12372766	12373301	ARNOLDY1	DNA/MuDR	536	Yes
AT1TE40265	+	12373458	12374091	ATHATN2	DNA/HAT	634	Yes
AT1TE40280	-	12380648	12381184	ATHATN10	DNA/HAT	436	Yes
AT1TE40295	+	12387695	12388109	ARNOLD4	DNA/MuDR	415	Yes
AT1TE40305	+	12389721	12390060	ATLINE2	LINE/L1	340	Yes
AT1TE40315	+	12394285	12394446	RathE1_cons	RathE1_cons	162	Yes
AT1TE40340	-	12403230	12404876	ATLANTYS1	LTR/Gypsy	1643	Yes
AT1TE40345	-	12405287	12405918	TAT1_ATH	LTR/Gypsy	632	Yes
AT1TE40350	-	12406582	12406659	ATCOPIA57	LTR/Copia	78	Yes
AT1TE40355	+	12406709	12410000	ATCOPIA60	LTR/Copia	3292	Yes
AT1TE40360	-	12410001	12412694	ATCOPIA57	LTR/Copia	978	Yes
AT1TE40365	-	12410498	12411549	ATCOPIA57	LTR/Copia	156	Yes
AT1TE40375	+	12412843	12413622	ATCOPIA52	LTR/Copia	780	Yes
AT1TE40380	+	12413662	12415420	ATCOPIA82	LTR/Copia	1759	Yes
AT1TE40400	-	12422680	12423456	ATREP10D	RC/Helitron	777	Yes
AT1TE40415	+	12425690	12426661	HELITRONY1E	RC/Helitron	972	Yes
AT1TE40465	+	12439397	12440220	HELITRONY1B	RC/Helitron	824	Yes
AT1TE40520	+	12457432	12457684	ATREP1	RC/Helitron	253	Yes
AT1TE40525	+	12457686	12458343	ATREP2A	RC/Helitron	658	Yes
AT1TE40560	-	12466962	12467841	Unassigned	Unassigned	880	Yes
AT1TE40565	-	12467043	12467291	HELITRONY1C	RC/Helitron	249	Yes
AT1TE40570	+	12467835	12468306	ATDNA12T3_2	DNA	472	Yes
AT1TE40575	-	12468656	12468734	ATCOPIA13	LTR/Copia	79	Yes
AT1TE40590	+	12469067	12469123	ATREP10C	RC/Helitron	57	Yes
AT1TE40595	-	12469124	12470347	ATREP10D	RC/Helitron	1224	Yes
AT1TE40605	+	12470417	12471254	TAG2	DNA/HAT	872	Yes
AT1TE40615	-	12475265	12476769	ATREP10B	RC/Helitron	1505	Yes
AT1TE40620	+	12476770	12478196	VANDALNX2	DNA/MuDR	1427	Yes
AT1TE40630	+	12481427	12481673	DT1	DNA/Mariner	247	Yes
AT1TE40635	-	12482331	12483086	HELITRONY1D	RC/Helitron	756	Yes
AT1TE40640	-	12483087	12483559	ATLINE2	LINE/L1	473	Yes
AT1TE40675	+	12494614	12494935	ATDNA2T9C	DNA/MuDR	322	Yes
AT1TE40690	-	12500395	12501185	ATHPOGON1	DNA/Pogo	791	Yes
AT1TE40695	+	12501186	12503392	ATREP10D	RC/Helitron	2207	Yes
AT1TE40700	-	12506348	12508398	ATREP11	RC/Helitron	1700	Yes
AT1TE40705	+	12507347	12507697	ATREP10B	RC/Helitron	351	Yes
AT1TE40725	+	12513239	12513824	ATHILA4A	LTR/Gypsy	586	Yes
AT1TE40730	-	12514633	12514799	ATGP8	LTR/Gypsy	167	Yes
AT1TE40735	+	12517272	12517462	ATREP12	RC/Helitron	191	Yes
AT1TE40740	-	12518067	12518122	ATLINE1_3A	LINE/L1	56	Yes
AT1TE40760	+	12524947	12525074	ATLINE1_5	LINE/L1	128	Yes
AT1TE40770	+	12525578	12526506	ATREP11A	RC/Helitron	929	Yes
AT1TE40775	+	12526507	12526885	ATREP11	RC/Helitron	379	Yes
AT1TE40780	+	12526886	12527191	ATHATN5	DNA/HAT	306	Yes
AT1TE40785	+	12527192	12527287	BRODYAGA1A	DNA/MuDR	96	Yes
AT1TE40790	+	12527298	12527325	ATREP3	RC/Helitron	28	Yes
AT1TE40795	+	12527568	12527659	ATREP11A	RC/Helitron	92	Yes
AT1TE40810	-	12530263	12530392	RathE3_cons	RathE3_cons	130	Yes
AT1TE40865	-	12547627	12547959	HELITRONY1D	RC/Helitron	333	Yes
AT1TE40870	+	12547960	12548355	ATHATN7	DNA/HAT	396	Yes
AT1TE40885	+	12548824	12550030	ATREP10D	RC/Helitron	1207	Yes
AT1TE40900	-	12554549	12555313	HELITRONY3	RC/Helitron	765	Yes
AT1TE40925	-	12562100	12564283	ATREP3	RC/Helitron	2184	Yes
AT1TE40930	+	12565293	12565672	TAG3N1	DNA/HAT	380	Yes
AT1TE40935	-	12565673	12565951	ATDNAI27T9A	DNA/MuDR	279	Yes
AT1TE40940	+	12566243	12568303	ATGP2N	LTR/Gypsy	2061	Yes
AT1TE40945	-	12568438	12568468	LIMPET1	DNA/MuDR	31	Yes
AT1TE40950	-	12569339	12569583	LIMPET1	DNA/MuDR	245	Yes
AT1TE40955	-	12569584	12572711	ATGP2	LTR/Gypsy	3132	Yes
AT1TE40960	-	12572723	12572963	LIMPET1	DNA/MuDR	241	Yes
AT1TE40965	-	12573376	12573529	ATDNAI26T9	DNA/MuDR	154	Yes
AT1TE40970	-	12574466	12574595	LIMPET1	DNA/MuDR	130	Yes
AT1TE40975	+	12574604	12574908	TAG3N1	DNA/HAT	305	Yes
AT1TE40980	-	12576207	12576510	ATDNA12T3_2	DNA	304	Yes
AT1TE40985	-	12576536	12576782	HELITRONY3	RC/Helitron	247	Yes
AT1TE41000	-	12581911	12582918	HELITRON1	RC/Helitron	1008	Yes
AT1TE41005	+	12583268	12584273	HELITRONY1E	RC/Helitron	1006	Yes
AT1TE41020	-	12590348	12590958	HELITRONY3	RC/Helitron	611	Yes
AT1TE41025	-	12592611	12592835	ATDNAI27T9C	DNA/MuDR	225	Yes
AT1TE41030	-	12592985	12593289	LIMPET1	DNA/MuDR	305	Yes
AT1TE41040	-	12593312	12593599	ATDNAI27T9A	DNA/MuDR	288	Yes
AT1TE41070	+	12601415	12601836	HELITRON3	RC/Helitron	422	Yes
AT1TE41075	+	12601906	12602071	ATHATN10	DNA/HAT	166	Yes
AT1TE41080	-	12603510	12603905	ATMUN1	DNA/MuDR	396	Yes
AT1TE41115	+	12610549	12611119	BRODYAGA1A	DNA/MuDR	571	Yes
AT1TE41120	+	12612939	12613280	ATLINE2	LINE/L1	342	Yes
AT1TE41130	-	12613423	12614189	HELITRON2	RC/Helitron	767	Yes
AT1TE41135	+	12614437	12614601	HELITRONY1D	RC/Helitron	165	Yes
AT1TE41140	-	12614602	12615151	TNAT2A	DNA	550	Yes
AT1TE41145	-	12615152	12615790	ATCOPIA30	LTR/Copia	639	Yes
AT1TE41165	+	12618481	12618546	ATREP1	RC/Helitron	66	Yes
AT1TE41170	+	12618547	12619858	ATREP1	RC/Helitron	1312	Yes
AT1TE41185	-	12620344	12621890	HELITRONY3	RC/Helitron	1547	Yes
AT1TE41200	-	12622258	12622537	ATCOPIA85	LTR/Copia	280	Yes
AT1TE41210	-	12624520	12625105	ATREP10D	RC/Helitron	586	Yes
AT1TE41215	+	12625229	12625471	ATLINE1_3A	LINE/L1	243	Yes
AT1TE41220	-	12625472	12626115	ATREP11	RC/Helitron	644	Yes
AT1TE41230	+	12626457	12630547	ATENSPM1A	DNA/En-Spm	4091	Yes
AT1TE41235	+	12630905	12631022	ATIS112A	DNA/Harbinger	118	Yes
AT1TE41240	-	12631496	12632463	ATREP11A	RC/Helitron	968	Yes
AT1TE41260	+	12633625	12636327	HELITRONY1B	RC/Helitron	2703	Yes
AT1TE41265	+	12636328	12636722	HELITRONY1B	RC/Helitron	395	Yes
AT1TE41275	-	12638701	12638777	ATENSPM3	DNA/En-Spm	77	Yes
AT1TE41280	-	12640891	12642416	ATCOPIA15	LTR/Copia	1526	Yes
AT1TE41285	-	12642435	12642564	ATCOPIA72	LTR/Copia	130	Yes
AT1TE41290	-	12645408	12645885	HELITRON2	RC/Helitron	478	Yes
AT1TE41295	-	12646096	12646216	RathE2_cons	RathE2_cons	121	Yes
AT1TE41300	-	12646249	12646503	HELITRON5	RC/Helitron	255	Yes
AT1TE41310	+	12651410	12651914	ATHATN3A	DNA/HAT	505	Yes
AT1TE41315	+	12653040	12653378	TSCL	Unassigned	339	Yes
AT1TE41340	-	12662731	12662924	RathE1_cons	RathE1_cons	194	Yes
AT1TE41345	-	12664497	12673969	ATLANTYS2	LTR/Gypsy	9469	Yes
AT1TE41350	-	12674460	12684931	VANDAL16	DNA/MuDR	10472	Yes
AT1TE41360	+	12688765	12688951	ATLINE1A	LINE/L1	187	Yes
AT1TE41375	+	12690355	12691380	ATREP11	RC/Helitron	1026	Yes
AT1TE41380	-	12691381	12691420	BRODYAGA1A	DNA/MuDR	40	Yes
AT1TE41385	-	12691421	12691532	VANDAL14	DNA/MuDR	112	Yes
AT1TE41390	-	12692264	12692502	VANDAL13	DNA/MuDR	239	Yes
AT1TE41395	+	12693753	12694558	ATREP4	RC/Helitron	806	Yes
AT1TE41415	+	12699869	12701299	ATENSPM2	DNA/En-Spm	1431	Yes
AT1TE41420	+	12701958	12702535	ATREP1	RC/Helitron	578	Yes
AT1TE41425	+	12702536	12702731	ATDNAI27T9C	DNA/MuDR	196	Yes
AT1TE41435	-	12704922	12705222	ATDNA2T9C	DNA/MuDR	301	Yes
AT1TE41445	+	12710570	12710841	ATHILA7	LTR/Gypsy	272	Yes
AT1TE41450	-	12711074	12711180	ATREP15	RC/Helitron	107	Yes
AT1TE41460	+	12713488	12728545	VANDAL2	DNA/MuDR	15058	Yes
AT1TE41465	+	12728938	12729681	HELITRONY3	RC/Helitron	744	Yes
AT1TE41470	+	12730090	12730320	ATDNAI27T9A	DNA/MuDR	231	Yes
AT1TE41475	-	12730321	12730489	ATDNAI27T9A	DNA/MuDR	169	Yes
AT1TE41480	-	12730823	12731169	ATDNA1T9A	DNA/MuDR	347	Yes
AT1TE41485	-	12731812	12732371	ATDNAI27T9B	DNA/MuDR	560	Yes
AT1TE41490	-	12732946	12733344	ATDNAI27T9A	DNA/MuDR	279	Yes
AT1TE41495	-	12733351	12733441	LIMPET1	DNA/MuDR	91	Yes
AT1TE41500	+	12733501	12734177	LIMPET1	DNA/MuDR	677	Yes
AT1TE41505	+	12734326	12734552	ATDNAI27T9C	DNA/MuDR	227	Yes
AT1TE41525	-	12738313	12740004	BRODYAGA1A	DNA/MuDR	1565	Yes
AT1TE41540	+	12742146	12742665	HELITRONY1D	RC/Helitron	520	Yes
AT1TE41545	+	12742984	12743403	ATREP3	RC/Helitron	420	Yes
AT1TE41560	-	12751152	12751235	ATLINE1_6	LINE/L1	84	Yes
AT1TE41565	-	12751236	12752462	ATLINE1_6	LINE/L1	1227	Yes
AT1TE41575	+	12753512	12755059	ATCOPIA93	LTR/Copia	1548	Yes
AT1TE41580	+	12755060	12760395	ATCOPIA93	LTR/Copia	5336	Yes
AT1TE41585	-	12760396	12761574	ATDNAI27T9C	DNA/MuDR	1179	Yes
AT1TE41590	+	12761604	12762391	ATREP10B	RC/Helitron	788	Yes
AT1TE41600	+	12762669	12763393	ATREP3	RC/Helitron	725	Yes
AT1TE41605	-	12764461	12765070	BRODYAGA1	DNA/MuDR	610	Yes
AT1TE41725	-	12809651	12810844	ATREP11	RC/Helitron	1194	Yes
AT1TE41735	+	12813938	12816180	ROMANIAT5	LTR/Copia	2243	Yes
AT1TE41740	+	12816181	12816250	META1	LTR/Copia	70	Yes
AT1TE41745	+	12818273	12839582	VANDAL5	DNA/MuDR	18596	Yes
AT1TE41750	+	12826808	12827497	VANDAL4	DNA/MuDR	670	Yes
AT1TE41755	-	12827556	12827673	VANDAL4	DNA/MuDR	118	Yes
AT1TE41765	-	12830337	12832135	VANDAL4	DNA/MuDR	1820	Yes
AT1TE41790	-	12840228	12841118	SADHU	Unassigned	891	Yes
AT1TE41795	+	12841755	12841890	ATCOPIA57	LTR/Copia	136	Yes
AT1TE41800	+	12842158	12845721	ATCOPIA36	LTR/Copia	3583	Yes
AT1TE41805	+	12845727	12845932	HELITRONY3	RC/Helitron	206	Yes
AT1TE41815	+	12845960	12846615	HELITRONY3	RC/Helitron	656	Yes
AT1TE41820	+	12847931	12849661	ATHILA4C	LTR/Gypsy	1731	Yes
AT1TE41825	-	12851056	12851196	ATHATN6	DNA/HAT	141	Yes
AT1TE41830	-	12853971	12854294	HELITRONY1D	RC/Helitron	324	Yes
AT1TE41835	+	12854295	12854914	ATHATN7	DNA/HAT	620	Yes
AT1TE41845	-	12854953	12855065	ATREP3	RC/Helitron	113	Yes
AT1TE41850	-	12855066	12856081	ATREP3	RC/Helitron	1016	Yes
AT1TE41860	-	12856202	12862061	TA11	LINE/L1	5587	Yes
AT1TE41865	+	12862269	12863217	ATREP15	RC/Helitron	949	Yes
AT1TE41875	-	12866249	12866863	ATDNA2T9C	DNA/MuDR	615	Yes
AT1TE41880	-	12866864	12867037	RP1_AT	DNA	174	Yes
AT1TE41890	+	12870145	12870313	ATMU11	DNA/MuDR	169	Yes
AT1TE41900	-	12872823	12872949	ATREP10C	RC/Helitron	127	Yes
AT1TE41905	+	12872950	12876830	ATREP3	RC/Helitron	3881	Yes
AT1TE41910	-	12876831	12877158	ATREP3	RC/Helitron	328	Yes
AT1TE41930	+	12881716	12882684	ATREP15	RC/Helitron	969	Yes
AT1TE41945	-	12886284	12886983	ATLINE1_4	LINE/L1	679	Yes
AT1TE41950	+	12888144	12888251	TNAT2A	DNA	108	Yes
AT1TE41960	-	12888780	12889257	ATHPOGON1	DNA/Pogo	478	Yes
AT1TE41965	+	12889975	12890257	ATHATN2	DNA/HAT	283	Yes
AT1TE41980	+	12894688	12895316	BRODYAGA1A	DNA/MuDR	237	Yes
AT1TE41985	-	12894922	12895203	BRODYAGA1A	DNA/MuDR	282	Yes
AT1TE41995	-	12895317	12896538	BRODYAGA1	DNA/MuDR	1222	Yes
AT1TE42010	-	12897749	12899470	ATREP3	RC/Helitron	1722	Yes
AT1TE42015	+	12899471	12899772	ATREP17	DNA/MuDR	302	Yes
AT1TE42025	-	12899877	12900120	ATLINE1_5	LINE/L1	244	Yes
AT1TE42030	+	12900121	12900445	ATLANTYS2	LTR/Gypsy	325	Yes
AT1TE42035	-	12900446	12900825	BRODYAGA1A	DNA/MuDR	380	Yes
AT1TE42050	-	12903459	12904712	ATREP10A	RC/Helitron	1254	Yes
AT1TE42055	+	12904713	12905225	ATREP4	RC/Helitron	513	Yes
AT1TE42070	+	12906168	12906289	ATDNAI27T9A	DNA/MuDR	122	Yes
AT1TE42080	+	12906565	12907856	LIMPET1	DNA/MuDR	963	Yes
AT1TE42100	+	12914790	12915273	ATREP10D	RC/Helitron	484	Yes
AT1TE42110	-	12918637	12918772	ATLINE1A	LINE/L1	136	Yes
AT1TE42115	+	12919162	12919553	BRODYAGA1A	DNA/MuDR	392	Yes
AT1TE42125	-	12919719	12920220	HELITRON4	RC/Helitron	502	Yes
AT1TE42135	-	12925157	12925217	HELITRONY3	RC/Helitron	61	Yes
AT1TE42140	-	12925451	12926377	SIMPLEGUY1	DNA/Harbinger	927	Yes
AT1TE42145	+	12926601	12926810	ATHILA7	LTR/Gypsy	210	Yes
AT1TE42150	+	12926914	12927191	ATMU10	DNA/MuDR	278	Yes
AT1TE42155	+	12930132	12930287	ATCOPIA68	LTR/Copia	156	Yes
AT1TE42165	+	12931470	12931733	HELITRONY3	RC/Helitron	264	Yes
AT1TE42170	-	12931862	12932284	ATMU10	DNA/MuDR	423	Yes
AT1TE42175	+	12932654	12933030	BRODYAGA1A	DNA/MuDR	377	Yes
AT1TE42190	-	12937931	12938808	ATREP10D	RC/Helitron	878	Yes
AT1TE42205	+	12942521	12942824	ATSINE4	SINE	304	Yes
AT1TE42210	+	12942825	12947010	ATENSPM3	DNA/En-Spm	4186	Yes
AT1TE42220	+	12949477	12949708	ATCOPIA17	LTR/Copia	232	Yes
AT1TE42225	+	12949835	12953875	ATENSPM5	DNA/En-Spm	4065	Yes
AT1TE42235	-	12953925	12954132	ATMU2	DNA/MuDR	208	Yes
AT1TE42245	+	12957925	12958268	ATDNA12T3_2	DNA	344	Yes
AT1TE42250	-	12959522	12959966	ATGP8	LTR/Gypsy	445	Yes
AT1TE42255	-	12961830	12962163	ATMUNX1	DNA/MuDR	334	Yes
AT1TE42265	+	12963566	12963716	RathE1_cons	RathE1_cons	151	Yes
AT1TE42270	-	12963808	12964134	ATMUNX1	DNA/MuDR	327	Yes
AT1TE42275	-	12966328	12966899	ATLANTYS3	LTR/Gypsy	572	Yes
AT1TE42280	+	12967891	12968075	VANDAL1N1	DNA/MuDR	185	Yes
AT1TE42290	-	12968374	12969313	ARNOLDY1	DNA/MuDR	940	Yes
AT1TE42300	+	12974902	12975082	ATHAT1	DNA/HAT	181	Yes
AT1TE42310	-	12975734	12976098	ATHPOGON3	DNA/Pogo	365	Yes
AT1TE42315	-	12976099	12976857	ATHPOGON1	DNA/Pogo	759	Yes
AT1TE42335	-	12980301	12980537	BRODYAGA1A	DNA/MuDR	237	Yes
AT1TE42340	-	12983044	12983179	BRODYAGA1A	DNA/MuDR	136	Yes
AT1TE42345	-	12985130	12986235	ATREP10D	RC/Helitron	1106	Yes
AT1TE42350	+	12987699	12987862	ATGP9B	LTR/Gypsy	164	Yes
AT1TE42355	+	12990125	12990931	ATCOPIA94	LTR/Copia	807	Yes
AT1TE42370	-	12992997	12993612	ATREP2A	RC/Helitron	616	Yes
AT1TE42375	-	12993613	12993693	ATREP1	RC/Helitron	81	Yes
AT1TE42380	-	12994814	12994981	BRODYAGA1	DNA/MuDR	168	Yes
AT1TE42385	+	12994982	12995372	BRODYAGA1A	DNA/MuDR	391	Yes
AT1TE42395	+	13000218	13005219	ATGP3	LTR/Gypsy	5002	Yes
AT1TE42400	-	13006366	13007984	ATGP3	LTR/Gypsy	1439	Yes
AT1TE42405	-	13007694	13007773	ATGP9B	LTR/Gypsy	80	Yes
AT1TE42410	+	13010030	13011057	TA11	LINE/L1	1028	Yes
AT1TE42415	+	13011058	13012650	ATLINE1_6	LINE/L1	1593	Yes
AT1TE42420	-	13012651	13012798	ATIS112A	DNA/Harbinger	148	Yes
AT1TE42430	+	13015327	13017802	ATREP3	RC/Helitron	2476	Yes
AT1TE42440	-	13019297	13019464	ATCOPIA51	LTR/Copia	168	Yes
AT1TE42445	-	13019465	13021045	ATRE1	LTR/Copia	1581	Yes
AT1TE42450	-	13021046	13021159	ATCOPIA5	LTR/Copia	114	Yes
AT1TE42455	-	13021160	13021206	ATCOPIA8B	LTR/Copia	47	Yes
AT1TE42465	-	13021229	13022484	ATCOPIA48	LTR/Copia	1256	Yes
AT1TE42470	-	13023622	13023787	ATENSPM9	DNA/En-Spm	166	Yes
AT1TE42475	-	13024018	13024124	BRODYAGA2	DNA/MuDR	107	Yes
AT1TE42485	+	13027735	13027937	ATCOPIA95	LTR/Copia	203	Yes
AT1TE42490	+	13028440	13028711	ATCOPIA95	LTR/Copia	272	Yes
AT1TE42500	-	13030273	13030468	ATLINE1A	LINE/L1	196	Yes
AT1TE42510	+	13031763	13031961	HELITRONY1B	RC/Helitron	199	Yes
AT1TE42515	-	13031962	13032813	HELITRONY1E	RC/Helitron	852	Yes
AT1TE42535	+	13034010	13034370	TSCL	Unassigned	361	Yes
AT1TE42540	+	13036142	13036721	HELITRONY3	RC/Helitron	580	Yes
AT1TE42550	-	13036817	13037383	TNAT1A	DNA	567	Yes
AT1TE42555	-	13038847	13039176	ATMUNX1	DNA/MuDR	330	Yes
AT1TE42560	-	13039450	13039584	RathE1_cons	RathE1_cons	135	Yes
AT1TE42575	-	13043911	13045178	ATREP11	RC/Helitron	1268	Yes
AT1TE42580	+	13046060	13046372	BRODYAGA1A	DNA/MuDR	313	Yes
AT1TE42585	-	13046546	13046785	ATDNA2T9A	DNA/MuDR	240	Yes
AT1TE42595	+	13046855	13047855	ATCOPIA55	LTR/Copia	1001	Yes
AT1TE42600	+	13049862	13050128	ATMUNX1	DNA/MuDR	267	Yes
AT1TE42605	-	13051071	13051277	ATREP5	RC/Helitron	207	Yes
AT1TE42620	-	13055568	13056271	ATHAT1	DNA/HAT	591	Yes
AT1TE42630	+	13056981	13058485	HELITRONY3	RC/Helitron	1505	Yes
AT1TE42635	+	13058486	13061316	ATREP3	RC/Helitron	2831	Yes
AT1TE42655	-	13063323	13063769	ATREP10D	RC/Helitron	447	Yes
AT1TE42660	-	13063770	13065302	ATREP11	RC/Helitron	1533	Yes
AT1TE42670	+	13067784	13068628	ATLINE1A	LINE/L1	845	Yes
AT1TE42680	-	13069750	13070698	HELITRONY1A	RC/Helitron	949	Yes
AT1TE42700	-	13075527	13076517	ATREP15	RC/Helitron	991	Yes
AT1TE42705	+	13077562	13077761	ATIS112A	DNA/Harbinger	200	Yes
AT1TE42710	+	13080417	13081023	ATREP11A	RC/Helitron	607	Yes
AT1TE42725	+	13081894	13082094	ATLINE1_2	LINE/L1	201	Yes
AT1TE42735	+	13085455	13085593	ATCOPIA68	LTR/Copia	139	Yes
AT1TE42745	-	13086748	13087311	ATREP3	RC/Helitron	564	Yes
AT1TE42750	+	13087385	13088087	SIMPLEHAT2	DNA/HAT	703	Yes
AT1TE42755	+	13088090	13089696	HELITRONY3	RC/Helitron	1607	Yes
AT1TE42780	+	13097249	13097396	ATHPOGON1	DNA/Pogo	148	Yes
AT1TE42790	+	13097432	13098188	ATHPOGON2	DNA/Pogo	757	Yes
AT1TE42800	+	13098281	13102834	ATCOPIA69	LTR/Copia	4554	Yes
AT1TE42810	+	13103613	13104210	ATREP1	RC/Helitron	598	Yes
AT1TE42815	+	13105720	13105842	ATREP4	RC/Helitron	123	Yes
AT1TE42820	-	13107034	13107599	HELITRONY3	RC/Helitron	566	Yes
AT1TE42825	+	13108841	13109040	VANDAL17	DNA/MuDR	200	Yes
AT1TE42835	-	13114227	13114833	BOMZH1	DNA/MuDR	581	Yes
AT1TE42840	-	13114835	13115375	BRODYAGA1	DNA/MuDR	541	Yes
AT1TE42850	-	13119393	13120283	ATLINEIII	LINE/L1	891	Yes
AT1TE42855	-	13121287	13121425	ATCOPIA71	LTR/Copia	139	Yes
AT1TE42860	+	13121472	13121558	ATLINE1_3A	LINE/L1	87	Yes
AT1TE42865	-	13121566	13122033	ATCOPIA71	LTR/Copia	468	Yes
AT1TE42880	+	13128072	13129685	ATREP15	RC/Helitron	1614	Yes
AT1TE42890	+	13131405	13140006	ATENSPM5	DNA/En-Spm	8602	Yes
AT1TE42900	-	13145950	13146519	VANDAL12	DNA/MuDR	570	Yes
AT1TE42915	+	13149788	13150516	ATDNA12T3_2	DNA	729	Yes
AT1TE42920	+	13150517	13151142	BRODYAGA1	DNA/MuDR	626	Yes
AT1TE42925	-	13151143	13151476	ATMU10	DNA/MuDR	324	Yes
AT1TE42930	-	13151880	13152923	SIMPLEHAT1	DNA/HAT	1044	Yes
AT1TE42935	+	13155542	13156291	ATREP10	RC/Helitron	750	Yes
AT1TE42945	-	13160256	13161425	HELITRONY3	RC/Helitron	1170	Yes
AT1TE42950	-	13161426	13162868	ATREP4	RC/Helitron	1443	Yes
AT1TE42965	+	13164662	13165419	ATHPOGON3	DNA/Pogo	758	Yes
AT1TE42975	-	13166075	13167303	HELITRONY3	RC/Helitron	1229	Yes
AT1TE43010	+	13172926	13178593	VANDAL14	DNA/MuDR	5676	Yes
AT1TE43015	-	13178746	13178815	ATLANTYS3	LTR/Gypsy	70	Yes
AT1TE43020	-	13178816	13179468	ATLANTYS2	LTR/Gypsy	653	Yes
AT1TE43025	+	13179469	13180611	VANDAL14	DNA/MuDR	1143	Yes
AT1TE43030	-	13180946	13181769	ATGP7	LTR/Gypsy	802	Yes
AT1TE43035	-	13181770	13181895	ATGP7	LTR/Gypsy	58	Yes
AT1TE43040	-	13181965	13186591	ATGP7	LTR/Gypsy	4627	Yes
AT1TE43045	+	13186847	13187018	ATGP7	LTR/Gypsy	172	Yes
AT1TE43050	+	13187278	13192359	VANDAL14	DNA/MuDR	5082	Yes
AT1TE43055	-	13192871	13193025	VANDAL6	DNA/MuDR	155	Yes
AT1TE43070	-	13198033	13198946	ATREP4	RC/Helitron	914	Yes
AT1TE43080	-	13199078	13199696	HARBINGER	DNA/Harbinger	619	Yes
AT1TE43085	+	13199829	13201184	HELITRONY1D	RC/Helitron	1356	Yes
AT1TE43100	-	13202309	13203265	ATREP10D	RC/Helitron	957	Yes
AT1TE43115	-	13203822	13205367	HELITRONY3	RC/Helitron	1546	Yes
AT1TE43140	-	13211333	13211945	HELITRONY1C	RC/Helitron	613	Yes
AT1TE43145	+	13211946	13213580	ATREP3	RC/Helitron	1635	Yes
AT1TE43150	-	13213581	13214177	HELITRONY1C	RC/Helitron	597	Yes
AT1TE43155	+	13214130	13215116	Unassigned	Unassigned	987	Yes
AT1TE43165	+	13214778	13214886	HELITRONY1C	RC/Helitron	109	Yes
AT1TE43170	+	13215105	13216190	ATREP8	RC/Helitron	1086	Yes
AT1TE43180	-	13217275	13218121	ATREP4	RC/Helitron	847	Yes
AT1TE43185	-	13219980	13220029	HELITRONY1D	RC/Helitron	50	Yes
AT1TE43190	+	13220038	13220432	ATREP15	RC/Helitron	395	Yes
AT1TE43195	-	13220433	13220665	HELITRONY1D	RC/Helitron	233	Yes
AT1TE43220	-	13230842	13230992	META1	LTR/Copia	151	Yes
AT1TE43225	-	13230993	13235723	ROMANIAT5	LTR/Copia	4731	Yes
AT1TE43240	-	13236642	13237476	HELITRONY1D	RC/Helitron	835	Yes
AT1TE43245	+	13237482	13237795	VANDAL2N1	DNA/MuDR	314	Yes
AT1TE43250	-	13238146	13239070	VANDAL2N1	DNA/MuDR	483	Yes
AT1TE43255	-	13238343	13238467	VANDAL2	DNA/MuDR	125	Yes
AT1TE43260	-	13238476	13238593	VANDAL1N1	DNA/MuDR	118	Yes
AT1TE43265	-	13240219	13240424	ATENSPM7	DNA/En-Spm	206	Yes
AT1TE43270	-	13240526	13240641	VANDAL1N1	DNA/MuDR	116	Yes
AT1TE43275	-	13240746	13241300	HELITRONY3	RC/Helitron	555	Yes
AT1TE43295	+	13245270	13247416	ATREP4	RC/Helitron	2147	Yes
AT1TE43305	-	13247658	13250347	ATHAT10	DNA/HAT	2630	Yes
AT1TE43315	-	13251866	13253034	ATREP10D	RC/Helitron	1169	Yes
AT1TE43320	+	13255905	13256863	ATREP10D	RC/Helitron	959	Yes
AT1TE43325	-	13256864	13257271	ATLINE1A	LINE/L1	408	Yes
AT1TE43330	+	13257583	13258583	ATREP9	RC/Helitron	1001	Yes
AT1TE43335	+	13259027	13259196	VANDAL20	DNA/MuDR	170	Yes
AT1TE43340	-	13260166	13260813	ATREP10D	RC/Helitron	648	Yes
AT1TE43350	-	13260952	13263559	ATREP3	RC/Helitron	2608	Yes
AT1TE43355	+	13263763	13276157	VANDAL9	DNA/MuDR	12395	Yes
AT1TE43360	+	13278779	13279032	ATMU2	DNA/MuDR	254	Yes
AT1TE43370	+	13283529	13283704	VANDAL14	DNA/MuDR	176	Yes
AT1TE43375	+	13284488	13284694	VANDAL13	DNA/MuDR	207	Yes
AT1TE43380	+	13285261	13285891	VANDAL13	DNA/MuDR	458	Yes
AT1TE43395	+	13291049	13291373	ATCOPIA28	LTR/Copia	325	Yes
AT1TE43400	+	13291505	13291813	ROMANIAT5	LTR/Copia	309	Yes
AT1TE43405	+	13292187	13292284	META1	LTR/Copia	98	Yes
AT1TE43410	+	13292351	13292802	ATCOPIA29	LTR/Copia	452	Yes
AT1TE43415	-	13292809	13292854	ATHILA4A	LTR/Gypsy	46	Yes
AT1TE43420	-	13292855	13295196	ATHILA4	LTR/Gypsy	2342	Yes
AT1TE43425	-	13295197	13295373	ATHILA4A	LTR/Gypsy	177	Yes
AT1TE43430	-	13295392	13296927	ATHILA4	LTR/Gypsy	1555	Yes
AT1TE43435	+	13297271	13297356	ATGP8	LTR/Gypsy	86	Yes
AT1TE43440	+	13298356	13299022	ATGP8	LTR/Gypsy	507	Yes
AT1TE43445	-	13299134	13301583	ATHILA4	LTR/Gypsy	2450	Yes
AT1TE43450	-	13301585	13301629	ATHILA4C	LTR/Gypsy	45	Yes
AT1TE43455	+	13301630	13302052	ATCOPIA28	LTR/Copia	423	Yes
AT1TE43460	+	13302506	13303122	ROMANIAT5	LTR/Copia	802	Yes
AT1TE43470	+	13303123	13303377	META1	LTR/Copia	255	Yes
AT1TE43475	+	13303378	13303489	META1	LTR/Copia	112	Yes
AT1TE43480	+	13304427	13304737	ATCOPIA28	LTR/Copia	311	Yes
AT1TE43485	+	13305091	13305193	META1	LTR/Copia	103	Yes
AT1TE43490	+	13305228	13305432	ATCOPIA29	LTR/Copia	205	Yes
AT1TE43495	-	13305433	13305993	ATREP15	RC/Helitron	561	Yes
AT1TE43505	+	13310769	13311277	ATCOPIA29	LTR/Copia	509	Yes
AT1TE43510	+	13311597	13312488	ROMANIAT5	LTR/Copia	892	Yes
AT1TE43515	+	13312489	13312586	META1	LTR/Copia	98	Yes
AT1TE43530	-	13313434	13314041	ATREP2	RC/Helitron	608	Yes
AT1TE43540	+	13314493	13314537	ATDNAI26T9	DNA/MuDR	45	Yes
AT1TE43545	-	13316393	13316808	ATCOPIA44	LTR/Copia	416	Yes
AT1TE43565	+	13322436	13323485	ATREP3	RC/Helitron	1050	Yes
AT1TE43580	+	13323940	13324230	ATMU6	DNA/MuDR	291	Yes
AT1TE43585	+	13324758	13329639	ATCOPIA84	LTR/Copia	4882	Yes
AT1TE43600	+	13336686	13336749	ATGP3	LTR/Gypsy	64	Yes
AT1TE43605	+	13336750	13339482	ATGP3	LTR/Gypsy	2733	Yes
AT1TE43610	-	13342236	13342475	VANDAL3	DNA/MuDR	240	Yes
AT1TE43615	-	13342811	13343440	ATHATN10	DNA/HAT	630	Yes
AT1TE43625	-	13344796	13345032	HELITRONY1D	RC/Helitron	237	Yes
AT1TE43630	-	13345033	13345720	ATREP5	RC/Helitron	688	Yes
AT1TE43635	-	13345721	13347477	HELITRONY1D	RC/Helitron	1757	Yes
AT1TE43640	+	13347745	13349384	ATHILA8A	LTR/Gypsy	1640	Yes
AT1TE43645	-	13349386	13349779	ATLINE1A	LINE/L1	394	Yes
AT1TE43650	-	13351631	13351770	ATLINEIII	LINE/L1	140	Yes
AT1TE43655	+	13351818	13352148	ATLINE1_3A	LINE/L1	331	Yes
AT1TE43660	-	13352696	13353001	DT1	DNA/Mariner	306	Yes
AT1TE43665	-	13353003	13353175	ATREP5	RC/Helitron	173	Yes
AT1TE43670	-	13353936	13355092	HELITRONY3	RC/Helitron	1157	Yes
AT1TE43680	+	13355242	13355610	ATDNA12T3_2	DNA	369	Yes
AT1TE43690	+	13355891	13357161	ATREP13	RC/Helitron	1271	Yes
AT1TE43705	-	13360592	13361126	ATHATN3	DNA/HAT	535	Yes
AT1TE43715	-	13362164	13362482	ATMUNX1	DNA/MuDR	319	Yes
AT1TE43725	-	13365669	13366757	ATREP10C	RC/Helitron	1089	Yes
AT1TE43735	+	13370452	13371457	ATREP10D	RC/Helitron	1006	Yes
AT1TE43740	+	13371475	13386480	HELITRON1	RC/Helitron	14983	Yes
AT1TE43770	+	13387202	13388018	ATREP11	RC/Helitron	817	Yes
AT1TE43775	+	13388504	13389976	ATREP3	RC/Helitron	1473	Yes
AT1TE43780	-	13392126	13393945	TA11	LINE/L1	1820	Yes
AT1TE43790	-	13394348	13394649	ATLINE1_6	LINE/L1	302	Yes
AT1TE43795	+	13396399	13397204	BRODYAGA2	DNA/MuDR	806	Yes
AT1TE43800	+	13397404	13397539	ATHILA4D_LTR	LTR/Gypsy	136	Yes
AT1TE43805	+	13397540	13400776	ATHILA4	LTR/Gypsy	2992	Yes
AT1TE43810	+	13400777	13401576	ATHILA4A	LTR/Gypsy	800	Yes
AT1TE43815	+	13401577	13401675	ATHILA4B_LTR	LTR/Gypsy	99	Yes
AT1TE43820	+	13401676	13402670	ATHILA4	LTR/Gypsy	995	Yes
AT1TE43825	+	13402808	13403182	HELITRONY1D	RC/Helitron	375	Yes
AT1TE43835	+	13404840	13404992	ATREP9	RC/Helitron	153	Yes
AT1TE43845	+	13407453	13409316	ATREP10B	RC/Helitron	1864	Yes
AT1TE43855	-	13409340	13409421	VANDAL8	DNA/MuDR	82	Yes
AT1TE43860	-	13410326	13410458	TA11	LINE/L1	133	Yes
AT1TE43865	-	13410459	13415145	TA11	LINE/L1	4153	Yes
AT1TE43870	+	13415375	13415485	ATHAT1	DNA/HAT	111	Yes
AT1TE43880	-	13417658	13421489	ATMU11	DNA/MuDR	3832	Yes
AT1TE43890	-	13421804	13421949	VANDAL18NA	DNA/MuDR	146	Yes
AT1TE43905	+	13425713	13426005	HELITRONY3A	RC/Helitron	293	Yes
AT1TE43910	+	13426458	13430183	ATLINE1_1	LINE/L1	3726	Yes
AT1TE43915	-	13430810	13430974	ATDNA1T9A	DNA/MuDR	165	Yes
AT1TE43920	+	13431629	13431826	VANDAL5A	DNA/MuDR	198	Yes
AT1TE43925	+	13433003	13433333	ATDNA1T9A	DNA/MuDR	331	Yes
AT1TE43930	+	13433334	13433620	VANDAL5A	DNA/MuDR	287	Yes
AT1TE43940	+	13434452	13434603	ATDNA1T9A	DNA/MuDR	152	Yes
AT1TE43950	+	13435230	13435560	ATDNAI27T9A	DNA/MuDR	331	Yes
AT1TE43960	+	13437315	13439349	ATREP11	RC/Helitron	2035	Yes
AT1TE43975	+	13439444	13448530	ATCOPIA43	LTR/Copia	9087	Yes
AT1TE43985	-	13449264	13450021	SIMPLEGUY1	DNA/Harbinger	495	Yes
AT1TE43990	-	13449463	13449759	SIMPLEHAT2	DNA/HAT	297	Yes
AT1TE44000	+	13453497	13453646	ATHATN3A	DNA/HAT	150	Yes
AT1TE44005	+	13453741	13453968	ATHATN3	DNA/HAT	228	Yes
AT1TE44010	+	13456377	13456980	ATREP1	RC/Helitron	604	Yes
AT1TE44020	-	13457481	13457940	HELITRON4	RC/Helitron	460	Yes
AT1TE44030	-	13458372	13459371	ATREP15	RC/Helitron	1000	Yes
AT1TE44040	+	13460097	13460265	RathE1_cons	RathE1_cons	169	Yes
AT1TE44045	+	13460983	13461897	HELITRONY1A	RC/Helitron	915	Yes
AT1TE44050	+	13461898	13462182	ATHATN5	DNA/HAT	285	Yes
AT1TE44055	-	13464543	13465904	ATREP10B	RC/Helitron	1362	Yes
AT1TE44060	+	13465905	13466750	ATREP10D	RC/Helitron	846	Yes
AT1TE44080	-	13473487	13473687	ATENSPM3	DNA/En-Spm	201	Yes
AT1TE44085	-	13473688	13474500	HELITRONY1C	RC/Helitron	813	Yes
AT1TE44100	-	13476002	13477572	HELITRONY1D	RC/Helitron	1571	Yes
AT1TE44105	-	13479020	13480875	HELITRON3	RC/Helitron	488	Yes
AT1TE44115	-	13479194	13480165	ATREP11	RC/Helitron	972	Yes
AT1TE44125	-	13482748	13490426	VANDAL6	DNA/MuDR	7695	Yes
AT1TE44130	-	13490621	13490824	ATENSPM7	DNA/En-Spm	204	Yes
AT1TE44135	+	13493209	13493350	ATDNA12T3_2	DNA	142	Yes
AT1TE44140	-	13494260	13494325	TAT1_ATH	LTR/Gypsy	66	Yes
AT1TE44155	-	13495371	13496086	ATREP2	RC/Helitron	716	Yes
AT1TE44165	-	13496334	13496961	ATREP3	RC/Helitron	628	Yes
AT1TE44175	-	13497564	13498532	HELITRON2	RC/Helitron	1595	Yes
AT1TE44180	+	13499730	13500849	ATMU10	DNA/MuDR	1120	Yes
AT1TE44190	+	13500959	13501073	ATENSPM11	DNA/En-Spm	115	Yes
AT1TE44195	+	13502554	13502777	ATENSPM11	DNA/En-Spm	224	Yes
AT1TE44200	-	13503767	13504265	HELITRON2	RC/Helitron	499	Yes
AT1TE44205	-	13504266	13505061	ATCOPIA45	LTR/Copia	796	Yes
AT1TE44215	-	13505094	13506749	ATCOPIA45	LTR/Copia	1656	Yes
AT1TE44220	-	13506750	13507194	HELITRON2	RC/Helitron	445	Yes
AT1TE44225	-	13507195	13507779	ATHILA4B_LTR	LTR/Gypsy	585	Yes
AT1TE44230	-	13507780	13515964	ATGP1	LTR/Gypsy	8185	Yes
AT1TE44235	-	13515965	13517626	ATHILA4A	LTR/Gypsy	1662	Yes
AT1TE44240	-	13517653	13517708	ATHILA4A	LTR/Gypsy	56	Yes
AT1TE44250	-	13517763	13520558	ATHILA4	LTR/Gypsy	2796	Yes
AT1TE44255	-	13520559	13524125	HELITRONY2	RC/Helitron	3567	Yes
AT1TE44260	-	13524126	13524980	HELITRONY2	RC/Helitron	458	Yes
AT1TE44265	-	13525014	13527625	HELITRONY2	RC/Helitron	2612	Yes
AT1TE44275	-	13529503	13530335	ATREP11	RC/Helitron	833	Yes
AT1TE44290	-	13530737	13531562	ATREP10B	RC/Helitron	826	Yes
AT1TE44330	-	13544555	13544699	VANDAL16	DNA/MuDR	145	Yes
AT1TE44335	-	13545795	13545846	VANDAL16	DNA/MuDR	52	Yes
AT1TE44340	+	13548171	13548238	ATMUNX1	DNA/MuDR	68	Yes
AT1TE44345	+	13548239	13549729	HELITRONY1E	RC/Helitron	1491	Yes
AT1TE44380	+	13559846	13564825	ATCOPIA89	LTR/Copia	4980	Yes
AT1TE44385	+	13565366	13566361	ATREP10A	RC/Helitron	996	Yes
AT1TE44390	-	13566362	13566471	HELITRONY1C	RC/Helitron	110	Yes
AT1TE44395	-	13566472	13568163	ARNOLDY2	DNA/MuDR	1692	Yes
AT1TE44420	-	13570069	13570521	ATREP10B	RC/Helitron	453	Yes
AT1TE44425	+	13570522	13571376	ATREP10B	RC/Helitron	855	Yes
AT1TE44430	+	13571377	13572049	ATREP10A	RC/Helitron	673	Yes
AT1TE44435	-	13572050	13573262	HELITRONY3	RC/Helitron	1009	Yes
AT1TE44450	-	13573425	13576126	ATENSPM4	DNA/En-Spm	2737	Yes
AT1TE44455	-	13576127	13581525	ATENSPM2	DNA/En-Spm	5399	Yes
AT1TE44470	+	13581895	13582929	ATREP10B	RC/Helitron	1035	Yes
AT1TE44475	+	13582930	13583578	ATREP10D	RC/Helitron	649	Yes
AT1TE44485	+	13584484	13585600	ATREP10D	RC/Helitron	1117	Yes
AT1TE44490	-	13585937	13586834	HELITRONY3	RC/Helitron	898	Yes
AT1TE44505	-	13591767	13591828	ATREP13	RC/Helitron	62	Yes
AT1TE44510	+	13591829	13591985	ATHILA4A	LTR/Gypsy	157	Yes
AT1TE44515	-	13592632	13592819	HELITRON1	RC/Helitron	188	Yes
AT1TE44520	+	13592847	13593057	ATHILA4A	LTR/Gypsy	211	Yes
AT1TE44525	+	13593059	13597322	ATHILA4	LTR/Gypsy	4264	Yes
AT1TE44530	+	13597434	13597667	ATHILA4A	LTR/Gypsy	234	Yes
AT1TE44535	+	13597675	13599711	ATHILA4B_LTR	LTR/Gypsy	2037	Yes
AT1TE44540	+	13599712	13600943	ATHILA4A	LTR/Gypsy	1232	Yes
AT1TE44555	-	13601689	13603065	HELITRONY1B	RC/Helitron	1377	Yes
AT1TE44575	+	13606762	13607807	VANDAL18	DNA/MuDR	935	Yes
AT1TE44585	+	13612474	13612745	VANDAL18	DNA/MuDR	272	Yes
AT1TE44595	+	13616744	13616953	ATLINE1A	LINE/L1	210	Yes
AT1TE44600	+	13617362	13617633	TA11	LINE/L1	272	Yes
AT1TE44605	+	13617797	13623173	TA11	LINE/L1	2924	Yes
AT1TE44615	-	13621507	13622705	ATHILA4B_LTR	LTR/Gypsy	1199	Yes
AT1TE44620	+	13623194	13623304	TA11	LINE/L1	111	Yes
AT1TE44625	-	13623933	13624551	ATREP13	RC/Helitron	619	Yes
AT1TE44630	-	13625190	13632772	ATENSPM2	DNA/En-Spm	7623	Yes
AT1TE44640	-	13636666	13636804	HELITRONY2	RC/Helitron	139	Yes
AT1TE44645	-	13638202	13638303	ATREP3	RC/Helitron	102	Yes
AT1TE44660	-	13643189	13644511	ATLINE1_5	LINE/L1	1323	Yes
AT1TE44670	-	13644552	13648938	ATHILA6B	LTR/Gypsy	4389	Yes
AT1TE44675	-	13649002	13649326	ATHILA	LTR/Gypsy	325	Yes
AT1TE44680	-	13649327	13650463	ATHILA6B	LTR/Gypsy	1137	Yes
AT1TE44685	-	13650464	13650501	ATHILA6B	LTR/Gypsy	38	Yes
AT1TE44690	-	13650502	13654369	ATHILA2	LTR/Gypsy	3868	Yes
AT1TE44700	-	13654403	13654645	ATREP10D	RC/Helitron	243	Yes
AT1TE44705	-	13654646	13655611	HELITRONY1B	RC/Helitron	966	Yes
AT1TE44710	+	13656663	13656766	TNAT2A	DNA	104	Yes
AT1TE44715	+	13658879	13659269	ATREP4	RC/Helitron	391	Yes
AT1TE44720	+	13659273	13667557	ATGP1	LTR/Gypsy	8285	Yes
AT1TE44730	+	13668181	13669232	ATREP1	RC/Helitron	1052	Yes
AT1TE44750	-	13671169	13671663	ATHATN1	DNA/HAT	495	Yes
AT1TE44755	-	13674278	13674877	ATHATN7	DNA/HAT	600	Yes
AT1TE44760	+	13674917	13675271	BRODYAGA1	DNA/MuDR	355	Yes
AT1TE44765	+	13676765	13677268	ATLANTYS1	LTR/Gypsy	504	Yes
AT1TE44770	-	13677269	13680779	ATGP3	LTR/Gypsy	3511	Yes
AT1TE44775	+	13682262	13682800	ATLANTYS1	LTR/Gypsy	539	Yes
AT1TE44780	-	13684550	13684676	ATLINE1A	LINE/L1	127	Yes
AT1TE44790	-	13685403	13685867	ATTIR16T3A	DNA	465	Yes
AT1TE44820	+	13690655	13690718	TA11	LINE/L1	64	Yes
AT1TE44825	+	13690719	13693207	ATLINE1_4	LINE/L1	2489	Yes
AT1TE44830	+	13693208	13693309	ATLINE1_4	LINE/L1	102	Yes
AT1TE44855	-	13699680	13700601	ARNOLDY2	DNA/MuDR	922	Yes
AT1TE44875	-	13704117	13706547	ATDNAI26T9	DNA/MuDR	2431	Yes
AT1TE44885	+	13707000	13707423	ATREP10D	RC/Helitron	424	Yes
AT1TE44890	-	13707424	13708135	VANDAL21	DNA/MuDR	712	Yes
AT1TE44895	+	13708142	13709758	ATHILA5	LTR/Gypsy	1650	Yes
AT1TE44900	-	13709854	13710028	VANDAL21	DNA/MuDR	175	Yes
AT1TE44905	+	13711059	13712501	ATHILA2	LTR/Gypsy	1504	Yes
AT1TE44910	-	13712509	13714228	VANDAL21	DNA/MuDR	1718	Yes
AT1TE44915	-	13714229	13714597	VANDAL21	DNA/MuDR	321	Yes
AT1TE44920	-	13714598	13714755	VANDAL21	DNA/MuDR	158	Yes
AT1TE44925	-	13714763	13715002	ATHATN3A	DNA/HAT	240	Yes
AT1TE44930	-	13715003	13716730	VANDAL21	DNA/MuDR	1755	Yes
AT1TE44940	-	13717241	13718566	VANDAL17	DNA/MuDR	1326	Yes
AT1TE44945	+	13719500	13721663	ATGP8	LTR/Gypsy	1823	Yes
AT1TE44950	+	13719686	13720042	ATGP8	LTR/Gypsy	357	Yes
AT1TE44955	+	13721910	13721979	ATGP8	LTR/Gypsy	70	Yes
AT1TE44960	+	13722645	13722708	ATGP9B	LTR/Gypsy	64	Yes
AT1TE44965	+	13723190	13724194	ATGP9B	LTR/Gypsy	1005	Yes
AT1TE44970	+	13724567	13724619	ATGP9B	LTR/Gypsy	53	Yes
AT1TE44975	+	13725405	13725795	ATGP8	LTR/Gypsy	427	Yes
AT1TE44980	-	13725796	13728135	VANDAL17	DNA/MuDR	2340	Yes
AT1TE44985	+	13730391	13731324	ATIS112A	DNA/Harbinger	934	Yes
AT1TE44990	-	13731800	13732256	VANDAL17	DNA/MuDR	457	Yes
AT1TE44995	+	13732512	13732706	ATMU2	DNA/MuDR	195	Yes
AT1TE45010	+	13732970	13734491	ATENSPM9	DNA/En-Spm	1522	Yes
AT1TE45015	-	13734492	13734679	ATENSPM6	DNA/En-Spm	188	Yes
AT1TE45020	-	13734680	13743201	ATENSPM5	DNA/En-Spm	8522	Yes
AT1TE45025	+	13743518	13743864	ATENSPM5	DNA/En-Spm	347	Yes
AT1TE45030	+	13744170	13744515	ATENSPM2	DNA/En-Spm	346	Yes
AT1TE45035	+	13747238	13747657	ATENSPM6	DNA/En-Spm	420	Yes
AT1TE45045	+	13747816	13748091	ATMU10	DNA/MuDR	276	Yes
AT1TE45050	-	13748187	13748454	ATGP5	LTR/Gypsy	268	Yes
AT1TE45060	-	13749078	13750339	HELITRONY1E	RC/Helitron	1262	Yes
AT1TE45065	-	13750340	13750401	HELITRONY1E	RC/Helitron	62	Yes
AT1TE45070	+	13750402	13750457	HELITRON1	RC/Helitron	56	Yes
AT1TE45075	+	13750458	13751045	HELITRON1	RC/Helitron	588	Yes
AT1TE45080	+	13751046	13757083	HELITRON1	RC/Helitron	6038	Yes
AT1TE45090	+	13757123	13758799	HELITRON1	RC/Helitron	1677	Yes
AT1TE45095	-	13759680	13759975	ATREP3	RC/Helitron	296	Yes
AT1TE45120	+	13764318	13765814	HELITRONY2	RC/Helitron	1497	Yes
AT1TE45130	-	13768440	13768753	ATLANTYS2	LTR/Gypsy	314	Yes
AT1TE45135	+	13768754	13777586	ATHILA2	LTR/Gypsy	8908	Yes
AT1TE45145	-	13777611	13785849	ATLANTYS2	LTR/Gypsy	2706	Yes
AT1TE45150	-	13779966	13781169	ATHILA4B_LTR	LTR/Gypsy	1204	Yes
AT1TE45155	-	13781170	13782305	ATHILA4A	LTR/Gypsy	1159	Yes
AT1TE45160	-	13782306	13784780	ATHILA4	LTR/Gypsy	2475	Yes
AT1TE45165	-	13784781	13785497	ATHILA4B_LTR	LTR/Gypsy	717	Yes
AT1TE45170	+	13785859	13786684	ATGP5	LTR/Gypsy	826	Yes
AT1TE45175	+	13786685	13795195	ATHILA6A	LTR/Gypsy	8513	Yes
AT1TE45180	+	13795196	13796032	ATHILA6A	LTR/Gypsy	837	Yes
AT1TE45185	+	13796033	13796397	ATGP5	LTR/Gypsy	365	Yes
AT1TE45190	+	13796398	13796451	ATGP5	LTR/Gypsy	54	Yes
AT1TE45195	-	13796452	13796498	ATHILA2	LTR/Gypsy	47	Yes
AT1TE45200	-	13796499	13800080	ATHILA2	LTR/Gypsy	3582	Yes
AT1TE45205	-	13800081	13800666	ATHILA6B	LTR/Gypsy	586	Yes
AT1TE45210	-	13800667	13801784	ATHILA2	LTR/Gypsy	1118	Yes
AT1TE45215	-	13801785	13801876	ATHILA	LTR/Gypsy	92	Yes
AT1TE45220	+	13803949	13806829	HELITRON1	RC/Helitron	2885	Yes
AT1TE45235	-	13807672	13807787	ATREP3	RC/Helitron	116	Yes
AT1TE45240	-	13807788	13809671	HELITRONY1E	RC/Helitron	1884	Yes
AT1TE45260	+	13810196	13810903	ATREP15	RC/Helitron	708	Yes
AT1TE45265	-	13810904	13811477	ATREP2	RC/Helitron	574	Yes
AT1TE45280	+	13811963	13812763	ATREP11	RC/Helitron	801	Yes
AT1TE45285	-	13812904	13813117	ATCOPIA58	LTR/Copia	214	Yes
AT1TE45295	-	13813424	13813893	ATREP18	DNA	470	Yes
AT1TE45300	-	13813894	13813957	TNAT1A	DNA	64	Yes
AT1TE45315	+	13818560	13823827	ATGP3	LTR/Gypsy	5268	Yes
AT1TE45320	+	13823828	13823889	VANDAL16	DNA/MuDR	62	Yes
AT1TE45330	-	13825126	13826189	ATCOPIA41	LTR/Copia	1064	Yes
AT1TE45335	-	13826190	13826735	ATCOPIA42	LTR/Copia	546	Yes
AT1TE45340	-	13826736	13826780	ATCOPIA42	LTR/Copia	45	Yes
AT1TE45345	-	13827364	13827495	ATCOPIA42	LTR/Copia	132	Yes
AT1TE45350	-	13827496	13828484	ATCOPIA41	LTR/Copia	989	Yes
AT1TE45355	+	13828485	13832149	ATGP1	LTR/Gypsy	3665	Yes
AT1TE45360	-	13832176	13834264	ATCOPIA94	LTR/Copia	2089	Yes
AT1TE45365	-	13834265	13835790	ATCOPIA75	LTR/Copia	1526	Yes
AT1TE45370	-	13837843	13838008	RathE3_cons	RathE3_cons	166	Yes
AT1TE45375	-	13840025	13840159	ATENSPM3	DNA/En-Spm	135	Yes
AT1TE45380	-	13840160	13840729	ATENSPM7	DNA/En-Spm	570	Yes
AT1TE45385	-	13840762	13840830	ATENSPM7	DNA/En-Spm	69	Yes
AT1TE45390	-	13841052	13841405	ATGP10	LTR/Gypsy	354	Yes
AT1TE45395	-	13842619	13847118	ATENSPM7	DNA/En-Spm	4346	Yes
AT1TE45400	+	13849415	13849523	LIMPET1	DNA/MuDR	109	Yes
AT1TE45410	+	13849634	13850166	VANDAL5A	DNA/MuDR	533	Yes
AT1TE45415	+	13850479	13851106	ATDNAI27T9C	DNA/MuDR	628	Yes
AT1TE45425	+	13851265	13852459	LIMPET1	DNA/MuDR	847	Yes
AT1TE45430	-	13854430	13855683	ATLINE1A	LINE/L1	1254	Yes
AT1TE45445	-	13856963	13857723	ATREP6	RC/Helitron	761	Yes
AT1TE45455	-	13860028	13860223	TNAT1A	DNA	196	Yes
AT1TE45475	-	13862959	13864749	ATHILA6A	LTR/Gypsy	1791	Yes
AT1TE45480	+	13865723	13867368	HELITRONY3	RC/Helitron	1646	Yes
AT1TE45490	+	13869521	13869865	ATREP14	RC/Helitron	345	Yes
AT1TE45495	+	13869866	13870461	ATREP2	RC/Helitron	596	Yes
AT1TE45515	-	13873437	13876440	VANDAL21	DNA/MuDR	3011	Yes
AT1TE45530	-	13879035	13879890	ATREP2A	RC/Helitron	856	Yes
AT1TE45545	-	13881654	13882600	ATREP7	RC/Helitron	947	Yes
AT1TE45560	+	13883073	13890962	ATGP1	LTR/Gypsy	7888	Yes
AT1TE45570	-	13894164	13894969	ATDNA12T3_2	DNA	806	Yes
AT1TE45580	-	13895843	13895927	AT9NMU1	DNA/MuDR	85	Yes
AT1TE45585	+	13896255	13896396	RathE3_cons	RathE3_cons	142	Yes
AT1TE45610	+	13901101	13901961	META1	LTR/Copia	861	Yes
AT1TE45615	+	13901967	13902395	ATDNAI27T9A	DNA/MuDR	334	Yes
AT1TE45620	+	13902970	13903529	ATDNAI27T9B	DNA/MuDR	560	Yes
AT1TE45625	+	13903928	13904250	ATDNA1T9A	DNA/MuDR	323	Yes
AT1TE45630	+	13904684	13905141	ARNOLDY1	DNA/MuDR	458	Yes
AT1TE45635	+	13905142	13906966	ARNOLDY1	DNA/MuDR	1825	Yes
AT1TE45655	-	13908133	13908679	ATHPOGON1	DNA/Pogo	547	Yes
AT1TE45665	-	13908906	13910793	Unassigned	Unassigned	1888	Yes
AT1TE45670	+	13912834	13913517	ATHILA3	LTR/Gypsy	684	Yes
AT1TE45675	+	13913518	13913787	ATHILA6A	LTR/Gypsy	306	Yes
AT1TE45680	+	13913796	13915110	ATHILA0_I	LTR/Gypsy	916	Yes
AT1TE45690	+	13915111	13915199	ATHILA5	LTR/Gypsy	89	Yes
AT1TE45695	+	13915200	13917482	ATHILA3	LTR/Gypsy	2295	Yes
AT1TE45705	+	13917578	13919016	ATHILA3	LTR/Gypsy	1439	Yes
AT1TE45710	-	13920722	13922110	ATHILA2	LTR/Gypsy	1381	Yes
AT1TE45715	+	13922111	13925068	ATHILA4	LTR/Gypsy	2967	Yes
AT1TE45720	+	13925069	13928742	ATHILA4A	LTR/Gypsy	1149	Yes
AT1TE45730	+	13926981	13928028	BRODYAGA1A	DNA/MuDR	1048	Yes
AT1TE45735	+	13928743	13935988	ATHILA4D_LTR	LTR/Gypsy	2374	Yes
AT1TE45740	+	13929931	13930998	ATHILA4	LTR/Gypsy	1049	Yes
AT1TE45745	+	13931180	13931785	ATHILA4C	LTR/Gypsy	606	Yes
AT1TE45750	+	13931786	13934802	ATHILA4A	LTR/Gypsy	1426	Yes
AT1TE45760	+	13933043	13934088	BRODYAGA1A	DNA/MuDR	1046	Yes
AT1TE45765	+	13935989	13936045	ATHILA4A	LTR/Gypsy	57	Yes
AT1TE45770	+	13936046	13937056	ATHILA4	LTR/Gypsy	990	Yes
AT1TE45775	+	13937238	13937843	ATHILA4C	LTR/Gypsy	606	Yes
AT1TE45780	+	13937844	13939631	ATHILA4A	LTR/Gypsy	1788	Yes
AT1TE45785	+	13939978	13940762	ATENSPM2	DNA/En-Spm	785	Yes
AT1TE45790	-	13940763	13947032	ATHILA6A	LTR/Gypsy	6299	Yes
AT1TE45795	-	13947033	13950715	ATGP2	LTR/Gypsy	3377	Yes
AT1TE45800	-	13950718	13955653	ATLANTYS1	LTR/Gypsy	4970	Yes
AT1TE45805	+	13955654	13959379	TA1-2	LTR/Copia	3726	Yes
AT1TE45810	+	13959380	13959418	ATCOPIA66	LTR/Copia	39	Yes
AT1TE45815	-	13959438	13961274	ATLANTYS1	LTR/Gypsy	1837	Yes
AT1TE45820	-	13961275	13961618	ATHILA6A	LTR/Gypsy	344	Yes
AT1TE45835	+	13964706	13964828	TNAT1A	DNA	123	Yes
AT1TE45840	-	13966224	13966394	VANDAL3	DNA/MuDR	171	Yes
AT1TE45845	-	13966453	13967701	VANDAL3	DNA/MuDR	1248	Yes
AT1TE45850	-	13967736	13968110	ATLINEIII	LINE/L1	375	Yes
AT1TE45855	-	13968111	13979022	ATLINE2	LINE/L1	3973	Yes
AT1TE45860	+	13971993	13974028	ATGP2N	LTR/Gypsy	2036	Yes
AT1TE45870	-	13974846	13975522	ATENSPM9	DNA/En-Spm	677	Yes
AT1TE45880	-	13979029	13979086	ATREP11	RC/Helitron	58	Yes
AT1TE45885	-	13979218	13979451	ATDNAI27T9C	DNA/MuDR	234	Yes
AT1TE45890	+	13979609	13979640	ATREP4	RC/Helitron	32	Yes
AT1TE45895	-	13979641	13981876	HELITRONY1E	RC/Helitron	2236	Yes
AT1TE45920	-	13989502	13989573	ATREP11	RC/Helitron	72	Yes
AT1TE45925	+	13990141	13990253	RathE3_cons	RathE3_cons	113	Yes
AT1TE45930	+	13990254	13990465	ATREP7	RC/Helitron	212	Yes
AT1TE45940	+	13990557	13990642	ATMU1	DNA/MuDR	86	Yes
AT1TE45950	-	13991584	13991688	ATCOPIA28	LTR/Copia	105	Yes
AT1TE45955	-	13991689	13994017	ROMANIAT5	LTR/Copia	2229	Yes
AT1TE45960	-	13994018	13994948	ATCOPIA29	LTR/Copia	931	Yes
AT1TE45965	-	13994949	13996527	ATHILA8B	LTR/Gypsy	1579	Yes
AT1TE45970	-	13996687	13998078	ATCOPIA28	LTR/Copia	1392	Yes
AT1TE45975	+	14001040	14002187	ATREP10D	RC/Helitron	1148	Yes
AT1TE45985	+	14006701	14006832	ATDNA12T3_2	DNA	132	Yes
AT1TE45990	+	14006883	14007129	ATCOPIA12	LTR/Copia	247	Yes
AT1TE45995	+	14007337	14007772	ATCOPIA13	LTR/Copia	436	Yes
AT1TE46000	-	14007782	14008008	ATHILA8B	LTR/Gypsy	227	Yes
AT1TE46020	+	14009083	14009712	HELITRONY1D	RC/Helitron	630	Yes
AT1TE46025	-	14009713	14010075	ARNOLDY2	DNA/MuDR	363	Yes
AT1TE46030	-	14011340	14014304	ATREP11	RC/Helitron	2965	Yes
AT1TE46045	+	14017757	14018356	VANDAL4	DNA/MuDR	600	Yes
AT1TE46050	+	14018607	14018980	ATREP3	RC/Helitron	374	Yes
AT1TE46065	+	14021370	14024147	ATGP3	LTR/Gypsy	2778	Yes
AT1TE46070	+	14024148	14024216	ATGP3	LTR/Gypsy	69	Yes
AT1TE46085	+	14031014	14032112	ATREP3	RC/Helitron	1099	Yes
AT1TE46090	-	14032113	14032437	ATENSPM3	DNA/En-Spm	325	Yes
AT1TE46095	-	14033278	14038199	ATREP3	RC/Helitron	1724	Yes
AT1TE46120	-	14042047	14042700	META1	LTR/Copia	654	Yes
AT1TE46125	-	14042701	14042774	ATHPOGON3	DNA/Pogo	74	Yes
AT1TE46130	-	14043265	14043720	ATENSPM2	DNA/En-Spm	456	Yes
AT1TE46135	-	14043721	14043937	ATDNA2T9B	DNA/MuDR	217	Yes
AT1TE46140	+	14044362	14045934	ATHILA	LTR/Gypsy	1573	Yes
AT1TE46150	-	14046610	14047062	VANDAL3	DNA/MuDR	453	Yes
AT1TE46155	-	14049537	14049673	VANDAL3	DNA/MuDR	137	Yes
AT1TE46165	+	14051978	14052576	ATREP15	RC/Helitron	599	Yes
AT1TE46170	+	14053505	14054914	ATLINE1_4	LINE/L1	1410	Yes
AT1TE46180	-	14056417	14058432	VANDAL3	DNA/MuDR	1892	Yes
AT1TE46190	+	14059070	14060612	ATHILA2	LTR/Gypsy	1543	Yes
AT1TE46195	-	14060613	14060828	ATENSPM2	DNA/En-Spm	216	Yes
AT1TE46200	-	14060829	14061200	ATCOPIA94	LTR/Copia	372	Yes
AT1TE46205	-	14061488	14061769	ATHILA4C	LTR/Gypsy	282	Yes
AT1TE46210	-	14062094	14062288	ATHILA4A	LTR/Gypsy	195	Yes
AT1TE46215	+	14062307	14063914	ATHILA8A	LTR/Gypsy	1608	Yes
AT1TE46220	-	14064357	14067482	ATIS112A	DNA/Harbinger	2362	Yes
AT1TE46230	+	14069500	14070821	ATHAT1	DNA/HAT	1322	Yes
AT1TE46235	+	14070822	14075427	ATENSPM9	DNA/En-Spm	4598	Yes
AT1TE46245	+	14075464	14076385	ATHAT1	DNA/HAT	922	Yes
AT1TE46250	+	14076511	14076682	SIMPLEHAT2	DNA/HAT	172	Yes
AT1TE46255	-	14076943	14080234	ATHILA4A	LTR/Gypsy	3293	Yes
AT1TE46260	+	14080251	14082586	ATLINEIII	LINE/L1	1813	Yes
AT1TE46265	+	14082587	14094068	ATHILA6B	LTR/Gypsy	11482	Yes
AT1TE46270	+	14094069	14097504	ATLINEIII	LINE/L1	2000	Yes
AT1TE46275	-	14095842	14096232	ATHAT1	DNA/HAT	391	Yes
AT1TE46280	-	14096233	14096296	ATHAT1	DNA/HAT	64	Yes
AT1TE46290	+	14097592	14097911	ATLINE1_3A	LINE/L1	320	Yes
AT1TE46295	-	14097912	14098542	ATHILA4A	LTR/Gypsy	631	Yes
AT1TE46300	-	14098543	14098633	ATHILA3	LTR/Gypsy	91	Yes
AT1TE46305	-	14098634	14101812	ATHILA0_I	LTR/Gypsy	3179	Yes
AT1TE46310	-	14101823	14107573	ATHILA3	LTR/Gypsy	4742	Yes
AT1TE46315	-	14102480	14102760	ATHILA0_I	LTR/Gypsy	281	Yes
AT1TE46320	-	14104486	14104536	ATHILA3	LTR/Gypsy	51	Yes
AT1TE46325	-	14107574	14108708	ATHILA4A	LTR/Gypsy	1148	Yes
AT1TE46330	-	14109014	14112560	ATIS112A	DNA/Harbinger	3323	Yes
AT1TE46335	-	14113719	14114341	ATHILA8A	LTR/Gypsy	623	Yes
AT1TE46340	-	14114369	14114464	ATHILA4C	LTR/Gypsy	96	Yes
AT1TE46350	-	14114771	14115220	ATHILA7	LTR/Gypsy	450	Yes
AT1TE46355	-	14116034	14116840	ATHILA6B	LTR/Gypsy	807	Yes
AT1TE46360	-	14117385	14117657	ATCOPIA94	LTR/Copia	273	Yes
AT1TE46365	-	14117912	14118195	ATHILA4C	LTR/Gypsy	284	Yes
AT1TE46370	-	14118614	14118975	ATENSPM2	DNA/En-Spm	362	Yes
AT1TE46375	+	14120423	14121025	Unassigned	Unassigned	603	Yes
AT1TE46380	-	14121532	14121719	ATHILA2	LTR/Gypsy	188	Yes
AT1TE46385	-	14121720	14125084	ATHILA2	LTR/Gypsy	3365	Yes
AT1TE46390	-	14125085	14127032	ATHILA6B	LTR/Gypsy	1992	Yes
AT1TE46395	-	14127035	14128352	ATHILA2	LTR/Gypsy	1318	Yes
AT1TE46400	-	14129670	14129760	TA1-2	LTR/Copia	91	Yes
AT1TE46405	-	14129761	14134840	ATCOPIA66	LTR/Copia	5080	Yes
AT1TE46415	+	14139230	14139495	ATLINE1_2	LINE/L1	266	Yes
AT1TE46420	+	14139496	14139675	ATDNAI27T9C	DNA/MuDR	180	Yes
AT1TE46425	+	14139734	14139876	ATDNAI27T9A	DNA/MuDR	143	Yes
AT1TE46430	+	14140133	14140939	VANDAL4	DNA/MuDR	814	Yes
AT1TE46445	-	14144307	14145694	ATLINE2	LINE/L1	1388	Yes
AT1TE46455	-	14146257	14147510	ATREP4	RC/Helitron	1254	Yes
AT1TE46475	-	14151222	14151753	ATLINE1A	LINE/L1	532	Yes
AT1TE46480	-	14151754	14152529	ATREP3	RC/Helitron	776	Yes
AT1TE46485	+	14152940	14153264	ATDNA12T3_2	DNA	325	Yes
AT1TE46490	+	14153457	14154863	ATREP4	RC/Helitron	1407	Yes
AT1TE46495	-	14156210	14157394	ATREP6	RC/Helitron	1185	Yes
AT1TE46500	+	14157395	14158404	ATREP10D	RC/Helitron	1010	Yes
AT1TE46510	+	14162169	14163600	ATREP4	RC/Helitron	1225	Yes
AT1TE46515	+	14163339	14163545	ATDNATA1	DNA/Mariner	207	Yes
AT1TE46520	+	14165867	14166066	RathE3_cons	RathE3_cons	200	Yes
AT1TE46525	-	14166589	14167105	HELITRONY3	RC/Helitron	517	Yes
AT1TE46530	-	14167106	14167369	DT1	DNA/Mariner	264	Yes
AT1TE46540	+	14167482	14169076	HELITRONY1D	RC/Helitron	1595	Yes
AT1TE46545	+	14169506	14169611	RathE1_cons	RathE1_cons	106	Yes
AT1TE46575	-	14178069	14183542	ATHILA2	LTR/Gypsy	5454	Yes
AT1TE46585	-	14183785	14183995	ATHILA2	LTR/Gypsy	211	Yes
AT1TE46590	-	14185173	14185426	HARBINGER	DNA/Harbinger	254	Yes
AT1TE46595	-	14185991	14186048	VANDAL7	DNA/MuDR	58	Yes
AT1TE46600	-	14186049	14186771	ATREP1	RC/Helitron	723	Yes
AT1TE46610	-	14186800	14187334	VANDAL7	DNA/MuDR	386	Yes
AT1TE46615	+	14187335	14187468	VANDAL7	DNA/MuDR	134	Yes
AT1TE46620	+	14187558	14188058	VANDAL7	DNA/MuDR	501	Yes
AT1TE46625	+	14188117	14193130	VANDAL8	DNA/MuDR	5014	Yes
AT1TE46630	-	14193585	14194819	Unassigned	Unassigned	1235	Yes
AT1TE46635	-	14196923	14206946	ATLANTYS1	LTR/Gypsy	10109	Yes
AT1TE46640	+	14207139	14208348	ATHILA4	LTR/Gypsy	1210	Yes
AT1TE46645	+	14208774	14211194	ATHILA4	LTR/Gypsy	2421	Yes
AT1TE46650	+	14211195	14212645	ATHILA4A	LTR/Gypsy	1451	Yes
AT1TE46655	+	14212646	14212686	ATHILA4B_LTR	LTR/Gypsy	41	Yes
AT1TE46660	+	14212699	14214745	VANDAL3	DNA/MuDR	2062	Yes
AT1TE46665	-	14214747	14225656	ATHILA3	LTR/Gypsy	10854	Yes
AT1TE46670	-	14222136	14222170	ATHILA3	LTR/Gypsy	35	Yes
AT1TE46680	+	14225657	14226700	VANDAL3	DNA/MuDR	1044	Yes
AT1TE46685	+	14226701	14230059	ATHILA2	LTR/Gypsy	3359	Yes
AT1TE46690	+	14230071	14242310	ATHILA7	LTR/Gypsy	3695	Yes
AT1TE46700	+	14232764	14235750	ATHILA	LTR/Gypsy	2952	Yes
AT1TE46710	+	14235751	14236844	ATHILA6B	LTR/Gypsy	1094	Yes
AT1TE46715	+	14236845	14237008	ATHILA2	LTR/Gypsy	164	Yes
AT1TE46725	+	14237029	14237449	ATHILA	LTR/Gypsy	421	Yes
AT1TE46730	+	14237450	14237483	ATHILA2	LTR/Gypsy	34	Yes
AT1TE46735	+	14237574	14241004	ATHILA	LTR/Gypsy	3435	Yes
AT1TE46740	+	14241007	14241178	ATHILA6B	LTR/Gypsy	172	Yes
AT1TE46745	+	14241179	14241202	ATHILA6A	LTR/Gypsy	24	Yes
AT1TE46750	+	14242311	14242403	ATHILA6B	LTR/Gypsy	93	Yes
AT1TE46755	+	14242404	14248337	ATHILA2	LTR/Gypsy	5431	Yes
AT1TE46760	+	14248338	14248936	ATHILA2	LTR/Gypsy	599	Yes
AT1TE46765	+	14248937	14255843	ATHILA2	LTR/Gypsy	6907	Yes
AT1TE46770	-	14255844	14257875	ATHILA2	LTR/Gypsy	2032	Yes
AT1TE46775	-	14257876	14259091	ATHILA6B	LTR/Gypsy	1216	Yes
AT1TE46780	-	14259092	14261082	ATHILA2	LTR/Gypsy	1991	Yes
AT1TE46785	+	14261083	14261587	ATHILA0_I	LTR/Gypsy	505	Yes
AT1TE46790	-	14261588	14262179	ATHILA2	LTR/Gypsy	592	Yes
AT1TE46795	+	14262180	14263528	ATENSPM5	DNA/En-Spm	1349	Yes
AT1TE46805	-	14263552	14273951	ATHILA3	LTR/Gypsy	8970	Yes
AT1TE46810	-	14267046	14268443	ATHILA3	LTR/Gypsy	1398	Yes
AT1TE46825	+	14273956	14277544	VANDAL3	DNA/MuDR	3597	Yes
AT1TE46830	-	14277551	14282138	HELITRON4	RC/Helitron	2953	Yes
AT1TE46835	-	14280175	14281809	ATHILA0_I	LTR/Gypsy	1635	Yes
AT1TE46840	-	14282300	14282371	ATLANTYS3	LTR/Gypsy	72	Yes
AT1TE46845	-	14282413	14282638	ATLANTYS2	LTR/Gypsy	226	Yes
AT1TE46850	-	14282909	14283310	ATLANTYS2	LTR/Gypsy	402	Yes
AT1TE46860	-	14286370	14286439	ATLANTYS3	LTR/Gypsy	70	Yes
AT1TE46865	-	14286480	14286705	ATLANTYS2	LTR/Gypsy	226	Yes
AT1TE46870	-	14287085	14287757	HELITRON4	RC/Helitron	673	Yes
AT1TE46880	+	14287804	14288391	ATHATN1	DNA/HAT	588	Yes
AT1TE46890	+	14289036	14289526	ATHATN1	DNA/HAT	491	Yes
AT1TE46900	+	14292522	14293012	ATHATN1	DNA/HAT	491	Yes
AT1TE46915	-	14296180	14296518	HELITRONY3	RC/Helitron	339	Yes
AT1TE46920	-	14296519	14296549	ATREP10B	RC/Helitron	31	Yes
AT1TE46925	-	14296550	14297935	ATREP10A	RC/Helitron	1386	Yes
AT1TE46930	-	14297936	14297991	ATREP10B	RC/Helitron	56	Yes
AT1TE46935	-	14297992	14298031	ATREP10C	RC/Helitron	40	Yes
AT1TE46940	+	14298032	14298666	ATHATN7	DNA/HAT	635	Yes
AT1TE46945	-	14298667	14298785	ATREP10A	RC/Helitron	119	Yes
AT1TE46950	-	14298786	14300271	ATREP3	RC/Helitron	1486	Yes
AT1TE46960	+	14301649	14302414	ATENSPM9	DNA/En-Spm	766	Yes
AT1TE46970	+	14302527	14302868	ATENSPM9	DNA/En-Spm	342	Yes
AT1TE46980	+	14303325	14303468	ATREP15	RC/Helitron	144	Yes
AT1TE46985	+	14303469	14303552	ATREP3	RC/Helitron	84	Yes
AT1TE46990	-	14303553	14305530	ATREP3	RC/Helitron	1978	Yes
AT1TE46995	-	14307040	14307208	ATHAT1	DNA/HAT	169	Yes
AT1TE47005	-	14308461	14309469	ATREP3	RC/Helitron	1009	Yes
AT1TE47010	+	14309470	14309681	ARNOLDY1	DNA/MuDR	212	Yes
AT1TE47015	-	14309742	14310150	ATHILA4	LTR/Gypsy	409	Yes
AT1TE47020	+	14310437	14311679	VANDAL3	DNA/MuDR	1243	Yes
AT1TE47030	+	14311723	14311841	VANDAL3	DNA/MuDR	119	Yes
AT1TE47035	+	14311851	14327652	ATHILA4C	LTR/Gypsy	9702	Yes
AT1TE47040	+	14312044	14312448	ATHILA4C	LTR/Gypsy	405	Yes
AT1TE47045	+	14315153	14315189	ATHILA2	LTR/Gypsy	37	Yes
AT1TE47050	+	14315190	14320850	ATHILA2	LTR/Gypsy	5654	Yes
AT1TE47070	+	14327653	14327704	ATHILA4C	LTR/Gypsy	52	Yes
AT1TE47075	+	14327708	14328119	VANDAL3	DNA/MuDR	412	Yes
AT1TE47080	+	14328156	14329803	ATHILA	LTR/Gypsy	1648	Yes
AT1TE47085	+	14330005	14330413	VANDAL3	DNA/MuDR	409	Yes
AT1TE47095	-	14331005	14332548	ATHILA5	LTR/Gypsy	1544	Yes
AT1TE47100	-	14334055	14334330	HARBINGER	DNA/Harbinger	276	Yes
AT1TE47105	+	14334336	14340693	ATHILA2	LTR/Gypsy	6358	Yes
AT1TE47110	+	14340694	14341290	ATHILA2	LTR/Gypsy	597	Yes
AT1TE47115	-	14341291	14341670	ATHILA4A	LTR/Gypsy	380	Yes
AT1TE47125	+	14341712	14344568	ATHILA3	LTR/Gypsy	2796	Yes
AT1TE47130	+	14344642	14344834	ATHILA0_I	LTR/Gypsy	193	Yes
AT1TE47135	+	14345242	14346432	ATHILA5	LTR/Gypsy	1191	Yes
AT1TE47140	+	14346433	14346915	ATHILA5	LTR/Gypsy	450	Yes
AT1TE47145	+	14346918	14349130	ATHILA3	LTR/Gypsy	2213	Yes
AT1TE47150	+	14349623	14349676	ATHILA7	LTR/Gypsy	54	Yes
AT1TE47155	+	14349677	14350162	ATHILA4D_LTR	LTR/Gypsy	486	Yes
AT1TE47160	+	14350163	14350415	ATCOPIA94	LTR/Copia	253	Yes
AT1TE47165	+	14350416	14350625	ATHILA7A	LTR/Gypsy	210	Yes
AT1TE47170	+	14350868	14350911	ATHILA0_I	LTR/Gypsy	44	Yes
AT1TE47175	+	14350912	14352041	ATHILA8B	LTR/Gypsy	1130	Yes
AT1TE47180	+	14352046	14352150	ATHILA3	LTR/Gypsy	105	Yes
AT1TE47185	+	14352575	14352605	ATHILA6B	LTR/Gypsy	31	Yes
AT1TE47190	+	14352606	14353475	ATHILA7	LTR/Gypsy	575	Yes
AT1TE47195	+	14353180	14353977	ATHILA7A	LTR/Gypsy	167	Yes
AT1TE47200	+	14353978	14354438	ATHILA8A	LTR/Gypsy	461	Yes
AT1TE47205	+	14354865	14354918	ATHILA7	LTR/Gypsy	54	Yes
AT1TE47210	+	14354919	14355403	ATHILA4D_LTR	LTR/Gypsy	485	Yes
AT1TE47215	+	14355404	14355644	ATCOPIA94	LTR/Copia	241	Yes
AT1TE47220	+	14355645	14356801	ATHILA3	LTR/Gypsy	1157	Yes
AT1TE47225	-	14356802	14357624	ATHILA4A	LTR/Gypsy	823	Yes
AT1TE47230	-	14357678	14358254	ATHILA4	LTR/Gypsy	577	Yes
AT1TE47235	-	14358255	14362049	ATHILA4	LTR/Gypsy	3239	Yes
AT1TE47240	+	14359721	14360155	ATCOPIA69	LTR/Copia	435	Yes
AT1TE47245	-	14362050	14362267	ATHILA4B_LTR	LTR/Gypsy	218	Yes
AT1TE47250	-	14364134	14364203	ATHILA2	LTR/Gypsy	70	Yes
AT1TE47255	+	14364204	14365893	ATHILA3	LTR/Gypsy	1690	Yes
AT1TE47260	-	14365895	14366400	ATHILA2	LTR/Gypsy	506	Yes
AT1TE47265	-	14366401	14367659	ATDNA12T3A	DNA	1166	Yes
AT1TE47275	-	14367660	14368377	ATLANTYS2	LTR/Gypsy	718	Yes
AT1TE47280	+	14368381	14375118	ATHILA0_I	LTR/Gypsy	6771	Yes
AT1TE47285	-	14375119	14375385	ATLANTYS2	LTR/Gypsy	263	Yes
AT1TE47290	+	14375398	14375766	ATHILA0_I	LTR/Gypsy	369	Yes
AT1TE47295	-	14375773	14377214	ATHILA2	LTR/Gypsy	1442	Yes
AT1TE47300	+	14379072	14379255	ATGP10	LTR/Gypsy	184	Yes
AT1TE47305	-	14379492	14381177	ATHILA2	LTR/Gypsy	1686	Yes
AT1TE47310	+	14381353	14381662	VANDAL3	DNA/MuDR	267	Yes
AT1TE47315	+	14381663	14383424	ATHILA4C	LTR/Gypsy	1762	Yes
AT1TE47320	-	14383425	14383837	ATHILA2	LTR/Gypsy	413	Yes
AT1TE47325	+	14383838	14384611	ATHILA2	LTR/Gypsy	774	Yes
AT1TE47330	-	14384612	14384991	ATHILA4A	LTR/Gypsy	380	Yes
AT1TE47340	+	14385033	14390221	ATHILA3	LTR/Gypsy	5139	Yes
AT1TE47345	+	14388482	14388531	ATHILA0_I	LTR/Gypsy	50	Yes
AT1TE47350	+	14390295	14390487	ATHILA0_I	LTR/Gypsy	193	Yes
AT1TE47355	+	14390895	14392085	ATHILA5	LTR/Gypsy	1191	Yes
AT1TE47360	+	14392086	14392568	ATHILA5	LTR/Gypsy	450	Yes
AT1TE47365	+	14392569	14394783	ATHILA3	LTR/Gypsy	2215	Yes
AT1TE47370	+	14395276	14395329	ATHILA7	LTR/Gypsy	54	Yes
AT1TE47375	+	14395330	14395815	ATHILA4D_LTR	LTR/Gypsy	486	Yes
AT1TE47380	+	14395816	14396068	ATCOPIA94	LTR/Copia	253	Yes
AT1TE47385	+	14396069	14396278	ATHILA7A	LTR/Gypsy	210	Yes
AT1TE47390	+	14396521	14396564	ATHILA0_I	LTR/Gypsy	44	Yes
AT1TE47395	+	14396565	14397694	ATHILA8B	LTR/Gypsy	1130	Yes
AT1TE47400	+	14397699	14397803	ATHILA3	LTR/Gypsy	105	Yes
AT1TE47405	+	14398228	14398258	ATHILA6B	LTR/Gypsy	31	Yes
AT1TE47410	+	14398259	14399128	ATHILA7	LTR/Gypsy	575	Yes
AT1TE47415	+	14398833	14399630	ATHILA7A	LTR/Gypsy	167	Yes
AT1TE47420	+	14399631	14400091	ATHILA8A	LTR/Gypsy	461	Yes
AT1TE47425	+	14400518	14400571	ATHILA7A	LTR/Gypsy	54	Yes
AT1TE47430	+	14400572	14401056	ATHILA4D_LTR	LTR/Gypsy	485	Yes
AT1TE47435	+	14401057	14401297	ATCOPIA94	LTR/Copia	241	Yes
AT1TE47440	+	14401298	14402454	ATHILA0_I	LTR/Gypsy	1157	Yes
AT1TE47445	-	14402455	14403277	ATHILA4A	LTR/Gypsy	823	Yes
AT1TE47450	-	14403331	14403907	ATHILA4	LTR/Gypsy	577	Yes
AT1TE47455	-	14403908	14407702	ATHILA4	LTR/Gypsy	3239	Yes
AT1TE47460	+	14405374	14405808	ATCOPIA69	LTR/Copia	435	Yes
AT1TE47465	-	14407703	14407920	ATHILA4B_LTR	LTR/Gypsy	218	Yes
AT1TE47470	-	14409787	14409856	ATHILA2	LTR/Gypsy	70	Yes
AT1TE47475	+	14409857	14411546	ATHILA3	LTR/Gypsy	1690	Yes
AT1TE47480	-	14411548	14412053	ATHILA2	LTR/Gypsy	506	Yes
AT1TE47485	-	14412054	14413312	ATDNA12T3A	DNA	1166	Yes
AT1TE47495	-	14413313	14414030	ATLANTYS2	LTR/Gypsy	718	Yes
AT1TE47500	+	14414031	14420771	ATHILA0_I	LTR/Gypsy	6750	Yes
AT1TE47505	-	14420772	14421038	ATLANTYS2	LTR/Gypsy	263	Yes
AT1TE47510	+	14421051	14421419	ATHILA3	LTR/Gypsy	369	Yes
AT1TE47515	-	14421426	14422867	ATHILA2	LTR/Gypsy	1442	Yes
AT1TE47520	+	14424725	14424908	ATGP10	LTR/Gypsy	184	Yes
AT1TE47525	-	14425145	14426830	ATHILA2	LTR/Gypsy	1686	Yes
AT1TE47530	+	14427006	14427315	VANDAL3	DNA/MuDR	267	Yes
AT1TE47535	+	14427318	14427921	ATHILA4C	LTR/Gypsy	604	Yes
AT1TE47540	+	14427922	14449178	ATHILA4C	LTR/Gypsy	8746	Yes
AT1TE47545	-	14429068	14430800	ATHILA2	LTR/Gypsy	1733	Yes
AT1TE47550	+	14432223	14442952	ATHILA2	LTR/Gypsy	10766	Yes
AT1TE47570	+	14449179	14451469	ATHILA2	LTR/Gypsy	2291	Yes
AT1TE47575	-	14451471	14451891	ATHILA4A	LTR/Gypsy	421	Yes
AT1TE47580	+	14451911	14457104	ATHILA3	LTR/Gypsy	5144	Yes
AT1TE47585	+	14455365	14455414	ATHILA0_I	LTR/Gypsy	50	Yes
AT1TE47590	+	14457178	14457370	ATHILA0_I	LTR/Gypsy	193	Yes
AT1TE47595	+	14457778	14459459	ATHILA5	LTR/Gypsy	1609	Yes
AT1TE47600	+	14458838	14458884	ATHILA5	LTR/Gypsy	47	Yes
AT1TE47605	+	14459460	14461676	ATHILA3	LTR/Gypsy	2217	Yes
AT1TE47610	+	14462782	14463254	ATHILA6B	LTR/Gypsy	473	Yes
AT1TE47615	+	14463363	14463466	ATHILA7A	LTR/Gypsy	104	Yes
AT1TE47620	+	14463536	14463664	ATHILA4A	LTR/Gypsy	129	Yes
AT1TE47625	+	14464100	14464209	ATHILA8A	LTR/Gypsy	110	Yes
AT1TE47630	+	14464210	14465550	ATHILA8A	LTR/Gypsy	719	Yes
AT1TE47635	+	14466175	14466419	ATCOPIA94	LTR/Copia	245	Yes
AT1TE47640	+	14466420	14467530	ATHILA3	LTR/Gypsy	1111	Yes
AT1TE47645	-	14467538	14468313	ATHILA4A	LTR/Gypsy	776	Yes
AT1TE47650	-	14468418	14468752	ATHILA4	LTR/Gypsy	342	Yes
AT1TE47655	-	14468753	14472769	ATHILA4	LTR/Gypsy	3458	Yes
AT1TE47660	+	14470211	14470653	ATCOPIA69	LTR/Copia	443	Yes
AT1TE47670	-	14474642	14474711	ATHILA2	LTR/Gypsy	70	Yes
AT1TE47675	+	14474712	14476323	ATHILA3	LTR/Gypsy	1612	Yes
AT1TE47680	-	14476325	14476830	ATHILA2	LTR/Gypsy	506	Yes
AT1TE47685	-	14476831	14478089	ATDNA12T3A	DNA	1166	Yes
AT1TE47690	-	14478090	14478727	ATLANTYS2	LTR/Gypsy	638	Yes
AT1TE47695	+	14478733	14478943	ATHILA3	LTR/Gypsy	213	Yes
AT1TE47700	-	14478944	14480394	ATHILA2	LTR/Gypsy	1451	Yes
AT1TE47705	+	14481779	14481962	ATGP10	LTR/Gypsy	184	Yes
AT1TE47710	-	14482199	14483890	ATHILA2	LTR/Gypsy	1692	Yes
AT1TE47715	+	14484872	14486672	ATHILA8A	LTR/Gypsy	1799	Yes
AT1TE47720	+	14487437	14492869	ATHILA2	LTR/Gypsy	1709	Yes
AT1TE47725	-	14488373	14489795	ATHILA2	LTR/Gypsy	1423	Yes
AT1TE47730	+	14489797	14491652	ATHILA6A	LTR/Gypsy	1856	Yes
AT1TE47735	-	14491671	14492096	ATHILA2	LTR/Gypsy	426	Yes
AT1TE47740	+	14492883	14493182	ATHILA2	LTR/Gypsy	300	Yes
AT1TE47745	+	14493183	14493851	ATHILA6A	LTR/Gypsy	669	Yes
AT1TE47750	+	14493852	14498848	ATHILA2	LTR/Gypsy	5005	Yes
AT1TE47760	+	14499173	14499493	ATHILA2	LTR/Gypsy	321	Yes
AT1TE47765	+	14499494	14502836	ATHILA2	LTR/Gypsy	3342	Yes
AT1TE47770	+	14502837	14502952	ATHILA0_I	LTR/Gypsy	116	Yes
[truncated: 29,191 more rows]

## Sheet: Sheet-3-Families
Sheet 3: TE families from the TAIR annotation.
ID (TE Family)	TE Super Family	TE Class	Has at least one TE copy considered Young and Intact in Sheet 1?	Detected above expression threshold for DESeq2 analysis?	Considered differentially regulated at adjusted-p-value < 0.01 in DESeq2 analysis?
ARNOLD1	MuDR	DNA	yes	yes	yes
ARNOLD2	MuDR	DNA	yes	yes	yes
ARNOLD3	MuDR	DNA	yes	yes	yes
ARNOLD4	MuDR	DNA	yes	yes	yes
ARNOLDY1	MuDR	DNA	yes	yes	yes
ARNOLDY2	MuDR	DNA	yes	yes	yes
AT9MU1	MuDR	DNA	yes	yes	yes
AT9NMU1	MuDR	DNA	yes	yes	yes
AT9TSD1	MuDR	DNA	yes	yes	yes
ATCOPIA1	Copia	LTR	yes	yes	yes
ATCOPIA10	Copia	LTR	yes	yes	yes
ATCOPIA11	Copia	LTR	yes	yes	yes
ATCOPIA12	Copia	LTR	yes	yes	yes
ATCOPIA13	Copia	LTR	yes	yes	yes
ATCOPIA14	Copia	LTR	yes	yes	yes
ATCOPIA15	Copia	LTR	yes	yes	yes
ATCOPIA16	Copia	LTR	yes	yes	yes
ATCOPIA17	Copia	LTR	yes	yes	yes
ATCOPIA18	Copia	LTR	yes	yes	yes
ATCOPIA18A	Copia	LTR	yes	yes	yes
ATCOPIA19	Copia	LTR	yes	yes	yes
ATCOPIA2	Copia	LTR	yes	yes	yes
ATCOPIA20	Copia	LTR	yes	yes	yes
ATCOPIA21	Copia	LTR	yes	yes	yes
ATCOPIA22	Copia	LTR	yes	yes	yes
ATCOPIA23	Copia	LTR	yes	yes	yes
ATCOPIA24	Copia	LTR	yes	yes	yes
ATCOPIA25	Copia	LTR	yes	yes	yes
ATCOPIA26	Copia	LTR	yes	yes	yes
ATCOPIA27	Copia	LTR	yes	yes	yes
ATCOPIA28	Copia	LTR	yes	yes	yes
ATCOPIA29	Copia	LTR	yes	yes	yes
ATCOPIA3	Copia	LTR	yes	yes	yes
ATCOPIA30	Copia	LTR	yes	yes	yes
ATCOPIA31	Copia	LTR	yes	yes	yes
ATCOPIA31A	Copia	LTR	yes	yes	yes
ATCOPIA32	Copia	LTR	yes	yes	yes
ATCOPIA32B	Copia	LTR	yes	yes	yes
ATCOPIA33	Copia	LTR	yes	yes	yes
ATCOPIA34	Copia	LTR	yes	yes	yes
ATCOPIA35	Copia	LTR	yes	yes	yes
ATCOPIA36	Copia	LTR	yes	yes	yes
ATCOPIA37	Copia	LTR	yes	yes	yes
ATCOPIA38	Copia	LTR	yes	yes	yes
ATCOPIA38A	Copia	LTR	yes	yes	yes
ATCOPIA38B	Copia	LTR	yes	yes	yes
ATCOPIA39	Copia	LTR	yes	yes	yes
ATCOPIA4	Copia	LTR	yes	yes	yes
ATCOPIA40	Copia	LTR	yes	yes	yes
ATCOPIA41	Copia	LTR	yes	yes	yes
ATCOPIA42	Copia	LTR	yes	yes	yes
ATCOPIA43	Copia	LTR	yes	yes	yes
ATCOPIA44	Copia	LTR	yes	yes	yes
ATCOPIA45	Copia	LTR	yes	yes	yes
ATCOPIA46	Copia	LTR	yes	yes	yes
ATCOPIA47	Copia	LTR	yes	yes	yes
ATCOPIA48	Copia	LTR	yes	yes	yes
ATCOPIA49	Copia	LTR	yes	yes	yes
ATCOPIA5	Copia	LTR	yes	yes	yes
ATCOPIA50	Copia	LTR	yes	yes	yes
ATCOPIA51	Copia	LTR	yes	yes	yes
ATCOPIA52	Copia	LTR	yes	yes	yes
ATCOPIA53	Copia	LTR	yes	yes	yes
ATCOPIA54	Copia	LTR	yes	yes	yes
ATCOPIA55	Copia	LTR	yes	yes	yes
ATCOPIA56	Copia	LTR	yes	yes	yes
ATCOPIA57	Copia	LTR	yes	yes	yes
ATCOPIA58	Copia	LTR	yes	yes	yes
ATCOPIA59	Copia	LTR	yes	yes	yes
ATCOPIA6	Copia	LTR	no	no	no
ATCOPIA60	Copia	LTR	yes	yes	yes
ATCOPIA61	Copia	LTR	yes	yes	yes
ATCOPIA62	Copia	LTR	yes	yes	yes
ATCOPIA63	Copia	LTR	yes	yes	yes
ATCOPIA64	Copia	LTR	yes	yes	yes
ATCOPIA65	Copia	LTR	yes	yes	yes
ATCOPIA65A	Copia	LTR	yes	yes	yes
ATCOPIA66	Copia	LTR	yes	yes	yes
ATCOPIA67	Copia	LTR	yes	yes	yes
ATCOPIA68	Copia	LTR	yes	yes	yes
ATCOPIA69	Copia	LTR	yes	yes	yes
ATCOPIA7	Copia	LTR	yes	yes	yes
ATCOPIA70	Copia	LTR	yes	yes	yes
ATCOPIA71	Copia	LTR	yes	yes	yes
ATCOPIA72	Copia	LTR	yes	yes	yes
ATCOPIA73	Copia	LTR	yes	yes	yes
ATCOPIA74	Copia	LTR	yes	yes	yes
ATCOPIA75	Copia	LTR	yes	yes	yes
ATCOPIA76	Copia	LTR	yes	yes	yes
ATCOPIA77	Copia	LTR	yes	yes	yes
ATCOPIA78	Copia	LTR	yes	yes	yes
ATCOPIA79	Copia	LTR	yes	yes	yes
ATCOPIA80	Copia	LTR	yes	yes	yes
ATCOPIA81	Copia	LTR	yes	yes	yes
ATCOPIA82	Copia	LTR	yes	yes	yes
ATCOPIA83	Copia	LTR	yes	yes	yes
ATCOPIA84	Copia	LTR	yes	yes	yes
ATCOPIA85	Copia	LTR	yes	yes	yes
ATCOPIA86	Copia	LTR	yes	yes	yes
ATCOPIA87	Copia	LTR	yes	yes	yes
ATCOPIA88	Copia	LTR	yes	yes	yes
ATCOPIA89	Copia	LTR	yes	yes	yes
ATCOPIA8A	Copia	LTR	yes	yes	yes
ATCOPIA8B	Copia	LTR	yes	yes	yes
ATCOPIA9	Copia	LTR	yes	yes	yes
ATCOPIA90	Copia	LTR	yes	yes	yes
ATCOPIA91	Copia	LTR	yes	yes	yes
ATCOPIA92	Copia	LTR	yes	yes	yes
ATCOPIA93	Copia	LTR	yes	yes	yes
ATCOPIA94	Copia	LTR	yes	yes	yes
ATCOPIA95	Copia	LTR	yes	yes	yes
ATCOPIA96	Copia	LTR	yes	yes	yes
ATCOPIA97	Copia	LTR	yes	yes	yes
ATDNA12T3_2	ATDNA12T3_2	DNA	yes	yes	yes
ATDNA12T3A	ATDNA12T3A	DNA	yes	yes	yes
ATDNA1T9A	MuDR	DNA	yes	yes	yes
ATDNA2T9A	MuDR	DNA	yes	yes	yes
ATDNA2T9B	MuDR	DNA	yes	yes	yes
ATDNA2T9C	MuDR	DNA	yes	yes	yes
ATDNAI26T9	MuDR	DNA	yes	yes	yes
ATDNAI27T9A	MuDR	DNA	yes	yes	yes
ATDNAI27T9B	MuDR	DNA	yes	yes	yes
ATDNAI27T9C	MuDR	DNA	yes	yes	yes
ATDNATA1	Mariner	DNA	yes	yes	yes
ATENSPM1	En-Spm	DNA	yes	yes	yes
ATENSPM10	En-Spm	DNA	yes	yes	yes
ATENSPM11	En-Spm	DNA	yes	yes	yes
ATENSPM1A	En-Spm	DNA	yes	yes	yes
ATENSPM2	En-Spm	DNA	yes	yes	yes
ATENSPM3	En-Spm	DNA	yes	yes	yes
ATENSPM4	En-Spm	DNA	yes	yes	yes
ATENSPM5	En-Spm	DNA	yes	yes	yes
ATENSPM6	En-Spm	DNA	yes	yes	yes
ATENSPM7	En-Spm	DNA	yes	yes	yes
ATENSPM8	En-Spm	DNA	yes	yes	yes
ATENSPM9	En-Spm	DNA	yes	yes	yes
ATGP1	Gypsy	LTR	yes	yes	yes
ATGP10	Gypsy	LTR	yes	yes	yes
ATGP2	Gypsy	LTR	yes	yes	yes
ATGP2N	Gypsy	LTR	yes	yes	yes
ATGP3	Gypsy	LTR	yes	yes	yes
ATGP5	Gypsy	LTR	yes	yes	yes
ATGP6	Gypsy	LTR	yes	yes	yes
ATGP7	Gypsy	LTR	yes	yes	yes
ATGP8	Gypsy	LTR	yes	yes	yes
ATGP9B	Gypsy	LTR	yes	yes	yes
ATGP9LTR	Gypsy	LTR	yes	yes	yes
ATHAT1	HAT	DNA	yes	yes	yes
ATHAT10	HAT	DNA	yes	yes	yes
ATHAT2	HAT	DNA	yes	yes	yes
ATHAT3	HAT	DNA	yes	yes	yes
ATHAT7	HAT	DNA	yes	yes	yes
ATHATN1	HAT	DNA	yes	yes	yes
ATHATN10	HAT	DNA	yes	yes	yes
ATHATN2	HAT	DNA	yes	yes	yes
ATHATN3	HAT	DNA	yes	yes	yes
ATHATN3A	HAT	DNA	yes	yes	yes
ATHATN4	HAT	DNA	yes	yes	yes
ATHATN5	HAT	DNA	yes	yes	yes
ATHATN6	HAT	DNA	yes	yes	yes
ATHATN7	HAT	DNA	yes	yes	yes
ATHATN8	HAT	DNA	yes	yes	yes
ATHATN9	HAT	DNA	yes	yes	yes
ATHILA	Gypsy	LTR	yes	yes	yes
ATHILA0_I	Gypsy	LTR	yes	yes	yes
ATHILA2	Gypsy	LTR	yes	yes	yes
ATHILA3	Gypsy	LTR	yes	yes	yes
ATHILA4	Gypsy	LTR	yes	yes	yes
ATHILA4A	Gypsy	LTR	yes	yes	yes
ATHILA4B_LTR	Gypsy	LTR	yes	yes	yes
ATHILA4C	Gypsy	LTR	yes	yes	yes
ATHILA4D_LTR	Gypsy	LTR	yes	yes	yes
ATHILA5	Gypsy	LTR	yes	yes	yes
ATHILA6A	Gypsy	LTR	yes	yes	yes
ATHILA6B	Gypsy	LTR	yes	yes	yes
ATHILA7	Gypsy	LTR	yes	yes	yes
ATHILA7A	Gypsy	LTR	yes	yes	yes
ATHILA8A	Gypsy	LTR	yes	yes	yes
ATHILA8B	Gypsy	LTR	yes	yes	yes
ATHPOGO	Pogo	DNA	yes	yes	yes
ATHPOGON1	Pogo	DNA	yes	yes	yes
ATHPOGON2	Pogo	DNA	yes	yes	yes
ATHPOGON3	Pogo	DNA	yes	yes	yes
ATIS112A	Harbinger	DNA	yes	yes	yes
ATLANTYS1	Gypsy	LTR	yes	yes	yes
ATLANTYS2	Gypsy	LTR	yes	yes	yes
ATLANTYS3	Gypsy	LTR	yes	yes	yes
ATLINE1_1	L1	LINE	yes	yes	yes
ATLINE1_2	L1	LINE	yes	yes	yes
ATLINE1_3A	L1	LINE	yes	yes	yes
ATLINE1_4	L1	LINE	yes	yes	yes
ATLINE1_5	L1	LINE	yes	yes	yes
ATLINE1_6	L1	LINE	yes	yes	yes
ATLINE1A	L1	LINE	yes	yes	yes
ATLINE2	L1	LINE	yes	yes	yes
ATLINEIII	L1	LINE	yes	yes	yes
ATMU1	MuDR	DNA	yes	yes	yes
ATMU10	MuDR	DNA	yes	yes	yes
ATMU11	MuDR	DNA	yes	yes	yes
ATMU2	MuDR	DNA	yes	yes	yes
ATMU3	MuDR	DNA	yes	yes	yes
ATMU3N1	MuDR	DNA	yes	yes	yes
ATMU4	MuDR	DNA	yes	yes	yes
ATMU5	MuDR	DNA	yes	yes	yes
ATMU6	MuDR	DNA	yes	yes	yes
ATMU6N1	MuDR	DNA	yes	yes	yes
ATMU7	MuDR	DNA	yes	yes	yes
ATMU8	MuDR	DNA	yes	yes	yes
ATMU9	MuDR	DNA	yes	yes	yes
ATMUN1	MuDR	DNA	yes	yes	yes
ATMUN2	MuDR	DNA	yes	yes	yes
ATMUNX1	MuDR	DNA	yes	yes	yes
ATN9_1	MuDR	DNA	yes	yes	yes
ATRE1	Copia	LTR	yes	yes	yes
ATREP1	Helitron	RC	yes	yes	yes
ATREP10	Helitron	RC	yes	yes	yes
ATREP10A	Helitron	RC	yes	yes	yes
ATREP10B	Helitron	RC	yes	yes	yes
ATREP10C	Helitron	RC	yes	yes	yes
ATREP10D	Helitron	RC	yes	yes	yes
ATREP11	Helitron	RC	yes	yes	yes
ATREP11A	Helitron	RC	yes	yes	yes
ATREP12	Helitron	RC	yes	yes	yes
ATREP13	Helitron	RC	yes	yes	yes
ATREP14	Helitron	RC	yes	yes	yes
ATREP15	Helitron	RC	yes	yes	yes
ATREP16	MuDR	DNA	yes	yes	yes
ATREP17	MuDR	DNA	yes	yes	yes
ATREP18	ATREP18	DNA	yes	yes	yes
ATREP19	ATREP19	DNA	yes	yes	yes
ATREP2	Helitron	RC	yes	yes	yes
ATREP2A	Helitron	RC	yes	yes	yes
ATREP3	Helitron	RC	yes	yes	yes
ATREP4	Helitron	RC	yes	yes	yes
ATREP5	Helitron	RC	yes	yes	yes
ATREP6	Helitron	RC	yes	yes	yes
ATREP7	Helitron	RC	yes	yes	yes
ATREP8	Helitron	RC	yes	yes	yes
ATREP9	Helitron	RC	yes	yes	yes
ATSINE2A	ATSINE2A	SINE	yes	yes	yes
ATSINE4	ATSINE4	SINE	yes	yes	yes
ATTIR16T3A	ATTIR16T3A	DNA	yes	yes	yes
ATTIRTA1	Tc1	DNA	yes	yes	yes
ATTIRX1A	ATTIRX1A	DNA	yes	yes	yes
ATTIRX1B	ATTIRX1B	DNA	yes	yes	yes
ATTIRX1C	ATTIRX1C	DNA	yes	yes	yes
ATTIRX1D	ATTIRX1D	DNA	yes	yes	yes
BOMZH1	MuDR	DNA	yes	yes	yes
BOMZH2	MuDR	DNA	yes	yes	yes
BRODYAGA1	MuDR	DNA	yes	yes	yes
BRODYAGA1A	MuDR	DNA	yes	yes	yes
BRODYAGA2	MuDR	DNA	yes	yes	yes
DRL1	HAT	DNA	no	no	no
DT1	Mariner	DNA	yes	yes	yes
ENDOVIR1	Copia	LTR	yes	yes	yes
HARBINGER	Harbinger	DNA	yes	yes	yes
HELITRON1	Helitron	RC	yes	yes	yes
HELITRON2	Helitron	RC	yes	yes	yes
HELITRON3	Helitron	RC	yes	yes	yes
HELITRON4	Helitron	RC	yes	yes	yes
HELITRON5	Helitron	RC	yes	yes	yes
HELITRONY1A	Helitron	RC	yes	yes	yes
HELITRONY1B	Helitron	RC	yes	yes	yes
HELITRONY1C	Helitron	RC	yes	yes	yes
HELITRONY1D	Helitron	RC	yes	yes	yes
HELITRONY1E	Helitron	RC	yes	yes	yes
HELITRONY2	Helitron	RC	yes	yes	yes
HELITRONY3	Helitron	RC	yes	yes	yes
HELITRONY3A	Helitron	RC	yes	yes	yes
LIMPET1	MuDR	DNA	yes	yes	yes
META1	Copia	LTR	yes	yes	yes
RathE1_cons	RathE1_cons	RathE1_cons	yes	yes	yes
RathE2_cons	RathE2_cons	RathE2_cons	yes	yes	yes
RathE3_cons	RathE3_cons	RathE3_cons	yes	yes	yes
ROMANIAT5	Copia	LTR	yes	yes	yes
RP1_AT	RP1_AT	DNA	yes	yes	yes
SADHU	SADHU	Unassigned	yes	yes	yes
SIMPLEGUY1	Harbinger	DNA	yes	yes	yes
SIMPLEHAT1	HAT	DNA	yes	yes	yes
SIMPLEHAT2	HAT	DNA	yes	yes	yes
TA1_AT	Gypsy	LTR	yes	yes	yes
TA1-2	Copia	LTR	yes	yes	yes
TA11	L1	LINE	yes	yes	yes
TA12	L1	LINE	no	no	no
TAG1	HAT	DNA	no	no	no
TAG2	HAT	DNA	yes	yes	yes
TAG3N1	HAT	DNA	yes	yes	yes
TAT1_ATH	Gypsy	LTR	yes	yes	yes
TNAT1A	TNAT1A	DNA	yes	yes	yes
TNAT2A	TNAT2A	DNA	yes	yes	yes
TSCL	TSCL	LINE?	yes	yes	yes
Unassigned	Unassigned	Unassigned	yes	yes	yes
VANDAL1	MuDR	DNA	yes	yes	yes
VANDAL10	MuDR	DNA	yes	yes	yes
VANDAL11	MuDR	DNA	yes	yes	yes
VANDAL12	MuDR	DNA	yes	yes	yes
VANDAL13	MuDR	DNA	yes	yes	yes
VANDAL14	MuDR	DNA	yes	yes	yes
VANDAL15	MuDR	DNA	yes	yes	yes
VANDAL16	MuDR	DNA	yes	yes	yes
VANDAL17	MuDR	DNA	yes	yes	yes
VANDAL18	MuDR	DNA	yes	yes	yes
VANDAL18NA	MuDR	DNA	yes	yes	yes
VANDAL18NB	MuDR	DNA	yes	yes	yes
VANDAL1N1	MuDR	DNA	yes	yes	yes
VANDAL2	MuDR	DNA	yes	yes	yes
VANDAL20	MuDR	DNA	yes	yes	yes
VANDAL21	MuDR	DNA	yes	yes	yes
VANDAL22	MuDR	DNA	yes	yes	yes
VANDAL2N1	MuDR	DNA	yes	yes	yes
VANDAL3	MuDR	DNA	yes	yes	yes
VANDAL4	MuDR	DNA	yes	yes	yes
VANDAL5	MuDR	DNA	yes	yes	yes
VANDAL5A	MuDR	DNA	yes	yes	yes
VANDAL6	MuDR	DNA	yes	yes	yes
VANDAL7	MuDR	DNA	yes	yes	yes
VANDAL8	MuDR	DNA	yes	yes	yes
VANDAL9	MuDR	DNA	yes	yes	yes
VANDALNX1	MuDR	DNA	yes	yes	yes
VANDALNX2	MuDR	DNA	yes	yes	yes

## Sheet: Sheet-4-Young-Intact-TEs
TE-copy	Classification-based-on-Sheet-1
AT1TE00025	Young-and-intact
AT1TE00150	Young-and-intact
AT1TE00825	Young-and-intact
AT1TE00840	Young-and-intact
AT1TE01370	Young-and-intact
AT1TE01615	Young-and-intact
AT1TE01665	Young-and-intact
AT1TE01750	Young-and-intact
AT1TE01810	Young-and-intact
AT1TE01910	Young-and-intact
AT1TE02060	Young-and-intact
AT1TE02080	Young-and-intact
AT1TE02265	Young-and-intact
AT1TE02465	Young-and-intact
AT1TE02540	Young-and-intact
AT1TE02770	Young-and-intact
AT1TE02980	Young-and-intact
AT1TE03785	Young-and-intact
AT1TE03900	Young-and-intact
AT1TE04165	Young-and-intact
AT1TE04830	Young-and-intact
AT1TE05280	Young-and-intact
AT1TE05585	Young-and-intact
AT1TE06340	Young-and-intact
AT1TE06480	Young-and-intact
AT1TE07050	Young-and-intact
AT1TE07620	Young-and-intact
AT1TE07625	Young-and-intact
AT1TE08050	Young-and-intact
AT1TE08240	Young-and-intact
AT1TE08420	Young-and-intact
AT1TE08660	Young-and-intact
AT1TE09080	Young-and-intact
AT1TE09700	Young-and-intact
AT1TE09820	Young-and-intact
AT1TE09970	Young-and-intact
AT1TE10560	Young-and-intact
AT1TE10935	Young-and-intact
AT1TE11110	Young-and-intact
AT1TE11380	Young-and-intact
AT1TE11535	Young-and-intact
AT1TE11565	Young-and-intact
AT1TE12230	Young-and-intact
AT1TE12275	Young-and-intact
AT1TE12295	Young-and-intact
AT1TE12430	Young-and-intact
AT1TE13310	Young-and-intact
AT1TE13365	Young-and-intact
AT1TE13375	Young-and-intact
AT1TE13690	Young-and-intact
AT1TE13965	Young-and-intact
AT1TE14085	Young-and-intact
AT1TE14315	Young-and-intact
AT1TE14865	Young-and-intact
AT1TE15445	Young-and-intact
AT1TE15510	Young-and-intact
AT1TE16810	Young-and-intact
AT1TE17415	Young-and-intact
AT1TE17555	Young-and-intact
AT1TE17875	Young-and-intact
AT1TE18285	Young-and-intact
AT1TE18295	Young-and-intact
AT1TE18370	Young-and-intact
AT1TE18955	Young-and-intact
AT1TE19085	Young-and-intact
AT1TE19090	Young-and-intact
AT1TE19130	Young-and-intact
AT1TE19285	Young-and-intact
AT1TE19430	Young-and-intact
AT1TE19635	Young-and-intact
AT1TE19910	Young-and-intact
AT1TE20110	Young-and-intact
AT1TE20165	Young-and-intact
AT1TE20180	Young-and-intact
AT1TE20195	Young-and-intact
AT1TE20315	Young-and-intact
AT1TE20410	Young-and-intact
AT1TE20745	Young-and-intact
AT1TE20755	Young-and-intact
AT1TE20925	Young-and-intact
AT1TE21130	Young-and-intact
AT1TE21210	Young-and-intact
AT1TE21515	Young-and-intact
AT1TE21710	Young-and-intact
AT1TE21790	Young-and-intact
AT1TE21805	Young-and-intact
AT1TE22695	Young-and-intact
AT1TE22720	Young-and-intact
AT1TE22750	Young-and-intact
AT1TE23065	Young-and-intact
AT1TE23390	Young-and-intact
AT1TE23395	Young-and-intact
AT1TE23420	Young-and-intact
AT1TE23505	Young-and-intact
AT1TE23740	Young-and-intact
AT1TE24850	Young-and-intact
AT1TE24855	Young-and-intact
AT1TE24955	Young-and-intact
AT1TE25210	Young-and-intact
AT1TE25655	Young-and-intact
AT1TE25685	Young-and-intact
AT1TE26105	Young-and-intact
AT1TE26120	Young-and-intact
AT1TE26305	Young-and-intact
AT1TE26370	Young-and-intact
AT1TE26515	Young-and-intact
AT1TE26535	Young-and-intact
AT1TE26625	Young-and-intact
AT1TE26665	Young-and-intact
AT1TE26675	Young-and-intact
AT1TE26710	Young-and-intact
AT1TE26735	Young-and-intact
AT1TE27030	Young-and-intact
AT1TE27295	Young-and-intact
AT1TE27390	Young-and-intact
AT1TE27395	Young-and-intact
AT1TE27550	Young-and-intact
AT1TE27665	Young-and-intact
AT1TE27830	Young-and-intact
AT1TE27915	Young-and-intact
AT1TE28175	Young-and-intact
AT1TE28370	Young-and-intact
AT1TE28830	Young-and-intact
AT1TE29060	Young-and-intact
AT1TE29415	Young-and-intact
AT1TE29605	Young-and-intact
AT1TE30185	Young-and-intact
AT1TE30195	Young-and-intact
AT1TE30230	Young-and-intact
AT1TE30240	Young-and-intact
AT1TE30365	Young-and-intact
AT1TE30550	Young-and-intact
AT1TE30770	Young-and-intact
AT1TE31190	Young-and-intact
AT1TE31590	Young-and-intact
AT1TE31750	Young-and-intact
AT1TE31775	Young-and-intact
AT1TE31930	Young-and-intact
AT1TE31985	Young-and-intact
AT1TE32275	Young-and-intact
AT1TE32325	Young-and-intact
AT1TE32785	Young-and-intact
AT1TE32995	Young-and-intact
AT1TE33075	Young-and-intact
AT1TE33340	Young-and-intact
AT1TE33905	Young-and-intact
AT1TE33955	Young-and-intact
AT1TE34015	Young-and-intact
AT1TE34170	Young-and-intact
AT1TE34215	Young-and-intact
AT1TE34255	Young-and-intact
AT1TE34260	Young-and-intact
AT1TE34300	Young-and-intact
AT1TE34335	Young-and-intact
AT1TE34345	Young-and-intact
AT1TE34580	Young-and-intact
AT1TE34895	Young-and-intact
AT1TE35020	Young-and-intact
AT1TE35060	Young-and-intact
AT1TE35250	Young-and-intact
AT1TE35255	Young-and-intact
AT1TE35280	Young-and-intact
AT1TE35290	Young-and-intact
AT1TE35305	Young-and-intact
AT1TE35415	Young-and-intact
AT1TE35530	Young-and-intact
AT1TE35575	Young-and-intact
AT1TE35590	Young-and-intact
AT1TE35680	Young-and-intact
AT1TE35720	Young-and-intact
AT1TE35820	Young-and-intact
AT1TE35855	Young-and-intact
AT1TE35955	Young-and-intact
AT1TE36035	Young-and-intact
AT1TE36060	Young-and-intact
AT1TE36120	Young-and-intact
AT1TE36130	Young-and-intact
AT1TE36135	Young-and-intact
AT1TE36215	Young-and-intact
AT1TE36255	Young-and-intact
AT1TE36505	Young-and-intact
AT1TE36510	Young-and-intact
AT1TE36530	Young-and-intact
AT1TE36550	Young-and-intact
AT1TE36570	Young-and-intact
AT1TE36605	Young-and-intact
AT1TE36715	Young-and-intact
AT1TE36890	Young-and-intact
AT1TE36945	Young-and-intact
AT1TE36960	Young-and-intact
AT1TE37175	Young-and-intact
AT1TE37275	Young-and-intact
AT1TE37305	Young-and-intact
AT1TE37710	Young-and-intact
AT1TE37770	Young-and-intact
AT1TE37790	Young-and-intact
AT1TE37890	Young-and-intact
AT1TE37925	Young-and-intact
AT1TE37975	Young-and-intact
AT1TE38015	Young-and-intact
AT1TE38035	Young-and-intact
AT1TE38090	Young-and-intact
AT1TE38195	Young-and-intact
AT1TE38210	Young-and-intact
AT1TE38245	Young-and-intact
AT1TE38260	Young-and-intact
AT1TE38530	Young-and-intact
AT1TE38580	Young-and-intact
AT1TE38705	Young-and-intact
AT1TE38755	Young-and-intact
AT1TE38775	Young-and-intact
AT1TE38820	Young-and-intact
AT1TE38835	Young-and-intact
AT1TE38915	Young-and-intact
AT1TE38940	Young-and-intact
AT1TE39225	Young-and-intact
AT1TE39360	Young-and-intact
AT1TE39515	Young-and-intact
AT1TE39535	Young-and-intact
AT1TE39755	Young-and-intact
AT1TE39820	Young-and-intact
AT1TE39875	Young-and-intact
AT1TE39880	Young-and-intact
AT1TE39915	Young-and-intact
AT1TE40010	Young-and-intact
AT1TE40090	Young-and-intact
AT1TE40120	Young-and-intact
AT1TE40240	Young-and-intact
AT1TE40265	Young-and-intact
AT1TE40355	Young-and-intact
AT1TE40360	Young-and-intact
AT1TE40415	Young-and-intact
AT1TE40525	Young-and-intact
AT1TE40570	Young-and-intact
AT1TE40595	Young-and-intact
AT1TE40620	Young-and-intact
AT1TE40700	Young-and-intact
AT1TE40770	Young-and-intact
AT1TE40925	Young-and-intact
AT1TE40940	Young-and-intact
AT1TE40955	Young-and-intact
AT1TE40980	Young-and-intact
AT1TE41170	Young-and-intact
AT1TE41200	Young-and-intact
AT1TE41280	Young-and-intact
AT1TE41285	Young-and-intact
AT1TE41340	Young-and-intact
AT1TE41345	Young-and-intact
AT1TE41350	Young-and-intact
AT1TE41460	Young-and-intact
AT1TE41580	Young-and-intact
AT1TE41585	Young-and-intact
AT1TE41725	Young-and-intact
AT1TE41745	Young-and-intact
AT1TE41790	Young-and-intact
AT1TE41800	Young-and-intact
AT1TE41815	Young-and-intact
AT1TE41860	Young-and-intact
AT1TE41865	Young-and-intact
AT1TE41905	Young-and-intact
AT1TE42080	Young-and-intact
AT1TE42170	Young-and-intact
AT1TE42205	Young-and-intact
AT1TE42245	Young-and-intact
AT1TE42310	Young-and-intact
AT1TE42370	Young-and-intact
AT1TE42395	Young-and-intact
AT1TE42400	Young-and-intact
AT1TE42430	Young-and-intact
AT1TE42630	Young-and-intact
AT1TE42635	Young-and-intact
AT1TE42660	Young-and-intact
AT1TE42710	Young-and-intact
AT1TE42750	Young-and-intact
AT1TE42755	Young-and-intact
AT1TE42890	Young-and-intact
AT1TE42925	Young-and-intact
AT1TE42930	Young-and-intact
AT1TE42935	Young-and-intact
AT1TE42965	Young-and-intact
AT1TE42975	Young-and-intact
AT1TE43020	Young-and-intact
AT1TE43030	Young-and-intact
AT1TE43040	Young-and-intact
AT1TE43170	Young-and-intact
AT1TE43225	Young-and-intact
AT1TE43305	Young-and-intact
AT1TE43350	Young-and-intact
AT1TE43355	Young-and-intact
AT1TE43420	Young-and-intact
AT1TE43445	Young-and-intact
AT1TE43530	Young-and-intact
AT1TE43545	Young-and-intact
AT1TE43585	Young-and-intact
AT1TE43605	Young-and-intact
AT1TE43615	Young-and-intact
AT1TE43635	Young-and-intact
AT1TE43640	Young-and-intact
AT1TE43690	Young-and-intact
AT1TE43740	Young-and-intact
AT1TE43775	Young-and-intact
AT1TE43805	Young-and-intact
AT1TE43820	Young-and-intact
AT1TE43845	Young-and-intact
AT1TE43880	Young-and-intact
AT1TE43975	Young-and-intact
AT1TE44050	Young-and-intact
AT1TE44100	Young-and-intact
AT1TE44115	Young-and-intact
[truncated: 30,880 more rows]
