# Supplementary material for: Photoperiodic patterns in miRNA-mRNA pairs and tRNA fragments revealed by time-course co-sequencing in Arabidopsis
Source: PLoS Genet. 2026 Jul 22;22(7):e1012229. doi: 10.1371/journal.pgen.1012229 (PMC13390833; doi:10.1371/journal.pgen.1012229)
Supplement: S12 Data — (XLSX) [file pgen.1012229.s050.xlsx]

## Sheet: S12_psRNATarget
Data S12: output of psRNATarget between tRF and TEs.
tRF_accession	Target_accession	Expectation	UPE$	tRF_start	tRF_end	Target_start	Target_end	tRF_aligned_fragment	alignment	Target_aligned_fragment	Inhibition	Target_Desc.	Multiplicity
trex168134	AT1TE39820|+|12257210|12257975|ATREP11|RC/Helitron|766	3	-1	1	20	7	26	AUAGUUAGUUGUUUUAUUUU	:::: :::: ::.:::::::	AAAAAAAAAAAAUUAACUAU	Translation	bp	1
trex24651	AT2TE20870|+|5073847|5078418|ATCOPIA66|LTR/Copia|4574	3	-1	1	23	417	439	UUCGAUUCUCGGAACACCCCCCA	: :::::::: ::::.:::	UAUUGAGUGUUCCGCGAAUUGAA	Cleavage	bp	2
trex24651	AT2TE20870|+|5073847|5078418|ATCOPIA66|LTR/Copia|4574	3	-1	1	23	4482	4504	UUCGAUUCUCGGAACACCCCCCA	: :::::::: ::::.:::	UAUUGAGUGUUCCGCGAAUUGAA	Cleavage	bp	2
trex40310	AT2TE24520|-|6023868|6027026|ATCOPIA77|LTR/Copia|3159	3	-1	1	25	1537	1561	GGUUCGUUUCCCGGCUGGUGCACCA	::: :.:::::::::.::	GAAUCUUCCACCUGGGAAACGAGCC	Cleavage	bp	1
trex8003	AT4TE21090|-|5063538|5074228|ATLANTYS1|LTR/Gypsy|10735	3	-1	1	19	832	850	GAUAGUUUGGCCGAGUGGU	:. :::::::::: :::::	AUAACUCGGCCAACCUAUC	Cleavage	bp	1
trex10232	AT2TE54780|-|12539441|12541817|ATCOPIA63|LTR/Copia|2385	3.5	-1	1	22	317	338	UAGGACAUUGGACUCUGAAUCC	:: :::::.::: ::.:::	ACUUUGAGAGUUCAAAGUUCUA	Cleavage	bp	2
trex10232	AT2TE54780|-|12539441|12541817|ATCOPIA63|LTR/Copia|2385	3.5	-1	1	22	2362	2383	UAGGACAUUGGACUCUGAAUCC	:: :::::.::: ::.:::	ACUUUGAGAGUUCAAAGUUCUA	Cleavage	bp	2
trex130354	AT2TE42485|-|9927685|9932560|ATCOPIA75|LTR/Copia|4876	3.5	-1	1	25	2031	2055	UUGAGCUGUGAGGAUUUAGGUUUCU	::: ::.:: .:::.:::::::	CUAAAACUGAAGUCUCGCAGCUCAU	Cleavage	bp	1
trex16687	AT4TE42950|-|9508382|9512986|ATGP2|LTR/Gypsy|4609	3.5	-1	1	19	505	523	CCGAAAGGGCGUGGGUUCA	: :::.: ::.::::::::	UAAACUCUCGUCCUUUCGG	Cleavage	bp	2
trex169836	AT1TE39820|+|12257210|12257975|ATREP11|RC/Helitron|766	3.5	-1	1	19	629	647	UCUUUUACUCACUCUUUUU	::.:.:.:::: :.:::::	AAGAGGGGUGAAUGAAAGA	Cleavage	bp	1
trex22227	AT2TE54780|-|12539441|12541817|ATCOPIA63|LTR/Copia|2385	3.5	-1	1	23	316	338	UAGGACAUUGGACUCUGAAUCCA	:: :::::.::: ::.:::	AACUUUGAGAGUUCAAAGUUCUA	Cleavage	bp	2
trex22227	AT2TE54780|-|12539441|12541817|ATCOPIA63|LTR/Copia|2385	3.5	-1	1	23	2361	2383	UAGGACAUUGGACUCUGAAUCCA	:: :::::.::: ::.:::	AACUUUGAGAGUUCAAAGUUCUA	Cleavage	bp	2
trex24651	AT3TE63765|-|15768787|15773753|ATCOPIA62|LTR/Copia|4967	3.5	-1	1	23	1942	1964	UUCGAUUCUCGGAACACCCCCCA	:: ::::::::::::. :.	UCCUGGAUGUUCCGAGAAUUAAG	Cleavage	bp	1
trex477826	AT3TE60870|+|14916939|14918972|ATGP8|LTR/Gypsy|1963	3.5	-1	1	22	1052	1073	UAUCUUUAUAUUAUUACUCUUU	: ::: ::::::::::::	UUUAAAUAAAAAUAUAAAGAUA	Cleavage	bp	1
trex5452	AT3TE60870|+|14916939|14918972|ATGP8|LTR/Gypsy|1963	3.5	-1	1	22	1181	1202	AGGUCCGUAGUUCGAUCCUGCG	: ::::::::.: ::::.::	GGAAGGAUCGAGCCACGGGCCG	Cleavage	bp	1
trex5452	AT1TE35415|+|10966907|10968878|SADHU|Unassigned|1972	3.5	-1	1	22	762	783	AGGUCCGUAGUUCGAUCCUGCG	.:: :::::.: :.::::::	UCUAGCAUCGAGCCAUGGACCU	Cleavage	bp	1
trex6226	AT5TE38720|+|10632241|10633944|SADHU|Unassigned|1704	3.5	-1	1	20	848	867	UGAGCUGUGAUGAAAUUGGC	::::: :: :::::.::::.	GCCAACUUAAUCACGGCUCG	Cleavage	bp	1
trex62771	AT2TE12510|-|2858588|2864201|ATCOPIA8A|LTR/Copia|5614	3.5	-1	1	21	2334	2354	CAAGUCUCGGUGGAACCUCCA	:::: :.:::.: ::::::	GAGAGGGUUCACUGUGACUUG	Cleavage	bp	1
trex701495	AT3TE51365|-|12431457|12434645|ATHILA4A|LTR/Gypsy|3189	3.5	-1	1	25	1637	1661	UUUUUUUCUUUGAUCUUAUACUUUU	:.:. : :: : ::::::::::::	AGAGAAAGAACACCAAAGAAAAAAA	Cleavage	bp	1
trex7330	AT2TE20870|+|5073847|5078418|ATCOPIA66|LTR/Copia|4574	3.5	-1	1	23	417	439	UUCGAUUCUCGGAACGCCCCCCA	: :.:::::: ::::.:::	UAUUGAGUGUUCCGCGAAUUGAA	Cleavage	bp	2
trex7330	AT2TE20870|+|5073847|5078418|ATCOPIA66|LTR/Copia|4574	3.5	-1	1	23	4482	4504	UUCGAUUCUCGGAACGCCCCCCA	: :.:::::: ::::.:::	UAUUGAGUGUUCCGCGAAUUGAA	Cleavage	bp	2
trex8102	AT3TE63765|-|15768787|15773753|ATCOPIA62|LTR/Copia|4967	3.5	-1	1	20	3564	3583	GUCGAUAUGUCCGAGUGGUU	:.:: :.:::.:::::::	CAUCAGUUGGAUAUAUCGAA	Cleavage	bp	1
trex8106	AT3TE63765|-|15768787|15773753|ATCOPIA62|LTR/Copia|4967	3.5	-1	1	23	3561	3583	GUCGAUAUGUCCGAGUGGUUAAG	:.:: :.:::.:::::::	UUGCAUCAGUUGGAUAUAUCGAA	Cleavage	bp	1
trex8107	AT3TE63765|-|15768787|15773753|ATCOPIA62|LTR/Copia|4967	3.5	-1	1	24	3560	3583	GUCGAUAUGUCCGAGUGGUUAAGG	..: :.:: :.:::.:::::::	UUUGCAUCAGUUGGAUAUAUCGAA	Cleavage	bp	1
trex97810	AT3TE76010|+|18734249|18739393|META1|LTR/Copia|5150	3.5	-1	1	19	3681	3699	UCUCUUCCAAAUACAUUUU	.::::::::: :::::::	GAAAUGUAUUAUGAAGAGA	Cleavage	bp	1
trex101390	AT4TE76870|-|16054514|16055641|ATREP10|RC/Helitron|1128	4	-1	1	23	552	574	AUGGUUGAAAAUUUAUUUGUUUU	::::: ::::::::: ::	AUACAAAAUAUAUUUUCAACAAU	Cleavage	bp	1
trex101390	AT2TE00985|+|240847|241949|ATREP10|RC/Helitron|1103	4	-1	1	23	580	602	AUGGUUGAAAAUUUAUUUGUUUU	::::: ::::::::: ::	AUACAAAAUAUAUUUUCAACAAU	Cleavage	bp	1
trex10255	AT5TE38720|+|10632241|10633944|SADHU|Unassigned|1704	4	-1	1	25	809	832	GGGUGUUUGGUCUAGUGGUAUGAUU	:::::.: :::::::.::.:.	UCAAAUACCGC-AGACCAAGCAUCU	Cleavage	bp	1
trex10724	AT3TE94195|-|23100352|23104844|ATCOPIA23|LTR/Copia|4493	4	-1	1	25	2206	2230	GGUUCGAUUCCCGGCUGGUGCACCA	: ..:.:::::::: ::::	AAGAAAAAUGGUCGGGAAUCAAACC	Cleavage	bp	1
trex10733	AT1TE56445|+|17054926|17060041|ATCOPIA1|LTR/Copia|5116	4	-1	1	23	1456	1478	UUCGUUUCCCGGCUGGUGCACCA	:: :::::::: .::.::.	CUCAGCUCCAGCCGGUGAAUGAG	Cleavage	bp	1
trex10967	AT2TE20870|+|5073847|5078418|ATCOPIA66|LTR/Copia|4574	4	-1	1	23	417	439	UUCGAUUCUCGGAAUGCCCCCCA	: :..::::: ::::.:::	UAUUGAGUGUUCCGCGAAUUGAA	Cleavage	bp	2
trex10967	AT2TE20870|+|5073847|5078418|ATCOPIA66|LTR/Copia|4574	4	-1	1	23	4482	4504	UUCGAUUCUCGGAAUGCCCCCCA	: :..::::: ::::.:::	UAUUGAGUGUUCCGCGAAUUGAA	Cleavage	bp	2
trex12008	AT1TE56445|+|17054926|17060041|ATCOPIA1|LTR/Copia|5116	4	-1	1	20	2880	2899	AAGACGCGGGUUCGAUUCCC	::. : ::.::.:.:::::	AGGGCUAGAGCCUGUGUCUU	Cleavage	bp	1
trex132991	AT2TE01630|-|393578|396843|ATREP3|RC/Helitron|3266	4	-1	1	19	2529	2546	UGUUCUCCUAUUUUAUUUU	.:::::::.::::: ::::	GAAAUAAAGUAGGA-AACA	Cleavage	bp	1
trex133430	AT4TE03295|+|631181|636931|ATLINE1_6|LINE/L1|4738	4	-1	1	20	722	741	UAGCUCUUUGAUUUUGUUAU	: :::.::::::.::: :.	UUCACAGAAUCAAGGAGAUG	Cleavage	bp	1
trex1382430	AT3TE45620|-|10970102|10976062|TA11|LINE/L1|5961	4	-1	1	23	4480	4502	CCAAUGUCGUAGGUUCAAAUCCC	:::.:..::::::: :::	GACUCUUGGAUUUACGACAAUGG	Cleavage	bp	1
trex14964	AT4TE21115|-|5083926|5086640|Unassigned|Unassigned|2715	4	-1	1	22	1089	1110	UUGGGCUUUUCCUGCGCAGCUU	:: ::.:.:::..:::..:::	AAUAUGUGUAGGGGAAGUUCAA	Cleavage	bp	1
trex15056	AT4TE21055|-|5043758|5057116|ATHILA0_I|LTR/Gypsy|13366	4	-1	1	19	10981	10999	UCGCUUUGAGGUCAUUUUU	:: .::::..::::: :::	AAUGAUGAUUUCAAACCGA	Cleavage	bp	1
trex15057	AT4TE21055|-|5043758|5057116|ATHILA0_I|LTR/Gypsy|13366	4	-1	1	20	10980	10999	UCGCUUUGAGGUCAUUUUUU	:: .::::..::::: :::	UAAUGAUGAUUUCAAACCGA	Cleavage	bp	1
trex15058	AT4TE21055|-|5043758|5057116|ATHILA0_I|LTR/Gypsy|13366	4	-1	1	21	10979	10999	UCGCUUUGAGGUCAUUUUUUU	: :: .::::..::::: :::	AUAAUGAUGAUUUCAAACCGA	Cleavage	bp	1
trex153087	AT4TE21055|-|5043758|5057116|ATHILA0_I|LTR/Gypsy|13366	4	-1	1	19	11278	11296	CUAUUGAUUUUCUGAUUUU	:.:.:.::.::::: ::.:	AGAGUUAGGAAAUCUAUGG	Cleavage	bp	2
trex153087	AT1TE75305|+|22846336|22854554|HELITRONY1A|RC/Helitron|2378	4	-1	1	19	1732	1750	CUAUUGAUUUUCUGAUUUU	:::: .::::::: ::::	AAAAAUAGAAAAUAAAUAA	Cleavage	bp	1
trex168134	AT3TE69475|+|17143391|17157692|ATREP3|RC/Helitron|3280	4	-1	1	20	1761	1780	AUAGUUAGUUGUUUUAUUUU	:::: :::.::::::.::	AAAAGCAAAUAACUAAUUAG	Cleavage	bp	1
trex168134	AT4TE42860|-|9483836|9488588|ATCOPIA4|LTR/Copia|4753	4	-1	1	20	3393	3412	AUAGUUAGUUGUUUUAUUUU	.:.:: :::::::::. :.:	GAGAUUAAACAACUAGAUGU	Cleavage	bp	1
trex169836	AT4TE21055|-|5043758|5057116|ATHILA0_I|LTR/Gypsy|13366	4	-1	1	19	11257	11275	UCUUUUACUCACUCUUUUU	:.::::: :::: :::::.	AGAAAGAAUGAGAAAAAGG	Cleavage	bp	2
trex174054	AT5TE67885|+|18853839|18856404|ATREP3|RC/Helitron|2566	4	-1	1	23	955	977	UUUUUUCUUUGAUCUUAUACUUU	::::: :::::: :::: :	UACAUAUAAAAUCAAAUAAAAUA	Cleavage	bp	2
trex174054	AT2TE07145|-|1547661|1552033|ATCOPIA95|LTR/Copia|4373	4	-1	1	23	3239	3261	UUUUUUCUUUGAUCUUAUACUUU	::: . ::.:::::::::	GAUUUAUUGAAUUAAAGAAAAAU	Cleavage	bp	1
trex189600	AT4TE42860|-|9483836|9488588|ATCOPIA4|LTR/Copia|4753	4	-1	1	25	330	354	GUUCGAAUCUGUCAGGCGACGUAUU	: .: :.::.:::..::: .::::	CACGCCUUGCUUGAUGGAUAUGAAC	Cleavage	bp	1
trex19296	AT3TE63765|-|15768787|15773753|ATCOPIA62|LTR/Copia|4967	4	-1	1	22	1942	1963	UCAAUUCUCGGAACGCCCCCCA	:: .:::::::::::: :	UCCUGGAUGUUCCGAGAAUUAA	Cleavage	bp	1
trex19296	AT2TE20870|+|5073847|5078418|ATCOPIA66|LTR/Copia|4574	4	-1	1	22	417	438	UCAAUUCUCGGAACGCCCCCCA	: :.:::::: :::::::	UAUUGAGUGUUCCGCGAAUUGA	Cleavage	bp	2
trex19296	AT2TE20870|+|5073847|5078418|ATCOPIA66|LTR/Copia|4574	4	-1	1	22	4482	4503	UCAAUUCUCGGAACGCCCCCCA	: :.:::::: :::::::	UAUUGAGUGUUCCGCGAAUUGA	Cleavage	bp	2
trex195340	AT5TE67885|+|18853839|18856404|ATREP3|RC/Helitron|2566	4	-1	1	24	955	978	UUUUUUUCUUUGAUCUUAUACUUU	::::: :::::: :::: ::	UACAUAUAAAAUCAAAUAAAAUAA	Cleavage	bp	3
trex195340	AT5TE49725|+|13948931|13953996|ATCOPIA12|LTR/Copia|4774	4	-1	1	24	3268	3291	UUUUUUUCUUUGAUCUUAUACUUU	:: :: :::::.:.:.:.:..:	UAAUAAUCAGAUCGAGGGAGAGGA	Cleavage	bp	2
trex195340	AT4TE42860|-|9483836|9488588|ATCOPIA4|LTR/Copia|4753	4	-1	1	24	764	787	UUUUUUUCUUUGAUCUUAUACUUU	:: :::::.:::. :::.:	UGUUGAUCAGAUCGAAGGCAAAGA	Cleavage	bp	1
trex203382	AT3TE94195|-|23100352|23104844|ATCOPIA23|LTR/Copia|4493	4	-1	1	19	1713	1731	CUCUUCAUCUACUAUUUUU	::.:: :::: :::.::.:	AAGAAAAGUAAAUGGAGGG	Cleavage	bp	2
trex21332	AT2TE06390|-|1388832|1393901|ATCOPIA28|LTR/Copia|5070	4	-1	1	25	2567	2592	UUAUGUAGACUUUU-GUUUACCGAGG	:. : :::::: :.::::::::: ::	CUACAGUAAACCAGAAGUCUACAGAA	Cleavage	bp	1
trex23033	AT3TE45620|-|10970102|10976062|TA11|LINE/L1|5961	4	-1	1	23	4480	4502	CCAAUGUCGUAGGUUCAAAUCCG	:::.:..::::::: :::	GACUCUUGGAUUUACGACAAUGG	Cleavage	bp	1
trex242044	AT5TE72200|-|20048358|20049583|TSCL|LINE?|1226	4	-1	1	23	801	822	UUCAAUUCUCGGUAGAACCUCCA	: :::: ::::::..:::::	GCUAUGUUC-ACCGAGGGUUGAA	Cleavage	bp	1
trex34111	AT2TE24520|-|6023868|6027026|ATCOPIA77|LTR/Copia|3159	4	-1	1	24	1537	1560	GUUCGUUUCCCGGCUGGUGCACCA	::: :.:::::::::.:	GAAUCUUCCACCUGGGAAACGAGC	Cleavage	bp	1
trex34112	AT1TE56445|+|17054926|17060041|ATCOPIA1|LTR/Copia|5116	4	-1	1	22	1457	1478	UUCGUUUCCCGGCUGGUGCACU	:: :::::::: .::.::.	UCAGCUCCAGCCGGUGAAUGAG	Cleavage	bp	1
trex35833	AT3TE63765|-|15768787|15773753|ATCOPIA62|LTR/Copia|4967	4	-1	1	22	1942	1963	UCGAUUCUCGGAACACCCCCCA	:: ::::::::::::. :	UCCUGGAUGUUCCGAGAAUUAA	Cleavage	bp	1
trex35833	AT2TE20870|+|5073847|5078418|ATCOPIA66|LTR/Copia|4574	4	-1	1	22	417	438	UCGAUUCUCGGAACACCCCCCA	: :::::::: ::::.::	UAUUGAGUGUUCCGCGAAUUGA	Cleavage	bp	2
trex35833	AT2TE20870|+|5073847|5078418|ATCOPIA66|LTR/Copia|4574	4	-1	1	22	4482	4503	UCGAUUCUCGGAACACCCCCCA	: :::::::: ::::.::	UAUUGAGUGUUCCGCGAAUUGA	Cleavage	bp	2
trex3929	AT4TE67490|+|14258825|14263830|ATCOPIA46|LTR/Copia|5006	4	-1	1	25	845	870	CGUUGUAGUCUAGCUGGUCA-GGAUA	:::. :::::::::::::: .: .:	AAUCUGUGACCAGCUAGACUCUAUUG	Cleavage	bp	1
trex40312	AT1TE56445|+|17054926|17060041|ATCOPIA1|LTR/Copia|5116	4	-1	1	22	1457	1478	UUCGUUUCCCGGCUGGUGCACC	:: :::::::: .::.::.	UCAGCUCCAGCCGGUGAAUGAG	Cleavage	bp	1
trex462080	AT4TE21055|-|5043758|5057116|ATHILA0_I|LTR/Gypsy|13366	4	-1	1	20	11277	11296	CUAUUGAUUUUCUGAUUUUU	:.:.:.::.::::: ::.:	UAGAGUUAGGAAAUCUAUGG	Cleavage	bp	2
trex462080	AT1TE75305|+|22846336|22854554|HELITRONY1A|RC/Helitron|2378	4	-1	1	20	1731	1750	CUAUUGAUUUUCUGAUUUUU	:::: .::::::: ::::	UAAAAAUAGAAAAUAAAUAA	Cleavage	bp	1
trex47575	AT2TE07145|-|1547661|1552033|ATCOPIA95|LTR/Copia|4373	4	-1	1	19	855	873	AUGGUGAAAUUGGUAGACA	:::::: .:::: .:::::	UGUCUAAUAAUUAUACCAU	Cleavage	bp	1
trex47606	AT4TE21055|-|5043758|5057116|ATHILA0_I|LTR/Gypsy|13366	4	-1	1	21	5069	5089	GUGCUAGAGCAUCUCGGUUCG	:::.::::: ::::: ::.	UCAACUGAGAUACUCUACCAU	Translation	bp	1
trex477826	AT5TE38720|+|10632241|10633944|SADHU|Unassigned|1704	4	-1	1	22	1663	1684	UAUCUUUAUAUUAUUACUCUUU	... :::::::::::: : :::	GGGAAGUAAUAAUAUAUAUAUA	Cleavage	bp	1
trex536646	AT1TE91400|+|27932606|27933669|TAG2|DNA/HAT|859	4	-1	1	23	818	840	GUCUGUAGUCCAACGGUUAGGAC	: : ::::: ::::.:: ..:::	GACAUAACCAUUGGGCUUUGGAC	Cleavage	bp	1
trex700388	AT4TE21055|-|5043758|5057116|ATHILA0_I|LTR/Gypsy|13366	4	-1	1	21	5069	5089	GUGCUAGAGCAUCUCGGUUCA	: :::.::::: ::::: ::.	UCAACUGAGAUACUCUACCAU	Translation	bp	1
trex701495	AT5TE67885|+|18853839|18856404|ATREP3|RC/Helitron|2566	4	-1	1	25	954	978	UUUUUUUCUUUGAUCUUAUACUUUU	::::: :::::: :::: ::	AUACAUAUAAAAUCAAAUAAAAUAA	Cleavage	bp	3
trex701495	AT4TE21090|-|5063538|5074228|ATLANTYS1|LTR/Gypsy|10735	4	-1	1	25	9703	9727	UUUUUUUCUUUGAUCUUAUACUUUU	... : . .:::: ::::::::::.	GGGCGAGAGAGAUGAAAGAAAAAAG	Cleavage	bp	1
trex701495	AT5TE49725|+|13948931|13953996|ATCOPIA12|LTR/Copia|4774	4	-1	1	25	3267	3291	UUUUUUUCUUUGAUCUUAUACUUUU	:: :: :::::.:.:.:.:..:	GUAAUAAUCAGAUCGAGGGAGAGGA	Cleavage	bp	2
trex701495	AT4TE42860|-|9483836|9488588|ATCOPIA4|LTR/Copia|4753	4	-1	1	25	763	787	UUUUUUUCUUUGAUCUUAUACUUUU	:: :::::.:::. :::.:	UUGUUGAUCAGAUCGAAGGCAAAGA	Cleavage	bp	1
trex7330	AT3TE63765|-|15768787|15773753|ATCOPIA62|LTR/Copia|4967	4	-1	1	23	1942	1964	UUCGAUUCUCGGAACGCCCCCCA	:: .:::::::::::. :.	UCCUGGAUGUUCCGAGAAUUAAG	Cleavage	bp	1
trex8047	AT4TE21055|-|5043758|5057116|ATHILA0_I|LTR/Gypsy|13366	4	-1	1	23	5065	5087	GCUGGAGUAGCUCAGUUGGUUAG	: .:::::::: :::::.: :	AAACUCAACUGAGAUACUCUACC	Translation	bp	1
trex8051	AT4TE21055|-|5043758|5057116|ATHILA0_I|LTR/Gypsy|13366	4	-1	1	25	5063	5087	GCUGGAGUAGCUCAGUUGGUUAGAG	: .:::::::: :::::.: :	ACAAACUCAACUGAGAUACUCUACC	Translation	bp	1
trex8102	AT4TE21090|-|5063538|5074228|ATLANTYS1|LTR/Gypsy|10735	4	-1	1	20	2877	2896	GUCGAUAUGUCCGAGUGGUU	:::::: ::::::::::	UCCCACUCCCACAUAUCGAC	Translation	bp	1
trex8106	AT4TE21090|-|5063538|5074228|ATLANTYS1|LTR/Gypsy|10735	4	-1	1	23	2874	2896	GUCGAUAUGUCCGAGUGGUUAAG	:: :::::: ::::::::::	GUUUCCCACUCCCACAUAUCGAC	Translation	bp	1
trex8107	AT4TE21090|-|5063538|5074228|ATLANTYS1|LTR/Gypsy|10735	4	-1	1	24	2873	2896	GUCGAUAUGUCCGAGUGGUUAAGG	:: :::::: ::::::::::	AGUUUCCCACUCCCACAUAUCGAC	Translation	bp	1
trex82974	AT4TE21055|-|5043758|5057116|ATHILA0_I|LTR/Gypsy|13366	4	-1	1	22	5068	5089	GUGCUAGAGCAUCUCGGUUCGA	:::.::::: ::::: ::.	CUCAACUGAGAUACUCUACCAU	Translation	bp	1
trex8344	AT4TE67490|+|14258825|14263830|ATCOPIA46|LTR/Copia|5006	4	-1	1	20	1047	1066	AAGUGAGGACAGGUAGUAGC	::: :...: :::::::::	CCUAAUGUUUCUCCUCACUU	Translation	bp	1
trex8344	AT2TE07145|-|1547661|1552033|ATCOPIA95|LTR/Copia|4373	4	-1	1	20	3284	3303	AAGUGAGGACAGGUAGUAGC	.:::: ..::::.:.:.::	UUUACUUUUUGUCUUUAUUU	Cleavage	bp	1
trex97810	AT3TE46170|+|11097260|11099626|TAG2|DNA/HAT|1828	4	-1	1	19	988	1006	UCUCUUCCAAAUACAUUUU	.: ::::: :::::::::	GAUAUGUACUUGGAAGAGC	Translation	bp	1
trex101168	AT4TE21090|-|5063538|5074228|ATLANTYS1|LTR/Gypsy|10735	4.5	-1	1	20	9621	9640	GGCAGCGGGGAUUCGACUUC	::: ::::::: .:::::.	GAACUCGAAUCAUCGCUGUA	Cleavage	bp	1
trex101390	AT4TE27045|+|6349187|6350310|ATREP10D|RC/Helitron|1124	4.5	-1	1	23	491	513	AUGGUUGAAAAUUUAUUUGUUUU	:.:.::::::: :.::.::	AUUAUAGAUAAAUUAUUAAUCAC	Cleavage	bp	2
trex101390	AT4TE27045|+|6349187|6350310|ATREP10D|RC/Helitron|1124	4.5	-1	1	23	370	391	AUGGUUGAAAAUUUAUUUGUUUU	:::.: :::::::::::..::	UAAAUAU-UAAAUUUUCAAUUAU	Cleavage	bp	2
trex101390	AT3TE69475|+|17143391|17157692|ATREP3|RC/Helitron|3280	4.5	-1	1	23	1291	1313	AUGGUUGAAAAUUUAUUUGUUUU	::. .:: ::::::: :::...:	AAGUUAAUUAAAUUUACAAUUGU	Cleavage	bp	3
trex101390	AT4TE03295|+|631181|636931|ATLINE1_6|LINE/L1|4738	4.5	-1	1	23	1757	1779	AUGGUUGAAAAUUUAUUUGUUUU	:.. ::::::::::: ...::	GCAGUCAAUAAAUUUUCUGUUAU	Cleavage	bp	1
trex103523	AT1TE35415|+|10966907|10968878|SADHU|Unassigned|1972	4.5	-1	1	20	1899	1918	AAUUCUCGGUAGAACCUCCA	: ::::::.: :::::.::	UCGAGGUUUUUCCGAGGAUG	Translation	bp	1
trex10626	AT4TE42860|-|9483836|9488588|ATCOPIA4|LTR/Copia|4753	4.5	-1	1	25	1529	1553	GGCUGUAGUUUAGUGGUUAGAAUCC	::::.: . ::.:::::::.	AGUGACUAAUCCUAAAGCUACAGCU	Cleavage	bp	1
trex10724	AT2TE24520|-|6023868|6027026|ATCOPIA77|LTR/Copia|3159	4.5	-1	1	25	1537	1561	GGUUCGAUUCCCGGCUGGUGCACCA	::: :.::::: :::.::	GAAUCUUCCACCUGGGAAACGAGCC	Cleavage	bp	1
trex10737	AT1TE56445|+|17054926|17060041|ATCOPIA1|LTR/Copia|5116	4.5	-1	1	21	1457	1477	UCGUUUCCCGGCUGGUGCACC	:: :::::::: .::.::	UCAGCUCCAGCCGGUGAAUGA	Cleavage	bp	1
trex10967	AT3TE63765|-|15768787|15773753|ATCOPIA62|LTR/Copia|4967	4.5	-1	1	23	1942	1964	UUCGAUUCUCGGAAUGCCCCCCA	:: ..::::::::::. :.	UCCUGGAUGUUCCGAGAAUUAAG	Cleavage	bp	1
trex11054	AT2TE42485|-|9927685|9932560|ATCOPIA75|LTR/Copia|4876	4.5	-1	1	21	3515	3535	AUUAUGAACACCCGAUCGGAU	:: . .:: ::::::::::	CACCAGAUGGAUGUUCAUAAU	Translation	bp	1
trex11055	AT2TE42485|-|9927685|9932560|ATCOPIA75|LTR/Copia|4876	4.5	-1	1	22	3514	3535	AUUAUGAACACCCGAUCGGAUC	:: . .:: ::::::::::	CCACCAGAUGGAUGUUCAUAAU	Translation	bp	1
trex11193	AT5TE23185|-|6403053|6408058|ATCOPIA89|LTR/Copia|5006	4.5	-1	1	21	2795	2814	UCCGUUGUAGUCUAGCUGGUU	: ::::: ::..::::: :::	AUCCAGC-AGGUUACAAAGGA	Cleavage	bp	1
trex11450	AT4TE42860|-|9483836|9488588|ATCOPIA4|LTR/Copia|4753	4.5	-1	1	22	2234	2255	ACGCUCUUAGUUCAGUUCGGGA	.:: :.: :::.:: ::::::	AUCCAAGCCGAAUUAUGAGCGU	Cleavage	bp	1
trex12087	AT2TE42485|-|9927685|9932560|ATCOPIA75|LTR/Copia|4876	4.5	-1	1	19	3343	3361	GGGAUUGUAGUUCAAUUGG	: :.::::: ::::::.:	CAAGUUGAAAUACAAUUCA	Translation	bp	1
trex12091	AT2TE42485|-|9927685|9932560|ATCOPIA75|LTR/Copia|4876	4.5	-1	1	22	3340	3361	GGGAUUGUAGUUCAAUUGGUCA	: :: :.::::: ::::::.:	UUACAAGUUGAAAUACAAUUCA	Translation	bp	1
trex12093	AT2TE42485|-|9927685|9932560|ATCOPIA75|LTR/Copia|4876	4.5	-1	1	24	3338	3361	GGGAUUGUAGUUCAAUUGGUCAGA	.: :: :.::::: ::::::.:	GUUUACAAGUUGAAAUACAAUUCA	Translation	bp	1
trex12096	AT2TE42485|-|9927685|9932560|ATCOPIA75|LTR/Copia|4876	4.5	-1	1	25	3337	3361	GGGAUUGUAGUUCAAUUGGUCAGAG	.: :: :.::::: ::::::.:	GGUUUACAAGUUGAAAUACAAUUCA	Translation	bp	1
trex133430	AT2TE24520|-|6023868|6027026|ATCOPIA77|LTR/Copia|3159	4.5	-1	1	20	523	542	UAGCUCUUUGAUUUUGUUAU	: ::::::::..::::::	ACAACAAAAUUGAAGAGCCG	Cleavage	bp	2
trex133430	AT1TE56445|+|17054926|17060041|ATCOPIA1|LTR/Copia|5116	4.5	-1	1	20	3022	3041	UAGCUCUUUGAUUUUGUUAU	: .:..: :::::::::.::	AGGAUGAUAUCAAAGAGUUA	Cleavage	bp	1
trex133430	AT2TE20870|+|5073847|5078418|ATCOPIA66|LTR/Copia|4574	4.5	-1	1	20	1976	1995	UAGCUCUUUGAUUUUGUUAU	.::: .:::::::.:: .:.	GUAAAGAAAUCAAGGAUUUG	Cleavage	bp	1
trex133430	AT4TE33010|-|7561310|7563713|ATDNA1T9A|DNA/MuDR|1815	4.5	-1	1	20	1264	1283	UAGCUCUUUGAUUUUGUUAU	.:: ::::: .:::::: ::	GUAUCAAAACUAAAGAGAUA	Translation	bp	1
trex135370	AT3TE45620|-|10970102|10976062|TA11|LINE/L1|5961	4.5	-1	1	20	446	465	UCGUAAGAGGGCGUGGGUUC	:...::. ..:::::::::	CAGUUCAUUUUCUCUUACGA	Cleavage	bp	1
trex135370	AT2TE12510|-|2858588|2864201|ATCOPIA8A|LTR/Copia|5614	4.5	-1	1	20	2894	2913	UCGUAAGAGGGCGUGGGUUC	.:::: :::.:::::: :	UGACCCUCGCUCUCUUAAGU	Cleavage	bp	1
trex137706	AT5TE36920|+|10128750|10133862|ATCOPIA12|LTR/Copia|5113	4.5	-1	1	24	2146	2169	GUGGACGUGCCGGAGUGUUUAUCG	.:: ::::: :..:::: ::::..	UGAAAAACAAUUUGGCAAGUCCGU	Cleavage	bp	1
trex137787	AT2TE06390|-|1388832|1393901|ATCOPIA28|LTR/Copia|5070	4.5	-1	1	25	4350	4374	GGGGAUGUGGCUCAGAUGGUAGAGC	::.::. :::::::::..:	AGCAAACUAUUGCAGCCACAUCUUC	Cleavage	bp	1
trex13992	AT3TE63765|-|15768787|15773753|ATCOPIA62|LTR/Copia|4967	4.5	-1	1	21	1942	1962	CGAUUCUCGGAACACCCCCCA	:: ::::::::::::.	UCCUGGAUGUUCCGAGAAUUA	Cleavage	bp	1
trex13993	AT3TE63765|-|15768787|15773753|ATCOPIA62|LTR/Copia|4967	4.5	-1	1	20	1942	1961	GAUUCUCGGAACACCCCCCA	:: ::::::::::::.	UCCUGGAUGUUCCGAGAAUU	Cleavage	bp	1
trex141757	AT5TE23185|-|6403053|6408058|ATCOPIA89|LTR/Copia|5006	4.5	-1	1	21	2795	2814	UCCGUUGUAGUCUAGCUGGUA	::::: ::..::::: :::	AUCCAGC-AGGUUACAAAGGA	Cleavage	bp	1
trex145217	AT5TE23185|-|6403053|6408058|ATCOPIA89|LTR/Copia|5006	4.5	-1	1	24	2792	2814	UCCGUUGUAGUCUAGCUGGUCAGA	::::: ::..::::: :::	GUUAUCCAGC-AGGUUACAAAGGA	Cleavage	bp	1
trex14964	AT4TE21090|-|5063538|5074228|ATLANTYS1|LTR/Gypsy|10735	4.5	-1	1	22	4505	4526	UUGGGCUUUUCCUGCGCAGCUU	: :: ::: :::::.:::: .:	AUGCAGCGGAGGAAGAGCCGGA	Cleavage	bp	1
trex14964	AT4TE21055|-|5043758|5057116|ATHILA0_I|LTR/Gypsy|13366	4.5	-1	1	22	6958	6979	UUGGGCUUUUCCUGCGCAGCUU	:: .: :::..:::..:::	UGUCUCUGAAGGGGAAGUUCAA	Cleavage	bp	1
trex14983	AT4TE21055|-|5043758|5057116|ATHILA0_I|LTR/Gypsy|13366	4.5	-1	1	19	2159	2177	UUCCUAAUUAAAUCGUUUU	: :. :::::.:: :::::	AUAGAGAUUUGAUCAGGAA	Cleavage	bp	2
trex14984	AT4TE21055|-|5043758|5057116|ATHILA0_I|LTR/Gypsy|13366	4.5	-1	1	20	2158	2177	UUCCUAAUUAAAUCGUUUUU	:: :. :::::.:: :::::	AAUAGAGAUUUGAUCAGGAA	Cleavage	bp	2
trex15056	AT3TE60870|+|14916939|14918972|ATGP8|LTR/Gypsy|1963	4.5	-1	1	19	1760	1778	UCGCUUUGAGGUCAUUUUU	: :::::.. :::.::::.	AUAAAUGGUAUCAGAGCGG	Translation	bp	1
trex15057	AT3TE60870|+|14916939|14918972|ATGP8|LTR/Gypsy|1963	4.5	-1	1	20	1759	1778	UCGCUUUGAGGUCAUUUUUU	: :::::.. :::.::::.	UAUAAAUGGUAUCAGAGCGG	Translation	bp	1
trex15058	AT3TE60870|+|14916939|14918972|ATGP8|LTR/Gypsy|1963	4.5	-1	1	21	1758	1778	UCGCUUUGAGGUCAUUUUUUU	: :::::.. :::.::::.	UUAUAAAUGGUAUCAGAGCGG	Translation	bp	1
trex15577	AT2TE23870|+|5861201|5865906|ATMU10|DNA/MuDR|4706	4.5	-1	1	23	789	811	CCGACCUUAACUCAGUUGGUAGA	: :::. :::::..:::::	GAAAACAAUGGAGUUGGGGUCGA	Cleavage	bp	1
trex15679	AT5TE36920|+|10128750|10133862|ATCOPIA12|LTR/Copia|5113	4.5	-1	1	23	2147	2169	GUGGACGUGCCGGAGUGUUUAUC	:: ::::: :..:::: ::::..	GAAAAACAAUUUGGCAAGUCCGU	Cleavage	bp	1
trex15796	AT1TE56445|+|17054926|17060041|ATCOPIA1|LTR/Copia|5116	4.5	-1	1	20	375	394	GGGGUUGUAGCUCAGAUGGU	:::.:::::: :.:.:.:	CACAUUUGAGCUUCGAUCUC	Cleavage	bp	1
trex164626	AT5TE36920|+|10128750|10133862|ATCOPIA12|LTR/Copia|5113	4.5	-1	1	25	571	595	AGAUUGUAUCAUGGGUUCGAAUCCC	:::::::.: :.:. :::::	GUCUAUCGAACCUAAGGUGAAAUCU	Translation	bp	1
trex16687	AT3TE21700|-|5151996|5155306|ATIS112A|DNA/Harbinger|2892	4.5	-1	1	19	1643	1661	CCGAAAGGGCGUGGGUUCA	:::::.::.:..:::::	UGAACUCAUGUUCUUUCAA	Cleavage	bp	1
trex16687	AT4TE42950|-|9508382|9512986|ATGP2|LTR/Gypsy|4609	4.5	-1	1	19	3815	3833	CCGAAAGGGCGUGGGUUCA	: :::.: : :::::::::	UAAACUCUCUCCCUUUCGG	Translation	bp	2
trex168134	AT4TE33010|-|7561310|7563713|ATDNA1T9A|DNA/MuDR|1815	4.5	-1	1	20	1192	1211	AUAGUUAGUUGUUUUAUUUU	::::....::: ::..:::	CAAAUGGGGCAAAUAGUUAU	Cleavage	bp	1
trex168134	AT5TE31350|+|8670800|8676907|HELITRONY3|RC/Helitron|2937	4.5	-1	1	20	1211	1230	AUAGUUAGUUGUUUUAUUUU	:::: : :::::::.:.: :	AAAAAACAACAACUGAUUUU	Cleavage	bp	1
trex169836	AT4TE21055|-|5043758|5057116|ATHILA0_I|LTR/Gypsy|13366	4.5	-1	1	19	10113	10131	UCUUUUACUCACUCUUUUU	::::::::::::.::	ACCAAGAGUGAGUAAGAGU	Cleavage	bp	2
trex169836	AT3TE60870|+|14916939|14918972|ATGP8|LTR/Gypsy|1963	4.5	-1	1	19	1256	1274	UCUUUUACUCACUCUUUUU	::.:: :: :::::::::	AAGAAAAGAAAGUAAAAGA	Translation	bp	1
trex173522	AT4TE42860|-|9483836|9488588|ATCOPIA4|LTR/Copia|4753	4.5	-1	1	21	2235	2255	ACGCUCUUAGUUCAGUUCGGG	.:: :.: :::.:: ::::::	UCCAAGCCGAAUUAUGAGCGU	Cleavage	bp	1
trex174054	AT5TE67885|+|18853839|18856404|ATREP3|RC/Helitron|2566	4.5	-1	1	23	1668	1690	UUUUUUCUUUGAUCUUAUACUUU	::::: ::.::: :: :::	UAUAUAUAAAAUUAAAUAAUAAA	Cleavage	bp	2
trex174054	AT2TE24520|-|6023868|6027026|ATCOPIA77|LTR/Copia|3159	4.5	-1	1	23	1247	1269	UUUUUUCUUUGAUCUUAUACUUU	:: :.: .:.::.:.::::.:.	AAUCUGUUGGGUCGAGGAAAGAG	Cleavage	bp	1
trex178241	AT1TE63790|-|19247837|19249271|HELITRONY3|RC/Helitron|1435	4.5	-1	1	19	1258	1276	GGGAUUGUAGUUCAAUUGA	:: :: :::::..:.::..	UCUAUCGAACUGUAGUCUU	Cleavage	bp	2
trex18010	AT2TE42485|-|9927685|9932560|ATCOPIA75|LTR/Copia|4876	4.5	-1	1	23	3962	3984	UUGUAGUCUAGCUGGUCAGGAUA	:::..: :::::..:..::	GAAACUGGUCUGCUAGGUUGUAA	Cleavage	bp	1
trex18741	AT4TE21090|-|5063538|5074228|ATLANTYS1|LTR/Gypsy|10735	4.5	-1	1	19	832	850	GACAGUUUGGCCGAGUGGU	:. :::::::::: :: ::	AUAACUCGGCCAACCUAUC	Cleavage	bp	1
trex187948	AT2TE42485|-|9927685|9932560|ATCOPIA75|LTR/Copia|4876	4.5	-1	1	21	3341	3361	GGGAUUGUAGUUCAAUUGGUG	.:: :.::::: ::::::.:	UACAAGUUGAAAUACAAUUCA	Translation	bp	1
trex188775	AT2TE06390|-|1388832|1393901|ATCOPIA28|LTR/Copia|5070	4.5	-1	1	25	2522	2546	GUUGUAGUAUAGUGGUAAGUAUUCU	: :. :: .:.::::::::::.	CCACUGGUUUAUAUUAUACUACAAU	Cleavage	bp	1
trex19269	AT5TE38720|+|10632241|10633944|SADHU|Unassigned|1704	4.5	-1	1	20	847	866	GAGCUGUGAUGAAAUCGGUU	..:: : :: :::::.::::	GGCCAACUUAAUCACGGCUC	Translation	bp	1
trex195340	AT5TE67885|+|18853839|18856404|ATREP3|RC/Helitron|2566	4.5	-1	1	24	1668	1691	UUUUUUUCUUUGAUCUUAUACUUU	::::: ::.::: :: ::::	UAUAUAUAAAAUUAAAUAAUAAAA	Cleavage	bp	3
trex195340	AT5TE67885|+|18853839|18856404|ATREP3|RC/Helitron|2566	4.5	-1	1	24	2350	2373	UUUUUUUCUUUGAUCUUAUACUUU	:::: :.:::::.::::	GGUUACAAAGAACGAAGAAGAAAA	Cleavage	bp	3
trex195340	AT3TE76010|+|18734249|18739393|META1|LTR/Copia|5150	4.5	-1	1	24	1353	1376	UUUUUUUCUUUGAUCUUAUACUUU	:: :::: : .::: :::::::	UAAUAAUAAUAAUAAAAAAAAAAA	Cleavage	bp	2
trex195340	AT2TE24520|-|6023868|6027026|ATCOPIA77|LTR/Copia|3159	4.5	-1	1	24	1247	1270	UUUUUUUCUUUGAUCUUAUACUUU	:: :.: .:.::.:.::::.:.:	AAUCUGUUGGGUCGAGGAAAGAGA	Cleavage	bp	1
trex195340	AT4TE21090|-|5063538|5074228|ATLANTYS1|LTR/Gypsy|10735	4.5	-1	1	24	9704	9727	UUUUUUUCUUUGAUCUUAUACUUU	.:::: ::::::::::.	GGCGAGAGAGAUGAAAGAAAAAAG	Cleavage	bp	1
trex195340	AT5TE49725|+|13948931|13953996|ATCOPIA12|LTR/Copia|4774	4.5	-1	1	24	2571	2593	UUUUUUUCUUUGAUCUUAUACUUU	:::: :::: :...:::::.::.	AAAG-AUAAAUUUGGAGAAAGAAG	Cleavage	bp	2
trex195340	AT2TE07145|-|1547661|1552033|ATCOPIA95|LTR/Copia|4373	4.5	-1	1	24	3239	3262	UUUUUUUCUUUGAUCUUAUACUUU	::: . ::.::::::::: :	GAUUUAUUGAAUUAAAGAAAAAUA	Cleavage	bp	2
trex195340	AT4TE06910|+|1356979|1358427|ATREP10D|RC/Helitron|1449	4.5	-1	1	24	1230	1253	UUUUUUUCUUUGAUCUUAUACUUU	:: : :.::::::::::	UUAUCAUCAUUUUAAAGAAAAAAU	Cleavage	bp	1
trex195340	AT4TE21070|-|5057644|5060007|ATHILA|LTR/Gypsy|2375	4.5	-1	1	24	643	665	UUUUUUUCUUUGAUCUUAUACUUU	: :::: ::: :::::::::	AUCAUCUAAG-UCAUAGAAAAAAA	Translation	bp	1
trex19795	AT3TE45620|-|10970102|10976062|TA11|LINE/L1|5961	4.5	-1	1	19	447	465	UCGUAAGAGGGCGUGGGUU	:...::. ..:::::::::	AGUUCAUUUUCUCUUACGA	Cleavage	bp	1
trex19795	AT2TE12510|-|2858588|2864201|ATCOPIA8A|LTR/Copia|5614	4.5	-1	1	19	2895	2913	UCGUAAGAGGGCGUGGGUU	.:::: :::.:::::: :	GACCCUCGCUCUCUUAAGU	Cleavage	bp	1
trex203382	AT1TE41800|+|12842158|12845721|ATCOPIA36|LTR/Copia|3583	4.5	-1	1	19	1775	1793	CUCUUCAUCUACUAUUUUU	::.:::.: . ::::::::	AAGAAUGGAGAAUGAAGAG	Translation	bp	1
trex20576	AT2TE54780|-|12539441|12541817|ATCOPIA63|LTR/Copia|2385	4.5	-1	1	21	317	337	AGGACAUUGGACUCUGAAUCC	:: :::::.::: ::.::	ACUUUGAGAGUUCAAAGUUCU	Cleavage	bp	2
trex20576	AT2TE54780|-|12539441|12541817|ATCOPIA63|LTR/Copia|2385	4.5	-1	1	21	2362	2382	AGGACAUUGGACUCUGAAUCC	:: :::::.::: ::.::	ACUUUGAGAGUUCAAAGUUCU	Cleavage	bp	2
trex20576	AT5TE22365|-|6170898|6171732|HELITRONY1E|RC/Helitron|835	4.5	-1	1	21	107	127	AGGACAUUGGACUCUGAAUCC	:::.: : ::::::::: :	UUAUUUACAAUCCAAUGUCAU	Cleavage	bp	1
trex21332	AT2TE07145|-|1547661|1552033|ATCOPIA95|LTR/Copia|4373	4.5	-1	1	25	710	734	UUAUGUAGACUUUUGUUUACCGAGG	.:.:: :.: :::: :::::::.:	AUUUGGAAGAGAAAAAUCUACAUGA	Translation	bp	1
trex22838	AT4TE67490|+|14258825|14263830|ATCOPIA46|LTR/Copia|5006	4.5	-1	1	25	845	870	CGUUGUAGUCUAGCUGGUUA-GGAUA	:::. :.:::::::::::: .: .:	AAUCUGUGACCAGCUAGACUCUAUUG	Cleavage	bp	1
trex23501	AT2TE42485|-|9927685|9932560|ATCOPIA75|LTR/Copia|4876	4.5	-1	1	21	3341	3361	GGGAUUGUAGUUCAAUUGGUA	::: :.::::: ::::::.:	UACAAGUUGAAAUACAAUUCA	Translation	bp	1
trex23517	AT2TE42485|-|9927685|9932560|ATCOPIA75|LTR/Copia|4876	4.5	-1	1	20	3338	3357	UUGUAGUUCAAUUGGUCAGA	.: :: :.::::: :::::	GUUUACAAGUUGAAAUACAA	Cleavage	bp	1
trex235502	AT4TE06910|+|1356979|1358427|ATREP10D|RC/Helitron|1449	4.5	-1	1	21	1141	1161	CUAUGGUGAAAUUGGUAGACA	:: : :::::.:.:::.:	GCUCAUCGAAUUUUAUCAUGG	Cleavage	bp	1
trex23906	AT4TE42950|-|9508382|9512986|ATGP2|LTR/Gypsy|4609	4.5	-1	1	21	2521	2541	CAAUAUGUCUACGCUGGUUCA	:::: :: .:::::.:::	CAAACCCUCGAGGACAUGUUG	Translation	bp	1
trex246153	AT2TE42485|-|9927685|9932560|ATCOPIA75|LTR/Copia|4876	4.5	-1	1	21	3341	3361	GGGAUUGUAGUUCAAUUGGUU	:: :.::::: ::::::.:	UACAAGUUGAAAUACAAUUCA	Translation	bp	1
trex26403	AT2TE06390|-|1388832|1393901|ATCOPIA28|LTR/Copia|5070	4.5	-1	1	24	2524	2547	CGUUGUAGUAUAGUGGUAAGUAUU	: :. :: .:.::::::::::.	ACUGGUUUAUAUUAUACUACAAUU	Cleavage	bp	1
trex27992	AT4TE67490|+|14258825|14263830|ATCOPIA46|LTR/Copia|5006	4.5	-1	1	24	4229	4252	GUUGUAGUCUAGCUGGUUAGGAUA	:: : :::.:::.:.: ::.:::	UAACAUAAUCAGUUGGUCUGCAAA	Cleavage	bp	1
trex29330	AT4TE21115|-|5083926|5086640|Unassigned|Unassigned|2715	4.5	-1	1	25	630	653	GCGUCUGUAGUCCAUCGGUUAGGAU	::::::::::::. ::::	CGAACCACCGAUGGACUAU-GACGA	Cleavage	bp	1
trex35125	AT4TE28200|+|6588726|6593808|ATCOPIA7|LTR/Copia|5083	4.5	-1	1	25	1900	1923	ACGAAAGGAAGUUGAUCAUGGAUUA	:: .::: ::. ::::::::.::	GAAAGUAUG-UCGUCUUCCUUUUGU	Cleavage	bp	1
trex35125	AT4TE33010|-|7561310|7563713|ATDNA1T9A|DNA/MuDR|1815	4.5	-1	1	25	278	301	ACGAAAGGAAGUUGAUCAUGGAUUA	::.: :::::.::::.::	UGUGUUUUGGU-AACUUUCUUUUGU	Cleavage	bp	1
trex3698	AT2TE06390|-|1388832|1393901|ATCOPIA28|LTR/Copia|5070	4.5	-1	1	25	2522	2546	GUUGUAGUAUAGUGGUAAGUAUUCC	: :. :: .:.::::::::::.	CCACUGGUUUAUAUUAUACUACAAU	Cleavage	bp	1
trex3876	AT5TE23185|-|6403053|6408058|ATCOPIA89|LTR/Copia|5006	4.5	-1	1	19	2797	2814	UCCGUUGUAGUCUAGCUGG	::::: ::..::::: :::	CCAGC-AGGUUACAAAGGA	Cleavage	bp	1
trex3878	AT5TE23185|-|6403053|6408058|ATCOPIA89|LTR/Copia|5006	4.5	-1	1	20	2796	2814	UCCGUUGUAGUCUAGCUGGU	::::: ::..::::: :::	UCCAGC-AGGUUACAAAGGA	Cleavage	bp	1
trex3879	AT5TE23185|-|6403053|6408058|ATCOPIA89|LTR/Copia|5006	4.5	-1	1	21	2795	2814	UCCGUUGUAGUCUAGCUGGUC	::::: ::..::::: :::	AUCCAGC-AGGUUACAAAGGA	Cleavage	bp	1
trex3880	AT5TE23185|-|6403053|6408058|ATCOPIA89|LTR/Copia|5006	4.5	-1	1	22	2794	2814	UCCGUUGUAGUCUAGCUGGUCA	::::: ::..::::: :::	UAUCCAGC-AGGUUACAAAGGA	Cleavage	bp	1
trex3881	AT5TE23185|-|6403053|6408058|ATCOPIA89|LTR/Copia|5006	4.5	-1	1	22	2794	2814	UCCGUUGUAGUCUAGCUGGUCU	::::: ::..::::: :::	UAUCCAGC-AGGUUACAAAGGA	Cleavage	bp	1
trex3882	AT5TE23185|-|6403053|6408058|ATCOPIA89|LTR/Copia|5006	4.5	-1	1	23	2793	2814	UCCGUUGUAGUCUAGCUGGUCAG	::::: ::..::::: :::	UUAUCCAGC-AGGUUACAAAGGA	Cleavage	bp	1
trex3884	AT5TE23185|-|6403053|6408058|ATCOPIA89|LTR/Copia|5006	4.5	-1	1	24	2792	2814	UCCGUUGUAGUCUAGCUGGUCAGG	::::: ::..::::: :::	GUUAUCCAGC-AGGUUACAAAGGA	Cleavage	bp	1
trex40310	AT3TE94195|-|23100352|23104844|ATCOPIA23|LTR/Copia|4493	4.5	-1	1	25	1244	1268	GGUUCGUUUCCCGGCUGGUGCACCA	: .::.::::::.:.:.:	ACUCUGUCAGGCUGGGAAAUGGAUC	Cleavage	bp	1
trex40611	AT4TE42860|-|9483836|9488588|ATCOPIA4|LTR/Copia|4753	4.5	-1	1	21	2235	2255	ACGCUCUUAGUUCAGUUCGGA	::: :.: :::.:: ::::::	UCCAAGCCGAAUUAUGAGCGU	Cleavage	bp	1
trex4599	AT4TE42860|-|9483836|9488588|ATCOPIA4|LTR/Copia|4753	4.5	-1	1	21	789	809	CUCAGUGGUAGAGCGCGUGGC	::: : :::::..:: :::	AACACUCCCUCUAUUACGGAG	Cleavage	bp	1
trex4601	AT4TE42860|-|9483836|9488588|ATCOPIA4|LTR/Copia|4753	4.5	-1	1	24	786	809	CUCAGUGGUAGAGCGCGUGGCUUU	::: : :::::..:: :::	GACAACACUCCCUCUAUUACGGAG	Cleavage	bp	1
trex4636	AT3TE63765|-|15768787|15773753|ATCOPIA62|LTR/Copia|4967	4.5	-1	1	20	3338	3357	GUGGUAGAGCGCGUGGCUUU	.::: .:.:. ::.::::::	GAAGAUAUGUUCUUUACCAC	Translation	bp	1
trex46580	AT1TE56445|+|17054926|17060041|ATCOPIA1|LTR/Copia|5116	4.5	-1	1	20	2881	2900	GAAGACGCGGGUUCGAUUCC	::. : ::.::.:.:::::.	GGGCUAGAGCCUGUGUCUUU	Cleavage	bp	1
trex46827	AT4TE21090|-|5063538|5074228|ATLANTYS1|LTR/Gypsy|10735	4.5	-1	1	19	9622	9640	GGCAGCGGGGAUUCGACUU	:: ::::::: .:::::.	AACUCGAAUCAUCGCUGUA	Cleavage	bp	1
trex47575	AT4TE21085|-|5060675|5063536|ATHILA6A|LTR/Gypsy|2862	4.5	-1	1	19	2401	2419	AUGGUGAAAUUGGUAGACA	: :::::..::::.....:	UCUCUACUGAUUUUGUUGU	Cleavage	bp	1
trex47606	AT4TE21090|-|5063538|5074228|ATLANTYS1|LTR/Gypsy|10735	4.5	-1	1	21	6603	6623	GUGCUAGAGCAUCUCGGUUCG	: :: ::::.:: ::: ::::	CAAAGCGAGGUGGUCUCGCAC	Cleavage	bp	1
trex477826	AT2TE06390|-|1388832|1393901|ATCOPIA28|LTR/Copia|5070	4.5	-1	1	22	815	836	UAUCUUUAUAUUAUUACUCUUU	: :.:::::::::: ::.	AUUUAUUGAUAAUAUAAAUAUG	Cleavage	bp	1
trex48323	AT4TE21090|-|5063538|5074228|ATLANTYS1|LTR/Gypsy|10735	4.5	-1	1	20	5734	5753	GGGGCUGUAGCUCAGAUGGU	: .: :::::.:::.:::..	AGUACCUGAGUUACGGCCUU	Cleavage	bp	1
trex536646	AT3TE46170|+|11097260|11099626|TAG2|DNA/HAT|1828	4.5	-1	1	23	1787	1809	GUCUGUAGUCCAACGGUUAGGAC	: : :.::: ::::.:: ..:::	GACAUGACCAUUGGGCUUUGGAC	Cleavage	bp	1
trex54774	AT5TE36920|+|10128750|10133862|ATCOPIA12|LTR/Copia|5113	4.5	-1	1	25	2145	2169	GUGGACGUGCCGGAGUGUUUAUCGG	:.:: ::::: :..:::: ::::..	CUGAAAAACAAUUUGGCAAGUCCGU	Cleavage	bp	1
trex57659	AT1TE56445|+|17054926|17060041|ATCOPIA1|LTR/Copia|5116	4.5	-1	1	22	1456	1477	UCGUUUCCCGGCUGGUGCACCA	:: :::::::: .::.::	CUCAGCUCCAGCCGGUGAAUGA	Cleavage	bp	1
trex60256	AT4TE21090|-|5063538|5074228|ATLANTYS1|LTR/Gypsy|10735	4.5	-1	1	25	4658	4682	UCUAUGGUGUAGUGGUUAGCACUCU	:::: :: :. .:::.::.:::.::	AGAGCGCAAGGUACUGCAUCAUGGA	Cleavage	bp	1
trex60756	AT4TE32185|+|7389649|7391071|ATSINE2A|SINE|1423	4.5	-1	1	20	411	430	GAUUCACGUCGGGUUCACCA	: ::. .:.::.:::.:::	GGCUGGUUCUGAUGUGGAUC	Cleavage	bp	1
trex620358	AT4TE32185|+|7389649|7391071|ATSINE2A|SINE|1423	4.5	-1	1	20	313	332	GAACGUGGGUCUCCAAAACC	::: :::::......:::.	AGUUAUGGAGGUUUGUGUUU	Cleavage	bp	1
trex6226	AT1TE71775|+|21748194|21753388|ATCOPIA8B|LTR/Copia|5195	4.5	-1	1	20	1514	1533	UGAGCUGUGAUGAAAUUGGC	.::. :.:::::.:.:::	CUCAGCCUUAUCACGGUUCA	Cleavage	bp	1
trex62261	AT4TE42860|-|9483836|9488588|ATCOPIA4|LTR/Copia|4753	4.5	-1	1	22	2234	2255	ACGCUCUUAGUUCAGUUCGGAA	::: :.: :::.:: ::::::	AUCCAAGCCGAAUUAUGAGCGU	Cleavage	bp	1
trex62771	AT1TE71775|+|21748194|21753388|ATCOPIA8B|LTR/Copia|5195	4.5	-1	1	21	2026	2046	CAAGUCUCGGUGGAACCUCCA	:::: :.::..: ::.:::	GAGAGGGUUCAUUGUGAUUUG	Cleavage	bp	1
trex64341	AT5TE23185|-|6403053|6408058|ATCOPIA89|LTR/Copia|5006	4.5	-1	1	22	2794	2814	UCCGUUGUAGUCUAGCUGGUCC	::::: ::..::::: :::	UAUCCAGC-AGGUUACAAAGGA	Cleavage	bp	1
trex64575	AT4TE42860|-|9483836|9488588|ATCOPIA4|LTR/Copia|4753	4.5	-1	1	19	791	809	CUCAGUGGUAGAGCGCGUG	::: : :::::..:: :::	CACUCCCUCUAUUACGGAG	Cleavage	bp	1
trex700388	AT4TE21090|-|5063538|5074228|ATLANTYS1|LTR/Gypsy|10735	4.5	-1	1	21	6603	6623	GUGCUAGAGCAUCUCGGUUCA	:: ::::.:: ::: ::::	CAAAGCGAGGUGGUCUCGCAC	Cleavage	bp	1
trex701495	AT2TE24520|-|6023868|6027026|ATCOPIA77|LTR/Copia|3159	4.5	-1	1	25	1246	1270	UUUUUUUCUUUGAUCUUAUACUUUU	::: :.: .:.::.:.::::.:.:	AAAUCUGUUGGGUCGAGGAAAGAGA	Cleavage	bp	1
trex701495	AT5TE67885|+|18853839|18856404|ATREP3|RC/Helitron|2566	4.5	-1	1	25	1667	1691	UUUUUUUCUUUGAUCUUAUACUUUU	::::: ::.::: :: ::::	CUAUAUAUAAAAUUAAAUAAUAAAA	Cleavage	bp	3
trex701495	AT5TE67885|+|18853839|18856404|ATREP3|RC/Helitron|2566	4.5	-1	1	25	2349	2373	UUUUUUUCUUUGAUCUUAUACUUUU	:::: :.:::::.::::	UGGUUACAAAGAACGAAGAAGAAAA	Cleavage	bp	3
trex701495	AT3TE76010|+|18734249|18739393|META1|LTR/Copia|5150	4.5	-1	1	25	1352	1376	UUUUUUUCUUUGAUCUUAUACUUUU	: :: :::: : .::: :::::::	AUAAUAAUAAUAAUAAAAAAAAAAA	Cleavage	bp	2
trex701495	AT5TE49725|+|13948931|13953996|ATCOPIA12|LTR/Copia|4774	4.5	-1	1	25	2570	2593	UUUUUUUCUUUGAUCUUAUACUUUU	:::: :::: :...:::::.::.	CAAAG-AUAAAUUUGGAGAAAGAAG	Cleavage	bp	2
trex701495	AT2TE07145|-|1547661|1552033|ATCOPIA95|LTR/Copia|4373	4.5	-1	1	25	3238	3262	UUUUUUUCUUUGAUCUUAUACUUUU	::: . ::.::::::::: :	CGAUUUAUUGAAUUAAAGAAAAAUA	Cleavage	bp	2
trex701495	AT4TE06910|+|1356979|1358427|ATREP10D|RC/Helitron|1449	4.5	-1	1	25	1229	1253	UUUUUUUCUUUGAUCUUAUACUUUU	:: : :.::::::::::	UUUAUCAUCAUUUUAAAGAAAAAAU	Cleavage	bp	1
trex701495	AT4TE21070|-|5057644|5060007|ATHILA|LTR/Gypsy|2375	4.5	-1	1	25	642	665	UUUUUUUCUUUGAUCUUAUACUUUU	: :::: ::: :::::::::	UAUCAUCUAAG-UCAUAGAAAAAAA	Translation	bp	1
trex70299	AT3TE45620|-|10970102|10976062|TA11|LINE/L1|5961	4.5	-1	1	19	4988	5006	GGGGAUGUAGCUCAAAUCU	::.::::.::::. :..:.	AGGUUUGGGCUAUCUUUCU	Cleavage	bp	1
trex70299	AT2TE12510|-|2858588|2864201|ATCOPIA8A|LTR/Copia|5614	4.5	-1	1	19	632	650	GGGGAUGUAGCUCAAAUCU	.:.::: :::::..::.:.	GGGUUUUAGCUAUGUCUCU	Cleavage	bp	2
trex70299	AT2TE12510|-|2858588|2864201|ATCOPIA8A|LTR/Copia|5614	4.5	-1	1	19	5508	5526	GGGGAUGUAGCUCAAAUCU	.:.::: :::::..::.:.	GGGUUUUAGCUAUGUCUCU	Cleavage	bp	2
trex7056	AT2TE42485|-|9927685|9932560|ATCOPIA75|LTR/Copia|4876	4.5	-1	1	20	798	817	UGAGCUGUGAAGAAAUUGGC	: :.::::::: :.:.:.:	ACAAGUUUCUUCUCGGUUUA	Cleavage	bp	1
trex72696	AT4TE42860|-|9483836|9488588|ATCOPIA4|LTR/Copia|4753	4.5	-1	1	22	2234	2255	ACGCUCUUAGUUCAGUUCGGCA	:: :.: :::.:: ::::::	AUCCAAGCCGAAUUAUGAGCGU	Cleavage	bp	1
trex7334	AT3TE63765|-|15768787|15773753|ATCOPIA62|LTR/Copia|4967	4.5	-1	1	22	1942	1963	UCGAUUCUCGGAACGCCCCCCA	:: .:::::::::::. :	UCCUGGAUGUUCCGAGAAUUAA	Cleavage	bp	1
trex7334	AT2TE20870|+|5073847|5078418|ATCOPIA66|LTR/Copia|4574	4.5	-1	1	22	417	438	UCGAUUCUCGGAACGCCCCCCA	: :.:::::: ::::.::	UAUUGAGUGUUCCGCGAAUUGA	Cleavage	bp	2
trex7334	AT2TE20870|+|5073847|5078418|ATCOPIA66|LTR/Copia|4574	4.5	-1	1	22	4482	4503	UCGAUUCUCGGAACGCCCCCCA	: :.:::::: ::::.::	UAUUGAGUGUUCCGCGAAUUGA	Cleavage	bp	2
trex79190	AT5TE36920|+|10128750|10133862|ATCOPIA12|LTR/Copia|5113	4.5	-1	1	22	2148	2169	GUGGACGUGCCGGAGUGUUUAU	: ::::: :..:::: ::::..	AAAAACAAUUUGGCAAGUCCGU	Cleavage	bp	1
trex8047	AT3TE91870|-|22548416|22551263|ATCOPIA13|LTR/Copia|2401	4.5	-1	1	23	907	928	GCUGGAGUAGCUCAGUUGGUUAG	:..:::.:::::: :::.:::	ACAGUCAAUUGAGCU-CUCUAGC	Cleavage	bp	1
trex8051	AT3TE91870|-|22548416|22551263|ATCOPIA13|LTR/Copia|2401	4.5	-1	1	25	905	928	GCUGGAGUAGCUCAGUUGGUUAGAG	:..:::.:::::: :::.:::	GGACAGUCAAUUGAGCU-CUCUAGC	Cleavage	bp	1
trex8102	AT4TE21055|-|5043758|5057116|ATHILA0_I|LTR/Gypsy|13366	4.5	-1	1	20	1290	1311	GUCGAUAUGUCCGA--GUGGUU	.:::: :::::.::::.:::	GACCAGGGUCGGAUAUAUUGAC	Cleavage	bp	1
trex8106	AT4TE21055|-|5043758|5057116|ATHILA0_I|LTR/Gypsy|13366	4.5	-1	1	23	1287	1311	GUCGAUAUGUCCGA--GUGGUUAAG	.:::: :::::.::::.:::	GGGGACCAGGGUCGGAUAUAUUGAC	Cleavage	bp	1
trex8107	AT4TE21055|-|5043758|5057116|ATHILA0_I|LTR/Gypsy|13366	4.5	-1	1	24	1286	1311	GUCGAUAUGUCCGA--GUGGUUAAGG	.:::: :::::.::::.:::	UGGGGACCAGGGUCGGAUAUAUUGAC	Cleavage	bp	1
trex81565	AT5TE49725|+|13948931|13953996|ATCOPIA12|LTR/Copia|4774	4.5	-1	1	22	4628	4649	GAGGGCCAUAGGUUCGAAUCCC	: ::: :::..:::::...:	UGAAUUAGAAUUUAUGGUUUUA	Cleavage	bp	1
trex82974	AT4TE21090|-|5063538|5074228|ATLANTYS1|LTR/Gypsy|10735	4.5	-1	1	22	6602	6623	GUGCUAGAGCAUCUCGGUUCGA	: :: ::::.:: ::: ::::	ACAAAGCGAGGUGGUCUCGCAC	Cleavage	bp	1
trex830	AT2TE01630|-|393578|396843|ATREP3|RC/Helitron|3266	4.5	-1	1	23	720	742	GGUCCCGUAGCUCAGUUGGUUAG	.: ::::::. :::::::	ACUUUCUACUGAGUAACGGGACA	Cleavage	bp	1
trex831	AT2TE01630|-|393578|396843|ATREP3|RC/Helitron|3266	4.5	-1	1	24	719	742	GGUCCCGUAGCUCAGUUGGUUAGA	.: ::::::. :::::::	AACUUUCUACUGAGUAACGGGACA	Cleavage	bp	1
trex8859	AT5TE38720|+|10632241|10633944|SADHU|Unassigned|1704	4.5	-1	1	21	239	259	AGCGGGGUAGAGGAAUUGGUC	:....:::::.:...:.:::	AAUUGGUUCCUUUGUUCUGCU	Cleavage	bp	1
trex9044	AT5TE22365|-|6170898|6171732|HELITRONY1E|RC/Helitron|835	4.5	-1	1	25	368	391	UAGUUAGUUUCAUCGAUAUUUUUGU	:. :::::::: ::::::: :..::	AUUAAAAUAUC-AUGAAACGAGUUA	Cleavage	bp	1
trex9044	AT3TE69475|+|17143391|17157692|ATREP3|RC/Helitron|3280	4.5	-1	1	25	519	543	UAGUUAGUUUCAUCGAUAUUUUUGU	: ::::: ::::::.:.: ::	AAUAUAAUAUGUAUGAAAUUGAAUA	Cleavage	bp	1
trex9463	AT5TE49725|+|13948931|13953996|ATCOPIA12|LTR/Copia|4774	4.5	-1	1	22	4628	4649	GAGGGCCAUAGGUUCGAAUCCU	: ::: :::..:::::...:	UGAAUUAGAAUUUAUGGUUUUA	Cleavage	bp	1
trex97810	AT2TE11560|-|2576249|2578241|ATHILA6A|LTR/Gypsy|1993	4.5	-1	1	19	532	550	UCUCUUCCAAAUACAUUUU	: :: ::.:::::::: :.	ACAAAGUGUUUGGAAGCGG	Cleavage	bp	1
trex99284	AT4TE28200|+|6588726|6593808|ATCOPIA7|LTR/Copia|5083	4.5	-1	1	23	3647	3669	AGAAGACGCGGGUUCGAUUCCCG	:::. :.:.::. ::::::	GAUAAAUUCAGCUCGUAUCUUCU	Cleavage	bp	1
trex101390	AT3TE76010|+|18734249|18739393|META1|LTR/Copia|5150	5	-1	1	23	2974	2996	AUGGUUGAAAAUUUAUUUGUUUU	:: : ::::.:::: ::::. ::	AAUAGAAAUGAAUUAUCAAUGAU	Cleavage	bp	2
trex101390	AT3TE76010|+|18734249|18739393|META1|LTR/Copia|5150	5	-1	1	23	2026	2048	AUGGUUGAAAAUUUAUUUGUUUU	:. : ::::: :::.::..::	CUAGAAUAUAAAAUUUUAAUUAU	Translation	bp	2
trex101390	AT4TE21055|-|5043758|5057116|ATHILA0_I|LTR/Gypsy|13366	5	-1	1	23	11477	11499	AUGGUUGAAAAUUUAUUUGUUUU	::: :::.:.:.:: .::::::	AAACCAAGUGAGUUCAUAACCAU	Cleavage	bp	1
trex101390	AT3TE69475|+|17143391|17157692|ATREP3|RC/Helitron|3280	5	-1	1	23	3059	3081	AUGGUUGAAAAUUUAUUUGUUUU	::::::::: :::: ::	AUGCAAAAUAAAUUAUCAAACAA	Cleavage	bp	3
trex101390	AT3TE69475|+|17143391|17157692|ATREP3|RC/Helitron|3280	5	-1	1	23	1566	1588	AUGGUUGAAAAUUUAUUUGUUUU	:. : :::::::::: ..::	AUUAUUAUUAAAUUUUCAUUUAU	Cleavage	bp	3
trex101390	AT3TE60870|+|14916939|14918972|ATGP8|LTR/Gypsy|1963	5	-1	1	23	616	638	AUGGUUGAAAAUUUAUUUGUUUU	:: ..::: ::: ::.::..::	UAAUUGAAUCAAUAUUUAAUUAU	Translation	bp	1
trex101390	AT5TE31640|-|8744285|8746716|ATREP3|RC/Helitron|2432	5	-1	1	23	1130	1152	AUGGUUGAAAAUUUAUUUGUUUU	: : ::: :::: :::::: ::	CACAAAAAAAAAUAUUCAACAAU	Translation	bp	1
trex101390	AT3TE45620|-|10970102|10976062|TA11|LINE/L1|5961	5	-1	1	23	4238	4260	AUGGUUGAAAAUUUAUUUGUUUU	.:.::: ::.:::::::.::	GAGACAUUGAAGUUUUCAAUCAA	Cleavage	bp	1
trex101390	AT2TE20870|+|5073847|5078418|ATCOPIA66|LTR/Copia|4574	5	-1	1	23	1573	1595	AUGGUUGAAAAUUUAUUUGUUUU	:.. ::::..:: : :::::::	CAGGAAAAUGGAUCUACAACCAU	Translation	bp	1
trex101390	AT2TE07145|-|1547661|1552033|ATCOPIA95|LTR/Copia|4373	5	-1	1	23	3335	3357	AUGGUUGAAAAUUUAUUUGUUUU	::::::::::: .: ...:	GUUUCAAAUAAAUUUGUACUUGU	Cleavage	bp	1
trex101390	AT1TE91400|+|27932606|27933669|TAG2|DNA/HAT|859	5	-1	1	23	743	766	AUGGU-UGAAAAUUUAUUUGUUUU	..:: ::::::::: :::::	GUCUUGAACAAAUUUUCAGACCAU	Cleavage	bp	1
trex101390	AT1TE39820|+|12257210|12257975|ATREP11|RC/Helitron|766	5	-1	1	23	451	473	AUGGUUGAAAAUUUAUUUGUUUU	:: ::.:::::.::..:	CCCUCAUUUAGAUUUUUAAUUAA	Cleavage	bp	1
trex101603	AT3TE46170|+|11097260|11099626|TAG2|DNA/HAT|1828	5	-1	1	19	619	637	UGAAAUUGGUAGACACGCC	:.::::.:.:.::: :.:	UGUGUGUUUGCUAAUGUUA	Cleavage	bp	1
trex101955	AT5TE36920|+|10128750|10133862|ATCOPIA12|LTR/Copia|5113	5	-1	1	23	2484	2506	GUGGACGUGCCGGGGUGGUUAUC	.:.:: :..: .::::.:::	UUGGAUCAGCUUGUUACGUUCAC	Translation	bp	1
trex10220	AT4TE32185|+|7389649|7391071|ATSINE2A|SINE|1423	5	-1	1	25	332	356	GUUAGGACAUUGGACUCUGAAUCCA	:: :. ::.::::::. :::	UCCGAUCUGGUUCUAAUGUCUCAAC	Cleavage	bp	1
trex10232	AT2TE11560|-|2576249|2578241|ATHILA6A|LTR/Gypsy|1993	5	-1	1	22	43	64	UAGGACAUUGGACUCUGAAUCC	.::. :::::::.: :: ::	UCGUUUUGAGUCCAGUUUCGUA	Cleavage	bp	1
trex10255	AT2TE07145|-|1547661|1552033|ATCOPIA95|LTR/Copia|4373	5	-1	1	25	1159	1183	GGGUGUUUGGUCUAGUGGUAUGAUU	.:::: ::::::: ::.:	CUCAACUUCACUUGACCAAAAACUC	Cleavage	bp	1
trex10255	AT2TE42485|-|9927685|9932560|ATCOPIA75|LTR/Copia|4876	5	-1	1	25	89	113	GGGUGUUUGGUCUAGUGGUAUGAUU	::.:.:.:: .:::::: :	UCUUCGACUAUUGGAAUAAACACAC	Translation	bp	2
trex10255	AT2TE42485|-|9927685|9932560|ATCOPIA75|LTR/Copia|4876	5	-1	1	25	4827	4851	GGGUGUUUGGUCUAGUGGUAUGAUU	::.:.:.:: .:::::: :	UCUUCGACUAUUGGAAUAAACACAC	Translation	bp	2
trex10255	AT3TE94195|-|23100352|23104844|ATCOPIA23|LTR/Copia|4493	5	-1	1	25	2442	2466	GGGUGUUUGGUCUAGUGGUAUGAUU	::: : . :::::::..::	CUCAGCACCUCAGAACCAAACGUCC	Cleavage	bp	1
trex10323	AT5TE38720|+|10632241|10633944|SADHU|Unassigned|1704	5	-1	1	24	592	615	GUCUGGGUGGUGUAGUCGGUUAUC	:.::::: :::::.::. :.	GCGAGCCGACCACACCGCCUCGGG	Cleavage	bp	1
trex10323	AT2TE23870|+|5861201|5865906|ATMU10|DNA/MuDR|4706	5	-1	1	24	3235	3258	GUCUGGGUGGUGUAGUCGGUUAUC	:::: ::.:::::::.. ::	CUGAACCACCUGCACCACCUGCAC	Cleavage	bp	1
trex10323	AT3TE60870|+|14916939|14918972|ATGP8|LTR/Gypsy|1963	5	-1	1	24	124	146	GUCUGGGUGGUGUAGUCGGUUAUC	: :.:: . .::::::.:::::	CCUCAUCG-UAGCACCACUCAGAC	Cleavage	bp	1
trex103523	AT1TE71775|+|21748194|21753388|ATCOPIA8B|LTR/Copia|5195	5	-1	1	20	2567	2586	AAUUCUCGGUAGAACCUCCA	: ::: :: :::.::::::	UCGAGAUUAUACUGAGAAUA	Cleavage	bp	1
trex103523	AT4TE42860|-|9483836|9488588|ATCOPIA4|LTR/Copia|4753	5	-1	1	20	368	387	AAUUCUCGGUAGAACCUCCA	:: :::::::.::::: :	UGAUGGUUCUAUCGAGACUC	Cleavage	bp	1
trex103523	AT3TE45620|-|10970102|10976062|TA11|LINE/L1|5961	5	-1	1	20	465	484	AAUUCUCGGUAGAACCUCCA	: : : :::...:.:::::	AGUAAGAUCUGUUGGGAAUU	Cleavage	bp	1
trex103959	AT3TE63765|-|15768787|15773753|ATCOPIA62|LTR/Copia|4967	5	-1	1	22	4539	4560	AGGAGGCAGCGGGGAUUCGACU	: :: .:::.:::.:.::	CAGCUAAAGUCCGUUGCUUUCU	Cleavage	bp	1
trex104542	AT1TE56445|+|17054926|17060041|ATCOPIA1|LTR/Copia|5116	5	-1	1	20	1457	1476	CAUUUCCCGGCUGGUGCACC	:: :::::::: .::::	UCAGCUCCAGCCGGUGAAUG	Cleavage	bp	1
trex10597	AT1TE56445|+|17054926|17060041|ATCOPIA1|LTR/Copia|5116	5	-1	1	25	666	690	UGGCUGUAGUUUAGUGGUUAGAAUC	.:: ::: :.:.. :::.:::.:	AGUUACAACAAUUGGUCUAUAGCUA	Translation	bp	1
trex10626	AT3TE45620|-|10970102|10976062|TA11|LINE/L1|5961	5	-1	1	25	3227	3251	GGCUGUAGUUUAGUGGUUAGAAUCC	.: .::..:: :.:::.:::::	AAGUCUUAGUCAAAAGACUGCAGCC	Cleavage	bp	1
trex10626	AT3TE46170|+|11097260|11099626|TAG2|DNA/HAT|1828	5	-1	1	25	1681	1705	GGCUGUAGUUUAGUGGUUAGAAUCC	::.::::.:..:: :..:.:	AUGGGCUGACCAUUGGACAAUGGUC	Cleavage	bp	2
trex10626	AT3TE46170|+|11097260|11099626|TAG2|DNA/HAT|1828	5	-1	1	25	1293	1317	GGCUGUAGUUUAGUGGUUAGAAUCC	: :..:. .:..:::.::::.	CUUAUAUGGCUUUUGGACUGCAGCU	Cleavage	bp	2
trex1074	AT3TE46170|+|11097260|11099626|TAG2|DNA/HAT|1828	5	-1	1	19	1301	1319	GAGUCUGUAGUCCAACGGU	.:. :::::::.::: .:.	GCUUUUGGACUGCAGCUUU	Cleavage	bp	1
trex1081	AT4TE03410|+|660810|661698|SADHU|Unassigned|889	5	-1	1	19	245	263	GCGUCUGUAGUCCAACGGA	::: :: :..:...:::::	UCCCUUCGGUUGUGGACGC	Cleavage	bp	1
trex10968	AT3TE63765|-|15768787|15773753|ATCOPIA62|LTR/Copia|4967	5	-1	1	22	1942	1963	UCGAUUCUCGGAAUGCCCCCCA	:: ..::::::::::. :	UCCUGGAUGUUCCGAGAAUUAA	Cleavage	bp	1
trex10968	AT2TE20870|+|5073847|5078418|ATCOPIA66|LTR/Copia|4574	5	-1	1	22	417	438	UCGAUUCUCGGAAUGCCCCCCA	: :..::::: ::::.::	UAUUGAGUGUUCCGCGAAUUGA	Cleavage	bp	2
trex10968	AT2TE20870|+|5073847|5078418|ATCOPIA66|LTR/Copia|4574	5	-1	1	22	4482	4503	UCGAUUCUCGGAAUGCCCCCCA	: :..::::: ::::.::	UAUUGAGUGUUCCGCGAAUUGA	Cleavage	bp	2
trex11054	AT4TE21090|-|5063538|5074228|ATLANTYS1|LTR/Gypsy|10735	5	-1	1	21	7910	7930	AUUAUGAACACCCGAUCGGAU	:::::::::: ::: ..:	CAACGAUCGGGUGAUCACGGU	Cleavage	bp	1
trex11054	AT3TE45620|-|10970102|10976062|TA11|LINE/L1|5961	5	-1	1	21	1827	1847	AUUAUGAACACCCGAUCGGAU	.: .::: :::::::.: :.:	GUAUGAUAGGGUGUUUACAGU	Cleavage	bp	1
trex11055	AT3TE45620|-|10970102|10976062|TA11|LINE/L1|5961	5	-1	1	22	1826	1847	AUUAUGAACACCCGAUCGGAUC	:.: .::: :::::::.: :.:	GGUAUGAUAGGGUGUUUACAGU	Cleavage	bp	1
trex11055	AT4TE21090|-|5063538|5074228|ATLANTYS1|LTR/Gypsy|10735	5	-1	1	22	7909	7930	AUUAUGAACACCCGAUCGGAUC	:::::::::: ::: ..:	UCAACGAUCGGGUGAUCACGGU	Cleavage	bp	1
trex110651	AT3TE46170|+|11097260|11099626|TAG2|DNA/HAT|1828	5	-1	1	25	613	637	UGAAAUUGGUAGACACGCUGCUCUU	:.::::.:.:.::: :.:	GUUUAGUGUGUGUUUGCUAAUGUUA	Cleavage	bp	1
trex11193	AT4TE67490|+|14258825|14263830|ATCOPIA46|LTR/Copia|5006	5	-1	1	21	852	872	UCCGUUGUAGUCUAGCUGGUU	.:::::::::::: .: .::	GACCAGCUAGACUCUAUUGGU	Cleavage	bp	1
trex112220	AT2TE23870|+|5861201|5865906|ATMU10|DNA/MuDR|4706	5	-1	1	24	2696	2719	GGUUAGGAUAUCUGGCUUUCACCA	:: : ::.:: ::::.:. :..::	UGUUCAAGGCAAGAUGUUAUGGCC	Cleavage	bp	1
trex112220	AT4TE67490|+|14258825|14263830|ATCOPIA46|LTR/Copia|5006	5	-1	1	24	589	612	GGUUAGGAUAUCUGGCUUUCACCA	.::::.: : :::::.::.	UUACAGAAGCUACAAAUCCUGACU	Translation	bp	1
trex11347	AT3TE60870|+|14916939|14918972|ATGP8|LTR/Gypsy|1963	5	-1	1	25	1739	1763	UUAGGAUACUCGGCUCUCACCCGAG	::::: ::.::::. :::	AGGUUAAGAGAGACGGGUAUUAUAA	Cleavage	bp	1
trex11450	AT4TE42950|-|9508382|9512986|ATGP2|LTR/Gypsy|4609	5	-1	1	22	115	136	ACGCUCUUAGUUCAGUUCGGGA	::..:: :.:::.:: :::	AUGCGGGCUAAGCUAGGAUCGU	Cleavage	bp	2
trex11450	AT4TE42950|-|9508382|9512986|ATGP2|LTR/Gypsy|4609	5	-1	1	22	3425	3446	ACGCUCUUAGUUCAGUUCGGGA	::..:: :.:::.:: :::	AUGCGGGCUAAGCUAGGAUCGU	Cleavage	bp	2
trex11471	AT3TE91870|-|22548416|22551263|ATCOPIA13|LTR/Copia|2401	5	-1	1	21	1101	1121	UUCGGUAGAACGUGGGUCUCC	:::.:.:.:: :::.: ::	AUAGAUCUAUGUCCUAUCAAA	Cleavage	bp	1
trex11471	AT3TE63765|-|15768787|15773753|ATCOPIA62|LTR/Copia|4967	5	-1	1	21	2925	2945	UUCGGUAGAACGUGGGUCUCC	::. ::. ::::::.:::	GUUGAUGCAUCUUCUACUGAA	Translation	bp	1
trex11518	AT3TE69475|+|17143391|17157692|ATREP3|RC/Helitron|3280	5	-1	1	21	192	212	AAUGUCGUAGGUUCAAAUCCU	::: : :::.:.::..::	UAGAUAUUAACUUGCGGUAUA	Cleavage	bp	1
trex120230	AT2TE54780|-|12539441|12541817|ATCOPIA63|LTR/Copia|2385	5	-1	1	24	827	850	CCGAUGUCGUCAAGCGGUUAGGAU	::: :.::::. .:::::	ACCGCAACAGUUUGAUAGCAUCGU	Cleavage	bp	1
trex12087	AT4TE21090|-|5063538|5074228|ATLANTYS1|LTR/Gypsy|10735	5	-1	1	19	9017	9035	GGGAUUGUAGUUCAAUUGG	:::: ::::. ::.:::.	CCAACUGAAUGACGAUCUA	Cleavage	bp	1
trex12087	AT1TE56445|+|17054926|17060041|ATCOPIA1|LTR/Copia|5116	5	-1	1	19	376	394	GGGAUUGUAGUUCAAUUGG	:: ::::.:: :.:::.:	ACAUUUGAGCUUCGAUCUC	Cleavage	bp	1
trex12087	AT1TE63790|-|19247837|19249271|HELITRONY3|RC/Helitron|1435	5	-1	1	19	1258	1276	GGGAUUGUAGUUCAAUUGG	.: :: :::::..:.::..	UCUAUCGAACUGUAGUCUU	Cleavage	bp	1
trex12091	AT4TE21090|-|5063538|5074228|ATLANTYS1|LTR/Gypsy|10735	5	-1	1	22	9014	9035	GGGAUUGUAGUUCAAUUGGUCA	: .:::: ::::. ::.:::.	UUGCCAACUGAAUGACGAUCUA	Cleavage	bp	1
trex12091	AT1TE63790|-|19247837|19249271|HELITRONY3|RC/Helitron|1435	5	-1	1	22	1255	1276	GGGAUUGUAGUUCAAUUGGUCA	.: :: :::::..:.::..	AUUUCUAUCGAACUGUAGUCUU	Cleavage	bp	1
trex12091	AT1TE56445|+|17054926|17060041|ATCOPIA1|LTR/Copia|5116	5	-1	1	22	373	394	GGGAUUGUAGUUCAAUUGGUCA	:: ::::.:: :.:::.:	AACACAUUUGAGCUUCGAUCUC	Cleavage	bp	1
trex12093	AT1TE56445|+|17054926|17060041|ATCOPIA1|LTR/Copia|5116	5	-1	1	24	371	394	GGGAUUGUAGUUCAAUUGGUCAGA	:: ::::.:: :.:::.:	UUAACACAUUUGAGCUUCGAUCUC	Cleavage	bp	1
trex12093	AT4TE21090|-|5063538|5074228|ATLANTYS1|LTR/Gypsy|10735	5	-1	1	24	9012	9035	GGGAUUGUAGUUCAAUUGGUCAGA	: .:::: ::::. ::.:::.	AAUUGCCAACUGAAUGACGAUCUA	Cleavage	bp	1
trex12093	AT1TE63790|-|19247837|19249271|HELITRONY3|RC/Helitron|1435	5	-1	1	24	1253	1276	GGGAUUGUAGUUCAAUUGGUCAGA	.: :: :::::..:.::..	UCAUUUCUAUCGAACUGUAGUCUU	Cleavage	bp	1
trex12096	AT1TE56445|+|17054926|17060041|ATCOPIA1|LTR/Copia|5116	5	-1	1	25	370	394	GGGAUUGUAGUUCAAUUGGUCAGAG	:: ::::.:: :.:::.:	GUUAACACAUUUGAGCUUCGAUCUC	Cleavage	bp	1
trex12096	AT4TE21090|-|5063538|5074228|ATLANTYS1|LTR/Gypsy|10735	5	-1	1	25	9011	9035	GGGAUUGUAGUUCAAUUGGUCAGAG	: .:::: ::::. ::.:::.	AAAUUGCCAACUGAAUGACGAUCUA	Cleavage	bp	1
trex12096	AT1TE63790|-|19247837|19249271|HELITRONY3|RC/Helitron|1435	5	-1	1	25	1252	1276	GGGAUUGUAGUUCAAUUGGUCAGAG	.: :: :::::..:.::..	GUCAUUUCUAUCGAACUGUAGUCUU	Cleavage	bp	1
trex121	AT2TE23870|+|5861201|5865906|ATMU10|DNA/MuDR|4706	5	-1	1	19	793	811	CCGACCUUAGCUCAGUUGG	:::. :::.:..:::::	ACAAUGGAGUUGGGGUCGA	Cleavage	bp	1
trex12291	AT3TE94195|-|23100352|23104844|ATCOPIA23|LTR/Copia|4493	5	-1	1	20	2760	2779	GCCUCUGUAGCAUAGUGGUA	:::.:: :::::.:: .::	UACUACGAUGCUGCAAGGGA	Cleavage	bp	1
trex12436	AT4TE42860|-|9483836|9488588|ATCOPIA4|LTR/Copia|4753	5	-1	1	24	1947	1970	GUCUGGGUAGUGUAGUCGGUUAUC	: : :::: :: .:::.:.:::	AAAAUCCGAACACUUUACUCGGAC	Translation	bp	1
trex1248	AT1TE91400|+|27932606|27933669|TAG2|DNA/HAT|859	5	-1	1	25	817	841	CGUCUGUAGUCCAACGGUUAGGAUA	: ::::: ::::.:: ..:::	GGACAUAACCAUUGGGCUUUGGACA	Cleavage	bp	1
trex1249	AT1TE91400|+|27932606|27933669|TAG2|DNA/HAT|859	5	-1	1	25	817	841	CGUCUGUAGUCCAACGGUUAGGAUC	:. : ::::: ::::.:: ..:::	GGACAUAACCAUUGGGCUUUGGACA	Cleavage	bp	1
trex125	AT2TE23870|+|5861201|5865906|ATMU10|DNA/MuDR|4706	5	-1	1	22	790	811	CCGACCUUAGCUCAGUUGGUAG	: :::. :::.:..:::::	AAAACAAUGGAGUUGGGGUCGA	Cleavage	bp	1
trex125	AT2TE12510|-|2858588|2864201|ATCOPIA8A|LTR/Copia|5614	5	-1	1	22	3460	3481	CCGACCUUAGCUCAGUUGGUAG	:.:: :::::::::: ::	UGAUCACAAGAGCUAAGGUGGG	Cleavage	bp	1
trex125380	AT2TE42485|-|9927685|9932560|ATCOPIA75|LTR/Copia|4876	5	-1	1	19	2246	2264	GUGGACGUGCCGGAGUGGC	:...::: :::..:::.:.	GUUGCUCGGGCGUGUCUAU	Cleavage	bp	1
trex126	AT2TE23870|+|5861201|5865906|ATMU10|DNA/MuDR|4706	5	-1	1	23	789	811	CCGACCUUAGCUCAGUUGGUAGA	: :::. :::.:..:::::	GAAAACAAUGGAGUUGGGGUCGA	Cleavage	bp	1
trex126	AT2TE12510|-|2858588|2864201|ATCOPIA8A|LTR/Copia|5614	5	-1	1	23	3459	3481	CCGACCUUAGCUCAGUUGGUAGA	:.:: :::::::::: ::	AUGAUCACAAGAGCUAAGGUGGG	Cleavage	bp	1
trex12785	AT5TE23185|-|6403053|6408058|ATCOPIA89|LTR/Copia|5006	5	-1	1	24	1933	1956	GUUGGCAAUAUGUCUACGCUGGUU	::::::. :::::.::.	GGAAGAGGUAGACGGAUUGCUAAU	Translation	bp	1
trex12789	AT5TE23185|-|6403053|6408058|ATCOPIA89|LTR/Copia|5006	5	-1	1	25	1932	1956	GUUGGCAAUAUGUCUACGCUGGUUA	::::::. :::::.::.	UGGAAGAGGUAGACGGAUUGCUAAU	Translation	bp	1
trex128	AT2TE23870|+|5861201|5865906|ATMU10|DNA/MuDR|4706	5	-1	1	24	788	811	CCGACCUUAGCUCAGUUGGUAGAG	: :::. :::.:..:::::	AGAAAACAAUGGAGUUGGGGUCGA	Cleavage	bp	1
trex128	AT2TE12510|-|2858588|2864201|ATCOPIA8A|LTR/Copia|5614	5	-1	1	24	3458	3481	CCGACCUUAGCUCAGUUGGUAGAG	:.:: :::::::::: ::	AAUGAUCACAAGAGCUAAGGUGGG	Cleavage	bp	1
trex12874	AT1TE63790|-|19247837|19249271|HELITRONY3|RC/Helitron|1435	5	-1	1	20	1062	1081	AAAUCCAGCUCGGCCCACCA	: :: :..:::.:::.::	AGUUGAGUUGAGUUGGGUUA	Cleavage	bp	1
trex12879	AT1TE63790|-|19247837|19249271|HELITRONY3|RC/Helitron|1435	5	-1	1	19	1062	1080	AAUCCAGCUCGGCCCACCA	: :: :..:::.:::.::	AGUUGAGUUGAGUUGGGUU	Cleavage	bp	1
trex130354	AT5TE23185|-|6403053|6408058|ATCOPIA89|LTR/Copia|5006	5	-1	1	25	1993	2017	UUGAGCUGUGAGGAUUUAGGUUUCU	::: : ::: :.::.:.::.:..:	AGACAACUAUCUUCUUAUAGUUUGA	Cleavage	bp	1
trex130354	AT4TE03295|+|631181|636931|ATLINE1_6|LINE/L1|4738	5	-1	1	25	1895	1919	UUGAGCUGUGAGGAUUUAGGUUUCU	:: :::: : :::..:: ::::.	GCAACCCUACAACCUUGCAUCUCAG	Cleavage	bp	1
trex13064	AT3TE60870|+|14916939|14918972|ATGP8|LTR/Gypsy|1963	5	-1	1	25	1110	1134	UCCAUUGUCGUCCAGCGGUUAGGAU	::. .. .:.::::: ..::::::	AUUGAGGAUGUUGGACUGUAAUGGA	Cleavage	bp	1
trex132327	AT3TE60870|+|14916939|14918972|ATGP8|LTR/Gypsy|1963	5	-1	1	20	281	300	AUAUGUCUACGCUGGUUCAA	: :::::: ::::::. :.:	UGGAACCAUCGUAGAUCUGU	Cleavage	bp	1
trex13293	AT3TE51365|-|12431457|12434645|ATHILA4A|LTR/Gypsy|3189	5	-1	1	21	146	166	GGGGAUGUAGCUCAUAUGGUU	:.::::: .:.::::.::	UCCUAUAUGUCUUGCAUCUCC	Translation	bp	1
trex13293	AT2TE01630|-|393578|396843|ATREP3|RC/Helitron|3266	5	-1	1	21	1724	1744	GGGGAUGUAGCUCAUAUGGUU	: :::::.:.:: :::...	UUCAAUAUGGGUUAAAUCUUU	Cleavage	bp	1
trex13298	AT3TE51365|-|12431457|12434645|ATHILA4A|LTR/Gypsy|3189	5	-1	1	22	145	166	GGGGAUGUAGCUCAUAUGGUAG	:: :.::::: .:.::::.::	CUCCUAUAUGUCUUGCAUCUCC	Translation	bp	1
trex13298	AT2TE01630|-|393578|396843|ATREP3|RC/Helitron|3266	5	-1	1	22	1723	1744	GGGGAUGUAGCUCAUAUGGUAG	.: : :::::.:.:: :::...	UUUCAAUAUGGGUUAAAUCUUU	Cleavage	bp	1
trex132991	AT4TE21055|-|5043758|5057116|ATHILA0_I|LTR/Gypsy|13366	5	-1	1	19	10054	10072	UGUUCUCCUAUUUUAUUUU	.:.::..: :.:::::::	GAGAUGGAUUGGGAGAACU	Translation	bp	1
trex132991	AT2TE54780|-|12539441|12541817|ATCOPIA63|LTR/Copia|2385	5	-1	1	19	681	699	UGUUCUCCUAUUUUAUUUU	:.:: :.:::: :::::.	AGAAGAGAAUAUGAGAAUC	Cleavage	bp	1
trex132991	AT4TE21090|-|5063538|5074228|ATLANTYS1|LTR/Gypsy|10735	5	-1	1	19	9830	9848	UGUUCUCCUAUUUUAUUUU	: ::::::. ::::::. :	AUAAUAAAGGAGGAGAGAA	Translation	bp	1
trex132991	AT3TE94195|-|23100352|23104844|ATCOPIA23|LTR/Copia|4493	5	-1	1	19	1645	1663	UGUUCUCCUAUUUUAUUUU	:: :: ::: :::: ::::	AAUAUCAAAGAGGACAACA	Translation	bp	1
trex132991	AT4TE76870|-|16054514|16055641|ATREP10|RC/Helitron|1128	5	-1	1	19	897	915	UGUUCUCCUAUUUUAUUUU	:. :::::.:.: :::.:.	AGUAUAAAGUGGUAGAGCG	Cleavage	bp	1
trex13309	AT3TE51365|-|12431457|12434645|ATHILA4A|LTR/Gypsy|3189	5	-1	1	23	144	166	GGGGAUGUAGCUCAUAUGGUAGA	:: :.::::: .:.::::.::	CCUCCUAUAUGUCUUGCAUCUCC	Translation	bp	1
trex13309	AT2TE01630|-|393578|396843|ATREP3|RC/Helitron|3266	5	-1	1	23	1722	1744	GGGGAUGUAGCUCAUAUGGUAGA	.: : :::::.:.:: :::...	GUUUCAAUAUGGGUUAAAUCUUU	Cleavage	bp	1
trex13320	AT3TE51365|-|12431457|12434645|ATHILA4A|LTR/Gypsy|3189	5	-1	1	24	143	166	GGGGAUGUAGCUCAUAUGGUAGAG	:: :.::::: .:.::::.::	UCCUCCUAUAUGUCUUGCAUCUCC	Translation	bp	1
trex13320	AT2TE01630|-|393578|396843|ATREP3|RC/Helitron|3266	5	-1	1	24	1721	1744	GGGGAUGUAGCUCAUAUGGUAGAG	: .: : :::::.:.:: :::...	CGUUUCAAUAUGGGUUAAAUCUUU	Cleavage	bp	1
trex13321	AT3TE51365|-|12431457|12434645|ATHILA4A|LTR/Gypsy|3189	5	-1	1	25	142	166	GGGGAUGUAGCUCAUAUGGUAGAGC	:: :.::::: .:.::::.::	CUCCUCCUAUAUGUCUUGCAUCUCC	Translation	bp	1
trex13321	AT2TE01630|-|393578|396843|ATREP3|RC/Helitron|3266	5	-1	1	25	1720	1744	GGGGAUGUAGCUCAUAUGGUAGAGC	: .: : :::::.:.:: :::...	CCGUUUCAAUAUGGGUUAAAUCUUU	Cleavage	bp	1
trex13322	AT3TE51365|-|12431457|12434645|ATHILA4A|LTR/Gypsy|3189	5	-1	1	25	141	166	GGGGAUGUAGCUCAUAUGGUA-GAGU	:::: : :.::::: .:.::::.::	ACUCCUCCUAUAUGUCUUGCAUCUCC	Translation	bp	1
trex13322	AT2TE01630|-|393578|396843|ATREP3|RC/Helitron|3266	5	-1	1	25	1720	1744	GGGGAUGUAGCUCAUAUGGUAGAGU	: .: : :::::.:.:: :::...	CCGUUUCAAUAUGGGUUAAAUCUUU	Cleavage	bp	1
trex133430	AT2TE24520|-|6023868|6027026|ATCOPIA77|LTR/Copia|3159	5	-1	1	20	413	432	UAGCUCUUUGAUUUUGUUAU	:::::.: .::::::.:	UCAACAAGAGUAAAGAGUUU	Translation	bp	2
trex133430	AT4TE21055|-|5043758|5057116|ATHILA0_I|LTR/Gypsy|13366	5	-1	1	20	3349	3368	UAGCUCUUUGAUUUUGUUAU	::.:. ::: ..:::::::.	AUGAUCAAACUGAAGAGCUG	Translation	bp	1
trex133430	AT2TE23870|+|5861201|5865906|ATMU10|DNA/MuDR|4706	5	-1	1	20	2151	2170	UAGCUCUUUGAUUUUGUUAU	::.: :. ::..:::::.::	AUGAGAGCAUUGAAGAGUUA	Cleavage	bp	1
trex133430	AT5TE23185|-|6403053|6408058|ATCOPIA89|LTR/Copia|5006	5	-1	1	20	3257	3276	UAGCUCUUUGAUUUUGUUAU	::..:::.::::.:: .:	CUAGUAAAGUCAAGGAAUUU	Cleavage	bp	1
trex133430	AT3TE69475|+|17143391|17157692|ATREP3|RC/Helitron|3280	5	-1	1	20	2213	2232	UAGCUCUUUGAUUUUGUUAU	::.::::::::: .: ::	GCAAUAAAAUCAAAAGGAUA	Cleavage	bp	1
trex133430	AT4TE21085|-|5060675|5063536|ATHILA6A|LTR/Gypsy|2862	5	-1	1	20	2754	2773	UAGCUCUUUGAUUUUGUUAU	.:: ::..::::.::: ::	GUACCAGGAUCAGAGAUCUU	Cleavage	bp	1
trex133430	AT4TE21070|-|5057644|5060007|ATHILA|LTR/Gypsy|2375	5	-1	1	20	1344	1363	UAGCUCUUUGAUUUUGUUAU	::.. .::::::::: ::	CUAGUUUGAUCAAAGAGAUA	Cleavage	bp	1
trex133633	AT5TE36920|+|10128750|10133862|ATCOPIA12|LTR/Copia|5113	5	-1	1	22	2148	2169	GCGGACGUGCCGGAGUGGUUAU	: :: :: :..:::: :::::.	AAAAACAAUUUGGCAAGUCCGU	Cleavage	bp	1
trex133633	AT4TE21090|-|5063538|5074228|ATLANTYS1|LTR/Gypsy|10735	5	-1	1	22	9364	9385	GCGGACGUGCCGGAGUGGUUAU	::: :::::::::.: :	ACCACCCGACCGGCACGUUCUC	Cleavage	bp	1
trex135370	AT4TE28200|+|6588726|6593808|ATCOPIA7|LTR/Copia|5083	5	-1	1	20	1621	1640	UCGUAAGAGGGCGUGGGUUC	:.:: .::.::.:::::	UUAUCCCUGCUCUUUUACGU	Cleavage	bp	1
trex13631	AT2TE23870|+|5861201|5865906|ATMU10|DNA/MuDR|4706	5	-1	1	20	754	773	UUCUACAUCGUUACCUUUUU	::.:::: ::::::: ::.	AAGAAGGAAACGAUGGAGGU	Cleavage	bp	1
trex13631	AT2TE20870|+|5073847|5078418|ATCOPIA66|LTR/Copia|4574	5	-1	1	20	2051	2070	UUCUACAUCGUUACCUUUUU	.:::: :.:.: :::.:::	GAAAACAUGAUGCUGUGGAA	Cleavage	bp	1
trex137614	AT4TE21055|-|5043758|5057116|ATHILA0_I|LTR/Gypsy|13366	5	-1	1	23	2734	2756	CCGACCUUACCUCAGUUGGUAGA	:: .:::: :. :::::::::	UCGGCCAAAAGGUGUAAGGUCGA	Translation	bp	1
trex138020	AT1TE91400|+|27932606|27933669|TAG2|DNA/HAT|859	5	-1	1	25	817	841	CGUCUGUAGUCCAACGGUUAGUAUA	::::: ::::.:: ..:::	GGACAUAACCAUUGGGCUUUGGACA	Cleavage	bp	1
trex13992	AT2TE20870|+|5073847|5078418|ATCOPIA66|LTR/Copia|4574	5	-1	1	21	417	437	CGAUUCUCGGAACACCCCCCA	: :::::::: ::::.:	UAUUGAGUGUUCCGCGAAUUG	Cleavage	bp	2
trex13992	AT2TE20870|+|5073847|5078418|ATCOPIA66|LTR/Copia|4574	5	-1	1	21	4482	4502	CGAUUCUCGGAACACCCCCCA	: :::::::: ::::.:	UAUUGAGUGUUCCGCGAAUUG	Cleavage	bp	2
trex140877	AT2TE23870|+|5861201|5865906|ATMU10|DNA/MuDR|4706	5	-1	1	22	790	811	CCGACCUUAGCUCAGUUGGUAA	: :::. :::.:..:::::	AAAACAAUGGAGUUGGGGUCGA	Cleavage	bp	1
trex140877	AT2TE12510|-|2858588|2864201|ATCOPIA8A|LTR/Copia|5614	5	-1	1	22	3460	3481	CCGACCUUAGCUCAGUUGGUAA	: :.:: :::::::::: ::	UGAUCACAAGAGCUAAGGUGGG	Cleavage	bp	1
trex141757	AT4TE67490|+|14258825|14263830|ATCOPIA46|LTR/Copia|5006	5	-1	1	21	852	872	UCCGUUGUAGUCUAGCUGGUA	:::::::::::: .: .::	GACCAGCUAGACUCUAUUGGU	Cleavage	bp	1
trex14295	AT3TE46170|+|11097260|11099626|TAG2|DNA/HAT|1828	5	-1	1	19	619	637	UGAAAUUGGUAGACACGCU	:.::::.:.:.::: :.:	UGUGUGUUUGCUAAUGUUA	Cleavage	bp	1
trex14297	AT3TE46170|+|11097260|11099626|TAG2|DNA/HAT|1828	5	-1	1	21	617	637	UGAAAUUGGUAGACACGCUGC	:.::::.:.:.::: :.:	AGUGUGUGUUUGCUAAUGUUA	Cleavage	bp	1
trex14298	AT3TE46170|+|11097260|11099626|TAG2|DNA/HAT|1828	5	-1	1	22	616	637	UGAAAUUGGUAGACACGCUGCU	:.::::.:.:.::: :.:	UAGUGUGUGUUUGCUAAUGUUA	Cleavage	bp	1
trex14299	AT3TE46170|+|11097260|11099626|TAG2|DNA/HAT|1828	5	-1	1	24	614	637	UGAAAUUGGUAGACACGCUGCUCU	:.::::.:.:.::: :.:	UUUAGUGUGUGUUUGCUAAUGUUA	Cleavage	bp	1
trex143906	AT4TE21090|-|5063538|5074228|ATLANTYS1|LTR/Gypsy|10735	5	-1	1	25	9361	9385	GUGGACGUGCCGGAGUGGUUAUCGU	::: :::::::::.: :	AGCACCACCCGACCGGCACGUUCUC	Cleavage	bp	1
trex14432	AT4TE42860|-|9483836|9488588|ATCOPIA4|LTR/Copia|4753	5	-1	1	19	2225	2243	CGGUUCGAGUCCGAGUAGC	:::..:::::. : :.:::	GCUGUUCGGAUCCAAGCCG	Cleavage	bp	1
trex145217	AT4TE67490|+|14258825|14263830|ATCOPIA46|LTR/Copia|5006	5	-1	1	24	849	872	UCCGUUGUAGUCUAGCUGGUCAGA	: :::::::::::::: .: .::	UGUGACCAGCUAGACUCUAUUGGU	Cleavage	bp	1
trex148239	AT4TE21090|-|5063538|5074228|ATLANTYS1|LTR/Gypsy|10735	5	-1	1	22	9364	9385	GUGGACGUGCCGGAGUGGUUAG	::: :::::::::.: :	ACCACCCGACCGGCACGUUCUC	Cleavage	bp	1
trex148244	AT2TE42485|-|9927685|9932560|ATCOPIA75|LTR/Copia|4876	5	-1	1	23	2242	2264	GUGGACGUGCCGGAGUGGCUAUC	:: :...::: :::..:::.:.	GAACGUUGCUCGGGCGUGUCUAU	Cleavage	bp	1
trex14964	AT1TE41800|+|12842158|12845721|ATCOPIA36|LTR/Copia|3583	5	-1	1	22	3192	3213	UUGGGCUUUUCCUGCGCAGCUU	.::: ::::.::: .:::	GUAUUGCAGAGGAGAAGAUCAA	Cleavage	bp	1
trex14983	AT5TE23185|-|6403053|6408058|ATCOPIA89|LTR/Copia|5006	5	-1	1	19	1442	1460	UUCCUAAUUAAAUCGUUUU	..:. .:::.:::.::::	UGGAUAGUUUGAUUGGGAA	Cleavage	bp	1
trex14983	AT4TE21055|-|5043758|5057116|ATHILA0_I|LTR/Gypsy|13366	5	-1	1	19	11270	11288	UUCCUAAUUAAAUCGUUUU	:::: :.: :.:::::::	AAAAGGGUAGAGUUAGGAA	Translation	bp	2
trex14983	AT1TE63790|-|19247837|19249271|HELITRONY3|RC/Helitron|1435	5	-1	1	19	1045	1063	UUCCUAAUUAAAUCGUUUU	::: . ::::.:::: ::.	AAACUCAUUUGAUUAUGAG	Cleavage	bp	1
trex14984	AT4TE21055|-|5043758|5057116|ATHILA0_I|LTR/Gypsy|13366	5	-1	1	20	11269	11288	UUCCUAAUUAAAUCGUUUUU	::::: :.: :.:::::::	AAAAAGGGUAGAGUUAGGAA	Translation	bp	2
trex14984	AT5TE23185|-|6403053|6408058|ATCOPIA89|LTR/Copia|5006	5	-1	1	20	1441	1460	UUCCUAAUUAAAUCGUUUUU	..:. .:::.:::.::::	CUGGAUAGUUUGAUUGGGAA	Cleavage	bp	1
trex14984	AT2TE23870|+|5861201|5865906|ATMU10|DNA/MuDR|4706	5	-1	1	20	4398	4417	UUCCUAAUUAAAUCGUUUUU	.: . :::::::::: ::..	GAUGUCGAUUUAAUUUGGGG	Cleavage	bp	1
trex14984	AT1TE63790|-|19247837|19249271|HELITRONY3|RC/Helitron|1435	5	-1	1	20	1044	1063	UUCCUAAUUAAAUCGUUUUU	::: . ::::.:::: ::.	UAAACUCAUUUGAUUAUGAG	Cleavage	bp	1
trex15056	AT5TE23185|-|6403053|6408058|ATCOPIA89|LTR/Copia|5006	5	-1	1	19	3297	3315	UCGCUUUGAGGUCAUUUUU	.: :. :.:.:.:.:::::	GAUAGGGGCUUUAGAGCGA	Cleavage	bp	1
trex15057	AT5TE23185|-|6403053|6408058|ATCOPIA89|LTR/Copia|5006	5	-1	1	20	3296	3315	UCGCUUUGAGGUCAUUUUUU	:.: :. :.:.:.:.:::::	AGAUAGGGGCUUUAGAGCGA	Cleavage	bp	1
trex15058	AT5TE23185|-|6403053|6408058|ATCOPIA89|LTR/Copia|5006	5	-1	1	21	3295	3315	UCGCUUUGAGGUCAUUUUUUU	.:.: :. :.:.:.:.:::::	GAGAUAGGGGCUUUAGAGCGA	Cleavage	bp	1
trex153087	AT4TE21055|-|5043758|5057116|ATHILA0_I|LTR/Gypsy|13366	5	-1	1	19	1473	1491	CUAUUGAUUUUCUGAUUUU	:..:::::::: :..:: :	AGGAUCAGAAAUUUGAUCG	Cleavage	bp	2
trex153087	AT2TE54780|-|12539441|12541817|ATCOPIA63|LTR/Copia|2385	5	-1	1	19	1219	1237	CUAUUGAUUUUCUGAUUUU	:.::::::::.:: :: :	AGAAUCAGAAGAUGAAGAA	Cleavage	bp	1
trex153087	AT2TE01630|-|393578|396843|ATREP3|RC/Helitron|3266	5	-1	1	19	858	876	CUAUUGAUUUUCUGAUUUU	::::::: :.:::..: .:	AAAAUCAUAGAAUUGACGG	Cleavage	bp	1
trex153087	AT4TE03295|+|631181|636931|ATLINE1_6|LINE/L1|4738	5	-1	1	19	3795	3813	CUAUUGAUUUUCUGAUUUU	::: :..::::::.:: :	AAAUUUGGAAAAUUAACAC	Cleavage	bp	1
trex153087	AT4TE28200|+|6588726|6593808|ATCOPIA7|LTR/Copia|5083	5	-1	1	19	809	827	CUAUUGAUUUUCUGAUUUU	:::. ..::::: :.::.:	AAAGCUGGAAAAACGAUGG	Cleavage	bp	1
trex153087	AT3TE76010|+|18734249|18739393|META1|LTR/Copia|5150	5	-1	1	19	1332	1350	CUAUUGAUUUUCUGAUUUU	::. : ::::::: ::::	AAGUUGAGAAAAUAAAUAU	Cleavage	bp	2
trex153087	AT3TE76010|+|18734249|18739393|META1|LTR/Copia|5150	5	-1	1	19	3268	3286	CUAUUGAUUUUCUGAUUUU	::: : ::.:::: ::::	AAAUUGAGGAAAUAAAUAU	Cleavage	bp	2
trex15669	AT4TE21090|-|5063538|5074228|ATLANTYS1|LTR/Gypsy|10735	5	-1	1	20	9366	9385	GUGGACGUGCCGGAGUGGUA	::: :::::::::.: :	CACCCGACCGGCACGUUCUC	Cleavage	bp	1
trex15696	AT3TE76010|+|18734249|18739393|META1|LTR/Copia|5150	5	-1	1	21	4201	4221	UGGAAAUCAUGUGGGCUUUGC	: ::::::::::::..	UUUUAUCCCACAUGAUUUUUC	Cleavage	bp	1
trex15791	AT2TE01630|-|393578|396843|ATREP3|RC/Helitron|3266	5	-1	1	20	1725	1744	GGGGAUGUAGCUCAGAUUGU	:::: ::.:.:: :::...	UCAAUAUGGGUUAAAUCUUU	Cleavage	bp	1
trex15796	AT5TE36920|+|10128750|10133862|ATCOPIA12|LTR/Copia|5113	5	-1	1	20	1336	1355	GGGGUUGUAGCUCAGAUGGU	:::: :: ::::.::: :.:	ACCAGCUCAGCUGCAAGCUC	Cleavage	bp	1
trex15796	AT4TE21090|-|5063538|5074228|ATLANTYS1|LTR/Gypsy|10735	5	-1	1	20	5734	5753	GGGGUUGUAGCUCAGAUGGU	: .: :::::.:::..::..	AGUACCUGAGUUACGGCCUU	Cleavage	bp	1
trex15796	AT1TE35415|+|10966907|10968878|SADHU|Unassigned|1972	5	-1	1	20	641	660	GGGGUUGUAGCUCAGAUGGU	.:. : :::::::::..:	CUCGCCGGAGCUACAAUUCA	Cleavage	bp	1
trex15796	AT4TE03295|+|631181|636931|ATLINE1_6|LINE/L1|4738	5	-1	1	20	1883	1902	GGGGUUGUAGCUCAGAUGGU	: .:: ::::.::::::.	UCAGUCAUAGCUGCAACCCU	Cleavage	bp	1
trex159151	AT3TE46170|+|11097260|11099626|TAG2|DNA/HAT|1828	5	-1	1	21	617	637	UGAAAUUGGUAGACACGCUGU	:.::::.:.:.::: :.:	AGUGUGUGUUUGCUAAUGUUA	Cleavage	bp	1
trex16082	AT3TE46170|+|11097260|11099626|TAG2|DNA/HAT|1828	5	-1	1	25	1295	1319	GAGUCUGUAGUCCAACGGUUAGGAU	:..:. :::::::.::: .:.	UAUAUGGCUUUUGGACUGCAGCUUU	Cleavage	bp	1
trex164626	AT4TE21090|-|5063538|5074228|ATLANTYS1|LTR/Gypsy|10735	5	-1	1	25	8741	8765	AGAUUGUAUCAUGGGUUCGAAUCCC	: : :.:::::.:.::.:	GACAAGAGCAGCUAUGAUGCGAUUU	Cleavage	bp	1
trex165744	AT2TE23870|+|5861201|5865906|ATMU10|DNA/MuDR|4706	5	-1	1	21	992	1012	ACUUUAUUCCGGAUAUCUUUU	.: ::::::.::.::.: :	UGACGAUAUCUGGGAUGACGA	Cleavage	bp	1
trex167558	AT4TE21090|-|5063538|5074228|ATLANTYS1|LTR/Gypsy|10735	5	-1	1	20	2587	2606	UCCUCAGUAGCUCAGUGGCC	:: :: :::::.:::: :	CGCAACCGAGCUGCUGAAGC	Cleavage	bp	1
trex168134	AT3TE76010|+|18734249|18739393|META1|LTR/Copia|5150	5	-1	1	20	1189	1208	AUAGUUAGUUGUUUUAUUUU	:::::::::..:.:.:. :	AAAAUAAAAUGAUUGAUAAA	Cleavage	bp	1
trex168134	AT2TE00985|+|240847|241949|ATREP10|RC/Helitron|1103	5	-1	1	20	254	273	AUAGUUAGUUGUUUUAUUUU	::::::::::.:. :. :.:	AAAAUAAAACGAUCAGAUGU	Cleavage	bp	1
trex168134	AT4TE21085|-|5060675|5063536|ATHILA6A|LTR/Gypsy|2862	5	-1	1	20	2610	2629	AUAGUUAGUUGUUUUAUUUU	.::::... ::.:::.:::	GAAAUGGGUCAGCUAGCUAA	Cleavage	bp	1
trex168134	AT3TE51370|-|12434646|12437257|ATHILA4C|LTR/Gypsy|2639	5	-1	1	20	1624	1643	AUAGUUAGUUGUUUUAUUUU	::..:. : ::.::::.:::	AAGGUGUACCAGCUAAUUAU	Cleavage	bp	1
trex168134	AT5TE67885|+|18853839|18856404|ATREP3|RC/Helitron|2566	5	-1	1	20	1675	1694	AUAGUUAGUUGUUUUAUUUU	::::: :::.::. :: :::	AAAAUUAAAUAAUAAAAUAU	Cleavage	bp	1
trex168134	AT4TE42950|-|9508382|9512986|ATGP2|LTR/Gypsy|4609	5	-1	1	20	1102	1121	AUAGUUAGUUGUUUUAUUUU	::::::..: ::.:.:.:	UUAAUAAAGUAUCUGAUUGU	Cleavage	bp	1
trex168134	AT2TE01630|-|393578|396843|ATREP3|RC/Helitron|3266	5	-1	1	20	1629	1648	AUAGUUAGUUGUUUUAUUUU	:::::::.:: :.::: :	UUAAUAAAAUAAAUGACUUU	Cleavage	bp	1
trex168134	AT1TE74530|-|22592372|22593721|ATREP10D|RC/Helitron|1350	5	-1	1	20	243	262	AUAGUUAGUUGUUUUAUUUU	:.:::::..:: :.: :::	UAGAUAAAGUAAAUGAAUAU	Cleavage	bp	1
trex168134	AT1TE71775|+|21748194|21753388|ATCOPIA8B|LTR/Copia|5195	5	-1	1	20	4382	4401	AUAGUUAGUUGUUUUAUUUU	:: .::.:::: ::::.:	UCAAAGAAGCAACCAACUGU	Cleavage	bp	1
trex168134	AT2TE54780|-|12539441|12541817|ATCOPIA63|LTR/Copia|2385	5	-1	1	20	99	118	AUAGUUAGUUGUUUUAUUUU	::::: ::. ..::::::	CAAAUAUAAUUGUUAACUAC	Translation	bp	2
trex168134	AT2TE54780|-|12539441|12541817|ATCOPIA63|LTR/Copia|2385	5	-1	1	20	2144	2163	AUAGUUAGUUGUUUUAUUUU	::::: ::. ..::::::	CAAAUAUAAUUGUUAACUAC	Translation	bp	2
trex168746	AT4TE21090|-|5063538|5074228|ATLANTYS1|LTR/Gypsy|10735	5	-1	1	24	9362	9385	GUGGACGUGCCGGAGUGGUCAUCG	::: :::::::::.: :	GCACCACCCGACCGGCACGUUCUC	Cleavage	bp	1
trex169836	AT5TE36920|+|10128750|10133862|ATCOPIA12|LTR/Copia|5113	5	-1	1	19	837	855	UCUUUUACUCACUCUUUUU	::::::: ::: :.:.::	CAAAAGAGAGAGAAGAGGA	Translation	bp	1
trex169836	AT3TE94195|-|23100352|23104844|ATCOPIA23|LTR/Copia|4493	5	-1	1	19	1619	1637	UCUUUUACUCACUCUUUUU	.::::::: .::.::::.	GAAAAGAGAUGGUGAAAGG	Translation	bp	2
trex169836	AT3TE94195|-|23100352|23104844|ATCOPIA23|LTR/Copia|4493	5	-1	1	19	2633	2650	UCUUUUACUCACUCUUUUU	:::::.::::: :::.::	UAAAAGGGUGAG-AAAGGA	Cleavage	bp	2
trex169836	AT1TE56445|+|17054926|17060041|ATCOPIA1|LTR/Copia|5116	5	-1	1	19	4899	4917	UCUUUUACUCACUCUUUUU	:: :. ::::. ::::.::	AAUAGAAGUGGUUAAAGGA	Cleavage	bp	1
trex17027	AT2TE06390|-|1388832|1393901|ATCOPIA28|LTR/Copia|5070	5	-1	1	20	4800	4819	GCCGGGAUAGCUCAGUUGGG	.:: :.::.:.: :::.::.	UCCCAUUGGGUUUUCCUGGU	Cleavage	bp	1
trex17029	AT2TE06390|-|1388832|1393901|ATCOPIA28|LTR/Copia|5070	5	-1	1	21	4799	4819	GCCGGGAUAGCUCAGUUGGUA	: :: :.::.:.: :::.::.	UUCCCAUUGGGUUUUCCUGGU	Cleavage	bp	1
trex17316	AT1TE71775|+|21748194|21753388|ATCOPIA8B|LTR/Copia|5195	5	-1	1	25	281	305	CAGAUGUCGUCCAGCGGUUAGGAUA	: .: : ..: :: :.::::::::	GACUCAACUUGAUGUAUGACAUCUG	Translation	bp	2
trex17316	AT1TE71775|+|21748194|21753388|ATCOPIA8B|LTR/Copia|5195	5	-1	1	25	5053	5077	CAGAUGUCGUCCAGCGGUUAGGAUA	: .: : ..: :: :.::::::::	GACUCAACUUGAUGUAUGACAUCUG	Translation	bp	2
trex17319	AT2TE54780|-|12539441|12541817|ATCOPIA63|LTR/Copia|2385	5	-1	1	25	826	850	CCGAUGUCGUCAAGCGGUUAGGAUA	:: : ::: :.::::. .:::::	UACCGCAACAGUUUGAUAGCAUCGU	Cleavage	bp	1
trex173522	AT4TE42950|-|9508382|9512986|ATGP2|LTR/Gypsy|4609	5	-1	1	21	116	136	ACGCUCUUAGUUCAGUUCGGG	::..:: :.:::.:: :::	UGCGGGCUAAGCUAGGAUCGU	Cleavage	bp	2
trex173522	AT4TE42950|-|9508382|9512986|ATGP2|LTR/Gypsy|4609	5	-1	1	21	3426	3446	ACGCUCUUAGUUCAGUUCGGG	::..:: :.:::.:: :::	UGCGGGCUAAGCUAGGAUCGU	Cleavage	bp	2
trex17397	AT4TE28200|+|6588726|6593808|ATCOPIA7|LTR/Copia|5083	5	-1	1	25	733	757	GCGGUUAGGAUAUCUGGCUUUCACU	::: ::: .:..:::.::.	UGGUUUAGCAAGACGUUUUAAUCGU	Cleavage	bp	1
trex174054	AT2TE20870|+|5073847|5078418|ATCOPIA66|LTR/Copia|4574	5	-1	1	23	87	109	UUUUUUCUUUGAUCUUAUACUUU	.:::: .: :.::.::.:::.	UUGGUAUUGGUUUAAGGAGAAAG	Cleavage	bp	2
trex174054	AT2TE20870|+|5073847|5078418|ATCOPIA66|LTR/Copia|4574	5	-1	1	23	4152	4174	UUUUUUCUUUGAUCUUAUACUUU	.:::: .: :.::.::.:::.	UUGGUAUUGGUUUAAGGAGAAAG	Cleavage	bp	2
trex174054	AT3TE60870|+|14916939|14918972|ATGP8|LTR/Gypsy|1963	5	-1	1	23	1083	1105	UUUUUUCUUUGAUCUUAUACUUU	.:: ::.: ::.:::::::..	GAAUAAUGAUAUUAAAGAAAGGU	Cleavage	bp	1
trex174054	AT4TE21090|-|5063538|5074228|ATLANTYS1|LTR/Gypsy|10735	5	-1	1	23	9704	9726	UUUUUUCUUUGAUCUUAUACUUU	.:::: ::::::::::	GGCGAGAGAGAUGAAAGAAAAAA	Translation	bp	1
trex174054	AT5TE49725|+|13948931|13953996|ATCOPIA12|LTR/Copia|4774	5	-1	1	23	3268	3290	UUUUUUCUUUGAUCUUAUACUUU	:: :: :::::.:.:.:.:..	UAAUAAUCAGAUCGAGGGAGAGG	Cleavage	bp	1
trex174054	AT2TE12510|-|2858588|2864201|ATCOPIA8A|LTR/Copia|5614	5	-1	1	23	272	294	UUUUUUCUUUGAUCUUAUACUUU	:: ::::: ::::.: :..::	AAUAUAUAAUAUCAGAAAGGAAC	Cleavage	bp	2
trex174054	AT2TE12510|-|2858588|2864201|ATCOPIA8A|LTR/Copia|5614	5	-1	1	23	5148	5170	UUUUUUCUUUGAUCUUAUACUUU	:: ::::: ::::.: :..::	AAUAUAUAAUAUCAGAAAGGAAC	Cleavage	bp	2
trex174054	AT5TE31640|-|8744285|8746716|ATREP3|RC/Helitron|2432	5	-1	1	23	842	864	UUUUUUCUUUGAUCUUAUACUUU	: ::: :::::: :::: :	UACAUUUAAAAUCAAAUAAAAUA	Cleavage	bp	1
trex174054	AT4TE42860|-|9483836|9488588|ATCOPIA4|LTR/Copia|4753	5	-1	1	23	764	786	UUUUUUCUUUGAUCUUAUACUUU	:: :::::.:::. :::.	UGUUGAUCAGAUCGAAGGCAAAG	Cleavage	bp	1
trex174054	AT1TE71775|+|21748194|21753388|ATCOPIA8B|LTR/Copia|5195	5	-1	1	23	4829	4851	UUUUUUCUUUGAUCUUAUACUUU	:: .:: ::::::..:::	CGGCUAAUGGAGCAAAGAGGAAA	Cleavage	bp	2
trex174054	AT1TE71775|+|21748194|21753388|ATCOPIA8B|LTR/Copia|5195	5	-1	1	23	63	85	UUUUUUCUUUGAUCUUAUACUUU	:: .:: ::::::..:::	CGGCUAAUGGAGCAAAGAGGAAA	Cleavage	bp	2
trex174054	AT4TE42950|-|9508382|9512986|ATGP2|LTR/Gypsy|4609	5	-1	1	23	2882	2904	UUUUUUCUUUGAUCUUAUACUUU	: : :::::.::::::.	GGCGAUUCACAUCAAGGAAAAAG	Cleavage	bp	1
trex174054	AT5TE38720|+|10632241|10633944|SADHU|Unassigned|1704	5	-1	1	23	1675	1698	UUUUUUCUUUGAUCU-UAUACUUU	:::: : ::.::: ::::::	UAUAUAUAUAUAUUAAAAAAAAAA	Cleavage	bp	1
trex174054	AT4TE06910|+|1356979|1358427|ATREP10D|RC/Helitron|1449	5	-1	1	23	1230	1252	UUUUUUCUUUGAUCUUAUACUUU	:: : :.::::::::::	UUAUCAUCAUUUUAAAGAAAAAA	Cleavage	bp	1
trex176887	AT2TE23870|+|5861201|5865906|ATMU10|DNA/MuDR|4706	5	-1	1	21	791	811	CCGACCUUAGCUCAGUUGGAA	:::. :::.:..:::::	AAACAAUGGAGUUGGGGUCGA	Cleavage	bp	1
trex176911	AT4TE21090|-|5063538|5074228|ATLANTYS1|LTR/Gypsy|10735	5	-1	1	23	9363	9385	GUGGACGUGCCGGAGUGGUCAUC	::: :::::::::.: :	CACCACCCGACCGGCACGUUCUC	Cleavage	bp	1
trex178241	AT1TE56445|+|17054926|17060041|ATCOPIA1|LTR/Copia|5116	5	-1	1	19	376	394	GGGAUUGUAGUUCAAUUGA	:: ::::.:: :.:::.:	ACAUUUGAGCUUCGAUCUC	Cleavage	bp	1
trex178241	AT2TE11560|-|2576249|2578241|ATHILA6A|LTR/Gypsy|1993	5	-1	1	19	1028	1046	GGGAUUGUAGUUCAAUUGA	:::: ::.: : :.:::::	UCAACUGGAAUUCGAUCCC	Translation	bp	1
trex178241	AT1TE35415|+|10966907|10968878|SADHU|Unassigned|1972	5	-1	1	19	957	975	GGGAUUGUAGUUCAAUUGA	:::: ::.: :::.::...	UCAAGUGGAAUACGAUUUU	Translation	bp	1
trex178241	AT1TE63790|-|19247837|19249271|HELITRONY3|RC/Helitron|1435	5	-1	1	19	349	367	GGGAUUGUAGUUCAAUUGA	:.::: ::::: ::::.:	UUAAUACAACUAAAAUCUC	Cleavage	bp	2
trex178241	AT4TE21085|-|5060675|5063536|ATHILA6A|LTR/Gypsy|2862	5	-1	1	19	14	31	GGGAUUGUAGUUCAAUUGA	:.::: :.:::: :::::.	UUAAU-GGACUAAAAUCCU	Cleavage	bp	1
trex18010	AT4TE42950|-|9508382|9512986|ATGP2|LTR/Gypsy|4609	5	-1	1	23	267	289	UUGUAGUCUAGCUGGUCAGGAUA	.::::::::::.:.: .. :	CUGUCUGACCAGCUGGGCGGUUA	Cleavage	bp	2
trex18010	AT4TE42950|-|9508382|9512986|ATGP2|LTR/Gypsy|4609	5	-1	1	23	3577	3599	UUGUAGUCUAGCUGGUCAGGAUA	.::::::::::.:.: .. :	CUGUCUGACCAGCUGGGCGGUUA	Cleavage	bp	2
trex18391	AT4TE67490|+|14258825|14263830|ATCOPIA46|LTR/Copia|5006	5	-1	1	19	555	573	UGGUAGAGCGCGUGGCUUU	:: ::.::: : ::::.::	AAUGCUACGAGAUCUAUCA	Translation	bp	1
trex18391	AT3TE63765|-|15768787|15773753|ATCOPIA62|LTR/Copia|4967	5	-1	1	19	3338	3356	UGGUAGAGCGCGUGGCUUU	.::: .:.:. ::.:::::	GAAGAUAUGUUCUUUACCA	Cleavage	bp	1
trex18432	AT2TE23870|+|5861201|5865906|ATMU10|DNA/MuDR|4706	5	-1	1	19	27	45	UCAGAAGGUUGCGUGUUCG	.:::: .::::..::. ::	UGAACUUGCAAUUUUUGGA	Cleavage	bp	1
trex187948	AT4TE21090|-|5063538|5074228|ATLANTYS1|LTR/Gypsy|10735	5	-1	1	21	9015	9035	GGGAUUGUAGUUCAAUUGGUG	..:::: ::::. ::.:::.	UGCCAACUGAAUGACGAUCUA	Cleavage	bp	1
trex187948	AT1TE63790|-|19247837|19249271|HELITRONY3|RC/Helitron|1435	5	-1	1	21	1256	1276	GGGAUUGUAGUUCAAUUGGUG	.: :: :::::..:.::..	UUUCUAUCGAACUGUAGUCUU	Cleavage	bp	1
trex187948	AT1TE56445|+|17054926|17060041|ATCOPIA1|LTR/Copia|5116	5	-1	1	21	374	394	GGGAUUGUAGUUCAAUUGGUG	:: ::::.:: :.:::.:	ACACAUUUGAGCUUCGAUCUC	Cleavage	bp	1
trex189600	AT5TE38720|+|10632241|10633944|SADHU|Unassigned|1704	5	-1	1	25	116	140	GUUCGAAUCUGUCAGGCGACGUAUU	::::::.:::..:.:: ::.	UCAUCGUCGCUUGAUGGGUUGGAGG	Cleavage	bp	1
trex189600	AT3TE45620|-|10970102|10976062|TA11|LINE/L1|5961	5	-1	1	25	4973	4997	GUUCGAAUCUGUCAGGCGACGUAUU	.:: :: :::::.::.:..:	GUCCUGUAGCGAGACAGGUUUGGGC	Cleavage	bp	1
trex19269	AT3TE63765|-|15768787|15773753|ATCOPIA62|LTR/Copia|4967	5	-1	1	20	2691	2710	GAGCUGUGAUGAAAUCGGUU	..:.: ::..:.::::.::	GGCUGUCUUUGUUACAGUUC	Cleavage	bp	1
trex19477	AT3TE45620|-|10970102|10976062|TA11|LINE/L1|5961	5	-1	1	19	531	549	GGGUCCUUAGCUCAGUGGU	: :..::.:.:.:: ::::	AGCGUUGGGUUGAGAACCC	Cleavage	bp	1
trex195340	AT2TE23870|+|5861201|5865906|ATMU10|DNA/MuDR|4706	5	-1	1	24	3355	3378	UUUUUUUCUUUGAUCUUAUACUUU	:.:: : :.::::: :::.:..:.	AGAGAAGAGGAUCACAGAGAGGAG	Translation	bp	2
trex195340	AT2TE23870|+|5861201|5865906|ATMU10|DNA/MuDR|4706	5	-1	1	24	863	886	UUUUUUUCUUUGAUCUUAUACUUU	: .: .:..:::::.::.:	UGGACAAGAUGUUGAAGAAGAAGA	Cleavage	bp	2
trex195340	AT3TE76010|+|18734249|18739393|META1|LTR/Copia|5150	5	-1	1	24	402	425	UUUUUUUCUUUGAUCUUAUACUUU	:::: : : .:.::::::.:.::	AAAGAAAAUCGUUAAAGAAGAGAA	Cleavage	bp	2
trex195340	AT2TE20870|+|5073847|5078418|ATCOPIA66|LTR/Copia|4574	5	-1	1	24	87	110	UUUUUUUCUUUGAUCUUAUACUUU	.:::: .: :.::.::.:::..	UUGGUAUUGGUUUAAGGAGAAAGG	Cleavage	bp	2
trex195340	AT2TE20870|+|5073847|5078418|ATCOPIA66|LTR/Copia|4574	5	-1	1	24	4152	4175	UUUUUUUCUUUGAUCUUAUACUUU	.:::: .: :.::.::.:::..	UUGGUAUUGGUUUAAGGAGAAAGG	Cleavage	bp	2
trex195340	AT2TE54780|-|12539441|12541817|ATCOPIA63|LTR/Copia|2385	5	-1	1	24	1258	1281	UUUUUUUCUUUGAUCUUAUACUUU	.:. .:..::::::::.:	CUUUAGUGCUGUUGAAGAAAAAGA	Cleavage	bp	1
trex195340	AT1TE71775|+|21748194|21753388|ATCOPIA8B|LTR/Copia|5195	5	-1	1	24	63	86	UUUUUUUCUUUGAUCUUAUACUUU	:: .:: ::::::..::::	CGGCUAAUGGAGCAAAGAGGAAAA	Cleavage	bp	2
trex195340	AT1TE71775|+|21748194|21753388|ATCOPIA8B|LTR/Copia|5195	5	-1	1	24	4829	4852	UUUUUUUCUUUGAUCUUAUACUUU	:: .:: ::::::..::::	CGGCUAAUGGAGCAAAGAGGAAAA	Cleavage	bp	2
trex195340	AT2TE07145|-|1547661|1552033|ATCOPIA95|LTR/Copia|4373	5	-1	1	24	1921	1944	UUUUUUUCUUUGAUCUUAUACUUU	: ::: :::::::.: ::	AUGACACAAGUUCAAAGAGACAAC	Cleavage	bp	2
trex195340	AT2TE42485|-|9927685|9932560|ATCOPIA75|LTR/Copia|4876	5	-1	1	24	3000	3023	UUUUUUUCUUUGAUCUUAUACUUU	: :::.:::::.::::	CAAACACUACAUCGAAGAAGAAAA	Cleavage	bp	1
trex195340	AT4TE42950|-|9508382|9512986|ATGP2|LTR/Gypsy|4609	5	-1	1	24	87	110	UUUUUUUCUUUGAUCUUAUACUUU	::::: ::..: :::...:	UGGCCAUAAGCUCGGACAAAGGGA	Cleavage	bp	3
trex195340	AT4TE42950|-|9508382|9512986|ATGP2|LTR/Gypsy|4609	5	-1	1	24	3397	3420	UUUUUUUCUUUGAUCUUAUACUUU	::::: ::..: :::...:	UGGCCAUAAGCUCGGACAAAGGGA	Cleavage	bp	3
trex195340	AT4TE42950|-|9508382|9512986|ATGP2|LTR/Gypsy|4609	5	-1	1	24	2882	2905	UUUUUUUCUUUGAUCUUAUACUUU	: : :::::.::::::.	GGCGAUUCACAUCAAGGAAAAAGU	Cleavage	bp	3
trex195340	AT5TE38720|+|10632241|10633944|SADHU|Unassigned|1704	5	-1	1	24	1675	1699	UUUUUUUCUUUGAUCU-UAUACUUU	:::: : ::.::: :::::::	UAUAUAUAUAUAUUAAAAAAAAAAA	Cleavage	bp	1
trex195340	AT5TE31640|-|8744285|8746716|ATREP3|RC/Helitron|2432	5	-1	1	24	842	865	UUUUUUUCUUUGAUCUUAUACUUU	: ::: :::::: :::: ::	UACAUUUAAAAUCAAAUAAAAUAA	Cleavage	bp	1
trex19795	AT4TE28200|+|6588726|6593808|ATCOPIA7|LTR/Copia|5083	5	-1	1	19	1622	1640	UCGUAAGAGGGCGUGGGUU	:.:: .::.::.:::::	UAUCCCUGCUCUUUUACGU	Cleavage	bp	1
trex203382	AT3TE94195|-|23100352|23104844|ATCOPIA23|LTR/Copia|4493	5	-1	1	19	2684	2702	CUCUUCAUCUACUAUUUUU	..:.:::: .:: ::::::	GGAGAUAGGGGAGGAAGAG	Translation	bp	2
trex20340	AT3TE63765|-|15768787|15773753|ATCOPIA62|LTR/Copia|4967	5	-1	1	21	1942	1962	CGAUUCUCGGAACGCCCCCCA	:: .:::::::::::.	UCCUGGAUGUUCCGAGAAUUA	Cleavage	bp	1
trex20349	AT3TE63765|-|15768787|15773753|ATCOPIA62|LTR/Copia|4967	5	-1	1	20	1942	1961	GAUUCUCGGAACGCCCCCCA	:: .:::::::::::.	UCCUGGAUGUUCCGAGAAUU	Cleavage	bp	1
trex208533	AT3TE91870|-|22548416|22551263|ATCOPIA13|LTR/Copia|2401	5	-1	1	21	1101	1121	UUCGGUAGAACGUGGGUCUCU	: :::.:.:.:: :::.: ::	AUAGAUCUAUGUCCUAUCAAA	Cleavage	bp	1
trex208533	AT3TE63765|-|15768787|15773753|ATCOPIA62|LTR/Copia|4967	5	-1	1	21	2925	2945	UUCGGUAGAACGUGGGUCUCU	::. ::. ::::::.:::	GUUGAUGCAUCUUCUACUGAA	Translation	bp	1
trex209580	AT4TE21090|-|5063538|5074228|ATLANTYS1|LTR/Gypsy|10735	5	-1	1	23	9363	9385	GUGGACGUGCCGGAGUGGUAAUC	::: :::::::::.: :	CACCACCCGACCGGCACGUUCUC	Cleavage	bp	1
trex21332	AT4TE21070|-|5057644|5060007|ATHILA|LTR/Gypsy|2375	5	-1	1	25	551	575	UUAUGUAGACUUUUGUUUACCGAGG	:: ::::..: ::...:::	UUUGAUUACACAAGGGACUGUGUAA	Cleavage	bp	1
trex214533	AT3TE69475|+|17143391|17157692|ATREP3|RC/Helitron|3280	5	-1	1	21	192	212	AAUGUCGUAGGUUCAAAUCCC	::: : :::.:.::..::	UAGAUAUUAACUUGCGGUAUA	Cleavage	bp	1
trex21999	AT1TE56445|+|17054926|17060041|ATCOPIA1|LTR/Copia|5116	5	-1	1	22	2866	2887	UUGGUCGUAGGUUCAAAUCCUA	.:::::.:::: :.:.:.	AUAAGUUUGAGCCUAGGGCUAG	Cleavage	bp	1
trex22000	AT1TE56445|+|17054926|17060041|ATCOPIA1|LTR/Copia|5116	5	-1	1	23	2865	2887	UUGGUCGUAGGUUCAAAUCCUAC	.:::::.:::: :.:.:.	CAUAAGUUUGAGCCUAGGGCUAG	Cleavage	bp	1
trex22215	AT4TE32185|+|7389649|7391071|ATSINE2A|SINE|1423	5	-1	1	24	333	356	GUUAGGACAUUGGACUCUGAAUCC	:: :. ::.::::::. :::	CCGAUCUGGUUCUAAUGUCUCAAC	Cleavage	bp	1
trex22227	AT2TE11560|-|2576249|2578241|ATHILA6A|LTR/Gypsy|1993	5	-1	1	23	42	64	UAGGACAUUGGACUCUGAAUCCA	.::. :::::::.: :: ::	AUCGUUUUGAGUCCAGUUUCGUA	Cleavage	bp	1
trex224549	AT3TE45620|-|10970102|10976062|TA11|LINE/L1|5961	5	-1	1	21	4194	4213	UUGGUAGACACGCUGCUCUUA	.:::: : .::::.::.:::	GGAGAG-AUUGUGUUUAUCAA	Cleavage	bp	1
trex23501	AT4TE21090|-|5063538|5074228|ATLANTYS1|LTR/Gypsy|10735	5	-1	1	21	9015	9035	GGGAUUGUAGUUCAAUUGGUA	:.:::: ::::. ::.:::.	UGCCAACUGAAUGACGAUCUA	Cleavage	bp	1
trex23501	AT1TE63790|-|19247837|19249271|HELITRONY3|RC/Helitron|1435	5	-1	1	21	1256	1276	GGGAUUGUAGUUCAAUUGGUA	: .: :: :::::..:.::..	UUUCUAUCGAACUGUAGUCUU	Cleavage	bp	1
trex23501	AT1TE56445|+|17054926|17060041|ATCOPIA1|LTR/Copia|5116	5	-1	1	21	374	394	GGGAUUGUAGUUCAAUUGGUA	:: ::::.:: :.:::.:	ACACAUUUGAGCUUCGAUCUC	Cleavage	bp	1
trex23517	AT3TE63765|-|15768787|15773753|ATCOPIA62|LTR/Copia|4967	5	-1	1	20	1388	1407	UUGUAGUUCAAUUGGUCAGA	:.:::: .:: : :::::::	UUUGACAGAUAGUACUACAA	Translation	bp	1
trex235502	AT4TE21085|-|5060675|5063536|ATHILA6A|LTR/Gypsy|2862	5	-1	1	21	2401	2421	CUAUGGUGAAAUUGGUAGACA	: :::::..::::.....:.	UCUCUACUGAUUUUGUUGUGC	Cleavage	bp	1
trex23788	AT4TE42860|-|9483836|9488588|ATCOPIA4|LTR/Copia|4753	5	-1	1	20	3758	3777	CAAGGAGGCAGCGGGGAUUC	.:::..: :: :.::::::	AGAUCUUCACUACUUCCUUG	Cleavage	bp	1
trex23788	AT3TE63765|-|15768787|15773753|ATCOPIA62|LTR/Copia|4967	5	-1	1	20	4543	4562	CAAGGAGGCAGCGGGGAUUC	:: .:::.:::.:.:::	UAAAGUCCGUUGCUUUCUUC	Cleavage	bp	1
trex23898	AT5TE23185|-|6403053|6408058|ATCOPIA89|LTR/Copia|5006	5	-1	1	25	1932	1956	GUUGGCAAUAUGUCUACGCUGGUUU	::::::. :::::.::.	UGGAAGAGGUAGACGGAUUGCUAAU	Translation	bp	1
trex23906	AT2TE23870|+|5861201|5865906|ATMU10|DNA/MuDR|4706	5	-1	1	21	2312	2333	CAAUAUGUCUA-CGCUGGUUCA	::::: .: :::::::.:::	GAAACCACUGCUAGACAUGUUG	Translation	bp	1
trex2402	AT2TE06390|-|1388832|1393901|ATCOPIA28|LTR/Copia|5070	5	-1	1	19	4801	4819	GCCGGGAUAGCUCAGUUGG	:: :.::.:.: :::.::.	CCCAUUGGGUUUUCCUGGU	Cleavage	bp	1
trex2413	AT2TE06390|-|1388832|1393901|ATCOPIA28|LTR/Copia|5070	5	-1	1	20	4800	4819	GCCGGGAUAGCUCAGUUGGA	::: :.::.:.: :::.::.	UCCCAUUGGGUUUUCCUGGU	Cleavage	bp	1
trex2415	AT2TE06390|-|1388832|1393901|ATCOPIA28|LTR/Copia|5070	5	-1	1	21	4799	4819	GCCGGGAUAGCUCAGUUGGCA	: :: :.::.:.: :::.::.	UUCCCAUUGGGUUUUCCUGGU	Cleavage	bp	1
trex2419	AT2TE06390|-|1388832|1393901|ATCOPIA28|LTR/Copia|5070	5	-1	1	21	4799	4819	GCCGGGAUAGCUCAGUUGGAA	:::: :.::.:.: :::.::.	UUCCCAUUGGGUUUUCCUGGU	Cleavage	bp	1
trex24362	AT4TE76870|-|16054514|16055641|ATREP10|RC/Helitron|1128	5	-1	1	24	524	547	GUCGUAGUCUAGCUGGUUAGGAUA	.::::. : :::.::::::	AAAAUUAACUUACGAGAUUACGAC	Translation	bp	1
trex24362	AT2TE00985|+|240847|241949|ATREP10|RC/Helitron|1103	5	-1	1	24	552	575	GUCGUAGUCUAGCUGGUUAGGAUA	.::::. : :::.::::::	AAAAUUAACUUACAAGAUUACGAC	Translation	bp	1
trex24413	AT2TE23870|+|5861201|5865906|ATMU10|DNA/MuDR|4706	5	-1	1	19	755	773	UUCUACAUCGUUACCUUUU	:.:::: ::::::: ::.	AGAAGGAAACGAUGGAGGU	Cleavage	bp	1
trex24413	AT2TE20870|+|5073847|5078418|ATCOPIA66|LTR/Copia|4574	5	-1	1	19	2052	2070	UUCUACAUCGUUACCUUUU	:::: :.:.: :::.:::	AAAACAUGAUGCUGUGGAA	Cleavage	bp	1
trex246153	AT4TE21090|-|5063538|5074228|ATLANTYS1|LTR/Gypsy|10735	5	-1	1	21	9015	9035	GGGAUUGUAGUUCAAUUGGUU	.:::: ::::. ::.:::.	UGCCAACUGAAUGACGAUCUA	Cleavage	bp	1
trex246153	AT1TE63790|-|19247837|19249271|HELITRONY3|RC/Helitron|1435	5	-1	1	21	1256	1276	GGGAUUGUAGUUCAAUUGGUU	.: :: :::::..:.::..	UUUCUAUCGAACUGUAGUCUU	Cleavage	bp	1
trex24651	AT5TE39795|-|10933823|10934730|SADHU|Unassigned|908	5	-1	1	23	563	584	UUCGAUUCUCGGAACACCCCCCA	::::: ::::::.:::.:	AAUUGGGUGG-CCGAGAGUCGGA	Cleavage	bp	1
trex24854	AT3TE45620|-|10970102|10976062|TA11|LINE/L1|5961	5	-1	1	19	4196	4213	UUGGUAGACACGCUGCUCU	:::: : .::::.::.:::	AGAG-AUUGUGUUUAUCAA	Cleavage	bp	1
trex252	AT4TE21090|-|5063538|5074228|ATLANTYS1|LTR/Gypsy|10735	5	-1	1	19	9367	9385	GUGGACGUGCCGGAGUGGU	::: :::::::::.: :	ACCCGACCGGCACGUUCUC	Cleavage	bp	1
trex253	AT4TE21090|-|5063538|5074228|ATLANTYS1|LTR/Gypsy|10735	5	-1	1	20	9366	9385	GUGGACGUGCCGGAGUGGUU	::: :::::::::.: :	CACCCGACCGGCACGUUCUC	Cleavage	bp	1
trex255	AT4TE21090|-|5063538|5074228|ATLANTYS1|LTR/Gypsy|10735	5	-1	1	21	9365	9385	GUGGACGUGCCGGAGUGGUUA	::: :::::::::.: :	CCACCCGACCGGCACGUUCUC	Cleavage	bp	1
trex256093	AT5TE36920|+|10128750|10133862|ATCOPIA12|LTR/Copia|5113	5	-1	1	24	2873	2896	GUUCGAAUCCGGUUGGGCUCUCCA	:. :::::::::::.:	CCAGUUUCUGAACCGGAUUCGGAA	Cleavage	bp	1
trex258	AT4TE21090|-|5063538|5074228|ATLANTYS1|LTR/Gypsy|10735	5	-1	1	22	9364	9385	GUGGACGUGCCGGAGUGGUUAU	::: :::::::::.: :	ACCACCCGACCGGCACGUUCUC	Cleavage	bp	1
trex264	AT4TE21090|-|5063538|5074228|ATLANTYS1|LTR/Gypsy|10735	5	-1	1	23	9363	9385	GUGGACGUGCCGGAGUGGUUAUC	::: :::::::::.: :	CACCACCCGACCGGCACGUUCUC	Cleavage	bp	1
trex269703	AT5TE49725|+|13948931|13953996|ATCOPIA12|LTR/Copia|4774	5	-1	1	20	2051	2070	GAAUCCGGUUGGGCUCUCCA	: :.:.:::. :.:::.:::	UUGGGGGCCUUAUCGGGUUC	Translation	bp	1
trex270	AT4TE21090|-|5063538|5074228|ATLANTYS1|LTR/Gypsy|10735	5	-1	1	23	9363	9385	GUGGACGUGCCGGAGUGGUUAUU	::: :::::::::.: :	CACCACCCGACCGGCACGUUCUC	Cleavage	bp	1
trex271	AT4TE21090|-|5063538|5074228|ATLANTYS1|LTR/Gypsy|10735	5	-1	1	24	9362	9385	GUGGACGUGCCGGAGUGGUUAUCG	::: :::::::::.: :	GCACCACCCGACCGGCACGUUCUC	Cleavage	bp	1
trex27199	AT4TE21055|-|5043758|5057116|ATHILA0_I|LTR/Gypsy|13366	5	-1	1	25	2594	2618	GCCCGUCUAGCUCAGUUGGUAGAGC	.:.:.:: ::::::..: ::	GACUAGCUAGCUCAGCUAGGUGAGC	Cleavage	bp	2
trex27199	AT4TE21055|-|5043758|5057116|ATHILA0_I|LTR/Gypsy|13366	5	-1	1	25	2624	2648	GCCCGUCUAGCUCAGUUGGUAGAGC	.:.:::::::: :..: ::	GACAGCUCGACUGAGCUUGGUGAGC	Cleavage	bp	2
trex272765	AT1TE56445|+|17054926|17060041|ATCOPIA1|LTR/Copia|5116	5	-1	1	24	3959	3982	GGCUGUAGUUUAGUGGUAAGAAUC	.::::.:: .::::. ::.:	UCAGUUUACUACAGAACUGAAGUC	Cleavage	bp	1
trex273055	AT5TE36920|+|10128750|10133862|ATCOPIA12|LTR/Copia|5113	5	-1	1	23	2873	2895	UUCGAAUCCGGUUGGGCUCUCCA	:. :::::::::::.:	CCAGUUUCUGAACCGGAUUCGGA	Cleavage	bp	1
trex275	AT4TE21090|-|5063538|5074228|ATLANTYS1|LTR/Gypsy|10735	5	-1	1	25	9361	9385	GUGGACGUGCCGGAGUGGUUAUCGG	::: :::::::::.: :	AGCACCACCCGACCGGCACGUUCUC	Cleavage	bp	1
trex275188	AT5TE49725|+|13948931|13953996|ATCOPIA12|LTR/Copia|4774	5	-1	1	21	2051	2071	CGAAUCCGGUUGGGCUCUCCA	: :.:.:::. :.:::.:::	UUGGGGGCCUUAUCGGGUUCC	Translation	bp	1
trex275188	AT2TE12510|-|2858588|2864201|ATCOPIA8A|LTR/Copia|5614	5	-1	1	21	589	609	CGAAUCCGGUUGGGCUCUCCA	:::::.:::.:. ::: .:	CAGAGAGUCCAGCUUGAUGUG	Cleavage	bp	2
trex275188	AT2TE12510|-|2858588|2864201|ATCOPIA8A|LTR/Copia|5614	5	-1	1	21	5465	5485	CGAAUCCGGUUGGGCUCUCCA	:::::.:::.:. ::: .:	CAGAGAGUCCAGCUUGAUGUG	Cleavage	bp	2
trex2790	AT4TE42950|-|9508382|9512986|ATGP2|LTR/Gypsy|4609	5	-1	1	25	526	550	UCCGAUGUCUUCCAGCGGUUAGGAU	::.::. :::.:: :::::	GAAUAAAUCGUCGGAGGAAAUCGGU	Cleavage	bp	1
trex2790	AT4TE21115|-|5083926|5086640|Unassigned|Unassigned|2715	5	-1	1	25	913	937	UCCGAUGUCUUCCAGCGGUUAGGAU	:..::::::: :. ::::.	AGGACUAUUGCUGGAAUAUUUCGGG	Cleavage	bp	1
trex28300	AT3TE63765|-|15768787|15773753|ATCOPIA62|LTR/Copia|4967	5	-1	1	24	2628	2651	GGGUACUACGAAAGGAAGUUGAUC	:: ::. ::::::.: :::.:..	GACAAAUCUCCUUUUGAAGUGCUU	Cleavage	bp	1
trex2906	AT1TE71775|+|21748194|21753388|ATCOPIA8B|LTR/Copia|5195	5	-1	1	24	282	305	CAGAUGUCGUCCAGCGGUUAGGAU	: .: : ..: :: :.::::::::	ACUCAACUUGAUGUAUGACAUCUG	Translation	bp	2
trex2906	AT1TE71775|+|21748194|21753388|ATCOPIA8B|LTR/Copia|5195	5	-1	1	24	5054	5077	CAGAUGUCGUCCAGCGGUUAGGAU	: .: : ..: :: :.::::::::	ACUCAACUUGAUGUAUGACAUCUG	Translation	bp	2
trex30842	AT5TE49725|+|13948931|13953996|ATCOPIA12|LTR/Copia|4774	5	-1	1	22	1553	1574	UCGAAUCCUGCCGUUCACGCCA	: : :: :::..:::::::	CGCCAUGUUCGGUGGGAUUCGC	Cleavage	bp	1
trex3106	AT4TE28200|+|6588726|6593808|ATCOPIA7|LTR/Copia|5083	5	-1	1	25	733	757	GCGGUUAGGAUAUCUGGCUUUCACC	::: ::: .:..:::.::.	UGGUUUAGCAAGACGUUUUAAUCGU	Cleavage	bp	1
trex31248	AT2TE42485|-|9927685|9932560|ATCOPIA75|LTR/Copia|4876	5	-1	1	20	2336	2355	CCUUUUAACUCAGUGGUAGA	::.::: :::::::::	CCAUCCGCUGUGUUAAAAGG	Translation	bp	1
trex31248	AT4TE42950|-|9508382|9512986|ATGP2|LTR/Gypsy|4609	5	-1	1	20	2090	2109	CCUUUUAACUCAGUGGUAGA	::::::.::.:: ..:: :	ACUACCAUUGGGUAGGAAUG	Cleavage	bp	1
trex3139	AT4TE67490|+|14258825|14263830|ATCOPIA46|LTR/Copia|5006	5	-1	1	23	590	612	GGUUAGGAUAUCUGGCUUUCACC	.::::.: : :::::.::.	UACAGAAGCUACAAAUCCUGACU	Translation	bp	1
trex3139	AT2TE23870|+|5861201|5865906|ATMU10|DNA/MuDR|4706	5	-1	1	23	2697	2719	GGUUAGGAUAUCUGGCUUUCACC	: : ::.:: ::::.:. :..::	GUUCAAGGCAAGAUGUUAUGGCC	Cleavage	bp	1
trex3140	AT4TE67490|+|14258825|14263830|ATCOPIA46|LTR/Copia|5006	5	-1	1	23	590	612	GGUUAGGAUAUCUGGCUUUCACU	.::::.: : :::::.::.	UACAGAAGCUACAAAUCCUGACU	Translation	bp	1
trex3140	AT2TE23870|+|5861201|5865906|ATMU10|DNA/MuDR|4706	5	-1	1	23	2697	2719	GGUUAGGAUAUCUGGCUUUCACU	: ::.:: ::::.:. :..::	GUUCAAGGCAAGAUGUUAUGGCC	Cleavage	bp	1
trex3142	AT4TE67490|+|14258825|14263830|ATCOPIA46|LTR/Copia|5006	5	-1	1	24	589	612	GGUUAGGAUAUCUGGCUUUCACCC	.::::.: : :::::.::.	UUACAGAAGCUACAAAUCCUGACU	Translation	bp	1
trex3142	AT2TE23870|+|5861201|5865906|ATMU10|DNA/MuDR|4706	5	-1	1	24	2696	2719	GGUUAGGAUAUCUGGCUUUCACCC	: : ::.:: ::::.:. :..::	UGUUCAAGGCAAGAUGUUAUGGCC	Cleavage	bp	1
trex3143	AT4TE67490|+|14258825|14263830|ATCOPIA46|LTR/Copia|5006	5	-1	1	24	589	612	GGUUAGGAUAUCUGGCUUUCACCU	.::::.: : :::::.::.	UUACAGAAGCUACAAAUCCUGACU	Translation	bp	1
trex3143	AT2TE23870|+|5861201|5865906|ATMU10|DNA/MuDR|4706	5	-1	1	24	2696	2719	GGUUAGGAUAUCUGGCUUUCACCU	: : ::.:: ::::.:. :..::	UGUUCAAGGCAAGAUGUUAUGGCC	Cleavage	bp	1
trex3146	AT4TE67490|+|14258825|14263830|ATCOPIA46|LTR/Copia|5006	5	-1	1	25	588	612	GGUUAGGAUAUCUGGCUUUCACCCA	.::::.: : :::::.::.	GUUACAGAAGCUACAAAUCCUGACU	Translation	bp	1
trex3146	AT2TE23870|+|5861201|5865906|ATMU10|DNA/MuDR|4706	5	-1	1	25	2695	2719	GGUUAGGAUAUCUGGCUUUCACCCA	: : ::.:: ::::.:. :..::	CUGUUCAAGGCAAGAUGUUAUGGCC	Cleavage	bp	1
trex315	AT4TE21055|-|5043758|5057116|ATHILA0_I|LTR/Gypsy|13366	5	-1	1	20	4407	4427	GAAAUCAUGUGGGC-UUUGCC	:.::: :::.:..::::::	AGUAAAUGCCUAUGUGAUUUG	Cleavage	bp	1
trex315	AT1TE71775|+|21748194|21753388|ATCOPIA8B|LTR/Copia|5195	5	-1	1	20	4131	4150	GAAAUCAUGUGGGCUUUGCC	:: :: : ...::::::::	AGCCAACCAUGUAUGAUUUC	Cleavage	bp	1
trex31921	AT4TE21055|-|5043758|5057116|ATHILA0_I|LTR/Gypsy|13366	5	-1	1	23	2596	2618	GCCCGUCUAGCUCAGUUGGUAGA	.:.:.:: ::::::..: ::	CUAGCUAGCUCAGCUAGGUGAGC	Cleavage	bp	2
trex31921	AT4TE21055|-|5043758|5057116|ATHILA0_I|LTR/Gypsy|13366	5	-1	1	23	2626	2648	GCCCGUCUAGCUCAGUUGGUAGA	.:.:::::::: :..: ::	CAGCUCGACUGAGCUUGGUGAGC	Cleavage	bp	2
trex322950	AT1TE35415|+|10966907|10968878|SADHU|Unassigned|1972	5	-1	1	21	1899	1919	CAAUUCUCGGUAGAACCUCCA	: ::::::.: :::::.::	UCGAGGUUUUUCCGAGGAUGU	Translation	bp	1
trex324286	AT3TE60870|+|14916939|14918972|ATGP8|LTR/Gypsy|1963	5	-1	1	25	273	297	UGUCUACGCUGGUUCAAAUCCAGCU	:: : :::::: ::::::.	CUAGUGAAUGGAACCAUCGUAGAUC	Cleavage	bp	1
trex34111	AT1TE56445|+|17054926|17060041|ATCOPIA1|LTR/Copia|5116	5	-1	1	24	1456	1479	GUUCGUUUCCCGGCUGGUGCACCA	:: :::::::: .::.::.	CUCAGCUCCAGCCGGUGAAUGAGA	Cleavage	bp	1
trex35125	AT2TE24520|-|6023868|6027026|ATCOPIA77|LTR/Copia|3159	5	-1	1	25	897	921	ACGAAAGGAAGUUGAUCAUGGAUUA	: : :::::..:::: ::.:	UCUGCGAAGAUCAGUUUCCGUUUGA	Cleavage	bp	1
trex35238	AT3TE60870|+|14916939|14918972|ATGP8|LTR/Gypsy|1963	5	-1	1	21	926	946	AUAAUUAGCUGUCUACAUAAC	.::: ::. :.:::::::	UGGGUGUUGAUUGUUAAUUAU	Translation	bp	1
trex36001	AT3TE46170|+|11097260|11099626|TAG2|DNA/HAT|1828	5	-1	1	23	615	637	UGAAAUUGGUAGACACGCUGCUC	:.::::.:.:.::: :.:	UUAGUGUGUGUUUGCUAAUGUUA	Cleavage	bp	1
trex36036	AT2TE07145|-|1547661|1552033|ATCOPIA95|LTR/Copia|4373	5	-1	1	24	789	812	GUUCGAGUCCGAGUAGCGGCACCA	:: :.: :::. ::::::: :::	UGAAGUCACUAUACGGACUCAAAC	Cleavage	bp	1
trex36036	AT5TE49725|+|13948931|13953996|ATCOPIA12|LTR/Copia|4774	5	-1	1	24	3543	3566	GUUCGAGUCCGAGUAGCGGCACCA	.::.::::. ::.:::...	CUGAUUCGUUACUUCGAUUCGGGU	Translation	bp	1
trex36036	AT4TE03295|+|631181|636931|ATLINE1_6|LINE/L1|4738	5	-1	1	24	4171	4194	GUUCGAGUCCGAGUAGCGGCACCA	:.: :::: :.:::::.:	CCCCUCUGAAACUCUGGCUCGAGC	Translation	bp	1
trex36037	AT2TE07145|-|1547661|1552033|ATCOPIA95|LTR/Copia|4373	5	-1	1	23	789	811	UUCGAGUCCGAGUAGCGGCACCA	:: :.: :::. ::::::: ::	UGAAGUCACUAUACGGACUCAAA	Translation	bp	1
trex36037	AT4TE03295|+|631181|636931|ATLINE1_6|LINE/L1|4738	5	-1	1	23	2871	2893	UUCGAGUCCGAGUAGCGGCACCA	::. .:::::::: :: ::	UUAAGCUAUUACUCGGAAUCCAA	Cleavage	bp	1
trex363461	AT4TE21055|-|5043758|5057116|ATHILA0_I|LTR/Gypsy|13366	5	-1	1	24	2595	2618	GCCCGUCUAGCUCAGUUGGUAGAA	.:.:.:: ::::::..: ::	ACUAGCUAGCUCAGCUAGGUGAGC	Cleavage	bp	2
trex363461	AT4TE21055|-|5043758|5057116|ATHILA0_I|LTR/Gypsy|13366	5	-1	1	24	2625	2648	GCCCGUCUAGCUCAGUUGGUAGAA	.:.:::::::: :..: ::	ACAGCUCGACUGAGCUUGGUGAGC	Cleavage	bp	2
trex36808	AT4TE21090|-|5063538|5074228|ATLANTYS1|LTR/Gypsy|10735	5	-1	1	22	9364	9385	GUGGACGUGCCGGAGUGGUUAA	::: :::::::::.: :	ACCACCCGACCGGCACGUUCUC	Cleavage	bp	1
trex37719	AT2TE06390|-|1388832|1393901|ATCOPIA28|LTR/Copia|5070	5	-1	1	21	4799	4819	GCCGGGAUAGCUCAGUUGGUU	:: :.::.:.: :::.::.	UUCCCAUUGGGUUUUCCUGGU	Cleavage	bp	1
trex378395	AT5TE23185|-|6403053|6408058|ATCOPIA89|LTR/Copia|5006	5	-1	1	21	2915	2935	CGAAUCCUGUCACCUUGACCA	::..: :: :::::.:::	AAGUUGAUGUCACAGGGUUCU	Translation	bp	1
trex38391	AT5TE38720|+|10632241|10633944|SADHU|Unassigned|1704	5	-1	1	23	195	217	GUUAUCGUCCAGCGGUUAGGAUA	:: :..::: ::::.:..:	CAGGCUCAUUGCUUGACGGUGGC	Translation	bp	1
trex3876	AT4TE67490|+|14258825|14263830|ATCOPIA46|LTR/Copia|5006	5	-1	1	19	854	872	UCCGUUGUAGUCUAGCUGG	::::::::::: .: .::	CCAGCUAGACUCUAUUGGU	Cleavage	bp	1
trex3878	AT4TE67490|+|14258825|14263830|ATCOPIA46|LTR/Copia|5006	5	-1	1	20	853	872	UCCGUUGUAGUCUAGCUGGU	:::::::::::: .: .::	ACCAGCUAGACUCUAUUGGU	Cleavage	bp	1
trex3879	AT4TE67490|+|14258825|14263830|ATCOPIA46|LTR/Copia|5006	5	-1	1	21	852	872	UCCGUUGUAGUCUAGCUGGUC	::::::::::::: .: .::	GACCAGCUAGACUCUAUUGGU	Cleavage	bp	1
trex3880	AT4TE67490|+|14258825|14263830|ATCOPIA46|LTR/Copia|5006	5	-1	1	22	851	872	UCCGUUGUAGUCUAGCUGGUCA	:::::::::::::: .: .::	UGACCAGCUAGACUCUAUUGGU	Cleavage	bp	1
trex3881	AT4TE67490|+|14258825|14263830|ATCOPIA46|LTR/Copia|5006	5	-1	1	22	851	872	UCCGUUGUAGUCUAGCUGGUCU	::::::::::::: .: .::	UGACCAGCUAGACUCUAUUGGU	Cleavage	bp	1
trex3882	AT4TE67490|+|14258825|14263830|ATCOPIA46|LTR/Copia|5006	5	-1	1	23	850	872	UCCGUUGUAGUCUAGCUGGUCAG	:::::::::::::: .: .::	GUGACCAGCUAGACUCUAUUGGU	Cleavage	bp	1
trex3884	AT4TE67490|+|14258825|14263830|ATCOPIA46|LTR/Copia|5006	5	-1	1	24	849	872	UCCGUUGUAGUCUAGCUGGUCAGG	:::::::::::::: .: .::	UGUGACCAGCUAGACUCUAUUGGU	Cleavage	bp	1
trex3947	AT4TE42950|-|9508382|9512986|ATGP2|LTR/Gypsy|4609	5	-1	1	24	267	290	GUUGUAGUCUAGCUGGUCAGGAUA	.::::::::::.:.: .. ::	CUGUCUGACCAGCUGGGCGGUUAC	Cleavage	bp	2
trex3947	AT4TE42950|-|9508382|9512986|ATGP2|LTR/Gypsy|4609	5	-1	1	24	3577	3600	GUUGUAGUCUAGCUGGUCAGGAUA	.::::::::::.:.: .. ::	CUGUCUGACCAGCUGGGCGGUUAC	Cleavage	bp	2
trex3947	AT2TE42485|-|9927685|9932560|ATCOPIA75|LTR/Copia|4876	5	-1	1	24	3962	3985	GUUGUAGUCUAGCUGGUCAGGAUA	:::..: :::::..:..::	GAAACUGGUCUGCUAGGUUGUAAG	Cleavage	bp	1
trex40310	AT4TE21055|-|5043758|5057116|ATHILA0_I|LTR/Gypsy|13366	5	-1	1	25	2577	2601	GGUUCGUUUCCCGGCUGGUGCACCA	::::::.:: :.:: :.:.	AGCUAAACCAGCUGGAAGACUAGCU	Translation	bp	1
trex40611	AT4TE42950|-|9508382|9512986|ATGP2|LTR/Gypsy|4609	5	-1	1	21	116	136	ACGCUCUUAGUUCAGUUCGGA	: ::..:: :.:::.:: :::	UGCGGGCUAAGCUAGGAUCGU	Cleavage	bp	2
trex40611	AT4TE42950|-|9508382|9512986|ATGP2|LTR/Gypsy|4609	5	-1	1	21	3426	3446	ACGCUCUUAGUUCAGUUCGGA	: ::..:: :.:::.:: :::	UGCGGGCUAAGCUAGGAUCGU	Cleavage	bp	2
trex4133	AT4TE03295|+|631181|636931|ATLINE1_6|LINE/L1|4738	5	-1	1	25	578	601	GGUCAGGAUACUCGGCUCUCACCCG	: ::: :::.:: :.:::::.::	AUGCUGA-AGCUGAUUGUCCUGGCC	Translation	bp	1
trex42418	AT5TE72200|-|20048358|20049583|TSCL|LINE?|1226	5	-1	1	19	686	703	AGGGAUGUAGCUCAGAUGG	:::: ::.:.: :.:::::	CCAU-UGGGUUUCGUCCCU	Cleavage	bp	1
trex45681	AT4TE21090|-|5063538|5074228|ATLANTYS1|LTR/Gypsy|10735	5	-1	1	20	2587	2606	UCCUCAGUAGCUCAGUGGCU	:: :: :::::.:::: :	CGCAACCGAGCUGCUGAAGC	Cleavage	bp	1
trex462080	AT4TE21055|-|5043758|5057116|ATHILA0_I|LTR/Gypsy|13366	5	-1	1	20	1472	1491	CUAUUGAUUUUCUGAUUUUU	:..:::::::: :..:: :	CAGGAUCAGAAAUUUGAUCG	Cleavage	bp	2
trex462080	AT2TE54780|-|12539441|12541817|ATCOPIA63|LTR/Copia|2385	5	-1	1	20	1218	1237	CUAUUGAUUUUCUGAUUUUU	::.::::::::.:: :: :	AAGAAUCAGAAGAUGAAGAA	Cleavage	bp	1
trex462080	AT4TE28200|+|6588726|6593808|ATCOPIA7|LTR/Copia|5083	5	-1	1	20	808	827	CUAUUGAUUUUCUGAUUUUU	::::. ..::::: :.::.:	AAAAGCUGGAAAAACGAUGG	Cleavage	bp	1
trex462080	AT2TE01630|-|393578|396843|ATREP3|RC/Helitron|3266	5	-1	1	20	857	876	CUAUUGAUUUUCUGAUUUUU	.::::::: :.:::..: .:	GAAAAUCAUAGAAUUGACGG	Cleavage	bp	1
trex462080	AT4TE03295|+|631181|636931|ATLINE1_6|LINE/L1|4738	5	-1	1	20	3794	3813	CUAUUGAUUUUCUGAUUUUU	.::: :..::::::.:: :	GAAAUUUGGAAAAUUAACAC	Cleavage	bp	1
trex462080	AT3TE76010|+|18734249|18739393|META1|LTR/Copia|5150	5	-1	1	20	3267	3286	CUAUUGAUUUUCUGAUUUUU	::: : ::.:::: ::::	CAAAUUGAGGAAAUAAAUAU	Cleavage	bp	1
trex46836	AT3TE18450|-|4377061|4378171|SADHU|Unassigned|1111	5	-1	1	20	502	521	UUCGACUUCCCCUGGGGGUA	..:: :.: ::::::.:.:	CGUCCACGGCGGAAGUUGGA	Translation	bp	1
trex46937	AT5TE23185|-|6403053|6408058|ATCOPIA89|LTR/Copia|5006	5	-1	1	19	4110	4128	AAUUAGCUGUCUACAUAAC	: :.: :::::.::: .::	GAUGUAUAGACGGCUCGUU	Cleavage	bp	1
trex47575	AT4TE33010|-|7561310|7563713|ATDNA1T9A|DNA/MuDR|1815	5	-1	1	19	103	121	AUGGUGAAAUUGGUAGACA	:: ::.::::: :::..:	UGGCUGCCAAUAUCAUUAC	Cleavage	bp	1
trex47575	AT1TE56445|+|17054926|17060041|ATCOPIA1|LTR/Copia|5116	5	-1	1	19	4268	4286	AUGGUGAAAUUGGUAGACA	::: :..::.:::. .:::	UGUGUGUCAGUUUUCUCAU	Cleavage	bp	1
trex47575	AT2TE23870|+|5861201|5865906|ATMU10|DNA/MuDR|4706	5	-1	1	19	3279	3297	AUGGUGAAAUUGGUAGACA	: :: :: :.::::::::	UCUCAACGAGUUUCACCAA	Cleavage	bp	1
trex47575	AT4TE21115|-|5083926|5086640|Unassigned|Unassigned|2715	5	-1	1	19	124	142	AUGGUGAAAUUGGUAGACA	: ::: .:::::: :..::	UCUCUCUCAAUUUGAUUAU	Cleavage	bp	1
trex477826	AT3TE45620|-|10970102|10976062|TA11|LINE/L1|5961	5	-1	1	22	2220	2241	UAUCUUUAUAUUAUUACUCUUU	::::: :.::::::. .:::	CAAGAGAAGUAAUAUGUGGAUU	Cleavage	bp	1
trex48323	AT2TE24520|-|6023868|6027026|ATCOPIA77|LTR/Copia|3159	5	-1	1	20	55	74	GGGGCUGUAGCUCAGAUGGU	..::: ::::::...:: .:	GUCAUAUGAGCUGUGGCAUC	Cleavage	bp	1
trex4843	AT3TE45620|-|10970102|10976062|TA11|LINE/L1|5961	5	-1	1	23	2436	2460	GUUAGCACUCUGGACUU--UGAAUC	::::: ::: ...::::::::::	UAUUCAGCAAGCUUGGAGUGCUAAC	Cleavage	bp	1
trex4844	AT3TE45620|-|10970102|10976062|TA11|LINE/L1|5961	5	-1	1	24	2435	2460	GUUAGCACUCUGGACUU--UGAAUCC	::::: ::: ...::::::::::	CUAUUCAGCAAGCUUGGAGUGCUAAC	Cleavage	bp	1
trex4859	AT2TE54780|-|12539441|12541817|ATCOPIA63|LTR/Copia|2385	5	-1	1	21	318	338	UAGCACUCUGGACUUUGAAUC	:: :.:::.:: ::: :::	CUUUGAGAGUUCAAAGUUCUA	Cleavage	bp	2
trex4859	AT2TE54780|-|12539441|12541817|ATCOPIA63|LTR/Copia|2385	5	-1	1	21	2363	2383	UAGCACUCUGGACUUUGAAUC	:: :.:::.:: ::: :::	CUUUGAGAGUUCAAAGUUCUA	Cleavage	bp	2
trex4860	AT2TE54780|-|12539441|12541817|ATCOPIA63|LTR/Copia|2385	5	-1	1	22	317	338	UAGCACUCUGGACUUUGAAUCC	:: :.:::.:: ::: :::	ACUUUGAGAGUUCAAAGUUCUA	Cleavage	bp	2
trex4860	AT2TE54780|-|12539441|12541817|ATCOPIA63|LTR/Copia|2385	5	-1	1	22	2362	2383	UAGCACUCUGGACUUUGAAUCC	:: :.:::.:: ::: :::	ACUUUGAGAGUUCAAAGUUCUA	Cleavage	bp	2
trex48999	AT2TE06390|-|1388832|1393901|ATCOPIA28|LTR/Copia|5070	5	-1	1	21	4799	4819	GCCGGGAUAGCUCAGUUGGGU	.:: :.::.:.: :::.::.	UUCCCAUUGGGUUUUCCUGGU	Cleavage	bp	1
trex496303	AT4TE21115|-|5083926|5086640|Unassigned|Unassigned|2715	5	-1	1	23	631	653	CCGUUAUCGUCCAGCGGUUAGGA	:::: ::::: ::.:::	GAACCACCGAUGGACUAUGACGA	Cleavage	bp	1
trex51374	AT4TE03410|+|660810|661698|SADHU|Unassigned|889	5	-1	1	19	785	803	GAAAUCUGUUGGGCUUCGC	: .. :::.::::::::.	UCCGGUCCCGACAGAUUUU	Cleavage	bp	1
trex516416	AT5TE72200|-|20048358|20049583|TSCL|LINE?|1226	5	-1	1	22	801	821	UCAAUUCUCGGUAGAACCUCCA	: :::: ::::::..::::	GCUAUGUUC-ACCGAGGGUUGA	Cleavage	bp	1
trex521	AT4TE42860|-|9483836|9488588|ATCOPIA4|LTR/Copia|4753	5	-1	1	20	4389	4408	GGGUAUGUAGCUCAGAUGGU	: :::. ::::::: :::..	AACAUUGGAGCUACCUACUU	Cleavage	bp	1
trex532298	AT3TE45620|-|10970102|10976062|TA11|LINE/L1|5961	5	-1	1	24	2435	2460	GUUAGCACUCUGGACUU--UGAAUCU	::::: ::: ...::::::::::	CUAUUCAGCAAGCUUGGAGUGCUAAC	Cleavage	bp	1
trex58257	AT3TE60870|+|14916939|14918972|ATGP8|LTR/Gypsy|1963	5	-1	1	19	282	300	AUAUGUCUACGCUGGUUCA	:::::: ::::::. :.:	GGAACCAUCGUAGAUCUGU	Cleavage	bp	1
trex59230	AT2TE01630|-|393578|396843|ATREP3|RC/Helitron|3266	5	-1	1	19	1726	1744	GGGGAUGUAGCUCAGAUUG	:::: ::.:.:: :::...	CAAUAUGGGUUAAAUCUUU	Cleavage	bp	1
trex6016	AT5TE36920|+|10128750|10133862|ATCOPIA12|LTR/Copia|5113	5	-1	1	23	2315	2337	UCAAAUGGUAGAGCGCUCGCUUU	.:: :: ::::::...::: :	GUGGCUAGGGCUCUAUUGUUUCA	Cleavage	bp	1
trex60256	AT3TE45620|-|10970102|10976062|TA11|LINE/L1|5961	5	-1	1	25	600	624	UCUAUGGUGUAGUGGUUAGCACUCU	:.::::::::::::.::	UUCCGGUUAACCACUACACUAUCCC	Cleavage	bp	1
trex60256	AT5TE67885|+|18853839|18856404|ATREP3|RC/Helitron|2566	5	-1	1	25	1917	1941	UCUAUGGUGUAGUGGUUAGCACUCU	:: : .:::: :.::. .:::.::	AGUUUUUUAACAAUUAUCUCAUGGA	Cleavage	bp	1
trex6038	AT3TE45620|-|10970102|10976062|TA11|LINE/L1|5961	5	-1	1	21	529	549	GGGUCCUUAGCUCAGUGGUAG	: :..::.:.:.:: ::::	AGAGCGUUGGGUUGAGAACCC	Cleavage	bp	1
trex620358	AT5TE49725|+|13948931|13953996|ATCOPIA12|LTR/Copia|4774	5	-1	1	20	3613	3632	GAACGUGGGUCUCCAAAACC	: : ::::::.::. :::.	AGGUAUGGAGAUCCGAGUUU	Cleavage	bp	1
trex62244	AT5TE49725|+|13948931|13953996|ATCOPIA12|LTR/Copia|4774	5	-1	1	19	2051	2069	AAUCCGGUUGGGCUCUCCA	: :.:.:::. :.:::.::	UUGGGGGCCUUAUCGGGUU	Cleavage	bp	1
trex6226	AT3TE60870|+|14916939|14918972|ATGP8|LTR/Gypsy|1963	5	-1	1	20	1138	1157	UGAGCUGUGAUGAAAUUGGC	: :.. :::::.:::: :::	GACGGGUUCAUUACAGGUCA	Cleavage	bp	1
trex6226	AT5TE23185|-|6403053|6408058|ATCOPIA89|LTR/Copia|5006	5	-1	1	20	124	143	UGAGCUGUGAUGAAAUUGGC	:.: :::::::.: ::::	UCUAUUUUCAUCGCCUCUCA	Cleavage	bp	2
trex6226	AT5TE23185|-|6403053|6408058|ATCOPIA89|LTR/Copia|5006	5	-1	1	20	4914	4933	UGAGCUGUGAUGAAAUUGGC	:.: :::::::.: ::::	UCUAUUUUCAUCGCCUCUCA	Cleavage	bp	2
trex62261	AT4TE42950|-|9508382|9512986|ATGP2|LTR/Gypsy|4609	5	-1	1	22	115	136	ACGCUCUUAGUUCAGUUCGGAA	: ::..:: :.:::.:: :::	AUGCGGGCUAAGCUAGGAUCGU	Cleavage	bp	2
trex62261	AT4TE42950|-|9508382|9512986|ATGP2|LTR/Gypsy|4609	5	-1	1	22	3425	3446	ACGCUCUUAGUUCAGUUCGGAA	: ::..:: :.:::.:: :::	AUGCGGGCUAAGCUAGGAUCGU	Cleavage	bp	2
trex6247	AT4TE21055|-|5043758|5057116|ATHILA0_I|LTR/Gypsy|13366	5	-1	1	24	8343	8366	GGUUUCGUCGUGUAGUUGGUUAUC	:: :::::: ::::: ::.:.	GUAAAGCAACUAAACGACCAAGCU	Cleavage	bp	2
trex6247	AT4TE21055|-|5043758|5057116|ATHILA0_I|LTR/Gypsy|13366	5	-1	1	24	11416	11439	GGUUUCGUCGUGUAGUUGGUUAUC	:: ..::: :::: :::::	AGUCCCCUGUUACUCGACCAAACC	Translation	bp	2
trex6247	AT1TE75305|+|22846336|22854554|HELITRONY1A|RC/Helitron|2378	5	-1	1	24	1769	1792	GGUUUCGUCGUGUAGUUGGUUAUC	.:: .:.::.:::..:.:::	CGGGACGGAUUAUACGGUGGAACG	Cleavage	bp	1
trex6247	AT4TE21070|-|5057644|5060007|ATHILA|LTR/Gypsy|2375	5	-1	1	24	1312	1335	GGUUUCGUCGUGUAGUUGGUUAUC	: .:.:.:.:: :.::.:.::	CUCACUCGAUUGCAAGGCGGAGCC	Translation	bp	1
trex64341	AT4TE67490|+|14258825|14263830|ATCOPIA46|LTR/Copia|5006	5	-1	1	22	851	872	UCCGUUGUAGUCUAGCUGGUCC	::::::::::::: .: .::	UGACCAGCUAGACUCUAUUGGU	Cleavage	bp	1
trex6565	AT4TE21055|-|5043758|5057116|ATHILA0_I|LTR/Gypsy|13366	5	-1	1	22	2597	2618	GCCCGUCUAGCUCAGUUGGUAG	.:.:.:: ::::::..: ::	UAGCUAGCUCAGCUAGGUGAGC	Cleavage	bp	2
trex6565	AT4TE21055|-|5043758|5057116|ATHILA0_I|LTR/Gypsy|13366	5	-1	1	22	2627	2648	GCCCGUCUAGCUCAGUUGGUAG	.:.:::::::: :..: ::	AGCUCGACUGAGCUUGGUGAGC	Cleavage	bp	2
trex6566	AT4TE21055|-|5043758|5057116|ATHILA0_I|LTR/Gypsy|13366	5	-1	1	24	2595	2618	GCCCGUCUAGCUCAGUUGGUAGAG	.:.:.:: ::::::..: ::	ACUAGCUAGCUCAGCUAGGUGAGC	Cleavage	bp	2
trex6566	AT4TE21055|-|5043758|5057116|ATHILA0_I|LTR/Gypsy|13366	5	-1	1	24	2625	2648	GCCCGUCUAGCUCAGUUGGUAGAG	.:.:::::::: :..: ::	ACAGCUCGACUGAGCUUGGUGAGC	Cleavage	bp	2
trex673683	AT4TE21055|-|5043758|5057116|ATHILA0_I|LTR/Gypsy|13366	5	-1	1	19	6008	6026	UAGCUCUGGCACAAGUUCU	::.: ::::::.::.::	AGGAAUUGUGCUAGGGCAU	Cleavage	bp	1
trex68234	AT4TE21090|-|5063538|5074228|ATLANTYS1|LTR/Gypsy|10735	5	-1	1	22	9364	9385	GUGGACGUGCCGGAGUGGUUAC	::: :::::::::.: :	ACCACCCGACCGGCACGUUCUC	Cleavage	bp	1
trex68235	AT4TE21090|-|5063538|5074228|ATLANTYS1|LTR/Gypsy|10735	5	-1	1	23	9363	9385	GUGGACGUGCCGGAGUGGUUAUA	::: :::::::::.: :	CACCACCCGACCGGCACGUUCUC	Cleavage	bp	1
trex6866	AT1TE56445|+|17054926|17060041|ATCOPIA1|LTR/Copia|5116	5	-1	1	24	3959	3982	GGCUGUAGUUUAGUGGUAAGAAUU	.::::.:: .::::. ::.:	UCAGUUUACUACAGAACUGAAGUC	Cleavage	bp	1
trex69124	AT3TE51370|-|12434646|12437257|ATHILA4C|LTR/Gypsy|2639	5	-1	1	25	1336	1360	CCGAAGUCGUCCAGCGGUUAGGAUA	: :::.::::: ::.::::	GCAACAAACUGCUGGCAGAUUUCGA	Translation	bp	1
trex69157	AT4TE28200|+|6588726|6593808|ATCOPIA7|LTR/Copia|5083	5	-1	1	25	733	757	GCGGUUAGGAUAUCUGGCUUUCACA	::: ::: .:..:::.::.	UGGUUUAGCAAGACGUUUUAAUCGU	Cleavage	bp	1
trex69169	AT3TE63765|-|15768787|15773753|ATCOPIA62|LTR/Copia|4967	5	-1	1	20	1219	1238	GUUAGGAUAUCUGGCUUUCA	:::::.:: ::.:.:: :.	AGAAAGUCAUAUGUUCUCAU	Translation	bp	1
trex701495	AT2TE54780|-|12539441|12541817|ATCOPIA63|LTR/Copia|2385	5	-1	1	25	1257	1281	UUUUUUUCUUUGAUCUUAUACUUUU	.:. .:..::::::::.:	UCUUUAGUGCUGUUGAAGAAAAAGA	Cleavage	bp	1
trex701495	AT2TE23870|+|5861201|5865906|ATMU10|DNA/MuDR|4706	5	-1	1	25	3354	3378	UUUUUUUCUUUGAUCUUAUACUUUU	:.:: : :.::::: :::.:..:.	CAGAGAAGAGGAUCACAGAGAGGAG	Translation	bp	2
trex701495	AT2TE23870|+|5861201|5865906|ATMU10|DNA/MuDR|4706	5	-1	1	25	862	886	UUUUUUUCUUUGAUCUUAUACUUUU	: .: .:..:::::.::.:	UUGGACAAGAUGUUGAAGAAGAAGA	Cleavage	bp	2
trex701495	AT3TE76010|+|18734249|18739393|META1|LTR/Copia|5150	5	-1	1	25	401	425	UUUUUUUCUUUGAUCUUAUACUUUU	:::: : : .:.::::::.:.::	CAAAGAAAAUCGUUAAAGAAGAGAA	Cleavage	bp	2
trex701495	AT2TE20870|+|5073847|5078418|ATCOPIA66|LTR/Copia|4574	5	-1	1	25	86	110	UUUUUUUCUUUGAUCUUAUACUUUU	.:::: .: :.::.::.:::..	UUUGGUAUUGGUUUAAGGAGAAAGG	Cleavage	bp	2
trex701495	AT2TE20870|+|5073847|5078418|ATCOPIA66|LTR/Copia|4574	5	-1	1	25	4151	4175	UUUUUUUCUUUGAUCUUAUACUUUU	.:::: .: :.::.::.:::..	UUUGGUAUUGGUUUAAGGAGAAAGG	Cleavage	bp	2
trex701495	AT1TE71775|+|21748194|21753388|ATCOPIA8B|LTR/Copia|5195	5	-1	1	25	4828	4852	UUUUUUUCUUUGAUCUUAUACUUUU	:: .:: ::::::..::::	UCGGCUAAUGGAGCAAAGAGGAAAA	Cleavage	bp	2
trex701495	AT1TE71775|+|21748194|21753388|ATCOPIA8B|LTR/Copia|5195	5	-1	1	25	62	86	UUUUUUUCUUUGAUCUUAUACUUUU	:: .:: ::::::..::::	UCGGCUAAUGGAGCAAAGAGGAAAA	Cleavage	bp	2
trex701495	AT5TE31640|-|8744285|8746716|ATREP3|RC/Helitron|2432	5	-1	1	25	841	865	UUUUUUUCUUUGAUCUUAUACUUUU	: ::: :::::: :::: ::	AUACAUUUAAAAUCAAAUAAAAUAA	Cleavage	bp	1
trex701495	AT2TE07145|-|1547661|1552033|ATCOPIA95|LTR/Copia|4373	5	-1	1	25	1920	1944	UUUUUUUCUUUGAUCUUAUACUUUU	: ::: :::::::.: ::	CAUGACACAAGUUCAAAGAGACAAC	Cleavage	bp	2
trex701495	AT2TE42485|-|9927685|9932560|ATCOPIA75|LTR/Copia|4876	5	-1	1	25	2999	3023	UUUUUUUCUUUGAUCUUAUACUUUU	: :::.:::::.::::	ACAAACACUACAUCGAAGAAGAAAA	Cleavage	bp	1
trex701495	AT4TE42950|-|9508382|9512986|ATGP2|LTR/Gypsy|4609	5	-1	1	25	2881	2905	UUUUUUUCUUUGAUCUUAUACUUUU	: : :::::.::::::.	GGGCGAUUCACAUCAAGGAAAAAGU	Cleavage	bp	1
trex701495	AT5TE38720|+|10632241|10633944|SADHU|Unassigned|1704	5	-1	1	25	1674	1699	UUUUUUUCUUUGAUCU-UAUACUUUU	:::: : ::.::: :::::::	AUAUAUAUAUAUAUUAAAAAAAAAAA	Cleavage	bp	1
trex70299	AT4TE21090|-|5063538|5074228|ATLANTYS1|LTR/Gypsy|10735	5	-1	1	19	10218	10236	GGGGAUGUAGCUCAAAUCU	: .:: :::::. ::.:::	AUGUUGGAGCUGGAUUCCC	Cleavage	bp	1
trex70299	AT1TE71775|+|21748194|21753388|ATCOPIA8B|LTR/Copia|5195	5	-1	1	19	319	337	GGGGAUGUAGCUCAAAUCU	.:.::: ::::: .::.::	GGGUUUUAGCUAAGUCUCC	Cleavage	bp	2
trex70299	AT1TE71775|+|21748194|21753388|ATCOPIA8B|LTR/Copia|5195	5	-1	1	19	5091	5109	GGGGAUGUAGCUCAAAUCU	.:.::: ::::: .::.::	GGGUUUUAGCUAAGUCUCC	Cleavage	bp	2
trex70299	AT2TE23870|+|5861201|5865906|ATMU10|DNA/MuDR|4706	5	-1	1	19	2974	2992	GGGGAUGUAGCUCAAAUCU	::.:: :. .::.::::.:	AGGUUCGGUUUAUAUCCUC	Translation	bp	1
trex7056	AT5TE38720|+|10632241|10633944|SADHU|Unassigned|1704	5	-1	1	20	848	867	UGAGCUGUGAAGAAAUUGGC	::::: :: ::::.::::.	GCCAACUUAAUCACGGCUCG	Translation	bp	1
trex72696	AT4TE42950|-|9508382|9512986|ATGP2|LTR/Gypsy|4609	5	-1	1	22	115	136	ACGCUCUUAGUUCAGUUCGGCA	::..:: :.:::.:: :::	AUGCGGGCUAAGCUAGGAUCGU	Cleavage	bp	2
trex72696	AT4TE42950|-|9508382|9512986|ATGP2|LTR/Gypsy|4609	5	-1	1	22	3425	3446	ACGCUCUUAGUUCAGUUCGGCA	::..:: :.:::.:: :::	AUGCGGGCUAAGCUAGGAUCGU	Cleavage	bp	2
trex76172	AT1TE02770|+|846664|847739|SADHU|Unassigned|1076	5	-1	1	19	433	451	CUUUUAACUCAGUGGUAGA	:: :::::: .::::.: :	UCAACCACUUGGUUAGACG	Translation	bp	1
trex7740	AT4TE21055|-|5043758|5057116|ATHILA0_I|LTR/Gypsy|13366	5	-1	1	19	618	636	UCAAACGAUUGUGGGUUCG	:::. ..:.::.:::::.	GGAAUAUGCGAUUGUUUGG	Cleavage	bp	1
trex79186	AT4TE21090|-|5063538|5074228|ATLANTYS1|LTR/Gypsy|10735	5	-1	1	20	9366	9385	GUGGACGUGCCGGAGUGGUC	::: :::::::::.: :	CACCCGACCGGCACGUUCUC	Cleavage	bp	1
trex8003	AT4TE21055|-|5043758|5057116|ATHILA0_I|LTR/Gypsy|13366	5	-1	1	19	11424	11442	GAUAGUUUGGCCGAGUGGU	...::::: :::::: ::.	GUUACUCGACCAAACCAUU	Translation	bp	1
trex8047	AT4TE21090|-|5063538|5074228|ATLANTYS1|LTR/Gypsy|10735	5	-1	1	23	8278	8300	GCUGGAGUAGCUCAGUUGGUUAG	.:: ::...::: ::.:: ::::	UUAUCCGGUUGACCUGCUGCAGC	Translation	bp	1
trex8051	AT4TE21090|-|5063538|5074228|ATLANTYS1|LTR/Gypsy|10735	5	-1	1	25	8276	8300	GCUGGAGUAGCUCAGUUGGUUAGAG	.:: ::...::: ::.:: ::::	UGUUAUCCGGUUGACCUGCUGCAGC	Translation	bp	1
trex8102	AT5TE36920|+|10128750|10133862|ATCOPIA12|LTR/Copia|5113	5	-1	1	20	2074	2093	GUCGAUAUGUCCGAGUGGUU	:.::..:.:::: :::: ::	AGCCGUUUGGACCUAUCUAC	Cleavage	bp	1
trex8102	AT1TE75305|+|22846336|22854554|HELITRONY1A|RC/Helitron|2378	5	-1	1	20	1491	1510	GUCGAUAUGUCCGAGUGGUU	:.:..::: :.::::.::	UAUCGUUCGAAUAUAUUGAA	Translation	bp	1
trex8106	AT5TE36920|+|10128750|10133862|ATCOPIA12|LTR/Copia|5113	5	-1	1	23	2071	2093	GUCGAUAUGUCCGAGUGGUUAAG	:.::..:.:::: :::: ::	UCGAGCCGUUUGGACCUAUCUAC	Cleavage	bp	1
trex8106	AT1TE75305|+|22846336|22854554|HELITRONY1A|RC/Helitron|2378	5	-1	1	23	1488	1510	GUCGAUAUGUCCGAGUGGUUAAG	:.:..::: :.::::.::	AAAUAUCGUUCGAAUAUAUUGAA	Translation	bp	1
trex8107	AT5TE36920|+|10128750|10133862|ATCOPIA12|LTR/Copia|5113	5	-1	1	24	2070	2093	GUCGAUAUGUCCGAGUGGUUAAGG	:.::..:.:::: :::: ::	CUCGAGCCGUUUGGACCUAUCUAC	Cleavage	bp	1
trex8107	AT1TE75305|+|22846336|22854554|HELITRONY1A|RC/Helitron|2378	5	-1	1	24	1487	1510	GUCGAUAUGUCCGAGUGGUUAAGG	:.:..::: :.::::.::	AAAAUAUCGUUCGAAUAUAUUGAA	Translation	bp	1
trex81402	AT3TE63765|-|15768787|15773753|ATCOPIA62|LTR/Copia|4967	5	-1	1	25	2689	2713	UUGGAACUGUUAUGUAGACUUUUGU	:::: ..: :::::::.:	UUGGCUGUCUUUGUUACAGUUCUAC	Translation	bp	1
trex830	AT4TE21115|-|5083926|5086640|Unassigned|Unassigned|2715	5	-1	1	23	1103	1125	GGUCCCGUAGCUCAGUUGGUUAG	.::::::.: ::. ::::.	AAGUUCAACUGGGAUAUCGGACU	Translation	bp	1
trex83042	AT2TE23870|+|5861201|5865906|ATMU10|DNA/MuDR|4706	5	-1	1	20	993	1012	ACUUUAUUCCGGAUAUCUUU	.: ::::::.::.::.: :	GACGAUAUCUGGGAUGACGA	Cleavage	bp	1
trex831	AT4TE21115|-|5083926|5086640|Unassigned|Unassigned|2715	5	-1	1	24	1102	1125	GGUCCCGUAGCUCAGUUGGUUAGA	.::::::.: ::. ::::.	GAAGUUCAACUGGGAUAUCGGACU	Translation	bp	1
trex83520	AT2TE42485|-|9927685|9932560|ATCOPIA75|LTR/Copia|4876	5	-1	1	25	2240	2264	GUGGACGUGCCGGAGUAGUUAUCGG	:.:: ..:.::: :::..:::.:.	CUGAACGUUGCUCGGGCGUGUCUAU	Cleavage	bp	1
trex8455	AT2TE11560|-|2576249|2578241|ATHILA6A|LTR/Gypsy|1993	5	-1	1	25	368	392	UGGUAGAGCGAGGGACUGAAAAUCC	::.: : .:: ::::::::	CCACACUCGGCCAUUCACUCUACCA	Cleavage	bp	1
trex8455	AT5TE38720|+|10632241|10633944|SADHU|Unassigned|1704	5	-1	1	25	236	260	UGGUAGAGCGAGGGACUGAAAAUCC	:: . :::.:.:.:::.:.:	GAAAAUUGGUUCCUUUGUUCUGCUA	Cleavage	bp	1
trex8455	AT2TE12510|-|2858588|2864201|ATCOPIA8A|LTR/Copia|5614	5	-1	1	25	2886	2910	UGGUAGAGCGAGGGACUGAAAAUCC	:. : :::::::::: ..:	AACAAAUUUGACCCUCGCUCUCUUA	Cleavage	bp	1
trex8859	AT3TE51365|-|12431457|12434645|ATHILA4A|LTR/Gypsy|3189	5	-1	1	21	781	801	AGCGGGGUAGAGGAAUUGGUC	::: :: :::::..::. ::	CACCCAUACCUCUGUCCUACU	Cleavage	bp	1
trex8859	AT3TE76010|+|18734249|18739393|META1|LTR/Copia|5150	5	-1	1	21	127	147	AGCGGGGUAGAGGAAUUGGUC	.:: :::.::::.:.: .:	ACUCAUUUCUUCUAUCUCUUU	Cleavage	bp	2
trex8859	AT3TE76010|+|18734249|18739393|META1|LTR/Copia|5150	5	-1	1	21	5115	5135	AGCGGGGUAGAGGAAUUGGUC	.:: :::.::::.:.: .:	ACUCAUUUCUUCUAUCUCUUU	Cleavage	bp	2
trex9044	AT3TE76010|+|18734249|18739393|META1|LTR/Copia|5150	5	-1	1	25	3925	3949	UAGUUAGUUUCAUCGAUAUUUUUGU	::: ::::.::: :::::::.	CAAAAUAUAUUGAUCAAACUAAUAU	Translation	bp	1
trex9044	AT1TE75305|+|22846336|22854554|HELITRONY1A|RC/Helitron|2378	5	-1	1	25	1861	1885	UAGUUAGUUUCAUCGAUAUUUUUGU	: :: ::::: :: ::::: ::::	AAAAUAAUAUAUAUUAAACUUACUA	Translation	bp	1
trex9044	AT3TE21700|-|5151996|5155306|ATIS112A|DNA/Harbinger|2892	5	-1	1	25	621	644	UAGUUAGUUUCAUCGAUAUUUUUGU	: .: .::.:. :::::.:::.::	AGGAUGAUGUU-AUGAAGCUAGCUU	Cleavage	bp	1
trex9044	AT3TE60870|+|14916939|14918972|ATGP8|LTR/Gypsy|1963	5	-1	1	25	699	723	UAGUUAGUUUCAUCGAUAUUUUUGU	... :. . ::::::.:::.::	UUUGGGUUGAUUAUGAAAUUAAUUA	Cleavage	bp	1
trex9315	AT2TE42485|-|9927685|9932560|ATCOPIA75|LTR/Copia|4876	5	-1	1	25	4167	4190	CGAGGUGUAGCGCAGUCUGGUCAGU	:.::. ::.::::::: :..::::	AUUGGG-AGGCUGCGCUCCGUCUCG	Cleavage	bp	1
trex95513	AT4TE21055|-|5043758|5057116|ATHILA0_I|LTR/Gypsy|13366	5	-1	1	19	205	223	UGUUAACUGAUUGGUCGUA	:::: .:: ::::::..:	GACGAAUAAACAGUUAGUA	Translation	bp	1
trex95513	AT2TE06390|-|1388832|1393901|ATCOPIA28|LTR/Copia|5070	5	-1	1	19	327	344	UGUUAACUGAUUGGUCGUA	:::: ..::::.:::.:..	UACG-UUAAUCGGUUGAUG	Cleavage	bp	1
trex9563	AT3TE63765|-|15768787|15773753|ATCOPIA62|LTR/Copia|4967	5	-1	1	25	1257	1280	AAUCCUGUAAUGACGGUUCGACUCC	::.:: .:::..::::: ::::	ACUGUUGA-UCGUUGUUACAAGAUU	Cleavage	bp	1
trex9622	AT2TE23870|+|5861201|5865906|ATMU10|DNA/MuDR|4706	5	-1	1	21	2491	2511	CGACUCCGUCCUUGGCCUCCA	: ::::.::.:: .::: :.:	UUGAGGUCAGGGUUGGACUUG	Cleavage	bp	1
trex9622	AT3TE91870|-|22548416|22551263|ATCOPIA13|LTR/Copia|2401	5	-1	1	21	806	826	CGACUCCGUCCUUGGCCUCCA	:.:: .:::::: .::::	AAGGGGAAGAGGACGCGGUCG	Cleavage	bp	1
trex9792	AT4TE21090|-|5063538|5074228|ATLANTYS1|LTR/Gypsy|10735	5	-1	1	19	2588	2606	UCCUCAGUAGCUCAGUGGC	:: :: :::::.:::: :	GCAACCGAGCUGCUGAAGC	Cleavage	bp	1
trex9796	AT4TE21090|-|5063538|5074228|ATLANTYS1|LTR/Gypsy|10735	5	-1	1	20	2587	2606	UCCUCAGUAGCUCAGUGGCA	:: :: :::::.:::: :	CGCAACCGAGCUGCUGAAGC	Cleavage	bp	1
trex98048	AT3TE45620|-|10970102|10976062|TA11|LINE/L1|5961	5	-1	1	20	4195	4213	UUGGUAGACACGCUGCUCUU	.:::: : .::::.::.:::	GAGAG-AUUGUGUUUAUCAA	Cleavage	bp	1
trex9897	AT1TE56445|+|17054926|17060041|ATCOPIA1|LTR/Copia|5116	5	-1	1	21	2867	2887	UUGGUCGUAGGUUCAAAUCCU	.:::::.:::: :.:.:.	UAAGUUUGAGCCUAGGGCUAG	Cleavage	bp	1
trex99702	AT5TE49725|+|13948931|13953996|ATCOPIA12|LTR/Copia|4774	5	-1	1	19	2986	3004	AGCUGUGAUGAAAUCGGUU	::: :::::.::: :.: :	AACAGAUUUUAUCUCGGAU	Cleavage	bp	1
