# Supplementary material for: Photoperiodic patterns in miRNA-mRNA pairs and tRNA fragments revealed by time-course co-sequencing in Arabidopsis
Source: PLoS Genet. 2026 Jul 22;22(7):e1012229. doi: 10.1371/journal.pgen.1012229 (PMC13390833; doi:10.1371/journal.pgen.1012229)
Supplement: S13 Data — (XLSX) [file pgen.1012229.s051.xlsx]

## Sheet: Copy-level
tRF and TE Information							Correlation coefficient				Adjusted-p-value				p-value
tRF	AminoAcid	Anticodon	TE	TE-Family	TE-Superfamily	TE-Order	Full	LgD	EqD	ShD	Full	LgD	EqD	ShD	Full	LgD	EqD	ShD
trex24651	Pro	CGG	AT2TE20870	ATCOPIA66	Copia	LTR	-0.152554	-0.0609446	-0.0963797	-0.205121	0.270781	0.810155	0.703622	0.414207	0.810155	0.810155	0.810155	0.810155
trex40310	Gly	GCC	AT2TE24520	ATCOPIA77	Copia	LTR	0.0470347	0.367081	-0.191053	0.032107	0.735565	0.13401	0.447604	0.899359	0.899359	0.536039	0.895208	0.899359
trex8003	Leu	TAG	AT4TE21090	ATLANTYS1	Gypsy	LTR	0.0483065	0.375345	-0.326171	-0.0844649	0.728685	0.124812	0.186517	0.738966	0.738966	0.373034	0.373034	0.738966
trex10232	Gln	CTG	AT2TE54780	ATCOPIA63	Copia	LTR	-0.0942353	-0.659643	0.278936	0.217375	0.497903	0.00289732	0.262332	0.386236	0.497903	0.0115893	0.497903	0.497903
trex130354	Gly	GCC	AT2TE42485	ATCOPIA75	Copia	LTR	-0.200306	0.241512	-0.271614	-0.421651	0.146427	0.334304	0.275585	0.0813646	0.292854	0.334304	0.334304	0.292854
trex16687	Leu;Leu;Leu	TAG;CAG;AAG	AT4TE42950	ATGP2	Gypsy	LTR	0.121093	0.542284	-0.207799	0.0974002	0.383078	0.0200725	0.408003	0.70062	0.544005	0.0802898	0.544005	0.70062
trex169836	Thr	CGT	AT1TE39820	ATREP11	Helitron	RC	-0.347078	-0.460203	-0.330659	-0.0473391	0.0101322	0.0546392	0.180174	0.852031	0.0405287	0.109278	0.240232	0.852031
trex22227	Gln	CTG	AT2TE54780	ATCOPIA63	Copia	LTR	-0.0575045	-0.506897	0.314958	-0.0370511	0.679589	0.0317988	0.20301	0.883954	0.883954	0.127195	0.40602	0.883954
trex24651	Pro	CGG	AT3TE63765	ATCOPIA62	Copia	LTR	0.127805	-0.126266	0.19227	0.0762542	0.357063	0.617605	0.444661	0.763619	0.763619	0.763619	0.763619	0.763619
trex477826	Val	AAC	AT3TE60870	ATGP8	Gypsy	LTR	-0.568537	-0.605184	-0.396742	-0.62935	7.29424e-06	0.00778706	0.103079	0.0051344	2.9177e-05	0.0103827	0.103079	0.0102688
trex5452	Thr	TGT	AT3TE60870	ATGP8	Gypsy	LTR	-0.611142	-0.285047	-0.770279	-0.807127	9.18653e-07	0.251581	0.000184103	5.15325e-05	3.67461e-06	0.251581	0.00024547	0.000103065
trex5452	Thr	TGT	AT1TE35415	SADHU	SADHU	Unassigned	-0.350523	-0.0992391	-0.334071	-0.395064	0.00936168	0.695222	0.175449	0.104678	0.0374467	0.695222	0.233932	0.209355
trex6226	Gly;Gly	GCC;ACC	AT5TE38720	SADHU	SADHU	Unassigned	0.0256241	0.598882	-0.360908	-0.0507221	0.854075	0.00863506	0.141182	0.841579	0.854075	0.0345403	0.282363	0.854075
trex62771	Gln	CTG	AT2TE12510	ATCOPIA8A	Copia	LTR	0.0739501	0.549121	-0.110494	0.107971	0.595119	0.0182635	0.662494	0.669782	0.669782	0.0730542	0.669782	0.669782
trex701495	Tyr	GTA	AT3TE51365	ATHILA4A	Gypsy	LTR	-0.409931	0.290692	-0.535416	-0.737398	0.00208111	0.241901	0.0220286	0.00047918	0.00416221	0.241901	0.0293715	0.00191672
trex7330	Pro	TGG	AT2TE20870	ATCOPIA66	Copia	LTR	0.0617354	-0.0320902	0.245713	0.0224917	0.657426	0.899412	0.325702	0.929412	0.929412	0.929412	0.929412	0.929412
trex8102	Ser;Ser	TGA;CGA	AT3TE63765	ATCOPIA62	Copia	LTR	0.517208	0.170607	0.596962	0.579089	6.2129e-05	0.498501	0.00890771	0.011793	0.000248516	0.498501	0.015724	0.015724
trex8106	Ser;Ser	TGA;CGA	AT3TE63765	ATCOPIA62	Copia	LTR	-0.047168	-0.251648	0.0132783	-0.0705964	0.734843	0.313772	0.958296	0.780736	0.958296	0.958296	0.958296	0.958296
trex8107	Ser;Ser	TGA;CGA	AT3TE63765	ATCOPIA62	Copia	LTR	-0.0562312	-0.281809	0.162308	-0.138615	0.686313	0.257243	0.519922	0.583325	0.686313	0.686313	0.686313	0.686313
trex97810	Arg	TCT	AT3TE76010	META1	Copia	LTR	-0.314788	-0.0562659	-0.528109	-0.118353	0.0204297	0.824506	0.0242704	0.639977	0.0485407	0.824506	0.0485407	0.824506
trex101390	Ile	TAT	AT4TE76870	ATREP10	Helitron	RC	0.28419	-0.122654	0.38629	0.643189	0.0372829	0.627779	0.113327	0.00398267	0.0745658	0.627779	0.151102	0.0159307
trex101390	Ile	TAT	AT2TE00985	ATREP10	Helitron	RC	0.0376376	-0.0394969	0.269049	-0.401641	0.787004	0.876348	0.280323	0.098512	0.876348	0.876348	0.560645	0.394048
trex10255	Pro	CGG	AT5TE38720	SADHU	SADHU	Unassigned	0.0025721	0.74424	-0.0813781	-0.359078	0.985273	0.000397281	0.748207	0.143358	0.985273	0.00158913	0.985273	0.286715
trex10724	Gly	GCC	AT3TE94195	ATCOPIA23	Copia	LTR	-0.185766	-0.053292	-0.426263	0.0374002	0.178659	0.833656	0.077744	0.882868	0.357318	0.882868	0.310976	0.882868
trex10733	Gly	GCC	AT1TE56445	ATCOPIA1	Copia	LTR	-0.054822	-0.511632	0.297889	0.0251888	0.693782	0.0299797	0.229907	0.920971	0.920971	0.119919	0.459814	0.920971
trex10967	Pro;Pro	TGG;CGG	AT2TE20870	ATCOPIA66	Copia	LTR	0.0992224	0.00921123	0.321669	0.0853549	0.475329	0.971063	0.193027	0.736307	0.950657	0.971063	0.772108	0.971063
trex12008	Tyr;Glu	GTA;TTC	AT1TE56445	ATCOPIA1	Copia	LTR	0.152121	0.531336	0.309651	-0.11355	0.272159	0.0232595	0.21114	0.653705	0.362879	0.0930379	0.362879	0.653705
trex132991	Phe	GAA	AT2TE01630	ATREP3	Helitron	RC	0.638873	0.571049	0.743102	0.507937	2.00809e-07	0.0133132	0.000410029	0.0313922	8.03234e-07	0.0177509	0.000820058	0.0313922
trex133430	Lys	TTT	AT4TE03295	ATLINE1_6	L1	LINE	0.24102	-0.0806116	0.358118	0.183772	0.0791452	0.750507	0.144509	0.465417	0.289019	0.750507	0.289019	0.620556
trex1382430	Trp	CCA	AT3TE45620	TA11	L1	LINE	-0.339743	-0.587486	0.0536998	-0.63318	0.0119566	0.0103567	0.8324	0.00479151	0.0159421	0.0159421	0.8324	0.0159421
trex14964	Ser	CGA	AT4TE21115	Unassigned	Unassigned	Unassigned	0.000804779	0.407306	-0.371837	0.0184889	0.995392	0.0934146	0.12866	0.941952	0.995392	0.25732	0.25732	0.995392
trex15056	Lys	TTT	AT4TE21055	ATHILA0_I	Gypsy	LTR	-0.543144	-0.460935	-0.545655	-0.605562	2.19918e-05	0.0542058	0.0191638	0.0077384	8.7967e-05	0.0542058	0.0255517	0.0154768
trex15057	Lys	TTT	AT4TE21055	ATHILA0_I	Gypsy	LTR	-0.440959	-0.530524	-0.420413	-0.459773	0.000845778	0.0235105	0.0823572	0.0548953	0.00338311	0.047021	0.0823572	0.0731937
trex15058	Lys	TTT	AT4TE21055	ATHILA0_I	Gypsy	LTR	-0.526933	-0.565185	-0.487903	-0.559198	4.25091e-05	0.0145174	0.0399668	0.0158345	0.000170036	0.0211127	0.0399668	0.0211127
trex153087	Leu	CAG	AT4TE21055	ATHILA0_I	Gypsy	LTR	-0.628043	-0.599349	-0.711266	-0.649057	3.70156e-07	0.0085698	0.000934031	0.00356287	1.48062e-06	0.0085698	0.00186806	0.00475049
trex153087	Leu	CAG	AT1TE75305	HELITRONY1A	Helitron	RC	0.274916	-0.123886	0.574964	0.202158	0.0442313	0.6243	0.0125546	0.421127	0.0884625	0.6243	0.0502183	0.561503
trex168134	Lys	CTT	AT3TE69475	ATREP3	Helitron	RC	0.574649	0.652736	0.477227	0.650259	5.51593e-06	0.00331868	0.0452125	0.00348151	2.20637e-05	0.00464201	0.0452125	0.00464201
trex168134	Lys	CTT	AT4TE42860	ATCOPIA4	Copia	LTR	0.213725	-0.20102	0.41916	0.553844	0.120713	0.423802	0.0833709	0.017091	0.16095	0.423802	0.16095	0.068364
trex169836	Thr	CGT	AT4TE21055	ATHILA0_I	Gypsy	LTR	-0.324856	-0.33213	-0.528481	-0.246025	0.0165417	0.178127	0.0241523	0.325068	0.0483045	0.237502	0.0483045	0.325068
trex174054	Tyr	GTA	AT5TE67885	ATREP3	Helitron	RC	-0.470192	-0.487533	-0.648016	-0.189137	0.000333831	0.0401402	0.00363455	0.452259	0.00133532	0.0535203	0.00726909	0.452259
trex174054	Tyr	GTA	AT2TE07145	ATCOPIA95	Copia	LTR	0.60765	0.800748	0.530543	0.449928	1.10121e-06	6.54283e-05	0.0235047	0.0610022	4.40483e-06	0.000130857	0.0313396	0.0610022
trex189600	Ser	GCT	AT4TE42860	ATCOPIA4	Copia	LTR	0.377265	-0.0893055	0.428445	0.706101	0.00492062	0.724542	0.0760728	0.00105696	0.00984124	0.724542	0.10143	0.00422785
trex19296	Pro	AGG	AT3TE63765	ATCOPIA62	Copia	LTR	-0.116037	-0.015457	-0.102735	-0.248206	0.403397	0.95146	0.684997	0.320659	0.806795	0.95146	0.913329	0.806795
trex19296	Pro	AGG	AT2TE20870	ATCOPIA66	Copia	LTR	0.0598575	-0.0781698	0.0256281	0.148761	0.667228	0.757847	0.919597	0.55578	0.919597	0.919597	0.919597	0.919597
trex195340	Tyr	GTA	AT5TE67885	ATREP3	Helitron	RC	-0.394382	-0.378655	-0.647945	-0.15574	0.00316831	0.121256	0.00363952	0.537172	0.00727905	0.161675	0.00727905	0.537172
trex195340	Tyr	GTA	AT5TE49725	ATCOPIA12	Copia	LTR	-0.593827	-0.773757	-0.671752	-0.243895	2.21015e-06	0.000164904	0.00226481	0.329408	8.84061e-06	0.000329808	0.00301974	0.329408
trex195340	Tyr	GTA	AT4TE42860	ATCOPIA4	Copia	LTR	0.448681	0.0308774	0.619867	0.596025	0.00066692	0.903196	0.00606986	0.00904329	0.00266768	0.903196	0.0120577	0.0120577
trex203382	Arg	ACG	AT3TE94195	ATCOPIA23	Copia	LTR	0.499769	0.675852	0.0200198	0.644272	0.000119289	0.00207847	0.937155	0.00390227	0.000477155	0.00415694	0.937155	0.00520302
trex21332	Ser	GGA	AT2TE06390	ATCOPIA28	Copia	LTR	-0.379755	-0.102156	-0.450618	-0.451704	0.00462189	0.686689	0.0605586	0.0598645	0.0184876	0.686689	0.0807448	0.0807448
trex23033	Trp	CCA	AT3TE45620	TA11	L1	LINE	-0.301005	-0.62449	0.0796767	-0.534827	0.0269845	0.00559793	0.753315	0.0222029	0.0359794	0.0223917	0.753315	0.0359794
trex242044	Gln	CTG	AT5TE72200	TSCL	TSCL	LINE?	-0.189096	-0.0814649	-0.529687	0.00709445	0.170861	0.747947	0.0237718	0.977711	0.341722	0.977711	0.0950872	0.977711
trex34111	Gly	GCC	AT2TE24520	ATCOPIA77	Copia	LTR	-0.080798	0.233036	-0.229305	-0.172875	0.561376	0.352054	0.360035	0.492723	0.561376	0.561376	0.561376	0.561376
trex34112	Gly	GCC	AT1TE56445	ATCOPIA1	Copia	LTR	-0.0673015	-0.602601	-0.0867955	0.284803	0.628713	0.00812615	0.73201	0.252006	0.73201	0.0325046	0.73201	0.504011
trex35833	Pro	CGG	AT3TE63765	ATCOPIA62	Copia	LTR	0.0717046	-0.0776596	0.30488	-0.042588	0.606376	0.759384	0.218628	0.866749	0.866749	0.866749	0.866749	0.866749
trex35833	Pro	CGG	AT2TE20870	ATCOPIA66	Copia	LTR	-0.125574	-0.201775	0.00976479	-0.168001	0.365586	0.422026	0.969325	0.505182	0.673576	0.673576	0.969325	0.673576
trex3929	Glu	CTC	AT4TE67490	ATCOPIA46	Copia	LTR	-0.652029	-0.6464	-0.69885	-0.570022	9.24411e-08	0.00374823	0.001252	0.0135181	3.69764e-07	0.00499765	0.002504	0.0135181
trex40312	Gly	GCC	AT1TE56445	ATCOPIA1	Copia	LTR	-0.0877232	-0.501681	0.143482	-0.0767053	0.528194	0.0339001	0.57004	0.762259	0.760053	0.1356	0.760053	0.762259
trex462080	Leu	CAG	AT4TE21055	ATHILA0_I	Gypsy	LTR	-0.582518	-0.726714	-0.715472	-0.589392	3.8167e-06	0.000635136	0.000842957	0.0100509	1.52668e-05	0.00112394	0.00112394	0.0100509
trex462080	Leu	CAG	AT1TE75305	HELITRONY1A	Helitron	RC	0.367897	-0.00858852	0.559616	0.169621	0.0062015	0.973019	0.0157396	0.501025	0.024806	0.973019	0.0314792	0.668034
trex47575	Leu	TAG	AT2TE07145	ATCOPIA95	Copia	LTR	0.196883	0.596222	0.157961	0.319139	0.153595	0.00901464	0.531308	0.196751	0.262335	0.0360586	0.531308	0.262335
trex477826	Val	AAC	AT5TE38720	SADHU	SADHU	Unassigned	-0.600759	-0.745943	-0.343313	-0.671153	1.56482e-06	0.000378837	0.163073	0.00229316	6.25929e-06	0.000757674	0.163073	0.00305754
trex536646	Gly	TCC	AT1TE91400	TAG2	HAT	DNA	-0.301944	0.119851	-0.681583	-0.409534	0.0264878	0.635718	0.00183931	0.091463	0.0529755	0.635718	0.00735726	0.121951
trex701495	Tyr	GTA	AT5TE67885	ATREP3	Helitron	RC	-0.39219	-0.092058	-0.743525	-0.208882	0.00335643	0.716379	0.000405245	0.405508	0.00671287	0.716379	0.00162098	0.540678
trex701495	Tyr	GTA	AT4TE21090	ATLANTYS1	Gypsy	LTR	-0.31898	-0.22389	-0.573204	-0.245262	0.0187256	0.371802	0.0128913	0.326619	0.0374513	0.371802	0.0374513	0.371802
trex701495	Tyr	GTA	AT5TE49725	ATCOPIA12	Copia	LTR	-0.48944	-0.335766	-0.598894	-0.58554	0.000172707	0.173133	0.00863348	0.0106762	0.000690827	0.173133	0.0142349	0.0142349
trex701495	Tyr	GTA	AT4TE42860	ATCOPIA4	Copia	LTR	0.354733	-0.261163	0.766139	0.533418	0.00848976	0.2952	0.000209389	0.0226247	0.0169795	0.2952	0.000837556	0.0301663
trex7330	Pro	TGG	AT3TE63765	ATCOPIA62	Copia	LTR	0.0931984	-0.131956	0.273975	0.00957919	0.502666	0.60171	0.271268	0.969908	0.80228	0.80228	0.80228	0.969908
trex8344	Phe	GAA	AT2TE07145	ATCOPIA95	Copia	LTR	0.583139	0.640482	0.713011	0.442412	3.70598e-06	0.00418946	0.000895303	0.0659955	1.48239e-05	0.00558594	0.00179061	0.0659955
trex101168	Tyr	GTA	AT4TE21090	ATLANTYS1	Gypsy	LTR	-0.391223	-0.287955	-0.00128644	-0.511559	0.00344247	0.246564	0.995958	0.0300071	0.0137699	0.328752	0.995958	0.0600143
trex101390	Ile	TAT	AT4TE27045	ATREP10D	Helitron	RC	0.435132	0.248434	0.290601	0.753872	0.00100816	0.3202	0.242056	0.000302148	0.00201632	0.3202	0.3202	0.00120859
trex101390	Ile	TAT	AT3TE69475	ATREP3	Helitron	RC	0.536119	0.384959	0.49831	0.580708	2.93831e-05	0.114681	0.0353141	0.0115043	0.000117533	0.114681	0.0470854	0.0230086
trex101390	Ile	TAT	AT4TE03295	ATLINE1_6	L1	LINE	0.362551	0.194595	0.252065	0.367979	0.00705599	0.439068	0.312946	0.132988	0.0282239	0.439068	0.417261	0.265976
trex10626	His	GTG	AT4TE42860	ATCOPIA4	Copia	LTR	0.166943	0.599535	-0.166105	0.162934	0.227601	0.0085439	0.510068	0.51829	0.455202	0.0341756	0.51829	0.51829
trex10724	Gly	GCC	AT2TE24520	ATCOPIA77	Copia	LTR	-0.0709544	0.326068	-0.18518	-0.257565	0.610157	0.186664	0.461944	0.302143	0.610157	0.604287	0.610157	0.604287
trex10737	Gly	GCC	AT1TE56445	ATCOPIA1	Copia	LTR	-0.089753	-0.458273	0.175511	-0.207596	0.518656	0.0557945	0.486048	0.408472	0.518656	0.223178	0.518656	0.518656
trex10967	Pro;Pro	TGG;CGG	AT3TE63765	ATCOPIA62	Copia	LTR	0.00103208	-0.263821	0.105993	-0.0120017	0.99409	0.290133	0.675516	0.962302	0.99409	0.99409	0.99409	0.99409
trex11193	Glu	CTC	AT5TE23185	ATCOPIA89	Copia	LTR	-0.125494	-0.32611	0.193491	-0.0925841	0.365895	0.186605	0.44172	0.714822	0.58896	0.58896	0.58896	0.714822
trex11450	Trp	CCA	AT4TE42860	ATCOPIA4	Copia	LTR	0.529466	0.297419	0.715505	0.738986	3.84343e-05	0.230679	0.000842274	0.000459013	0.000153737	0.230679	0.00112303	0.000918025
trex133430	Lys	TTT	AT2TE24520	ATCOPIA77	Copia	LTR	-0.731939	-0.539022	-0.907027	-0.779515	3.21057e-10	0.0209837	2.08987e-07	0.000136845	1.28423e-09	0.0209837	4.17975e-07	0.00018246
trex133430	Lys	TTT	AT1TE56445	ATCOPIA1	Copia	LTR	0.714247	0.680656	0.868478	0.665219	1.32513e-09	0.00187638	2.95577e-06	0.00259013	5.30053e-09	0.00250184	5.91155e-06	0.00259013
trex133430	Lys	TTT	AT2TE20870	ATCOPIA66	Copia	LTR	-0.457283	-0.569005	0.00639996	-0.701157	0.000508447	0.0137236	0.979893	0.00118696	0.00203379	0.0182981	0.979893	0.00237393
trex135370	Leu	CAA	AT3TE45620	TA11	L1	LINE	0.0148441	0.45392	-0.279768	-0.0533389	0.915158	0.0584678	0.260852	0.833511	0.915158	0.233871	0.521704	0.915158
trex135370	Leu	CAA	AT2TE12510	ATCOPIA8A	Copia	LTR	0.19672	0.64345	0.0521812	-0.0240997	0.153944	0.00396317	0.837079	0.924379	0.307889	0.0158527	0.924379	0.924379
trex137706	Ser	AGA	AT5TE36920	ATCOPIA12	Copia	LTR	-0.214011	-0.171181	-0.142822	-0.025171	0.120204	0.497037	0.571834	0.921027	0.480817	0.762445	0.762445	0.921027
trex137787	Ala	AGC	AT2TE06390	ATCOPIA28	Copia	LTR	0.309628	0.333759	0.21644	0.175658	0.0227054	0.175878	0.388332	0.485676	0.0908216	0.351755	0.485676	0.485676
trex13992	Pro	CGG	AT3TE63765	ATCOPIA62	Copia	LTR	0.0504919	-0.223746	0.181636	0.0345616	0.716913	0.372116	0.470708	0.891706	0.891706	0.891706	0.891706	0.891706
trex13993	Pro	CGG	AT3TE63765	ATCOPIA62	Copia	LTR	0.170276	-0.122162	0.176955	0.447655	0.218323	0.62917	0.482409	0.0624815	0.436646	0.62917	0.62917	0.249926
trex141757	Glu	CTC	AT5TE23185	ATCOPIA89	Copia	LTR	-0.185927	-0.376327	0.121355	-0.185387	0.178276	0.123749	0.631453	0.461434	0.356553	0.356553	0.631453	0.615246
trex145217	Glu	CTC	AT5TE23185	ATCOPIA89	Copia	LTR	0.33308	0.277644	0.555821	0.140333	0.0138521	0.264641	0.016618	0.578621	0.0332361	0.352854	0.0332361	0.578621
trex14964	Ser	CGA	AT4TE21090	ATLANTYS1	Gypsy	LTR	0.268285	0.415275	-0.0939067	0.252696	0.049823	0.0865713	0.710913	0.311695	0.173143	0.173143	0.710913	0.415593
trex14964	Ser	CGA	AT4TE21055	ATHILA0_I	Gypsy	LTR	0.290519	0.593313	-0.162816	0.188649	0.0330798	0.00944504	0.518598	0.453447	0.0661596	0.0377802	0.518598	0.518598
trex14983	Ser	CGA	AT4TE21055	ATHILA0_I	Gypsy	LTR	-0.422963	-0.556241	-0.481756	-0.329227	0.00144056	0.016519	0.0429271	0.182181	0.00576225	0.0330379	0.0572361	0.182181
trex14984	Ser	CGA	AT4TE21055	ATHILA0_I	Gypsy	LTR	-0.511429	-0.737942	-0.497696	-0.469655	7.74249e-05	0.000472188	0.0355767	0.0492394	0.0003097	0.000944377	0.0474355	0.0492394
trex15577	Tyr	GTA	AT2TE23870	ATMU10	MuDR	DNA	-0.187535	0.0134331	-0.23061	-0.313426	0.174485	0.95781	0.357233	0.205336	0.410672	0.95781	0.47631	0.410672
trex15679	Ser	AGA	AT5TE36920	ATCOPIA12	Copia	LTR	-0.173293	-0.166806	-0.0617772	-0.0462626	0.210151	0.508259	0.807607	0.855362	0.840603	0.855362	0.855362	0.855362
trex15796	Ala	AGC	AT1TE56445	ATCOPIA1	Copia	LTR	-0.0358823	-0.521397	0.375987	0.259991	0.796721	0.0264832	0.124116	0.297451	0.796721	0.105933	0.248233	0.396602
trex16687	Leu;Leu;Leu	TAG;CAG;AAG	AT3TE21700	ATIS112A	Harbinger	DNA	0.176941	0.557315	-0.445866	0.114299	0.200564	0.0162676	0.0636644	0.651555	0.267419	0.0650705	0.127329	0.651555
trex168134	Lys	CTT	AT4TE33010	ATDNA1T9A	MuDR	DNA	0.00564636	0.31778	0.143494	-0.249744	0.967677	0.198771	0.570009	0.317571	0.967677	0.635142	0.760012	0.635142
trex168134	Lys	CTT	AT5TE31350	HELITRONY3	Helitron	RC	-0.264909	-0.340142	-0.509541	0.177992	0.0528841	0.16725	0.0307728	0.479804	0.105768	0.223	0.105768	0.479804
trex173522	Trp	CCA	AT4TE42860	ATCOPIA4	Copia	LTR	0.4385	0.307955	0.237266	0.742397	0.000911192	0.213782	0.34313	0.000418091	0.00182238	0.285043	0.34313	0.00167236
trex174054	Tyr	GTA	AT2TE24520	ATCOPIA77	Copia	LTR	-0.681756	-0.497524	-0.690377	-0.770782	1.38356e-08	0.0356504	0.00151688	0.000181219	5.53426e-08	0.0356504	0.00202251	0.000362437
trex178241	Asp	GTC	AT1TE63790	HELITRONY3	Helitron	RC	-0.342039	0.22021	-0.516316	-0.486722	0.0113571	0.379916	0.0282606	0.0405228	0.0454285	0.379916	0.0540304	0.0540304
trex18010	Glu	CTC	AT2TE42485	ATCOPIA75	Copia	LTR	0.0102927	0.420292	-0.345634	-0.288799	0.941116	0.0824549	0.16006	0.24512	0.941116	0.320121	0.320121	0.326827
trex18741	Leu	TAG	AT4TE21090	ATLANTYS1	Gypsy	LTR	0.122156	0.4903	-0.152583	0.0434766	0.378883	0.0388558	0.545553	0.863993	0.727404	0.155423	0.727404	0.863993
trex188775	Asp	GTC	AT2TE06390	ATCOPIA28	Copia	LTR	0.060287	0.3218	0.0388988	-0.0836354	0.664982	0.192836	0.878207	0.741446	0.878207	0.771343	0.878207	0.878207
trex195340	Tyr	GTA	AT3TE76010	META1	Copia	LTR	-0.382533	-0.0260044	-0.462159	-0.189173	0.00430767	0.918421	0.0534871	0.45217	0.0172307	0.918421	0.106974	0.602894
trex195340	Tyr	GTA	AT2TE24520	ATCOPIA77	Copia	LTR	-0.674969	-0.506315	-0.746603	-0.720212	2.1759e-08	0.0320281	0.000371888	0.000749315	8.70359e-08	0.0320281	0.000743777	0.000999086
trex195340	Tyr	GTA	AT4TE21090	ATLANTYS1	Gypsy	LTR	-0.344701	-0.486853	-0.572454	-0.39306	0.0106949	0.0404611	0.0130369	0.10661	0.0260738	0.0539481	0.0260738	0.10661
trex195340	Tyr	GTA	AT2TE07145	ATCOPIA95	Copia	LTR	0.680785	0.818257	0.733849	0.531173	1.47724e-08	3.32544e-05	0.000526947	0.0233097	5.90895e-08	6.65087e-05	0.000702595	0.0233097
trex195340	Tyr	GTA	AT4TE06910	ATREP10D	Helitron	RC	0.641563	0.424215	0.532193	0.859327	1.71867e-07	0.0793366	0.0229966	4.91218e-06	6.87467e-07	0.0793366	0.0306621	9.82436e-06
trex19795	Leu	CAA	AT3TE45620	TA11	L1	LINE	-0.0159562	0.340717	-0.165372	-0.214414	0.908827	0.166488	0.511964	0.392898	0.908827	0.665951	0.682619	0.682619
trex19795	Leu	CAA	AT2TE12510	ATCOPIA8A	Copia	LTR	0.14079	0.720803	-0.192669	-0.0438401	0.309892	0.000738284	0.4437	0.862866	0.5916	0.00295313	0.5916	0.862866
trex20576	Gln	CTG	AT2TE54780	ATCOPIA63	Copia	LTR	-0.0981431	-0.504072	0.342137	-0.0455326	0.480167	0.0329242	0.164614	0.857622	0.640223	0.131697	0.329227	0.857622
trex20576	Gln	CTG	AT5TE22365	HELITRONY1E	Helitron	RC	0.0873098	-0.39236	0.314045	0.153068	0.530147	0.107291	0.204395	0.544261	0.544261	0.408789	0.408789	0.544261
trex22838	Glu	CTC	AT4TE67490	ATCOPIA46	Copia	LTR	-0.383093	-0.448087	-0.482058	-0.0840134	0.00424656	0.0621987	0.0427774	0.740315	0.0169862	0.0829316	0.0829316	0.740315
trex23517	Asp	GTC	AT2TE42485	ATCOPIA75	Copia	LTR	0.238041	0.245195	0.22241	-0.0222289	0.083039	0.326756	0.375052	0.930235	0.332156	0.500069	0.500069	0.930235
trex235502	Leu	TAG	AT4TE06910	ATREP10D	Helitron	RC	0.119624	0.134469	0.166605	0.204358	0.388916	0.594745	0.508777	0.415983	0.594745	0.594745	0.594745	0.594745
trex26403	Asp	GTC	AT2TE06390	ATCOPIA28	Copia	LTR	0.0958509	0.54485	-0.350827	-0.169028	0.49053	0.0193777	0.153458	0.502544	0.502544	0.0775107	0.306917	0.502544
trex27992	Glu	CTC	AT4TE67490	ATCOPIA46	Copia	LTR	-0.580541	-0.563204	-0.595948	-0.493021	4.19045e-06	0.0149431	0.00905456	0.0376236	1.67618e-05	0.0199241	0.0181091	0.0376236
trex29330	Gly	TCC	AT4TE21115	Unassigned	Unassigned	Unassigned	0.141116	-0.0531454	0.142472	-0.200559	0.308759	0.834107	0.572786	0.424887	0.763714	0.834107	0.763714	0.763714
trex35125	Tyr	GTA	AT4TE28200	ATCOPIA7	Copia	LTR	0.423459	0.287046	0.367851	0.542805	0.0014201	0.248127	0.133133	0.0199297	0.00568041	0.248127	0.177511	0.0398594
trex35125	Tyr	GTA	AT4TE33010	ATDNA1T9A	MuDR	DNA	-0.00517302	0.366887	-0.0466354	0.274505	0.970386	0.134231	0.854208	0.270304	0.970386	0.536923	0.970386	0.540608
trex3698	Asp	GTC	AT2TE06390	ATCOPIA28	Copia	LTR	-0.0447904	-0.0992747	0.100152	-0.117368	0.747755	0.695117	0.692548	0.642784	0.747755	0.747755	0.747755	0.747755
trex3876	Glu	CTC	AT5TE23185	ATCOPIA89	Copia	LTR	0.486692	0.262953	0.706469	0.477921	0.000190205	0.291782	0.00104777	0.0448564	0.000760819	0.291782	0.00209554	0.0598085
trex3878	Glu	CTC	AT5TE23185	ATCOPIA89	Copia	LTR	-0.0185923	-0.18898	0.170312	0.146581	0.893846	0.452641	0.499257	0.561648	0.893846	0.748864	0.748864	0.748864
trex3879	Glu	CTC	AT5TE23185	ATCOPIA89	Copia	LTR	-0.0726709	-0.127757	0.244955	-0.0499791	0.60152	0.613424	0.327244	0.843872	0.817899	0.817899	0.817899	0.843872
trex3880	Glu	CTC	AT5TE23185	ATCOPIA89	Copia	LTR	0.128723	0.058454	0.772838	0.189728	0.35359	0.817788	0.000169809	0.45082	0.601093	0.817788	0.000679234	0.601093
trex3881	Glu	CTC	AT5TE23185	ATCOPIA89	Copia	LTR	-0.256254	-0.416836	-0.261484	-0.285864	0.0614311	0.0852751	0.294586	0.250166	0.17055	0.17055	0.294586	0.294586
trex3882	Glu	CTC	AT5TE23185	ATCOPIA89	Copia	LTR	0.428707	0.358319	0.65751	0.365514	0.00121921	0.144268	0.00302246	0.135806	0.00487685	0.144268	0.00604492	0.144268
trex3884	Glu	CTC	AT5TE23185	ATCOPIA89	Copia	LTR	0.497414	0.325604	0.803534	0.442727	0.000129926	0.187329	5.90113e-05	0.0657804	0.000259852	0.187329	0.000236045	0.0877072
trex40310	Gly	GCC	AT3TE94195	ATCOPIA23	Copia	LTR	-0.383778	-0.522485	-0.222218	-0.310402	0.00417304	0.0261144	0.375477	0.209978	0.0166921	0.0522288	0.375477	0.27997
trex40611	Trp	CCA	AT4TE42860	ATCOPIA4	Copia	LTR	0.488162	0.378066	0.290046	0.735933	0.000180656	0.121884	0.242997	0.000498439	0.000722623	0.162512	0.242997	0.000996878
trex4599	Lys	TTT	AT4TE42860	ATCOPIA4	Copia	LTR	0.451777	0.120123	0.596971	0.566548	0.000605362	0.634947	0.00890646	0.0142301	0.00242145	0.634947	0.0178129	0.0189734
trex4601	Lys	TTT	AT4TE42860	ATCOPIA4	Copia	LTR	0.471479	0.134658	0.57986	0.630938	0.000319821	0.594223	0.0116547	0.00498991	0.00127928	0.594223	0.0155396	0.00997982
trex46580	Tyr;Glu	GTA;TTC	AT1TE56445	ATCOPIA1	Copia	LTR	-0.00600928	0.380652	-0.0528481	-0.0051745	0.965601	0.119145	0.835023	0.983742	0.983742	0.476581	0.983742	0.983742
trex46827	Tyr	GTA	AT4TE21090	ATLANTYS1	Gypsy	LTR	-0.39275	-0.497168	-0.0817295	-0.314202	0.00330746	0.0358033	0.747153	0.204156	0.0132298	0.0716065	0.747153	0.272207
trex47575	Leu	TAG	AT4TE21085	ATHILA6A	Gypsy	LTR	-0.432793	-0.605516	-0.316744	-0.413468	0.00108084	0.00774438	0.200321	0.0880898	0.00432338	0.0154888	0.200321	0.117453
trex47606	Leu	TAG	AT4TE21090	ATLANTYS1	Gypsy	LTR	-0.322066	-0.537913	-0.140677	-0.054333	0.0175501	0.0213008	0.577681	0.83045	0.0426015	0.0426015	0.770241	0.83045
trex477826	Val	AAC	AT2TE06390	ATCOPIA28	Copia	LTR	0.491814	0.681024	0.315016	0.517667	0.000158791	0.00186159	0.202922	0.0277793	0.000635166	0.00372319	0.202922	0.037039
trex48323	Ala	AGC	AT4TE21090	ATLANTYS1	Gypsy	LTR	-0.000420185	0.438525	-0.402193	-0.520147	0.997594	0.0686946	0.0980063	0.0269122	0.997594	0.130675	0.130675	0.107649
trex536646	Gly	TCC	AT3TE46170	TAG2	HAT	DNA	-0.0658265	-0.383492	0.0490939	0.00656119	0.636271	0.116188	0.846606	0.979386	0.979386	0.464751	0.979386	0.979386
trex54774	Ser	AGA	AT5TE36920	ATCOPIA12	Copia	LTR	-0.127972	-0.081514	0.156781	-0.0662781	0.356428	0.7478	0.53442	0.793866	0.793866	0.793866	0.793866	0.793866
trex57659	Gly	GCC	AT1TE56445	ATCOPIA1	Copia	LTR	-0.044145	-0.486665	0.127698	0.0617165	0.751272	0.0405502	0.61359	0.807793	0.807793	0.162201	0.807793	0.807793
trex60256	Gln	TTG	AT4TE21090	ATLANTYS1	Gypsy	LTR	-0.61148	-0.712631	-0.491709	-0.662395	9.02546e-07	0.000903633	0.038214	0.00274217	3.61019e-06	0.00180727	0.038214	0.00365623
trex60756	Trp	CCA	AT4TE32185	ATSINE2A	ATSINE2A	SINE	-0.0885744	-0.327557	0.201372	0.13829	0.524184	0.184542	0.422974	0.584219	0.584219	0.584219	0.584219	0.584219
trex620358	Trp	CCA	AT4TE32185	ATSINE2A	ATSINE2A	SINE	0.0298679	0.307363	-0.394823	-0.111415	0.830239	0.214709	0.104908	0.659841	0.830239	0.429418	0.419633	0.830239
trex6226	Gly;Gly	GCC;ACC	AT1TE71775	ATCOPIA8B	Copia	LTR	-0.277886	-0.571079	0.0586843	-0.589467	0.0418993	0.0133072	0.817081	0.0100391	0.0558657	0.0266144	0.817081	0.0266144
trex62261	Trp	CCA	AT4TE42860	ATCOPIA4	Copia	LTR	0.478352	0.290724	0.403424	0.73091	0.000253656	0.241847	0.0968869	0.00056948	0.00101462	0.241847	0.129182	0.00113896
trex62771	Gln	CTG	AT1TE71775	ATCOPIA8B	Copia	LTR	0.118183	-0.369779	0.436565	0.0935182	0.394697	0.130956	0.0700857	0.71206	0.526262	0.261913	0.261913	0.71206
trex64341	Glu	CTC	AT5TE23185	ATCOPIA89	Copia	LTR	-0.275057	-0.502457	-0.194956	-0.139066	0.0441185	0.0335808	0.438203	0.582088	0.0882369	0.0882369	0.582088	0.582088
trex64575	Lys	TTT	AT4TE42860	ATCOPIA4	Copia	LTR	0.375128	0.159492	0.392645	0.545876	0.00519037	0.527285	0.107013	0.0191052	0.0207615	0.527285	0.142684	0.0382105
trex700388	Leu	TAG	AT4TE21090	ATLANTYS1	Gypsy	LTR	-0.18976	-0.546107	0.102855	0.270099	0.169335	0.0190444	0.684648	0.278377	0.33867	0.0761777	0.684648	0.37117
trex701495	Tyr	GTA	AT2TE24520	ATCOPIA77	Copia	LTR	-0.563499	0.0617291	-0.862987	-0.817019	9.146e-06	0.807754	4.02644e-06	3.49647e-05	1.8292e-05	0.807754	1.61057e-05	4.66196e-05
trex701495	Tyr	GTA	AT3TE76010	META1	Copia	LTR	-0.28806	0.301453	-0.725724	-0.20206	0.0346635	0.224111	0.000651507	0.421358	0.069327	0.298815	0.00260603	0.421358
trex701495	Tyr	GTA	AT2TE07145	ATCOPIA95	Copia	LTR	0.544902	0.491952	0.666313	0.416954	2.04328e-05	0.038104	0.00253313	0.0851773	8.17313e-05	0.0508053	0.00506625	0.0851773
trex701495	Tyr	GTA	AT4TE06910	ATREP10D	Helitron	RC	0.448212	-0.097723	0.620102	0.764276	0.000676724	0.699671	0.00604513	0.000221682	0.00135345	0.699671	0.00806018	0.000886728
trex70299	Ala;Ala	TGC;AGC	AT3TE45620	TA11	L1	LINE	-0.0833811	-0.450721	0.0747917	-0.0494179	0.548885	0.0604925	0.768034	0.845606	0.845606	0.24197	0.845606	0.845606
trex70299	Ala;Ala	TGC;AGC	AT2TE12510	ATCOPIA8A	Copia	LTR	0.0379114	-0.647767	0.251404	-0.0770436	0.785492	0.00365189	0.314259	0.761239	0.785492	0.0146076	0.628518	0.785492
trex7056	Gly	GCC	AT2TE42485	ATCOPIA75	Copia	LTR	-0.128091	0.301721	-0.215826	-0.0719717	0.355977	0.223679	0.389713	0.776566	0.519617	0.519617	0.519617	0.776566
trex72696	Trp	CCA	AT4TE42860	ATCOPIA4	Copia	LTR	0.513525	0.273719	0.604609	0.695167	7.15181e-05	0.271733	0.0078616	0.00136199	0.000286072	0.271733	0.0104821	0.00272398
trex7334	Pro	TGG	AT3TE63765	ATCOPIA62	Copia	LTR	0.0997868	-0.263022	0.268731	0.0642206	0.472808	0.291652	0.280914	0.800141	0.630411	0.583303	0.583303	0.800141
trex7334	Pro	TGG	AT2TE20870	ATCOPIA66	Copia	LTR	-0.0964604	-0.35347	0.19132	-0.0568883	0.487763	0.150172	0.446959	0.822594	0.650351	0.600687	0.650351	0.822594
trex79190	Ser	AGA	AT5TE36920	ATCOPIA12	Copia	LTR	-0.195102	-0.00129297	-0.164946	-0.0888311	0.157426	0.995937	0.513066	0.725951	0.629703	0.995937	0.967935	0.967935
trex8047	Asn	GTT	AT3TE91870	ATCOPIA13	Copia	LTR	-0.501124	-0.553735	-0.684588	-0.379322	0.000113536	0.0171172	0.0017233	0.120548	0.000454145	0.0228229	0.00344661	0.120548
trex8051	Asn	GTT	AT3TE91870	ATCOPIA13	Copia	LTR	-0.261209	-0.203024	-0.406369	-0.177557	0.0564122	0.419097	0.0942441	0.480896	0.188488	0.480896	0.188488	0.480896
trex8102	Ser;Ser	TGA;CGA	AT4TE21055	ATHILA0_I	Gypsy	LTR	-0.612624	-0.527437	-0.818192	-0.707751	8.5006e-07	0.0244852	3.33425e-05	0.00101632	3.40024e-06	0.0244852	6.66851e-05	0.00135509
trex8106	Ser;Ser	TGA;CGA	AT4TE21055	ATHILA0_I	Gypsy	LTR	0.308041	0.646805	-0.426775	0.26349	0.0234467	0.00371947	0.0773497	0.290761	0.0468934	0.0148779	0.103133	0.290761
trex8107	Ser;Ser	TGA;CGA	AT4TE21055	ATHILA0_I	Gypsy	LTR	0.358159	0.689892	-0.271606	0.275193	0.00783304	0.00153334	0.275599	0.269056	0.0156661	0.00613335	0.275599	0.275599
trex81565	Pro	TGG	AT5TE49725	ATCOPIA12	Copia	LTR	-0.456936	-0.631106	-0.544826	-0.477257	0.00051411	0.00497474	0.0193841	0.045197	0.00205644	0.00994948	0.0258455	0.045197
trex82974	Leu	TAG	AT4TE21090	ATLANTYS1	Gypsy	LTR	-0.21949	-0.393931	0.266629	-0.149158	0.110782	0.105767	0.284838	0.554713	0.221563	0.221563	0.379784	0.554713
trex830	Ile	TAT	AT2TE01630	ATREP3	Helitron	RC	0.00179128	-0.665851	-0.157522	0.227217	0.989743	0.00255704	0.532464	0.364548	0.989743	0.0102281	0.709952	0.709952
trex831	Ile	TAT	AT2TE01630	ATREP3	Helitron	RC	0.198415	-0.205324	0.461597	0.168007	0.150356	0.413734	0.0538159	0.505166	0.300713	0.505166	0.215264	0.505166
trex8859	Met	CAT	AT5TE38720	SADHU	SADHU	Unassigned	0.483024	0.141019	0.362287	0.399142	0.000216076	0.576748	0.139557	0.100823	0.000864303	0.576748	0.186076	0.186076
trex9044	Tyr	GTA	AT5TE22365	HELITRONY1E	Helitron	RC	0.518243	0.55704	0.581682	0.469574	5.97023e-05	0.0163317	0.0113335	0.0492835	0.000238809	0.0217756	0.0217756	0.0492835
trex9044	Tyr	GTA	AT3TE69475	ATREP3	Helitron	RC	0.542246	0.625273	0.544504	0.440519	2.28302e-05	0.00552106	0.0194704	0.0673003	9.13207e-05	0.0110421	0.0259605	0.0673003
trex9463	Pro	TGG	AT5TE49725	ATCOPIA12	Copia	LTR	-0.465154	-0.653202	-0.637826	-0.336416	0.000394179	0.00328875	0.00440083	0.17225	0.00157672	0.00586777	0.00586777	0.17225
trex97810	Arg	TCT	AT2TE11560	ATHILA6A	Gypsy	LTR	-0.51799	-0.00823751	-0.605599	-0.652072	6.02872e-05	0.974121	0.00773365	0.00336168	0.000241149	0.974121	0.0103115	0.00672336
trex99284	Glu	TTC	AT4TE28200	ATCOPIA7	Copia	LTR	-0.0990111	0.586008	-0.240143	-0.547397	0.476274	0.0105986	0.337134	0.0187071	0.476274	0.0374143	0.449512	0.0374143
trex101390	Ile	TAT	AT3TE76010	META1	Copia	LTR	-0.366353	0.0317725	-0.530327	-0.236714	0.00643843	0.900403	0.0235718	0.344288	0.0257537	0.900403	0.0471436	0.45905
trex101390	Ile	TAT	AT4TE21055	ATHILA0_I	Gypsy	LTR	-0.345354	-0.465438	-0.409648	-0.282603	0.0105377	0.0515963	0.0913643	0.255848	0.0421509	0.103193	0.121819	0.255848
trex101390	Ile	TAT	AT3TE45620	TA11	L1	LINE	-0.408955	-0.606775	-0.532878	-0.231464	0.00213801	0.00758397	0.0227879	0.355404	0.00855203	0.0151679	0.0303839	0.355404
trex101390	Ile	TAT	AT2TE07145	ATCOPIA95	Copia	LTR	0.545234	0.69663	0.387805	0.400659	2.01501e-05	0.00131736	0.111798	0.0994158	8.06005e-05	0.00263472	0.111798	0.111798
trex101390	Ile	TAT	AT1TE91400	TAG2	HAT	DNA	0.267947	0.0147749	-0.250876	0.650189	0.0501228	0.9536	0.315309	0.00348622	0.100246	0.9536	0.420412	0.0139449
trex101390	Ile	TAT	AT1TE39820	ATREP11	Helitron	RC	-0.566594	-0.405369	-0.521783	-0.565501	7.96299e-06	0.0951353	0.0263519	0.0144504	3.18519e-05	0.0951353	0.0351359	0.0289007
trex101603	Leu	TAG	AT3TE46170	TAG2	HAT	DNA	0.149605	-0.351555	0.128305	0.0835844	0.280261	0.152548	0.611889	0.741598	0.560523	0.560523	0.741598	0.741598
trex10220	Gln	CTG	AT4TE32185	ATSINE2A	ATSINE2A	SINE	-0.384918	-0.299307	-0.404016	-0.326052	0.00405291	0.22759	0.0963513	0.186687	0.0162116	0.22759	0.192703	0.22759
trex10232	Gln	CTG	AT2TE11560	ATHILA6A	Gypsy	LTR	-0.0302017	-0.227082	-0.202102	-0.167022	0.82837	0.36484	0.421259	0.507703	0.82837	0.676937	0.676937	0.676937
trex10255	Pro	CGG	AT2TE07145	ATCOPIA95	Copia	LTR	-0.230401	-0.706633	-0.133165	-0.0322976	0.0937162	0.00104372	0.598354	0.898765	0.187432	0.00417488	0.797806	0.898765
trex10255	Pro	CGG	AT3TE94195	ATCOPIA23	Copia	LTR	-0.321401	-0.689519	-0.0550592	0.0185802	0.0177979	0.00154612	0.828216	0.941666	0.0355959	0.00618447	0.941666	0.941666
trex10323	Val	CAC	AT5TE38720	SADHU	SADHU	Unassigned	-0.255837	0.306927	-0.368637	-0.392975	0.0618703	0.215395	0.132243	0.106692	0.176324	0.215395	0.176324	0.176324
trex10323	Val	CAC	AT2TE23870	ATMU10	MuDR	DNA	-0.221538	0.253381	-0.201649	-0.209384	0.10741	0.31034	0.422322	0.404356	0.422322	0.422322	0.422322	0.422322
trex10323	Val	CAC	AT3TE60870	ATGP8	Gypsy	LTR	-0.0746424	0.325691	-0.397645	-0.0552951	0.591667	0.187203	0.102225	0.827491	0.788889	0.374407	0.374407	0.827491
trex103523	Gln	CTG	AT1TE71775	ATCOPIA8B	Copia	LTR	-0.0151528	-0.31365	0.217779	-0.0728658	0.9134	0.204994	0.385332	0.773859	0.9134	0.770664	0.770664	0.9134
trex103523	Gln	CTG	AT4TE42860	ATCOPIA4	Copia	LTR	-0.0206913	-0.165821	0.367582	-0.191903	0.881942	0.510802	0.13344	0.445548	0.881942	0.681069	0.533758	0.681069
trex103523	Gln	CTG	AT3TE45620	TA11	L1	LINE	0.113038	0.422184	-0.323342	0.297615	0.415741	0.0809403	0.190592	0.230356	0.415741	0.307141	0.307141	0.307141
trex103959	Tyr	GTA	AT3TE63765	ATCOPIA62	Copia	LTR	-0.202276	0.122805	0.225486	-0.168004	0.142418	0.627353	0.368312	0.505174	0.569671	0.627353	0.627353	0.627353
trex104542	Gly	GCC	AT1TE56445	ATCOPIA1	Copia	LTR	-0.121372	-0.50714	0.149561	-0.27798	0.381972	0.0317032	0.553631	0.264039	0.509296	0.126813	0.553631	0.509296
trex10626	His	GTG	AT3TE45620	TA11	L1	LINE	0.166919	0.271077	-0.0385721	0.357969	0.22767	0.276573	0.879223	0.144689	0.368764	0.368764	0.879223	0.368764
trex10626	His	GTG	AT3TE46170	TAG2	HAT	DNA	0.151554	-0.0522137	0.214067	0.0372568	0.27397	0.836978	0.393681	0.883314	0.787361	0.883314	0.787361	0.883314
trex1074	Gly	TCC	AT3TE46170	TAG2	HAT	DNA	-0.193851	-0.109829	0.174374	-0.337046	0.160157	0.664412	0.48892	0.171398	0.342796	0.664412	0.651894	0.342796
trex1081	Gly	TCC	AT4TE03410	SADHU	SADHU	Unassigned	-0.0407533	-0.571293	0.0738588	-0.180813	0.769837	0.013265	0.770854	0.472756	0.770854	0.0530599	0.770854	0.770854
trex10968	Pro;Pro	TGG;CGG	AT3TE63765	ATCOPIA62	Copia	LTR	0.0103393	-0.249633	0.212286	-0.00556181	0.940849	0.317793	0.397724	0.982526	0.982526	0.795447	0.795447	0.982526
trex10968	Pro;Pro	TGG;CGG	AT2TE20870	ATCOPIA66	Copia	LTR	-0.0602611	0.0420112	-0.0532322	-0.147318	0.665117	0.868539	0.83384	0.559663	0.868539	0.868539	0.868539	0.868539
trex11054	Gln	TTG	AT4TE21090	ATLANTYS1	Gypsy	LTR	-0.0143765	0.0752616	-0.534549	0.0348662	0.917821	0.766615	0.0222857	0.890757	0.917821	0.917821	0.0891428	0.917821
trex11054	Gln	TTG	AT3TE45620	TA11	L1	LINE	-0.167288	-0.00994426	-0.519397	0.0409419	0.226629	0.968761	0.0271721	0.871859	0.453259	0.968761	0.108689	0.968761
trex11055	Gln	TTG	AT3TE45620	TA11	L1	LINE	-0.165634	-0.0931573	-0.608843	0.20124	0.231319	0.713127	0.00732648	0.423284	0.462639	0.713127	0.0293059	0.564379
trex11055	Gln	TTG	AT4TE21090	ATLANTYS1	Gypsy	LTR	-0.130301	-0.289811	-0.635469	-0.00251579	0.347669	0.243397	0.00459565	0.992095	0.463559	0.463559	0.0183826	0.992095
trex110651	Leu	TAG	AT3TE46170	TAG2	HAT	DNA	0.143746	-0.30355	-0.0579455	0.172459	0.299738	0.220746	0.819348	0.49378	0.599476	0.599476	0.819348	0.658373
trex11193	Glu	CTC	AT4TE67490	ATCOPIA46	Copia	LTR	0.115847	-0.197907	0.327036	-0.00899824	0.404174	0.431162	0.185283	0.971732	0.574883	0.574883	0.574883	0.971732
trex112220	Glu	TTC	AT2TE23870	ATMU10	MuDR	DNA	-0.398337	-0.219295	-0.194734	-0.415379	0.00285245	0.38195	0.438736	0.0864841	0.0114098	0.438736	0.438736	0.172968
trex11347	Glu	CTC	AT3TE60870	ATGP8	Gypsy	LTR	0.137678	0.618947	-0.256059	-0.0627488	0.320812	0.0061675	0.305078	0.804636	0.42775	0.02467	0.42775	0.804636
trex11450	Trp	CCA	AT4TE42950	ATGP2	Gypsy	LTR	-0.737896	-0.741185	-0.744867	-0.802789	1.94219e-10	0.000432268	0.000390408	6.06746e-05	7.76877e-10	0.000432268	0.000432268	0.000121349
trex11471	Trp	CCA	AT3TE91870	ATCOPIA13	Copia	LTR	0.189104	0.637098	0.0801772	-0.138054	0.170841	0.0044603	0.751812	0.584866	0.341683	0.0178412	0.751812	0.751812
trex11518	Trp	CCA	AT3TE69475	ATREP3	Helitron	RC	0.180871	0.546606	0.0362613	0.425586	0.190586	0.0189132	0.886413	0.0782682	0.254114	0.0756529	0.886413	0.156536
trex120230	Glu	TTC	AT2TE54780	ATCOPIA63	Copia	LTR	-0.0982169	0.215991	-0.196013	-0.539833	0.479835	0.38934	0.435676	0.0207543	0.479835	0.479835	0.479835	0.083017
trex12087	Asp	GTC	AT4TE21090	ATLANTYS1	Gypsy	LTR	-0.1979	-0.427813	0.171794	-0.0820463	0.151439	0.0765541	0.495474	0.746204	0.302879	0.302879	0.660632	0.746204
trex12087	Asp	GTC	AT1TE56445	ATCOPIA1	Copia	LTR	-0.247064	0.38201	-0.428802	-0.272202	0.0716877	0.117724	0.0758021	0.274506	0.151604	0.156966	0.151604	0.274506
trex12087	Asp	GTC	AT1TE63790	HELITRONY3	Helitron	RC	-0.344221	0.180027	-0.369749	-0.331714	0.0108118	0.474714	0.13099	0.178703	0.043247	0.474714	0.238271	0.238271
trex12091	Asp	GTC	AT4TE21090	ATLANTYS1	Gypsy	LTR	-0.0760974	-0.281774	0.197248	0.0998817	0.584441	0.257305	0.43273	0.693339	0.693339	0.693339	0.693339	0.693339
trex12091	Asp	GTC	AT1TE63790	HELITRONY3	Helitron	RC	-0.172328	0.439095	-0.124053	-0.0637185	0.212742	0.0682934	0.623831	0.801674	0.425484	0.273174	0.801674	0.801674
trex12091	Asp	GTC	AT1TE56445	ATCOPIA1	Copia	LTR	-0.172378	0.215269	0.0411552	-0.332367	0.212607	0.390968	0.871196	0.177798	0.425215	0.52129	0.871196	0.425215
trex12093	Asp	GTC	AT1TE56445	ATCOPIA1	Copia	LTR	-0.303121	-0.112029	-0.237149	-0.252463	0.0258764	0.658074	0.343375	0.312156	0.103506	0.658074	0.457833	0.457833
trex12093	Asp	GTC	AT4TE21090	ATLANTYS1	Gypsy	LTR	0.0451775	-0.0729383	0.553356	0.021304	0.745648	0.773639	0.0172091	0.933132	0.933132	0.933132	0.0688365	0.933132
trex12093	Asp	GTC	AT1TE63790	HELITRONY3	Helitron	RC	-0.236338	0.353071	0.011945	-0.121104	0.0853318	0.150665	0.96248	0.632164	0.30133	0.30133	0.96248	0.842886
trex12096	Asp	GTC	AT1TE56445	ATCOPIA1	Copia	LTR	-0.0128504	-0.207584	0.217439	0.102329	0.926519	0.408498	0.386093	0.686183	0.926519	0.816996	0.816996	0.91491
trex12096	Asp	GTC	AT4TE21090	ATLANTYS1	Gypsy	LTR	0.0176184	0.30219	-0.0507294	-0.357384	0.899377	0.222924	0.841556	0.145393	0.899377	0.445848	0.899377	0.445848
trex12096	Asp	GTC	AT1TE63790	HELITRONY3	Helitron	RC	-0.242673	-0.419533	0.256671	-0.147289	0.0770476	0.0830678	0.303885	0.55974	0.166136	0.166136	0.40518	0.55974
trex121	Tyr	GTA	AT2TE23870	ATMU10	MuDR	DNA	0.125187	0.0838758	-0.0932637	0.144104	0.367078	0.740727	0.712813	0.568352	0.740727	0.740727	0.740727	0.740727
trex12291	Thr	CGT	AT3TE94195	ATCOPIA23	Copia	LTR	-0.260217	-0.689634	0.321363	-0.0877323	0.057389	0.00154217	0.193475	0.72922	0.114778	0.00616868	0.257967	0.72922
trex1248	Gly	TCC	AT1TE91400	TAG2	HAT	DNA	0.0177861	-0.0381737	0.271478	-0.307026	0.898424	0.880461	0.275834	0.215239	0.898424	0.898424	0.551668	0.551668
trex1249	Gly	TCC	AT1TE91400	TAG2	HAT	DNA	-0.314141	0.257541	-0.0659209	-0.451742	0.0207038	0.302191	0.794954	0.0598403	0.0828154	0.402921	0.794954	0.119681
trex125	Tyr	GTA	AT2TE23870	ATMU10	MuDR	DNA	-0.0819001	0.0394765	-0.35494	-0.0403871	0.55603	0.876411	0.148365	0.873582	0.876411	0.876411	0.593459	0.876411
trex125	Tyr	GTA	AT2TE12510	ATCOPIA8A	Copia	LTR	0.265865	0.57697	-0.111121	0.186346	0.0520024	0.0121795	0.660687	0.459078	0.104005	0.048718	0.660687	0.612105
trex125380	Ser	AGA	AT2TE42485	ATCOPIA75	Copia	LTR	-0.221043	-0.339209	0.300254	-0.0407702	0.108217	0.168493	0.22605	0.872392	0.301401	0.301401	0.301401	0.872392
trex126	Tyr	GTA	AT2TE23870	ATMU10	MuDR	DNA	-0.0715297	0.0958164	-0.182839	-0.164865	0.607256	0.70528	0.467725	0.513276	0.70528	0.70528	0.70528	0.70528
trex126	Tyr	GTA	AT2TE12510	ATCOPIA8A	Copia	LTR	0.238332	0.571762	0.0234417	0.00683948	0.0826515	0.0131724	0.926438	0.978512	0.165303	0.0526894	0.978512	0.978512
trex128	Tyr	GTA	AT2TE23870	ATMU10	MuDR	DNA	0.0372029	0.0932481	-0.281403	0.0792762	0.789407	0.712858	0.257957	0.754519	0.789407	0.789407	0.789407	0.789407
trex128	Tyr	GTA	AT2TE12510	ATCOPIA8A	Copia	LTR	0.376693	0.672708	-0.0548141	0.287564	0.00499162	0.0022202	0.82897	0.247235	0.00998324	0.00888079	0.82897	0.329646
trex12874	Tyr	GTA	AT1TE63790	HELITRONY3	Helitron	RC	-0.156041	-0.471294	0.241291	0.0243967	0.259849	0.0483456	0.334759	0.92345	0.446346	0.193382	0.446346	0.92345
trex12879	Tyr	GTA	AT1TE63790	HELITRONY3	Helitron	RC	-0.155586	-0.462509	0.339618	0.0664217	0.261258	0.0532824	0.167947	0.793429	0.348344	0.21313	0.335894	0.793429
trex130354	Gly	GCC	AT5TE23185	ATCOPIA89	Copia	LTR	-0.0503423	-0.0731487	-0.13214	-0.317252	0.717717	0.773002	0.601198	0.19956	0.773002	0.773002	0.773002	0.773002
trex130354	Gly	GCC	AT4TE03295	ATLINE1_6	L1	LINE	0.123671	0.00331834	0.210478	-0.0707234	0.372952	0.989574	0.401848	0.780351	0.803696	0.989574	0.803696	0.989574
trex13064	Glu	TTC	AT3TE60870	ATGP8	Gypsy	LTR	0.127508	0.564625	0.010802	0.0544575	0.358187	0.0146368	0.966068	0.830068	0.716374	0.0585473	0.966068	0.966068
trex132327	Tyr	GTA	AT3TE60870	ATGP8	Gypsy	LTR	0.19248	-0.218491	0.258729	0.12076	0.163193	0.38374	0.299888	0.633138	0.511654	0.511654	0.511654	0.633138
trex13293	Ala;Ala	TGC;CGC	AT2TE01630	ATREP3	Helitron	RC	0.366186	0.60374	0.0134969	0.409544	0.00646457	0.00797517	0.957609	0.0914545	0.0159503	0.0159503	0.957609	0.121939
trex13298	Ala;Ala	TGC;CGC	AT2TE01630	ATREP3	Helitron	RC	-0.110662	-0.60744	0.456338	-0.228754	0.42567	0.00750034	0.056971	0.361223	0.42567	0.0300013	0.113942	0.42567
trex132991	Phe	GAA	AT2TE54780	ATCOPIA63	Copia	LTR	0.668051	0.450773	0.856946	0.710463	3.41092e-08	0.0604593	5.57408e-06	0.000952322	1.36437e-07	0.0604593	1.11482e-05	0.00126976
trex132991	Phe	GAA	AT4TE76870	ATREP10	Helitron	RC	0.54564	0.370516	0.743769	0.630557	1.9809e-05	0.130131	0.000402513	0.00502428	7.92359e-05	0.130131	0.000805026	0.00669904
trex13309	Ala;Ala	TGC;CGC	AT2TE01630	ATREP3	Helitron	RC	-0.0298198	-0.594061	0.588531	-0.0890238	0.830508	0.00933279	0.0101882	0.725379	0.830508	0.0203764	0.0203764	0.830508
trex13320	Ala;Ala	TGC;CGC	AT2TE01630	ATREP3	Helitron	RC	0.123767	-0.489701	0.73581	-0.0552295	0.372581	0.0391313	0.000500087	0.827692	0.496775	0.0782627	0.00200035	0.827692
trex13321	Ala;Ala	TGC;CGC	AT2TE01630	ATREP3	Helitron	RC	0.272503	-0.544705	0.579208	0.405285	0.0462034	0.0194164	0.0117716	0.0952106	0.0616045	0.0388328	0.0388328	0.0952106
trex13322	Ala;Ala	TGC;CGC	AT2TE01630	ATREP3	Helitron	RC	0.195299	-0.464227	0.0101671	0.428569	0.156998	0.0522884	0.968062	0.0759791	0.209331	0.151958	0.968062	0.151958
trex133430	Lys	TTT	AT2TE23870	ATMU10	MuDR	DNA	-0.558742	-0.239877	-0.789029	-0.513785	1.12856e-05	0.337685	9.93263e-05	0.0291795	4.51424e-05	0.337685	0.000198653	0.0389061
trex133430	Lys	TTT	AT5TE23185	ATCOPIA89	Copia	LTR	0.00851355	-0.303878	0.0816741	-0.0178012	0.951281	0.220221	0.747319	0.944108	0.951281	0.880886	0.951281	0.951281
trex133430	Lys	TTT	AT3TE69475	ATREP3	Helitron	RC	0.765699	0.759713	0.846253	0.694465	1.53548e-11	0.000254402	9.57742e-06	0.00138383	6.14194e-11	0.000339203	1.91548e-05	0.00138383
trex133430	Lys	TTT	AT4TE21085	ATHILA6A	Gypsy	LTR	-0.502869	-0.717885	-0.487869	-0.570336	0.000106501	0.000794136	0.0399828	0.0134552	0.000426005	0.00158827	0.0399828	0.0179403
trex133430	Lys	TTT	AT4TE21070	ATHILA	Gypsy	LTR	-0.516866	-0.725079	-0.765695	-0.379728	6.29508e-05	0.000662381	0.000212262	0.120118	0.000251803	0.000883175	0.000424523	0.120118
trex133633	Ser	AGA	AT5TE36920	ATCOPIA12	Copia	LTR	-0.205198	0.377908	-0.234357	-0.433058	0.13662	0.122052	0.349253	0.0726269	0.18216	0.18216	0.349253	0.18216
trex133633	Ser	AGA	AT4TE21090	ATLANTYS1	Gypsy	LTR	0.35144	0.477603	0.0196924	0.125008	0.00916556	0.0450196	0.938181	0.621141	0.0366622	0.0900392	0.938181	0.828188
trex135370	Leu	CAA	AT4TE28200	ATCOPIA7	Copia	LTR	0.136586	-0.0860862	0.285316	0.28492	0.324705	0.734125	0.251115	0.251801	0.432939	0.734125	0.432939	0.432939
trex13631	Arg	ACG	AT2TE23870	ATMU10	MuDR	DNA	-0.616635	-0.364918	-0.791874	-0.556195	6.87671e-07	0.136493	8.99687e-05	0.0165298	2.75068e-06	0.136493	0.000179937	0.0220398
trex13631	Arg	ACG	AT2TE20870	ATCOPIA66	Copia	LTR	-0.447741	-0.47499	-0.141503	-0.600915	0.000686697	0.0463751	0.575426	0.00835377	0.00274679	0.0618334	0.575426	0.0167075
trex138020	Gly	TCC	AT1TE91400	TAG2	HAT	DNA	0.283578	-0.182614	-0.0543503	0.571418	0.037712	0.468281	0.830397	0.0132401	0.075424	0.624374	0.830397	0.0529605
trex13992	Pro	CGG	AT2TE20870	ATCOPIA66	Copia	LTR	-0.0810406	-0.111411	0.0921492	-0.164409	0.560197	0.659852	0.716109	0.514459	0.716109	0.716109	0.716109	0.716109
trex140877	Tyr	GTA	AT2TE23870	ATMU10	MuDR	DNA	-0.094577	-0.265378	0.0587548	0.0960895	0.496339	0.287191	0.816865	0.704476	0.816865	0.816865	0.816865	0.816865
trex140877	Tyr	GTA	AT2TE12510	ATCOPIA8A	Copia	LTR	0.243962	0.460105	0.268327	0.208099	0.0754422	0.0546977	0.281665	0.40731	0.150884	0.150884	0.375553	0.40731
trex141757	Glu	CTC	AT4TE67490	ATCOPIA46	Copia	LTR	0.114941	-0.395447	0.337536	0.0512416	0.407883	0.104311	0.170737	0.839976	0.543845	0.341473	0.341473	0.839976
trex14295	Leu	TAG	AT3TE46170	TAG2	HAT	DNA	0.210146	-0.349752	0.255538	0.168189	0.127208	0.15481	0.306098	0.504699	0.309619	0.309619	0.408131	0.504699
trex14297	Leu	TAG	AT3TE46170	TAG2	HAT	DNA	0.233727	-0.17984	0.406398	0.154825	0.0889444	0.47518	0.0942188	0.539594	0.188438	0.539594	0.188438	0.539594
trex14298	Leu	TAG	AT3TE46170	TAG2	HAT	DNA	0.0810971	-0.391733	0.23478	-0.0892322	0.559922	0.107904	0.348358	0.72476	0.72476	0.431615	0.696716	0.72476
trex14299	Leu	TAG	AT3TE46170	TAG2	HAT	DNA	0.0827554	-0.271263	0.07513	-0.0267661	0.551898	0.27623	0.767012	0.916039	0.916039	0.916039	0.916039	0.916039
trex143906	Ser	AGA	AT4TE21090	ATLANTYS1	Gypsy	LTR	0.461292	0.49157	0.535223	0.175725	0.000446953	0.0382768	0.0220857	0.485507	0.00178781	0.0510357	0.0441713	0.485507
trex14432	Leu	TAG	AT4TE42860	ATCOPIA4	Copia	LTR	-0.244978	-0.397453	-0.209928	-0.108536	0.0741957	0.102406	0.403108	0.668148	0.204813	0.204813	0.537478	0.668148
trex145217	Glu	CTC	AT4TE67490	ATCOPIA46	Copia	LTR	0.298878	0.657217	0.242287	0.199627	0.0281384	0.00303996	0.332707	0.427087	0.0562768	0.0121598	0.427087	0.427087
trex148239	Ser	AGA	AT4TE21090	ATLANTYS1	Gypsy	LTR	0.242126	0.449681	-0.0980188	-0.0277469	0.0777366	0.0611614	0.698803	0.912973	0.155473	0.155473	0.912973	0.912973
trex148244	Ser	AGA	AT2TE42485	ATCOPIA75	Copia	LTR	-0.211964	-0.288087	-0.271075	0.142453	0.123875	0.246339	0.276576	0.572837	0.368768	0.368768	0.368768	0.572837
trex14964	Ser	CGA	AT1TE41800	ATCOPIA36	Copia	LTR	-0.0560757	-0.0732619	-0.245117	0.143458	0.687135	0.77266	0.326914	0.570106	0.77266	0.77266	0.77266	0.77266
trex14983	Ser	CGA	AT5TE23185	ATCOPIA89	Copia	LTR	0.0439332	-0.182572	0.200819	0.0765539	0.752428	0.468386	0.424274	0.762716	0.762716	0.762716	0.762716	0.762716
trex14983	Ser	CGA	AT1TE63790	HELITRONY3	Helitron	RC	0.197981	-0.0708276	0.573893	-0.525794	0.151269	0.780035	0.0127586	0.0250169	0.201691	0.780035	0.0500338	0.0500338
trex14984	Ser	CGA	AT5TE23185	ATCOPIA89	Copia	LTR	0.112649	-0.453747	0.558713	0.049893	0.417355	0.058576	0.0159452	0.844138	0.556474	0.117152	0.063781	0.844138
trex14984	Ser	CGA	AT2TE23870	ATMU10	MuDR	DNA	-0.505346	-0.195868	-0.776889	-0.401167	9.71986e-05	0.436021	0.000149093	0.0989473	0.000298187	0.436021	0.000298187	0.13193
trex14984	Ser	CGA	AT1TE63790	HELITRONY3	Helitron	RC	0.290832	0.0243472	0.623516	-0.1691	0.0328826	0.923604	0.00569475	0.50236	0.0657651	0.923604	0.022779	0.669814
trex15056	Lys	TTT	AT5TE23185	ATCOPIA89	Copia	LTR	-0.0409242	-0.267413	0.167621	-0.0223498	0.768898	0.28337	0.50616	0.929857	0.929857	0.929857	0.929857	0.929857
trex15057	Lys	TTT	AT5TE23185	ATCOPIA89	Copia	LTR	-0.00216131	-0.266649	0.323664	-0.0683828	0.987625	0.2848	0.190124	0.78746	0.987625	0.569601	0.569601	0.987625
trex15058	Lys	TTT	AT5TE23185	ATCOPIA89	Copia	LTR	-0.112499	-0.433751	-0.226651	0.23553	0.417982	0.0721195	0.365775	0.346777	0.417982	0.288478	0.417982	0.417982
trex153087	Leu	CAG	AT2TE54780	ATCOPIA63	Copia	LTR	0.67784	0.330944	0.778108	0.824358	1.79919e-08	0.179775	0.000143298	2.58296e-05	7.19674e-08	0.179775	0.000191064	5.16592e-05
trex153087	Leu	CAG	AT2TE01630	ATREP3	Helitron	RC	0.524406	0.4755	0.542583	0.494795	4.6967e-05	0.0461083	0.0199904	0.0368365	0.000187868	0.0461083	0.0399808	0.0461083
trex153087	Leu	CAG	AT4TE03295	ATLINE1_6	L1	LINE	0.127068	-0.344683	0.0429294	0.32066	0.359865	0.16129	0.86569	0.194507	0.47982	0.389014	0.86569	0.389014
trex153087	Leu	CAG	AT4TE28200	ATCOPIA7	Copia	LTR	0.723272	0.53111	0.715588	0.848777	6.51724e-10	0.0233291	0.000840557	8.45999e-06	2.6069e-09	0.0233291	0.00112074	1.692e-05
trex153087	Leu	CAG	AT3TE76010	META1	Copia	LTR	-0.300691	0.15677	-0.608927	-0.197227	0.0271521	0.53445	0.00731617	0.43278	0.0543042	0.53445	0.0292647	0.53445
trex15669	Ser	AGA	AT4TE21090	ATLANTYS1	Gypsy	LTR	-0.0391112	0.208211	-0.411626	-0.579214	0.778872	0.407052	0.0896581	0.0117704	0.778872	0.542737	0.179316	0.0470815
trex15696	Ser	AGA	AT3TE76010	META1	Copia	LTR	-0.263889	0.44528	-0.440925	-0.0978769	0.0538384	0.0640555	0.067019	0.699219	0.0893586	0.0893586	0.0893586	0.699219
trex15791	Ala	AGC	AT2TE01630	ATREP3	Helitron	RC	0.293224	0.422792	0.0211436	-0.0375286	0.0314071	0.0804579	0.933634	0.882468	0.125629	0.160916	0.933634	0.933634
trex15796	Ala	AGC	AT5TE36920	ATCOPIA12	Copia	LTR	0.148667	0.553464	-0.152496	-0.150499	0.283322	0.017183	0.545784	0.551119	0.551119	0.0687321	0.551119	0.551119
trex15796	Ala	AGC	AT4TE21090	ATLANTYS1	Gypsy	LTR	0.0325613	0.613816	-0.286882	-0.360283	0.815187	0.00673583	0.248408	0.141922	0.815187	0.0269433	0.331211	0.283844
trex15796	Ala	AGC	AT1TE35415	SADHU	SADHU	Unassigned	0.155763	0.380219	0.0368035	-0.299888	0.260708	0.1196	0.884725	0.226644	0.347611	0.347611	0.884725	0.347611
trex15796	Ala	AGC	AT4TE03295	ATLINE1_6	L1	LINE	-0.1052	0.401734	0.117538	-0.36401	0.449004	0.0984262	0.6423	0.137545	0.598672	0.275091	0.6423	0.275091
trex159151	Leu	TAG	AT3TE46170	TAG2	HAT	DNA	0.175697	-0.319849	0.344978	0.142639	0.203797	0.195703	0.160907	0.572332	0.27173	0.27173	0.27173	0.572332
trex16082	Gly	TCC	AT3TE46170	TAG2	HAT	DNA	-0.195886	0.0197318	-0.134954	-0.234657	0.155732	0.938057	0.593405	0.348619	0.622929	0.938057	0.791206	0.697238
trex164626	Ser	GCT	AT4TE21090	ATLANTYS1	Gypsy	LTR	-0.525126	-0.572218	-0.49347	-0.588043	4.56553e-05	0.0130829	0.0374232	0.0102665	0.000182621	0.0174439	0.0374232	0.0174439
trex165744	Trp	CCA	AT2TE23870	ATMU10	MuDR	DNA	-0.590865	-0.427997	-0.707033	-0.549926	2.55534e-06	0.0764138	0.00103383	0.0180594	1.02214e-05	0.0764138	0.00206766	0.0240792
trex167558	Asn	GTT	AT4TE21090	ATLANTYS1	Gypsy	LTR	-0.385121	-0.335859	-0.422733	-0.274839	0.00403188	0.173007	0.080504	0.269697	0.0161275	0.230676	0.161008	0.269697
trex168134	Lys	CTT	AT3TE76010	META1	Copia	LTR	-0.320336	0.0335095	-0.498572	-0.316118	0.0182013	0.894985	0.0352025	0.201261	0.0704049	0.894985	0.0704049	0.268349
trex168134	Lys	CTT	AT2TE00985	ATREP10	Helitron	RC	0.0966996	0.0433911	0.117843	-0.0876561	0.48668	0.864258	0.641428	0.729447	0.864258	0.864258	0.864258	0.864258
trex168134	Lys	CTT	AT4TE21085	ATHILA6A	Gypsy	LTR	-0.48965	-0.692732	-0.504396	-0.444901	0.000171436	0.00143901	0.0327933	0.0643096	0.000685744	0.00287801	0.0437244	0.0643096
trex168134	Lys	CTT	AT3TE51370	ATHILA4C	Gypsy	LTR	-0.465388	-0.123343	-0.620186	-0.69014	0.000391169	0.625833	0.00603633	0.00152493	0.00156468	0.625833	0.00804843	0.00304986
trex168134	Lys	CTT	AT5TE67885	ATREP3	Helitron	RC	-0.367428	-0.354434	-0.546158	-0.209579	0.00627263	0.148985	0.019031	0.403909	0.0250905	0.198647	0.0380619	0.403909
trex168134	Lys	CTT	AT4TE42950	ATGP2	Gypsy	LTR	-0.541622	-0.408909	-0.517639	-0.793058	2.34299e-05	0.0920075	0.0277892	8.63024e-05	9.37194e-05	0.0920075	0.0370522	0.000172605
trex168134	Lys	CTT	AT2TE01630	ATREP3	Helitron	RC	0.511786	0.364862	0.607986	0.671324	7.63893e-05	0.136558	0.00743227	0.00228506	0.000305557	0.136558	0.00990969	0.00457012
trex168134	Lys	CTT	AT1TE74530	ATREP10D	Helitron	RC	0.442718	0.300611	0.552258	0.455519	0.000801624	0.225472	0.0174778	0.0574746	0.0032065	0.225472	0.0349557	0.0766328
trex168134	Lys	CTT	AT1TE71775	ATCOPIA8B	Copia	LTR	0.47867	0.587043	0.61842	0.056406	0.000250923	0.0104287	0.00622404	0.824076	0.00100369	0.0139049	0.0124481	0.824076
trex168746	Ser	AGA	AT4TE21090	ATLANTYS1	Gypsy	LTR	0.295966	0.587583	-0.126154	0.201921	0.0297845	0.0103409	0.617918	0.421684	0.0595689	0.0413638	0.617918	0.562245
trex169836	Thr	CGT	AT3TE94195	ATCOPIA23	Copia	LTR	0.292095	0.370772	0.0669046	0.471703	0.0320966	0.129845	0.791958	0.0481242	0.0962485	0.173126	0.791958	0.0962485
trex169836	Thr	CGT	AT1TE56445	ATCOPIA1	Copia	LTR	0.437611	0.193233	0.581059	0.468786	0.000935919	0.44234	0.0114424	0.0497181	0.00374368	0.44234	0.0228849	0.0662908
trex17027	Phe	GAA	AT2TE06390	ATCOPIA28	Copia	LTR	0.231687	0.548999	0.13269	0.232995	0.0918483	0.0182947	0.599674	0.352142	0.183697	0.0731789	0.599674	0.469522
trex17029	Phe	GAA	AT2TE06390	ATCOPIA28	Copia	LTR	0.3104	0.416191	0.308627	0.432561	0.0223517	0.0858084	0.212733	0.0729926	0.0894067	0.114411	0.212733	0.114411
trex17319	Glu	TTC	AT2TE54780	ATCOPIA63	Copia	LTR	0.243024	0.521081	0.282937	-0.0422471	0.0766075	0.0265914	0.255261	0.867807	0.153215	0.106366	0.340349	0.867807
trex173522	Trp	CCA	AT4TE42950	ATGP2	Gypsy	LTR	-0.676848	-0.692667	-0.511158	-0.767878	1.92177e-08	0.00144109	0.0301579	0.000198434	7.68708e-08	0.00192146	0.0301579	0.000396867
trex17397	Glu	TTC	AT4TE28200	ATCOPIA7	Copia	LTR	0.582426	0.595113	0.682733	0.490949	3.83344e-06	0.00917684	0.0017942	0.0385592	1.53338e-05	0.0122358	0.00358839	0.0385592
trex174054	Tyr	GTA	AT2TE20870	ATCOPIA66	Copia	LTR	-0.365172	-0.389452	-0.0485558	-0.653878	0.00662502	0.110152	0.848269	0.00324574	0.01325	0.14687	0.848269	0.012983
trex174054	Tyr	GTA	AT3TE60870	ATGP8	Gypsy	LTR	-0.655268	-0.456295	-0.587854	-0.84725	7.59313e-08	0.0569978	0.010297	9.12181e-06	3.03725e-07	0.0569978	0.0137294	1.82436e-05
trex174054	Tyr	GTA	AT5TE49725	ATCOPIA12	Copia	LTR	-0.596624	-0.781179	-0.563665	-0.344052	1.92465e-06	0.000129531	0.0148433	0.16211	7.69859e-06	0.000259062	0.019791	0.16211
trex174054	Tyr	GTA	AT2TE12510	ATCOPIA8A	Copia	LTR	-0.522681	-0.260855	-0.411179	-0.756321	5.02536e-05	0.295791	0.0900412	0.000281285	0.000201014	0.295791	0.120055	0.000562569
trex174054	Tyr	GTA	AT5TE31640	ATREP3	Helitron	RC	-0.440981	-0.18221	-0.314208	-0.616164	0.000845207	0.469282	0.204147	0.00647077	0.00338083	0.469282	0.272196	0.0129415
trex174054	Tyr	GTA	AT4TE42860	ATCOPIA4	Copia	LTR	0.538257	0.143003	0.762428	0.597804	2.69211e-05	0.571342	0.000234476	0.00878742	0.000107684	0.571342	0.000468953	0.0117166
trex174054	Tyr	GTA	AT1TE71775	ATCOPIA8B	Copia	LTR	0.459522	0.708646	0.697038	-0.0356502	0.000473224	0.000994813	0.00130514	0.888315	0.00174019	0.00174019	0.00174019	0.888315
trex174054	Tyr	GTA	AT4TE42950	ATGP2	Gypsy	LTR	-0.70888	-0.550721	-0.669569	-0.862226	1.99535e-09	0.0178593	0.00236955	4.19836e-06	7.9814e-09	0.0178593	0.0031594	8.39672e-06
trex174054	Tyr	GTA	AT5TE38720	SADHU	SADHU	Unassigned	-0.723524	-0.821992	-0.544525	-0.792607	6.38701e-10	2.85198e-05	0.0194647	8.76838e-05	2.5548e-09	5.70396e-05	0.0194647	0.000116912
trex174054	Tyr	GTA	AT4TE06910	ATREP10D	Helitron	RC	0.70772	0.661858	0.654564	0.788962	2.17732e-09	0.00277186	0.00320256	9.95542e-05	8.70927e-09	0.00320256	0.00320256	0.000199108
trex176887	Tyr	GTA	AT2TE23870	ATMU10	MuDR	DNA	0.139966	0.505072	0.403379	-0.197367	0.31276	0.0325224	0.0969275	0.432446	0.417014	0.13009	0.193855	0.432446
trex176911	Ser	AGA	AT4TE21090	ATLANTYS1	Gypsy	LTR	0.389109	0.591424	-0.160028	0.333838	0.00363746	0.00973321	0.525881	0.175769	0.0145498	0.0194664	0.525881	0.234359
trex178241	Asp	GTC	AT1TE56445	ATCOPIA1	Copia	LTR	-0.181555	0.635004	-0.433803	-0.315953	0.188887	0.00463493	0.0720814	0.201509	0.201509	0.0185397	0.144163	0.201509
trex178241	Asp	GTC	AT4TE21085	ATHILA6A	Gypsy	LTR	-0.215341	-0.773073	0.12567	0.0199405	0.117863	0.000168542	0.619279	0.937403	0.235725	0.00067417	0.825706	0.937403
trex18010	Glu	CTC	AT4TE42950	ATGP2	Gypsy	LTR	-0.390405	-0.57468	-0.361901	-0.226107	0.00351676	0.0126083	0.140011	0.366958	0.014067	0.0252167	0.186681	0.366958
trex18391	Lys	TTT	AT3TE63765	ATCOPIA62	Copia	LTR	0.640967	0.429593	0.625382	0.776374	1.77925e-07	0.0752041	0.00551036	0.000151603	7.11699e-07	0.0752041	0.00734714	0.000303205
trex18432	Trp	CCA	AT2TE23870	ATMU10	MuDR	DNA	0.467361	0.00849583	0.595301	0.405547	0.000366618	0.97331	0.00914914	0.0949761	0.00146647	0.97331	0.0182983	0.126635
trex187948	Asp	GTC	AT4TE21090	ATLANTYS1	Gypsy	LTR	-0.57737	-0.697178	-0.687171	-0.518703	4.86172e-06	0.00130097	0.0016285	0.0274144	1.94469e-05	0.00217133	0.00217133	0.0274144
trex187948	Asp	GTC	AT1TE63790	HELITRONY3	Helitron	RC	0.288354	0.366057	0.298899	-0.059755	0.034471	0.135181	0.228255	0.813799	0.137884	0.270362	0.30434	0.813799
trex187948	Asp	GTC	AT1TE56445	ATCOPIA1	Copia	LTR	0.658679	0.693487	0.722408	0.680908	6.15606e-08	0.00141473	0.000708974	0.00186623	2.46242e-07	0.00186623	0.00141795	0.00186623
trex189600	Ser	GCT	AT5TE38720	SADHU	SADHU	Unassigned	-0.551455	-0.415862	-0.677252	-0.58699	1.54772e-05	0.0860822	0.00201777	0.0104373	6.19087e-05	0.0860822	0.00403555	0.0139164
trex189600	Ser	GCT	AT3TE45620	TA11	L1	LINE	-0.457306	-0.31597	-0.376421	-0.698311	0.000508066	0.201483	0.123647	0.00126761	0.00203226	0.201483	0.164863	0.00253522
trex19269	Gly	GCC	AT3TE63765	ATCOPIA62	Copia	LTR	0.0406386	-0.285407	-0.158583	-0.0804519	0.770467	0.250958	0.529672	0.750986	0.770467	0.770467	0.770467	0.770467
trex19477	Cys	GCA	AT3TE45620	TA11	L1	LINE	-0.162343	-0.0051057	-0.0956081	-0.475887	0.240852	0.983958	0.705894	0.0459064	0.481704	0.983958	0.941192	0.183626
trex195340	Tyr	GTA	AT2TE23870	ATMU10	MuDR	DNA	-0.627168	-0.398009	-0.720462	-0.586278	3.88519e-07	0.101884	0.000744636	0.0105541	1.55407e-06	0.101884	0.00148927	0.0140721
trex195340	Tyr	GTA	AT2TE20870	ATCOPIA66	Copia	LTR	-0.450552	-0.517945	-0.20489	-0.584341	0.000629078	0.0276812	0.414743	0.0108771	0.00251631	0.0369082	0.414743	0.0217542
trex195340	Tyr	GTA	AT2TE54780	ATCOPIA63	Copia	LTR	0.605802	0.280871	0.615973	0.811252	1.21103e-06	0.258898	0.00649199	4.39553e-05	4.84411e-06	0.258898	0.00865598	8.79106e-05
trex195340	Tyr	GTA	AT1TE71775	ATCOPIA8B	Copia	LTR	0.444285	0.76604	0.778078	-0.0921435	0.000764031	0.000210024	0.000143438	0.716126	0.00101871	0.000420049	0.000420049	0.716126
trex195340	Tyr	GTA	AT2TE42485	ATCOPIA75	Copia	LTR	-0.415898	0.216121	-0.312533	-0.807542	0.00176167	0.389049	0.206699	5.07233e-05	0.00352334	0.389049	0.275599	0.000202893
trex195340	Tyr	GTA	AT4TE42950	ATGP2	Gypsy	LTR	-0.71823	-0.517754	-0.624835	-0.891619	9.7209e-10	0.0277486	0.00556395	6.77902e-07	3.88836e-09	0.0277486	0.00741861	1.3558e-06
trex195340	Tyr	GTA	AT5TE38720	SADHU	SADHU	Unassigned	-0.745596	-0.748176	-0.654846	-0.76515	9.93774e-11	0.000355752	0.00318497	0.000215839	3.9751e-10	0.000474335	0.00318497	0.000431678
trex195340	Tyr	GTA	AT5TE31640	ATREP3	Helitron	RC	-0.432177	-0.066076	-0.332004	-0.57492	0.00110078	0.794482	0.178302	0.0125628	0.00440312	0.794482	0.237736	0.0251256
trex19795	Leu	CAA	AT4TE28200	ATCOPIA7	Copia	LTR	0.0669515	-0.215705	0.0967386	0.300354	0.630503	0.389984	0.702565	0.225889	0.702565	0.702565	0.702565	0.702565
trex20340	Pro	TGG	AT3TE63765	ATCOPIA62	Copia	LTR	0.106747	-0.301044	0.114235	0.21602	0.442326	0.224772	0.651739	0.389276	0.589768	0.589768	0.651739	0.589768
trex20349	Pro	TGG	AT3TE63765	ATCOPIA62	Copia	LTR	0.0294832	-0.149343	0.185231	-0.116574	0.832394	0.554215	0.46182	0.645048	0.832394	0.832394	0.832394	0.832394
trex208533	Trp	CCA	AT3TE91870	ATCOPIA13	Copia	LTR	0.29697	0.715779	0.369261	-0.47439	0.0292079	0.000836625	0.131539	0.0466909	0.0584159	0.0033465	0.131539	0.0622546
trex209580	Ser	AGA	AT4TE21090	ATLANTYS1	Gypsy	LTR	0.321841	0.515345	-0.0707295	0.00317105	0.0176336	0.0286105	0.780332	0.990037	0.0572209	0.0572209	0.990037	0.990037
trex21332	Ser	GGA	AT4TE21070	ATHILA	Gypsy	LTR	0.202961	0.269362	0.333821	0.203228	0.141041	0.279741	0.175792	0.41862	0.351585	0.372988	0.351585	0.41862
trex214533	Trp	CCA	AT3TE69475	ATREP3	Helitron	RC	0.0246728	0.50649	-0.132952	0.307642	0.859436	0.0319592	0.598947	0.214273	0.859436	0.127837	0.798596	0.428546
trex21999	Asn	GTT	AT1TE56445	ATCOPIA1	Copia	LTR	0.793521	0.739006	0.855278	0.774338	8.33369e-13	0.00045876	6.08197e-06	0.000161869	3.33348e-12	0.00045876	1.21639e-05	0.000215826
trex22000	Asn	GTT	AT1TE56445	ATCOPIA1	Copia	LTR	0.73201	0.709944	0.787711	0.712126	3.19153e-10	0.000964314	0.000103932	0.00091478	1.27661e-09	0.000964314	0.000207865	0.000964314
trex22215	Gln	CTG	AT4TE32185	ATSINE2A	ATSINE2A	SINE	-0.401766	-0.269614	-0.519093	-0.443345	0.00260148	0.279275	0.0272783	0.0653599	0.0104059	0.279275	0.0545566	0.0871466
trex22227	Gln	CTG	AT2TE11560	ATHILA6A	Gypsy	LTR	-0.103557	-0.0998263	-0.456703	0.0504861	0.45616	0.693501	0.0567477	0.842307	0.842307	0.842307	0.226991	0.842307
trex224549	Leu	TAG	AT3TE45620	TA11	L1	LINE	0.0421973	-0.235575	0.389033	-0.068594	0.761916	0.346682	0.110569	0.786818	0.786818	0.693364	0.442278	0.786818
trex23501	Asp	GTC	AT4TE21090	ATLANTYS1	Gypsy	LTR	-0.642952	-0.760114	-0.478567	-0.653487	1.58507e-07	0.000251376	0.0445271	0.00327054	6.34026e-07	0.000502752	0.0445271	0.00436072
trex23501	Asp	GTC	AT1TE63790	HELITRONY3	Helitron	RC	0.0986401	0.322415	0.290061	-0.28804	0.477936	0.191938	0.242972	0.246418	0.477936	0.328558	0.328558	0.328558
trex23501	Asp	GTC	AT1TE56445	ATCOPIA1	Copia	LTR	0.456535	0.672881	0.534928	0.457492	0.000520739	0.00221218	0.0221729	0.0562671	0.00208296	0.00442436	0.0295638	0.0562671
trex235502	Leu	TAG	AT4TE21085	ATHILA6A	Gypsy	LTR	-0.292657	-0.221272	-0.412915	-0.182363	0.0317515	0.377564	0.0885589	0.468904	0.127006	0.468904	0.177118	0.468904
trex23788	Tyr	GTA	AT4TE42860	ATCOPIA4	Copia	LTR	-0.299807	0.14551	-0.627707	-0.391389	0.0276294	0.564542	0.00528742	0.108241	0.0552588	0.564542	0.0211497	0.144321
trex23788	Tyr	GTA	AT3TE63765	ATCOPIA62	Copia	LTR	-0.0757159	0.34456	-0.084289	-0.00995678	0.586332	0.16145	0.739491	0.968722	0.968722	0.645799	0.968722	0.968722
trex2402	Phe	GAA	AT2TE06390	ATCOPIA28	Copia	LTR	-0.207353	0.346948	-0.419006	-0.255883	0.132459	0.158373	0.0834962	0.305422	0.211163	0.211163	0.211163	0.305422
trex2413	Phe	GAA	AT2TE06390	ATCOPIA28	Copia	LTR	-0.0347255	0.47501	-0.240052	-0.0480606	0.803142	0.0463646	0.337323	0.8498	0.8498	0.185459	0.674647	0.8498
trex2415	Phe	GAA	AT2TE06390	ATCOPIA28	Copia	LTR	0.0527985	0.561884	-0.0903189	-0.0470728	0.704558	0.0152324	0.721533	0.852855	0.852855	0.0609298	0.852855	0.852855
trex2419	Phe	GAA	AT2TE06390	ATCOPIA28	Copia	LTR	-0.0344909	0.56739	-0.0712841	-0.227891	0.804445	0.0140548	0.77865	0.363088	0.804445	0.0562193	0.804445	0.726175
trex24413	Arg	ACG	AT2TE23870	ATMU10	MuDR	DNA	-0.622639	-0.444846	-0.695662	-0.614461	4.97918e-07	0.0643469	0.00134674	0.00666215	1.99167e-06	0.0643469	0.00269349	0.00888287
trex24413	Arg	ACG	AT2TE20870	ATCOPIA66	Copia	LTR	-0.438091	-0.438214	-0.0363903	-0.749219	0.000922492	0.0689136	0.886011	0.000345379	0.00184498	0.0918848	0.886011	0.00138152
trex246153	Asp	GTC	AT4TE21090	ATLANTYS1	Gypsy	LTR	-0.576186	-0.635019	-0.474273	-0.568266	5.13684e-06	0.00463365	0.0467526	0.0138743	2.05474e-05	0.0092673	0.0467526	0.0184991
trex246153	Asp	GTC	AT1TE63790	HELITRONY3	Helitron	RC	0.225464	0.479612	0.117666	-0.169462	0.101165	0.0439978	0.641933	0.501431	0.202329	0.175991	0.641933	0.641933
trex24651	Pro	CGG	AT5TE39795	SADHU	SADHU	Unassigned	0.33796	-0.0747342	0.52084	0.136734	0.0124405	0.768208	0.0266737	0.588496	0.0497621	0.768208	0.0533475	0.768208
trex24854	Leu	TAG	AT3TE45620	TA11	L1	LINE	0.13633	-0.51977	0.58006	0.197756	0.325621	0.0270428	0.0116192	0.431522	0.431522	0.0540856	0.0464769	0.431522
trex252	Ser	AGA	AT4TE21090	ATLANTYS1	Gypsy	LTR	0.407976	0.632193	-0.225543	0.237212	0.00219645	0.00487802	0.368187	0.343242	0.0087858	0.00975603	0.368187	0.368187
trex253	Ser	AGA	AT4TE21090	ATLANTYS1	Gypsy	LTR	0.135084	0.502694	-0.737032	-0.261494	0.330104	0.033484	0.000483937	0.294566	0.330104	0.0669679	0.00193575	0.330104
trex255	Ser	AGA	AT4TE21090	ATLANTYS1	Gypsy	LTR	0.263505	0.582972	-0.648582	0.0229395	0.0542015	0.0111102	0.00359544	0.928011	0.0722687	0.0222204	0.0143817	0.928011
trex256093	Cys	GCA	AT5TE36920	ATCOPIA12	Copia	LTR	-0.173205	-0.0921848	-0.102847	0.059116	0.210387	0.716004	0.684672	0.815757	0.815757	0.815757	0.815757	0.815757
trex258	Ser	AGA	AT4TE21090	ATLANTYS1	Gypsy	LTR	0.42909	0.68626	-0.295225	0.316186	0.00120561	0.00166145	0.234302	0.201158	0.00332289	0.00332289	0.234302	0.234302
trex264	Ser	AGA	AT4TE21090	ATLANTYS1	Gypsy	LTR	0.478909	0.669956	0.0514534	0.369862	0.000248886	0.00235069	0.839323	0.130864	0.000995543	0.00470139	0.839323	0.174485
trex270	Ser	AGA	AT4TE21090	ATLANTYS1	Gypsy	LTR	0.402223	0.608651	0.043733	0.181039	0.0025696	0.00735008	0.863198	0.472193	0.0102784	0.0147002	0.863198	0.629591
trex271	Ser	AGA	AT4TE21090	ATLANTYS1	Gypsy	LTR	0.325976	0.538114	-0.150898	0.263277	0.0161512	0.021243	0.550052	0.291165	0.042486	0.042486	0.550052	0.388221
trex27199	Lys	CTT	AT4TE21055	ATHILA0_I	Gypsy	LTR	0.477111	0.725677	0.100585	0.46462	0.000264594	0.000652294	0.691279	0.0520628	0.00105838	0.00130459	0.691279	0.0694171
trex272765	His	GTG	AT1TE56445	ATCOPIA1	Copia	LTR	-0.124036	0.346229	-0.235401	-0.346758	0.371534	0.159294	0.347049	0.158615	0.371534	0.318588	0.371534	0.318588
trex273055	Cys	GCA	AT5TE36920	ATCOPIA12	Copia	LTR	-0.0347252	0.497911	-0.430683	-0.0229744	0.803143	0.0354844	0.0743866	0.927901	0.927901	0.141938	0.148773	0.927901
trex275	Ser	AGA	AT4TE21090	ATLANTYS1	Gypsy	LTR	0.537087	0.636073	0.303291	0.473598	2.82442e-05	0.0045451	0.221159	0.0471099	0.000112977	0.0090902	0.221159	0.0628132
trex275188	Cys	GCA	AT2TE12510	ATCOPIA8A	Copia	LTR	0.00808926	0.445717	-0.310525	-0.307705	0.953706	0.063764	0.209787	0.214174	0.953706	0.255056	0.285566	0.285566
trex2790	Glu	TTC	AT4TE42950	ATGP2	Gypsy	LTR	0.0321471	0.0239536	0.271508	0.0338929	0.817498	0.924836	0.275778	0.89379	0.924836	0.924836	0.924836	0.924836
trex2790	Glu	TTC	AT4TE21115	Unassigned	Unassigned	Unassigned	-0.0582802	-0.111107	0.279395	-0.0415453	0.675505	0.660728	0.261516	0.869985	0.869985	0.869985	0.869985	0.869985
trex28300	Tyr	GTA	AT3TE63765	ATCOPIA62	Copia	LTR	0.363227	0.448978	0.328988	0.208859	0.00694255	0.0616176	0.182518	0.405561	0.0277702	0.123235	0.243357	0.405561
trex30842	Ser	AGA	AT5TE49725	ATCOPIA12	Copia	LTR	-0.225262	0.306763	-0.399995	-0.243642	0.101479	0.215652	0.10003	0.329926	0.202958	0.287536	0.202958	0.329926
trex3106	Glu	TTC	AT4TE28200	ATCOPIA7	Copia	LTR	0.572529	0.49507	0.620529	0.626179	6.08121e-06	0.0367156	0.00600033	0.00543311	2.43248e-05	0.0367156	0.00800044	0.00800044
trex31248	Thr;Lys;Cys;Asn	TGT;TTT;GCA;GTT	AT4TE42950	ATGP2	Gypsy	LTR	-0.0716308	-0.546485	0.311773	-0.0540152	0.606747	0.0189451	0.207864	0.831429	0.808996	0.0757805	0.415728	0.831429
trex3139	Glu	TTC	AT2TE23870	ATMU10	MuDR	DNA	-0.482612	-0.231233	-0.590691	-0.413897	0.000219174	0.3559	0.00984683	0.0877277	0.000876697	0.3559	0.0196937	0.11697
trex3140	Glu	TTC	AT2TE23870	ATMU10	MuDR	DNA	-0.477996	-0.144078	-0.438107	-0.615794	0.000256751	0.568421	0.0689897	0.00651197	0.001027	0.568421	0.0919863	0.0130239
trex3142	Glu	TTC	AT2TE23870	ATMU10	MuDR	DNA	-0.599227	-0.270188	-0.680559	-0.685709	1.69014e-06	0.278212	0.00188029	0.00168162	6.76055e-06	0.278212	0.00250706	0.00250706
trex3143	Glu	TTC	AT2TE23870	ATMU10	MuDR	DNA	-0.498532	-0.194783	-0.584147	-0.575183	0.00012477	0.438618	0.0109099	0.0125132	0.000499079	0.438618	0.0166843	0.0166843
trex3146	Glu	TTC	AT2TE23870	ATMU10	MuDR	DNA	-0.467334	-0.240412	-0.595955	-0.40279	0.000366946	0.336577	0.00905356	0.0974622	0.00146779	0.336577	0.0181071	0.12995
trex315	Ser	AGA	AT4TE21055	ATHILA0_I	Gypsy	LTR	0.167898	0.678405	-0.452616	-0.151638	0.224915	0.00196893	0.059287	0.548075	0.299887	0.00787572	0.118574	0.548075
trex315	Ser	AGA	AT1TE71775	ATCOPIA8B	Copia	LTR	-0.0201842	-0.360774	0.228043	-0.0227923	0.884816	0.14134	0.362759	0.928471	0.928471	0.565361	0.725519	0.928471
trex31921	Lys	CTT	AT4TE21055	ATHILA0_I	Gypsy	LTR	0.30991	0.70631	-0.171297	0.201927	0.0225756	0.00105174	0.496741	0.421669	0.0451512	0.00420695	0.496741	0.496741
trex324286	Tyr	GTA	AT3TE60870	ATGP8	Gypsy	LTR	0.0978851	0.403045	0.0953135	-0.383122	0.481328	0.0972305	0.706762	0.11657	0.64177	0.23314	0.706762	0.23314
trex34111	Gly	GCC	AT1TE56445	ATCOPIA1	Copia	LTR	-0.0630435	-0.383269	-0.00396602	0.0560579	0.650632	0.116418	0.987539	0.825145	0.987539	0.465674	0.987539	0.987539
trex35125	Tyr	GTA	AT2TE24520	ATCOPIA77	Copia	LTR	-0.567107	-0.431007	-0.689073	-0.427464	7.781e-06	0.0741447	0.00156151	0.0768207	3.1124e-05	0.0768207	0.00312302	0.0768207
trex36001	Leu	TAG	AT3TE46170	TAG2	HAT	DNA	0.208117	-0.0794643	0.0196729	0.0511144	0.131006	0.753953	0.938242	0.840368	0.524026	0.938242	0.938242	0.938242
trex36036	Leu	TAG	AT2TE07145	ATCOPIA95	Copia	LTR	-0.195307	-0.316094	0.0228129	-0.125594	0.156983	0.201298	0.928407	0.619494	0.402595	0.402595	0.928407	0.825991
trex36037	Leu	TAG	AT4TE03295	ATLINE1_6	L1	LINE	-0.0788581	0.661222	-0.428817	-0.182	0.570842	0.00280741	0.0757907	0.469804	0.570842	0.0112296	0.151581	0.570842
trex363461	Lys	CTT	AT4TE21055	ATHILA0_I	Gypsy	LTR	-0.073977	0.0613774	-0.190542	-0.14315	0.594984	0.80883	0.448842	0.570942	0.793312	0.80883	0.793312	0.793312
trex36808	Ser	AGA	AT4TE21090	ATLANTYS1	Gypsy	LTR	0.21127	0.545307	-0.394041	0.0602446	0.12514	0.019256	0.105661	0.812299	0.166854	0.0770241	0.166854	0.812299
trex37719	Phe	GAA	AT2TE06390	ATCOPIA28	Copia	LTR	0.505826	0.523242	0.743046	0.424203	9.54856e-05	0.0258602	0.000410664	0.0793463	0.000381942	0.0344802	0.000821327	0.0793463
trex3876	Glu	CTC	AT4TE67490	ATCOPIA46	Copia	LTR	0.307576	0.536671	0.315323	0.15075	0.023668	0.0216604	0.202459	0.550447	0.0473361	0.0473361	0.269945	0.550447
trex3878	Glu	CTC	AT4TE67490	ATCOPIA46	Copia	LTR	0.00307828	-0.21536	0.0975963	-0.034187	0.982375	0.390761	0.700044	0.892874	0.982375	0.982375	0.982375	0.982375
trex3879	Glu	CTC	AT4TE67490	ATCOPIA46	Copia	LTR	0.218567	-0.178042	0.258205	0.204916	0.112328	0.47968	0.300901	0.414682	0.449313	0.47968	0.47968	0.47968
trex3880	Glu	CTC	AT4TE67490	ATCOPIA46	Copia	LTR	0.273377	0.156784	0.148122	0.181377	0.0454808	0.534411	0.557498	0.471352	0.181923	0.557498	0.557498	0.557498
trex3881	Glu	CTC	AT4TE67490	ATCOPIA46	Copia	LTR	-0.573798	-0.744883	-0.415212	-0.492727	5.73661e-06	0.000390237	0.0866238	0.0377552	2.29465e-05	0.000780473	0.0866238	0.0503403
trex3882	Glu	CTC	AT4TE67490	ATCOPIA46	Copia	LTR	0.444259	0.775317	0.0684792	0.450628	0.000764644	0.000156862	0.787167	0.060552	0.00152929	0.000627448	0.787167	0.080736
trex3884	Glu	CTC	AT4TE67490	ATCOPIA46	Copia	LTR	0.319369	0.690527	-0.0320878	0.229166	0.0185739	0.00151183	0.899419	0.360336	0.0371478	0.00604732	0.899419	0.480448
trex3947	Glu	CTC	AT4TE42950	ATGP2	Gypsy	LTR	-0.538639	-0.498868	-0.685672	-0.540772	2.65023e-05	0.0350772	0.00168299	0.020491	0.000106009	0.0350772	0.00336599	0.0273213
trex3947	Glu	CTC	AT2TE42485	ATCOPIA75	Copia	LTR	-0.0990301	0.469299	-0.451268	-0.644389	0.476189	0.0494348	0.0601424	0.00389367	0.476189	0.0801899	0.0801899	0.0155747
trex40611	Trp	CCA	AT4TE42950	ATGP2	Gypsy	LTR	-0.700563	-0.705162	-0.386073	-0.864337	3.69622e-09	0.0010807	0.113546	3.7363e-06	1.47849e-08	0.00144093	0.113546	7.4726e-06
trex42418	Ala	AGC	AT5TE72200	TSCL	TSCL	LINE?	-0.0906662	0.640094	-0.40894	-0.100917	0.514393	0.00421985	0.0919805	0.69031	0.685857	0.0168794	0.183961	0.69031
trex45681	Asn	GTT	AT4TE21090	ATLANTYS1	Gypsy	LTR	-0.501195	-0.583301	-0.280146	-0.475737	0.000113241	0.0110539	0.260181	0.0459845	0.000452964	0.0221077	0.260181	0.0613127
trex462080	Leu	CAG	AT2TE54780	ATCOPIA63	Copia	LTR	0.687109	0.427406	0.77805	0.840828	9.59797e-09	0.0768654	0.000143569	1.24136e-05	3.83919e-08	0.0768654	0.000191425	2.48272e-05
trex462080	Leu	CAG	AT4TE28200	ATCOPIA7	Copia	LTR	0.767435	0.728397	0.716951	0.837306	1.29556e-11	0.000608073	0.000812754	1.46163e-05	5.18223e-11	0.000810764	0.000812754	2.92326e-05
trex462080	Leu	CAG	AT2TE01630	ATREP3	Helitron	RC	0.736107	0.697967	0.623867	0.696867	2.26186e-10	0.00127766	0.00565973	0.00131027	9.04743e-10	0.00174703	0.00565973	0.00174703
trex462080	Leu	CAG	AT4TE03295	ATLINE1_6	L1	LINE	0.329515	0.0424036	0.109677	0.3556	0.0149681	0.867321	0.664851	0.147558	0.0598723	0.867321	0.867321	0.295116
trex462080	Leu	CAG	AT3TE76010	META1	Copia	LTR	-0.508785	-0.199047	-0.654516	-0.255879	8.55171e-05	0.42846	0.00320554	0.30543	0.000342068	0.42846	0.00641108	0.40724
trex46937	Tyr	GTA	AT5TE23185	ATCOPIA89	Copia	LTR	-0.0289512	-0.242453	0.0726619	-0.219291	0.835375	0.332364	0.774476	0.381959	0.835375	0.763918	0.835375	0.763918
trex47575	Leu	TAG	AT4TE33010	ATDNA1T9A	MuDR	DNA	0.35885	0.48107	0.473744	0.0924874	0.00770603	0.0432675	0.0470323	0.715108	0.0308241	0.0627098	0.0627098	0.715108
trex47575	Leu	TAG	AT1TE56445	ATCOPIA1	Copia	LTR	0.0846511	0.363932	-0.0228017	0.28239	0.542793	0.137636	0.928442	0.25622	0.723724	0.512441	0.928442	0.512441
trex47575	Leu	TAG	AT2TE23870	ATMU10	MuDR	DNA	0.317783	0.357024	0.239201	0.0746732	0.0191997	0.145828	0.33909	0.768392	0.0767987	0.291656	0.45212	0.768392
trex47575	Leu	TAG	AT4TE21115	Unassigned	Unassigned	Unassigned	0.138205	-0.227685	0.272463	-0.146655	0.318946	0.363533	0.274026	0.561448	0.48471	0.48471	0.48471	0.561448
trex477826	Val	AAC	AT3TE45620	TA11	L1	LINE	-0.354321	-0.63379	-0.326676	-0.175278	0.00857178	0.00473863	0.185796	0.486636	0.0171436	0.0171436	0.247728	0.486636
trex48323	Ala	AGC	AT2TE24520	ATCOPIA77	Copia	LTR	0.0109102	0.248604	0.0480642	-0.26622	0.93759	0.319858	0.849789	0.285605	0.93759	0.639716	0.93759	0.639716
trex4843	Gln	TTG	AT3TE45620	TA11	L1	LINE	0.146549	0.516856	-0.307821	0.403298	0.290312	0.0280673	0.213992	0.0970006	0.290312	0.112269	0.285323	0.194001
trex4844	Gln	TTG	AT3TE45620	TA11	L1	LINE	0.0648859	0.402932	-0.455886	0.244838	0.64111	0.0973331	0.0572487	0.327481	0.64111	0.194666	0.194666	0.436642
trex4859	Gln	TTG	AT2TE54780	ATCOPIA63	Copia	LTR	-0.041615	-0.495	0.738548	-0.0644177	0.765108	0.036746	0.000464505	0.799539	0.799539	0.0734921	0.00185802	0.799539
trex4860	Gln	TTG	AT2TE54780	ATCOPIA63	Copia	LTR	-0.225664	-0.605104	0.131962	-0.151587	0.100855	0.00779735	0.601693	0.54821	0.201711	0.0311894	0.601693	0.601693
trex48999	Phe	GAA	AT2TE06390	ATCOPIA28	Copia	LTR	0.499115	0.539105	0.651368	0.458212	0.00012216	0.0209601	0.00340782	0.0558314	0.000488639	0.0279469	0.00681563	0.0558314
trex496303	Glu	TTC	AT4TE21115	Unassigned	Unassigned	Unassigned	-0.143634	0.125277	-0.339143	0.028371	0.300118	0.620383	0.16858	0.911023	0.600236	0.827178	0.600236	0.911023
trex51374	Ser	TGA	AT4TE03410	SADHU	SADHU	Unassigned	0.449994	0.348524	0.188693	0.391083	0.000640167	0.156363	0.45334	0.108541	0.00256067	0.208484	0.45334	0.208484
trex516416	Gln	CTG	AT5TE72200	TSCL	TSCL	LINE?	-0.100761	0.185883	-0.370341	-0.00885623	0.468477	0.460216	0.130327	0.972178	0.624636	0.624636	0.521307	0.972178
trex521	Ala	AGC	AT4TE42860	ATCOPIA4	Copia	LTR	-0.0765042	-0.150142	-0.365536	0.307121	0.582428	0.552075	0.13578	0.215089	0.582428	0.582428	0.430178	0.430178
trex532298	Gln	TTG	AT3TE45620	TA11	L1	LINE	0.0827264	0.416121	0.0023064	-0.138407	0.552038	0.0858669	0.992753	0.583897	0.77853	0.343467	0.992753	0.77853
trex58257	Tyr	GTA	AT3TE60870	ATGP8	Gypsy	LTR	0.294038	-0.286461	0.32626	0.415792	0.0309179	0.249134	0.18639	0.0861402	0.123672	0.249134	0.24852	0.17228
trex59230	Ala	AGC	AT2TE01630	ATREP3	Helitron	RC	0.293406	0.22586	0.208759	-0.00174378	0.0312971	0.367496	0.405791	0.994521	0.125188	0.541055	0.541055	0.994521
trex6016	Ala	TGC	AT5TE36920	ATCOPIA12	Copia	LTR	-0.611696	-0.609271	-0.643107	-0.659099	8.92438e-07	0.00727406	0.00398881	0.00292879	3.56975e-06	0.00727406	0.00531842	0.00531842
trex60256	Gln	TTG	AT3TE45620	TA11	L1	LINE	-0.593123	-0.704411	-0.41473	-0.740568	2.288e-06	0.0011	0.0870277	0.000439628	9.15201e-06	0.00146667	0.0870277	0.000879256
trex60256	Gln	TTG	AT5TE67885	ATREP3	Helitron	RC	-0.510486	-0.583092	-0.774482	-0.318626	8.02283e-05	0.0110897	0.000161127	0.197512	0.000320913	0.0147862	0.000322254	0.197512
trex6038	Cys	GCA	AT3TE45620	TA11	L1	LINE	-0.0305754	-0.130275	-0.168155	0.172179	0.826279	0.60639	0.504786	0.494493	0.826279	0.80852	0.80852	0.80852
trex620358	Trp	CCA	AT5TE49725	ATCOPIA12	Copia	LTR	0.235034	-0.194081	0.219051	0.151493	0.0871205	0.440301	0.382493	0.548462	0.348482	0.548462	0.548462	0.548462
trex62244	Cys	GCA	AT5TE49725	ATCOPIA12	Copia	LTR	-0.157887	0.242989	-0.193512	-0.418369	0.254182	0.331264	0.44167	0.0840152	0.44167	0.44167	0.44167	0.336061
trex6226	Gly;Gly	GCC;ACC	AT3TE60870	ATGP8	Gypsy	LTR	0.0744828	0.58751	-0.299853	-0.0248203	0.592462	0.0103527	0.226701	0.922124	0.789949	0.0414108	0.453403	0.922124
trex6226	Gly;Gly	GCC;ACC	AT5TE23185	ATCOPIA89	Copia	LTR	0.200196	0.337555	-0.167054	0.274096	0.146654	0.170711	0.507619	0.271047	0.341422	0.341422	0.507619	0.361396
trex62261	Trp	CCA	AT4TE42950	ATGP2	Gypsy	LTR	-0.720401	-0.809906	-0.425176	-0.851683	8.19211e-10	4.6317e-05	0.0785865	7.31382e-06	3.27684e-09	6.1756e-05	0.0785865	1.46276e-05
trex6247	Val	AAC	AT4TE21055	ATHILA0_I	Gypsy	LTR	0.596154	0.799281	0.346969	0.640042	1.97008e-06	6.90391e-05	0.158346	0.00422394	7.8803e-06	0.000138078	0.158346	0.00563191
trex6247	Val	AAC	AT1TE75305	HELITRONY1A	Helitron	RC	0.455508	0.510656	0.0201458	0.543147	0.000538032	0.030348	0.93676	0.0198367	0.00215213	0.040464	0.93676	0.0396734
trex64341	Glu	CTC	AT4TE67490	ATCOPIA46	Copia	LTR	-0.527365	-0.781079	-0.312623	-0.42803	4.17865e-05	0.000129962	0.206562	0.0763885	0.000167146	0.000259924	0.206562	0.101851
trex6565	Lys	CTT	AT4TE21055	ATHILA0_I	Gypsy	LTR	0.277137	0.64279	-0.3577	0.262236	0.042478	0.00401259	0.145012	0.293149	0.084956	0.0160503	0.193349	0.293149
trex6566	Lys	CTT	AT4TE21055	ATHILA0_I	Gypsy	LTR	0.219444	0.659996	-0.259151	0.0742956	0.110859	0.00287702	0.299071	0.769533	0.221718	0.0115081	0.398761	0.769533
trex673683	Phe	GAA	AT4TE21055	ATHILA0_I	Gypsy	LTR	-0.492609	-0.682085	-0.389552	-0.581193	0.000154365	0.00181952	0.110053	0.0114189	0.000617458	0.00363903	0.110053	0.0152252
trex68234	Ser	AGA	AT4TE21090	ATLANTYS1	Gypsy	LTR	0.422163	0.642107	-0.0983178	0.222497	0.00147408	0.0040643	0.697925	0.37486	0.00589632	0.00812861	0.697925	0.499814
trex68235	Ser	AGA	AT4TE21090	ATLANTYS1	Gypsy	LTR	0.320584	0.572023	0.0315425	-0.0776326	0.0181066	0.0131211	0.90112	0.759465	0.0362131	0.0362131	0.90112	0.90112
trex6866	His	GTG	AT1TE56445	ATCOPIA1	Copia	LTR	-0.106676	0.0500281	-0.308107	-0.160726	0.442629	0.843721	0.213545	0.524052	0.698735	0.843721	0.698735	0.698735
trex69157	Glu	TTC	AT4TE28200	ATCOPIA7	Copia	LTR	0.448983	0.758282	0.292223	0.191029	0.00066068	0.000265464	0.239317	0.447663	0.00132136	0.00106186	0.31909	0.447663
trex701495	Tyr	GTA	AT2TE54780	ATCOPIA63	Copia	LTR	0.4819	-0.0734928	0.725085	0.762032	0.000224617	0.771961	0.000662276	0.000237301	0.000474602	0.771961	0.000883035	0.000474602
trex701495	Tyr	GTA	AT2TE23870	ATMU10	MuDR	DNA	-0.463213	0.0625047	-0.697686	-0.666966	0.000419955	0.805382	0.00128592	0.00249957	0.00167982	0.805382	0.00257185	0.00333276
trex701495	Tyr	GTA	AT2TE20870	ATCOPIA66	Copia	LTR	-0.341588	-0.160622	-0.113794	-0.803925	0.0114729	0.524324	0.653004	5.81556e-05	0.0229458	0.653004	0.653004	0.000232622
trex701495	Tyr	GTA	AT1TE71775	ATCOPIA8B	Copia	LTR	0.37179	0.283665	0.767835	0.0421645	0.00563755	0.253989	0.000198697	0.868063	0.0112751	0.338652	0.000794789	0.868063
trex701495	Tyr	GTA	AT5TE31640	ATREP3	Helitron	RC	-0.311473	0.162133	-0.398571	-0.531851	0.0218682	0.520377	0.101356	0.023101	0.046202	0.520377	0.135142	0.046202
trex701495	Tyr	GTA	AT2TE42485	ATCOPIA75	Copia	LTR	-0.21696	0.300984	-0.29567	-0.658236	0.115059	0.224867	0.233563	0.00297935	0.230118	0.233563	0.233563	0.0119174
trex701495	Tyr	GTA	AT4TE42950	ATGP2	Gypsy	LTR	-0.522665	-0.0763988	-0.692126	-0.819241	5.02845e-05	0.763183	0.00145872	3.19468e-05	0.000100569	0.763183	0.00194496	0.000100569
trex701495	Tyr	GTA	AT5TE38720	SADHU	SADHU	Unassigned	-0.530602	-0.170845	-0.637485	-0.805133	3.67263e-05	0.497893	0.00442861	5.55779e-05	0.000111156	0.497893	0.00590482	0.000111156
trex70299	Ala;Ala	TGC;AGC	AT4TE21090	ATLANTYS1	Gypsy	LTR	-0.355592	-0.0455694	-0.266808	-0.379375	0.00832065	0.857508	0.284502	0.120492	0.0332826	0.857508	0.379337	0.240984
trex70299	Ala;Ala	TGC;AGC	AT1TE71775	ATCOPIA8B	Copia	LTR	-0.143657	0.0814969	-0.17409	0.0201708	0.30004	0.747851	0.48964	0.936682	0.936682	0.936682	0.936682	0.936682
trex72696	Trp	CCA	AT4TE42950	ATGP2	Gypsy	LTR	-0.691208	-0.857023	-0.471981	-0.684372	7.21578e-09	5.55138e-06	0.0479744	0.00173144	2.88631e-08	1.11028e-05	0.0479744	0.00230859
trex7740	Arg	TCT	AT4TE21055	ATHILA0_I	Gypsy	LTR	-0.0966067	-0.176558	0.132297	-0.0733047	0.4871	0.483407	0.600763	0.77253	0.77253	0.77253	0.77253	0.77253
trex79186	Ser	AGA	AT4TE21090	ATLANTYS1	Gypsy	LTR	0.0867612	0.521446	-0.630479	-0.477655	0.532744	0.0264666	0.00503132	0.0449925	0.532744	0.0529331	0.0201253	0.0599901
trex8102	Ser;Ser	TGA;CGA	AT5TE36920	ATCOPIA12	Copia	LTR	-0.599284	-0.558018	-0.693826	-0.365441	1.68533e-06	0.016105	0.00140396	0.135889	6.74132e-06	0.0214733	0.00280792	0.135889
trex8106	Ser;Ser	TGA;CGA	AT5TE36920	ATCOPIA12	Copia	LTR	-0.0586167	0.458878	-0.316599	-0.163569	0.673736	0.0554302	0.200539	0.51664	0.673736	0.221721	0.401078	0.673736
trex8107	Ser;Ser	TGA;CGA	AT5TE36920	ATCOPIA12	Copia	LTR	-0.0169433	0.466837	-0.40608	0.00469988	0.903213	0.0508048	0.0945009	0.985233	0.985233	0.189002	0.189002	0.985233
trex83042	Trp	CCA	AT2TE23870	ATMU10	MuDR	DNA	-0.575089	-0.303537	-0.795376	-0.54635	5.4047e-06	0.220766	7.94877e-05	0.0189806	2.16188e-05	0.220766	0.000158975	0.0253074
trex83520	Ser	AGA	AT2TE42485	ATCOPIA75	Copia	LTR	-0.293947	-0.215181	-0.627213	0.00451005	0.0309723	0.391165	0.00533417	0.98583	0.0619447	0.521553	0.0213367	0.98583
trex8455	Phe	GAA	AT2TE11560	ATHILA6A	Gypsy	LTR	-0.477382	-0.184077	-0.610113	-0.481737	0.000262172	0.464663	0.00717173	0.042936	0.00104869	0.464663	0.0143435	0.057248
trex8455	Phe	GAA	AT5TE38720	SADHU	SADHU	Unassigned	-0.649393	-0.623853	-0.540654	-0.741489	1.0831e-07	0.00566115	0.0205238	0.000428669	4.3324e-07	0.0075482	0.0205238	0.000857338
trex8455	Phe	GAA	AT2TE12510	ATCOPIA8A	Copia	LTR	-0.458261	-0.0839794	-0.6072	-0.528961	0.000492788	0.740417	0.00753047	0.0240002	0.00197115	0.740417	0.0150609	0.0320003
trex8859	Met	CAT	AT3TE51365	ATHILA4A	Gypsy	LTR	0.382486	-0.126209	0.114197	0.215086	0.00431277	0.617764	0.65185	0.391379	0.0172511	0.65185	0.65185	0.65185
trex8859	Met	CAT	AT3TE76010	META1	Copia	LTR	0.505549	-0.101725	0.360209	0.400962	9.64693e-05	0.687948	0.142011	0.0991363	0.000385877	0.687948	0.189348	0.189348
trex9044	Tyr	GTA	AT3TE21700	ATIS112A	Harbinger	DNA	-0.236756	-0.130998	-0.350388	-0.353888	0.0847649	0.604375	0.15401	0.149657	0.205347	0.604375	0.205347	0.205347
trex9044	Tyr	GTA	AT3TE60870	ATGP8	Gypsy	LTR	-0.5342	-0.362037	-0.625297	-0.608824	3.17681e-05	0.13985	0.00551864	0.00732878	0.000127073	0.13985	0.00977171	0.00977171
trex9315	Pro	TGG	AT2TE42485	ATCOPIA75	Copia	LTR	-0.205082	0.00329782	-0.57031	-0.258852	0.136846	0.989638	0.0134604	0.299649	0.273691	0.989638	0.0538415	0.399532
trex95513	Asn	GTT	AT2TE06390	ATCOPIA28	Copia	LTR	-0.0602472	0.502371	-0.294647	0.228322	0.66519	0.0336163	0.235261	0.362156	0.66519	0.134465	0.470523	0.482874
trex9563	Cys	GCA	AT3TE63765	ATCOPIA62	Copia	LTR	0.581357	0.391486	0.611182	0.649463	4.03231e-06	0.108145	0.00704365	0.00353524	1.61292e-05	0.108145	0.00939153	0.00707048
trex9622	Cys	GCA	AT2TE23870	ATMU10	MuDR	DNA	-0.220623	-0.0768606	0.038124	-0.240782	0.108906	0.761791	0.880616	0.335812	0.435625	0.880616	0.880616	0.671624
trex9622	Cys	GCA	AT3TE91870	ATCOPIA13	Copia	LTR	-0.0642207	0.134575	-0.162404	-0.0323854	0.644542	0.594453	0.519672	0.898491	0.859389	0.859389	0.859389	0.898491
trex9792	Asn	GTT	AT4TE21090	ATLANTYS1	Gypsy	LTR	-0.329328	-0.519717	-0.0940864	-0.214131	0.0150288	0.027061	0.710382	0.393537	0.054122	0.054122	0.710382	0.524717
trex9796	Asn	GTT	AT4TE21090	ATLANTYS1	Gypsy	LTR	-0.27308	-0.522163	0.0954619	-0.208428	0.045726	0.0262232	0.706325	0.406554	0.091452	0.091452	0.706325	0.542072
trex98048	Leu	TAG	AT3TE45620	TA11	L1	LINE	0.111675	-0.23165	0.466338	0.0218865	0.421422	0.355007	0.051086	0.931307	0.561895	0.561895	0.204344	0.931307
trex9897	Asn	GTT	AT1TE56445	ATCOPIA1	Copia	LTR	0.748033	0.654878	0.838563	0.805375	7.9987e-11	0.00318298	1.3795e-05	5.50726e-05	3.19948e-10	0.00318298	2.759e-05	7.34302e-05
trex99702	Gly	GCC	AT5TE49725	ATCOPIA12	Copia	LTR	-0.164023	0.404801	-0.293681	-0.245726	0.235953	0.0956449	0.236872	0.325674	0.31583	0.31583	0.31583	0.325674

## Sheet: Family-level
tRF and TE Information						Correlation coefficient				Adjusted-p-value				p-value
tRF	AminoAcid	Anticodon	TE-Family	TE-Superfamily	TE-Order	All	LgD	EqD	ShD	All	LgD	EqD	ShD	All	LgD	EqD	ShD
trex21999	Asn	GTT	ATCOPIA1	Copia	LTR	0.764836	0.681694	0.828875	0.765041	1.67e-11	0.0018349	2.13e-05	0.000217	6.68e-11	0.0018349	4.26e-05	0.000289
trex133430	Lys	TTT	ATREP3	Helitron	RC	0.761468	0.790719	0.840451	0.658622	2.31e-11	9.37e-05	1.26e-05	0.00295666	9.24e-11	0.000125	2.53e-05	0.00295666
trex462080	Leu	CAG	ATCOPIA7	Copia	LTR	0.749332	0.717692	0.69882	0.822444	7.12e-11	0.000798	0.00125286	2.8e-05	2.85e-10	0.00106395	0.00125286	5.6e-05
trex60256	Gln	TTG	ATREP3	Helitron	RC	0.740898	0.7437	0.854328	0.79299	1.5e-10	0.000403	6.39e-06	8.65e-05	6e-10	0.000403	1.28e-05	0.000115
trex133430	Lys	TTT	ATCOPIA77	Copia	LTR	-0.73286	-0.526317	-0.920407	-0.781765	2.97e-10	0.0248466	6.29e-08	0.000127	1.19e-09	0.0248466	1.26e-07	0.000169
trex11450	Trp	CCA	ATGP2	Gypsy	LTR	-0.72531	-0.734125	-0.718416	-0.815646	5.53e-10	0.000523	0.000784	3.69e-05	2.21e-09	0.000697	0.000784	7.39e-05
trex9897	Asn	GTT	ATCOPIA1	Copia	LTR	0.71369	0.618751	0.791739	0.782856	1.38e-09	0.00618852	9.04e-05	0.000122	5.53e-09	0.00618852	0.000163	0.000163
trex132991	Phe	GAA	ATREP3	Helitron	RC	0.712563	0.717598	0.760612	0.571904	1.51e-09	0.0008	0.000248	0.0131446	6.03e-09	0.00106644	0.000495	0.0131446
trex22000	Asn	GTT	ATCOPIA1	Copia	LTR	0.710843	0.710167	0.736547	0.713472	1.72e-09	0.000959	0.00049	0.000885	6.88e-09	0.000959	0.000959	0.000959
trex462080	Leu	CAG	ATREP3	Helitron	RC	0.703331	0.603658	0.67554	0.724952	3.02e-09	0.00798604	0.00209219	0.000665	1.21e-08	0.00798604	0.00278959	0.00132908
trex174054	Tyr	GTA	ATREP10D	Helitron	RC	0.696831	0.691088	0.732304	0.711623	4.84e-09	0.00149302	0.000549	0.000926	1.94e-08	0.00149302	0.00109792	0.00123466
trex462080	Leu	CAG	ATCOPIA63	Copia	LTR	0.696114	0.368794	0.744428	0.891347	5.1e-09	0.132066	0.000395	6.91e-07	2.04e-08	0.132066	0.000527	1.38e-06
trex174054	Tyr	GTA	ATREP3	Helitron	RC	0.695564	0.677174	0.652804	0.707121	5.3e-09	0.00202113	0.00331431	0.00103167	2.12e-08	0.00269485	0.00331431	0.00206334
trex195340	Tyr	GTA	ATGP2	Gypsy	LTR	-0.693946	-0.513749	-0.487919	-0.891732	5.95e-09	0.0291931	0.0399594	6.73e-07	2.38e-08	0.0389242	0.0399594	1.35e-06
trex153087	Leu	CAG	ATCOPIA7	Copia	LTR	0.691787	0.507861	0.668702	0.819091	6.93e-09	0.0314217	0.00241224	3.21e-05	2.77e-08	0.0314217	0.00321632	6.43e-05
trex62261	Trp	CCA	ATGP2	Gypsy	LTR	-0.690641	-0.801006	-0.417923	-0.828434	7.51e-09	6.48e-05	0.0843799	2.17e-05	3e-08	8.64e-05	0.0843799	4.34e-05
trex133430	Lys	TTT	ATCOPIA1	Copia	LTR	0.689255	0.683185	0.84441	0.637222	8.27e-09	0.0017767	1.05e-05	0.00445011	3.31e-08	0.00236893	2.09e-05	0.00445011
trex195340	Tyr	GTA	ATCOPIA95	Copia	LTR	0.684329	0.823879	0.727429	0.558783	1.16e-08	2.64e-05	0.000624	0.0159291	4.65e-08	5.27e-05	0.000831	0.0159291
trex153087	Leu	CAG	ATCOPIA63	Copia	LTR	0.683248	0.270651	0.774282	0.855458	1.25e-08	0.277357	0.000162	6.03e-06	5e-08	0.277357	0.000216	1.21e-05
trex174054	Tyr	GTA	ATGP2	Gypsy	LTR	-0.676393	-0.544558	-0.541426	-0.867115	1.98e-08	0.0194558	0.020309	3.2e-06	7.92e-08	0.020309	0.020309	6.39e-06
trex72696	Trp	CCA	ATGP2	Gypsy	LTR	-0.675824	-0.855415	-0.480183	-0.650487	2.06e-08	6.04e-06	0.0437106	0.00346626	8.23e-08	1.21e-05	0.0437106	0.00462167
trex173522	Trp	CCA	ATGP2	Gypsy	LTR	-0.671114	-0.678136	-0.483672	-0.794356	2.8e-08	0.00198024	0.0419867	8.24e-05	1.12e-07	0.00264033	0.0419867	0.000165
trex195340	Tyr	GTA	ATCOPIA77	Copia	LTR	-0.66641	-0.495053	-0.727743	-0.712673	3.79e-08	0.0367229	0.000618	0.000903	1.52e-07	0.0367229	0.00120362	0.00120362
trex23501	Asp	GTC	ATLANTYS1	Gypsy	LTR	-0.665349	-0.859015	-0.443237	-0.68375	4.05e-08	4.99e-06	0.0654331	0.00175502	1.62e-07	9.99e-06	0.0654331	0.00234003
trex174054	Tyr	GTA	ATCOPIA77	Copia	LTR	-0.665343	-0.484413	-0.670068	-0.753959	4.05e-08	0.0416276	0.00234523	0.000301	1.62e-07	0.0416276	0.00312697	0.000603
trex132991	Phe	GAA	ATCOPIA63	Copia	LTR	0.663617	0.384861	0.812287	0.756291	4.52e-08	0.114781	4.22e-05	0.000282	1.81e-07	0.114781	8.44e-05	0.000375
trex195340	Tyr	GTA	ATCOPIA12	Copia	LTR	-0.657862	-0.807706	-0.665976	-0.442322	6.47e-08	5.04e-05	0.00255057	0.0660575	2.59e-07	0.000101	0.00340077	0.0660575
trex18391	Lys	TTT	ATCOPIA62	Copia	LTR	0.654585	0.461029	0.654918	0.802952	7.92e-08	0.0541505	0.00318047	6.03e-05	3.17e-07	0.0541505	0.00424063	0.000121
trex153087	Leu	CAG	ATHILA0_I	Gypsy	LTR	-0.645322	-0.633197	-0.75508	-0.664271	1.38e-07	0.00479	0.000292	0.00264037	5.52e-07	0.00479	0.000583	0.00352049
trex174054	Tyr	GTA	ATCOPIA12	Copia	LTR	-0.643765	-0.815541	-0.550461	-0.526428	1.51e-07	3.71e-05	0.0179246	0.0248107	6.05e-07	7.42e-05	0.0238995	0.0248107
trex195340	Tyr	GTA	ATREP3	Helitron	RC	0.642861	0.560149	0.608565	0.718108	1.59e-07	0.0156191	0.00736058	0.00079	6.37e-07	0.0156191	0.00981411	0.0015795
trex40611	Trp	CCA	ATGP2	Gypsy	LTR	-0.639811	-0.680317	-0.260591	-0.826522	1.9e-07	0.00189006	0.296297	2.36e-05	7.61e-07	0.00252009	0.296297	4.71e-05
trex187948	Asp	GTC	ATCOPIA1	Copia	LTR	0.639177	0.658673	0.718109	0.667834	1.97e-07	0.00295364	0.00079	0.00245559	7.89e-07	0.00295364	0.00157947	0.00295364
trex174054	Tyr	GTA	ATGP8	Gypsy	LTR	-0.634019	-0.473207	-0.528259	-0.829371	2.65e-07	0.0473179	0.0242226	2.08e-05	1.06e-06	0.0473179	0.0322969	4.17e-05
trex3929	Glu	CTC	ATCOPIA46	Copia	LTR	-0.623899	-0.645358	-0.629373	-0.576118	4.65e-07	0.00382298	0.00513221	0.0123376	1.86e-06	0.00684295	0.00684295	0.0123376
trex195340	Tyr	GTA	ATREP10D	Helitron	RC	0.622728	0.579022	0.592994	0.757215	4.95e-07	0.011805	0.00949316	0.000274	1.98e-06	0.011805	0.011805	0.000548
trex153087	Leu	CAG	ATREP3	Helitron	RC	0.61593	0.483983	0.579614	0.705353	7.14e-07	0.0418357	0.0116988	0.00107583	2.86e-06	0.0418357	0.0155983	0.00215167
trex6016	Ala	TGC	ATCOPIA12	Copia	LTR	-0.615859	-0.668899	-0.681911	-0.641487	7.17e-07	0.00240246	0.00182636	0.00411168	2.87e-06	0.00320328	0.00320328	0.00411168
trex5452	Thr	TGT	ATGP8	Gypsy	LTR	-0.615185	-0.304545	-0.762005	-0.80338	7.43e-07	0.21916	0.000237	5.94e-05	2.97e-06	0.21916	0.000317	0.000119
trex275	Ser	AGA	ATLANTYS1	Gypsy	LTR	0.614192	0.714605	0.365379	0.559216	7.83e-07	0.000861	0.135961	0.0158303	3.13e-06	0.00172223	0.135961	0.021107
trex246153	Asp	GTC	ATLANTYS1	Gypsy	LTR	-0.61357	-0.774307	-0.494011	-0.577329	8.09e-07	0.000162	0.0371826	0.0121133	3.24e-06	0.000324	0.0371826	0.0161511
trex143906	Ser	AGA	ATLANTYS1	Gypsy	LTR	0.608477	0.641045	0.638331	0.405939	1.06e-06	0.00414572	0.00436003	0.0946265	4.22e-06	0.00581337	0.00581337	0.0946265
trex8102	Ser;Ser	TGA;CGA	ATHILA0_I	Gypsy	LTR	-0.603221	-0.56971	-0.828977	-0.699925	1.38e-06	0.0135808	2.12e-05	0.00122132	5.53e-06	0.0135808	4.24e-05	0.00162843
trex174054	Tyr	GTA	ATCOPIA95	Copia	LTR	0.602599	0.78138	0.525344	0.468658	1.43e-06	0.000129	0.0251638	0.0497888	5.7e-06	0.000257	0.0335518	0.0497888
trex6247	Val	AAC	ATHILA0_I	Gypsy	LTR	0.601467	0.775816	0.310014	0.649754	1.51e-06	0.000154	0.210578	0.00351549	6.04e-06	0.000309	0.210578	0.00468732
trex195340	Tyr	GTA	ATCOPIA63	Copia	LTR	0.589038	0.190711	0.536668	0.848228	2.79e-06	0.448434	0.0216613	8.69e-06	1.12e-05	0.448434	0.0288817	1.74e-05
trex9563	Cys	GCA	ATCOPIA62	Copia	LTR	0.585669	0.367055	0.600153	0.708385	3.28e-06	0.134039	0.00845831	0.00100104	1.31e-05	0.134039	0.0112777	0.00200207
trex195340	Tyr	GTA	ATMU10	MuDR	DNA	-0.584635	-0.384041	-0.688198	-0.51993	3.45e-06	0.115623	0.00159202	0.0269874	1.38e-05	0.115623	0.00318405	0.0359832
trex168134	Lys	CTT	ATREP3	Helitron	RC	0.58264	0.674429	0.518116	0.609255	3.79e-06	0.00214165	0.0276206	0.00727594	1.52e-05	0.0042833	0.0276206	0.00970125
trex60256	Gln	TTG	ATLANTYS1	Gypsy	LTR	-0.582237	-0.695127	-0.448084	-0.677134	3.87e-06	0.00136322	0.0622006	0.00202286	1.55e-05	0.00269714	0.0622006	0.00269714
trex187948	Asp	GTC	ATLANTYS1	Gypsy	LTR	-0.581914	-0.824106	-0.646729	-0.560246	3.93e-06	2.61e-05	0.00372486	0.0155972	1.57e-05	5.22e-05	0.00496648	0.0155972
trex3142	Glu	TTC	ATMU10	MuDR	DNA	-0.581374	-0.254237	-0.654347	-0.679974	4.03e-06	0.308652	0.00321619	0.00190402	1.61e-05	0.308652	0.00428825	0.00380804
trex8344	Phe	GAA	ATCOPIA95	Copia	LTR	0.579115	0.654015	0.700969	0.440923	4.48e-06	0.00323709	0.00119214	0.0670202	1.79e-05	0.00431612	0.00238428	0.0670202
trex462080	Leu	CAG	ATHILA0_I	Gypsy	LTR	-0.576748	-0.711982	-0.721387	-0.626732	5e-06	0.000918	0.000728	0.00538005	2e-05	0.00122399	0.00122399	0.00538005
trex3881	Glu	CTC	ATCOPIA46	Copia	LTR	-0.576004	-0.745401	-0.427034	-0.532051	5.18e-06	0.000385	0.0771508	0.02304	2.07e-05	0.000769	0.0771508	0.03072
trex35125	Tyr	GTA	ATCOPIA77	Copia	LTR	-0.574419	-0.438277	-0.718879	-0.402176	5.57e-06	0.0688696	0.000775	0.0980217	2.23e-05	0.0918262	0.00154945	0.0980217
trex701495	Tyr	GTA	ATGP2	Gypsy	LTR	-0.519702	-0.107537	-0.597709	-0.85673	5.64e-05	0.67104	0.00880083	5.64e-06	0.000113	0.67104	0.0117344	2.26e-05
trex168134	Lys	CTT	ATGP2	Gypsy	LTR	-0.526277	-0.40994	-0.367738	-0.856454	4.36e-05	0.0911106	0.133261	5.72e-06	8.73e-05	0.121481	0.133261	2.29e-05
trex701495	Tyr	GTA	ATCOPIA77	Copia	LTR	-0.557925	0.0554597	-0.854538	-0.809725	1.17e-05	0.826984	6.32e-06	4.66e-05	2.34e-05	0.826984	2.34e-05	6.22e-05
trex101390	Ile	TAT	ATREP11	Helitron	RC	-0.570127	-0.360932	-0.600591	-0.540782	6.79e-06	0.141153	0.00839813	0.020488	2.71e-05	0.141153	0.0167963	0.0273174
trex165744	Trp	CCA	ATMU10	MuDR	DNA	-0.564914	-0.368189	-0.801046	-0.492345	8.59e-06	0.13275	6.47e-05	0.0379267	3.43e-05	0.13275	0.000129	0.050569
trex24413	Arg	ACG	ATMU10	MuDR	DNA	-0.562454	-0.362098	-0.674709	-0.54667	9.58e-06	0.139779	0.00212906	0.0188966	3.83e-05	0.139779	0.00425812	0.0251955
trex701495	Tyr	GTA	ATCOPIA95	Copia	LTR	0.561591	0.530969	0.652331	0.443665	9.95e-06	0.0233728	0.0033449	0.0651432	3.98e-05	0.0311637	0.0066898	0.0651432
trex8102	Ser;Ser	TGA;CGA	ATCOPIA12	Copia	LTR	-0.558612	-0.541184	-0.626364	-0.308258	1.14e-05	0.0203762	0.00541528	0.213308	4.54e-05	0.0271683	0.0108306	0.213308
trex101390	Ile	TAT	ATCOPIA95	Copia	LTR	0.558125	0.709436	0.378785	0.467717	1.16e-05	0.000976	0.121117	0.0503121	4.64e-05	0.00195228	0.121117	0.0670828
trex15056	Lys	TTT	ATHILA0_I	Gypsy	LTR	-0.556742	-0.492091	-0.532763	-0.624756	1.23e-05	0.0380411	0.0228228	0.00557171	4.93e-05	0.0380411	0.0304304	0.0111434
trex17397	Glu	TTC	ATCOPIA7	Copia	LTR	0.555762	0.573995	0.674498	0.456421	1.29e-05	0.0127389	0.00213853	0.0569204	5.14e-05	0.0169853	0.00427706	0.0569204
trex27992	Glu	CTC	ATCOPIA46	Copia	LTR	-0.554414	-0.574745	-0.51671	-0.490134	1.36e-05	0.0125962	0.0281196	0.0389317	5.45e-05	0.0251923	0.0374928	0.0389317
trex101390	Ile	TAT	ATREP3	Helitron	RC	0.554019	0.440119	0.500567	0.577088	1.39e-05	0.0675781	0.0343626	0.0121576	5.54e-05	0.0675781	0.0458168	0.0243152
trex3106	Glu	TTC	ATCOPIA7	Copia	LTR	0.551789	0.476205	0.613823	0.61295	1.53e-05	0.0457409	0.0067351	0.00683587	6.1e-05	0.0457409	0.0091145	0.0091145
trex9463	Pro	TGG	ATCOPIA12	Copia	LTR	-0.546443	-0.71456	-0.717113	-0.503197	1.92e-05	0.000862	0.00081	0.0332789	7.66e-05	0.00114939	0.00114939	0.0332789
trex477826	Val	AAC	ATGP8	Gypsy	LTR	-0.544826	-0.600345	-0.342196	-0.618662	2.05e-05	0.00843199	0.164536	0.00619808	8.2e-05	0.0112426	0.164536	0.0112426
trex9044	Tyr	GTA	ATREP3	Helitron	RC	0.538527	0.634786	0.56029	0.403685	2.66e-05	0.00465337	0.0155873	0.0966501	0.000106	0.00930673	0.0207831	0.0966501
trex133430	Lys	TTT	ATMU10	MuDR	DNA	-0.52475	-0.196242	-0.806004	-0.472604	4.63e-05	0.435127	5.38e-05	0.04764	0.000108	0.435127	0.000108	0.06352
trex174054	Tyr	GTA	ATCOPIA4	Copia	LTR	0.53749	0.136522	0.785364	0.586901	2.78e-05	0.589079	0.000113	0.0104519	0.000111	0.589079	0.000225	0.0139359
trex9044	Tyr	GTA	ATGP8	Gypsy	LTR	-0.534503	-0.387806	-0.576417	-0.630113	3.14e-05	0.111797	0.0122819	0.00506449	0.000126	0.111797	0.0163759	0.010129
trex81565	Pro	TGG	ATCOPIA12	Copia	LTR	-0.533417	-0.701882	-0.617108	-0.627677	3.28e-05	0.00116709	0.00636656	0.00529024	0.000131	0.00233417	0.00636656	0.00636656
trex264	Ser	AGA	ATLANTYS1	Gypsy	LTR	0.53217	0.705868	0.102084	0.433019	3.45e-05	0.0010628	0.686898	0.0726555	0.000138	0.0021256	0.686898	0.0968741
trex701495	Tyr	GTA	ATCOPIA63	Copia	LTR	0.456779	-0.184348	0.658333	0.817163	0.000517	0.463993	0.00297367	3.48e-05	0.00103338	0.463993	0.00396489	0.000139
trex13631	Arg	ACG	ATMU10	MuDR	DNA	-0.530873	-0.240873	-0.726083	-0.471675	3.63e-05	0.335622	0.000646	0.0481393	0.000145	0.335622	0.00129105	0.0641858
trex3947	Glu	CTC	ATGP2	Gypsy	LTR	-0.528939	-0.465205	-0.580769	-0.586426	3.93e-05	0.0517289	0.0114935	0.0105298	0.000157	0.0517289	0.0153247	0.0153247
trex13321	Ala;Ala	TGC;CGC	ATREP3	Helitron	RC	0.236746	-0.528757	0.81186	0.391065	0.0847778	0.0240647	4.29e-05	0.108559	0.108559	0.0481294	0.000172	0.108559
trex701495	Tyr	GTA	ATCOPIA66	Copia	LTR	-0.362394	-0.211605	-0.107788	-0.811243	0.00708252	0.399274	0.670313	4.4e-05	0.014165	0.532365	0.670313	0.000176
trex11450	Trp	CCA	ATCOPIA4	Copia	LTR	0.524523	0.286851	0.712378	0.732217	4.68e-05	0.248462	0.000909	0.00055	0.000187	0.248462	0.00121226	0.00110044
trex701495	Tyr	GTA	ATCOPIA12	Copia	LTR	-0.522115	-0.31124	-0.615945	-0.730469	5.14e-05	0.208684	0.00649515	0.000576	0.000206	0.208684	0.00866021	0.00115218
trex3884	Glu	CTC	ATCOPIA89	Copia	LTR	0.502698	0.313987	0.796223	0.487895	0.000107	0.204482	7.71e-05	0.0399703	0.000214	0.204482	0.000214	0.0532938
trex13320	Ala;Ala	TGC;CGC	ATREP3	Helitron	RC	0.124549	-0.457736	0.803788	0.136726	0.369544	0.0561194	5.85e-05	0.588516	0.492726	0.112239	0.000234	0.588516
trex168134	Lys	CTT	ATREP10D	Helitron	RC	0.518205	0.564141	0.51791	0.686539	5.98e-05	0.0147405	0.0276934	0.0016513	0.000239	0.0196541	0.0276934	0.00330261
trex195340	Tyr	GTA	ATCOPIA8B	Copia	LTR	0.453359	0.78042	0.790546	-0.0813187	0.000576	0.000133	9.42e-05	0.748385	0.000768	0.000266	0.000266	0.748385
trex164626	Ser	GCT	ATLANTYS1	Gypsy	LTR	-0.514449	-0.567205	-0.481799	-0.619234	6.9e-05	0.0140933	0.0429057	0.00613691	0.000276	0.018791	0.0429057	0.0122738
trex701495	Tyr	GTA	ATREP10D	Helitron	RC	0.514001	0.150844	0.679421	0.69469	7.02e-05	0.550195	0.00192668	0.00137679	0.000281	0.550195	0.00256891	0.00256891
trex195340	Tyr	GTA	ATCOPIA75	Copia	LTR	-0.396843	0.19714	-0.250986	-0.798754	0.00296832	0.432987	0.31509	7.04e-05	0.00593664	0.432987	0.420121	0.000282
trex15058	Lys	TTT	ATHILA0_I	Gypsy	LTR	-0.512943	-0.520197	-0.422473	-0.605272	7.31e-05	0.0268952	0.0807105	0.0077758	0.000292	0.0358602	0.0807105	0.0155516
trex83042	Trp	CCA	ATMU10	MuDR	DNA	-0.511796	-0.204815	-0.737878	-0.51174	7.64e-05	0.414917	0.000473	0.0299392	0.000305	0.414917	0.000946	0.0399189
trex174054	Tyr	GTA	ATCOPIA8A	Copia	LTR	-0.511533	-0.273921	-0.370841	-0.746976	7.71e-05	0.271365	0.129768	0.000368	0.000308	0.271365	0.173024	0.000736
trex45681	Asn	GTT	ATLANTYS1	Gypsy	LTR	-0.509953	-0.644794	-0.351603	-0.333737	8.19e-05	0.00386404	0.152489	0.175908	0.000327	0.00772808	0.175908	0.175908
trex72696	Trp	CCA	ATCOPIA4	Copia	LTR	0.509073	0.261623	0.590936	0.698835	8.46e-05	0.29432	0.00980875	0.00125244	0.000338	0.29432	0.0130783	0.00250489
trex37719	Phe	GAA	ATCOPIA28	Copia	LTR	0.507945	0.529912	0.738417	0.412106	8.82e-05	0.0237013	0.000466	0.0892478	0.000353	0.0316018	0.000932	0.0892478
trex462080	Leu	CAG	META1	Copia	LTR	-0.507684	-0.201543	-0.646172	-0.263125	8.91e-05	0.422572	0.00376444	0.291455	0.000356	0.422572	0.00752888	0.388606
trex64341	Glu	CTC	ATCOPIA46	Copia	LTR	-0.489139	-0.770477	-0.229068	-0.427851	0.000175	0.000183	0.360548	0.0765249	0.000366	0.000366	0.360548	0.102033
trex48999	Phe	GAA	ATCOPIA28	Copia	LTR	0.505167	0.539057	0.643418	0.484886	9.78e-05	0.0209736	0.00396551	0.0413995	0.000391	0.0279648	0.00793102	0.0413995
trex270	Ser	AGA	ATLANTYS1	Gypsy	LTR	0.503123	0.691058	0.127768	0.380978	0.000106	0.00149401	0.613394	0.118803	0.000422	0.00298802	0.613394	0.158404
trex133430	Lys	TTT	ATCOPIA66	Copia	LTR	-0.501521	-0.576074	-0.0435728	-0.731758	0.000112	0.0123458	0.863695	0.000557	0.000448	0.0164611	0.863695	0.00111384
trex203382	Arg	ACG	ATCOPIA23	Copia	LTR	0.50134	0.67134	0.0480539	0.650925	0.000113	0.00228429	0.849821	0.00343711	0.000451	0.00456857	0.849821	0.00458281
trex101390	Ile	TAT	ATREP10D	Helitron	RC	0.500406	0.461235	0.372276	0.623333	0.000117	0.0540292	0.128175	0.00571313	0.000466	0.0720389	0.128175	0.0114263
trex673683	Phe	GAA	ATHILA0_I	Gypsy	LTR	-0.49936	-0.669522	-0.356963	-0.645311	0.000121	0.00237184	0.145903	0.00382644	0.000484	0.00474368	0.145903	0.00510193
trex68234	Ser	AGA	ATLANTYS1	Gypsy	LTR	0.498861	0.675067	-0.0312867	0.378355	0.000123	0.0021131	0.901919	0.121575	0.000493	0.00422619	0.901919	0.1621
trex8859	Met	CAT	META1	Copia	LTR	0.498202	-0.138501	0.362677	0.389977	0.000126	0.583639	0.1391	0.109632	0.000505	0.583639	0.185467	0.185467
trex701495	Tyr	GTA	ATCOPIA4	Copia	LTR	0.350482	-0.266368	0.781779	0.5185	0.00937061	0.285328	0.000127	0.0274856	0.0187412	0.285328	0.000508	0.0366475
trex27199	Lys	CTT	ATHILA0_I	Gypsy	LTR	0.497869	0.710973	0.0513738	0.524145	0.000128	0.000941	0.839568	0.0255591	0.000511	0.00188134	0.839568	0.0340788
trex477826	Val	AAC	ATCOPIA28	Copia	LTR	0.494406	0.688558	0.317262	0.509335	0.000145	0.0015794	0.199546	0.0308519	0.000579	0.00315881	0.199546	0.0411359
trex701495	Tyr	GTA	ATCOPIA8B	Copia	LTR	0.383135	0.293969	0.777705	0.0456712	0.00424208	0.236391	0.000145	0.857193	0.00848416	0.315188	0.000580763	0.857193
trex13293	Ala;Ala	TGC;CGC	ATREP3	Helitron	RC	0.494055	0.581463	0.303803	0.67895	0.000147	0.0113716	0.220341	0.00194617	0.000586	0.0151622	0.220341	0.00389235
trex14984	Ser	CGA	ATHILA0_I	Gypsy	LTR	-0.494026	-0.716969	-0.499858	-0.476549	0.000147	0.000812	0.0346592	0.0455625	0.000587	0.00162478	0.0455625	0.0455625
trex40611	Trp	CCA	ATCOPIA4	Copia	LTR	0.4922	0.372511	0.305988	0.730552	0.000157	0.127915	0.216873	0.000575	0.000627	0.170553	0.216873	0.00114969
trex8102	Ser;Ser	TGA;CGA	ATCOPIA62	Copia	LTR	0.469321	-0.112278	0.764157	0.56225	0.000344	0.657356	0.000222	0.0151517	0.000687	0.657356	0.000687	0.0202023
trex9044	Tyr	GTA	HELITRONY1E	Helitron	RC	0.489337	0.49018	0.554645	0.457177	0.000173	0.0389109	0.0168981	0.056459	0.000693	0.0518813	0.0337961	0.056459
trex3880	Glu	CTC	ATCOPIA89	Copia	LTR	0.179351	0.0197842	0.771391	0.32627	0.194402	0.937893	0.000178	0.186376	0.259203	0.937893	0.000711	0.259203
trex258	Ser	AGA	ATLANTYS1	Gypsy	LTR	0.488248	0.694627	-0.206569	0.429299	0.00018	0.00137875	0.410846	0.0754258	0.00072	0.0027575	0.410846	0.100568
trex168134	Lys	CTT	ATCOPIA8B	Copia	LTR	0.485072	0.595474	0.640309	0.0506727	0.000201	0.00912385	0.00420301	0.841731	0.000805	0.0121651	0.00840602	0.841731
trex3876	Glu	CTC	ATCOPIA89	Copia	LTR	0.481618	0.240758	0.70456	0.487498	0.000227	0.335861	0.00109615	0.0401571	0.000907	0.335861	0.0021923	0.0535427
trex3140	Glu	TTC	ATMU10	MuDR	DNA	-0.480369	-0.154502	-0.407396	-0.634674	0.000237	0.54045	0.0933351	0.00466292	0.000947	0.54045	0.124447	0.00932585
trex62261	Trp	CCA	ATCOPIA4	Copia	LTR	0.478658	0.284348	0.402982	0.72561	0.000251	0.252797	0.0972876	0.000653	0.0010041	0.252797	0.129717	0.00130683
trex3143	Glu	TTC	ATMU10	MuDR	DNA	-0.477941	-0.148452	-0.554994	-0.586206	0.000257	0.55661	0.0168147	0.010566	0.00102892	0.55661	0.0224196	0.0211319
trex174054	Tyr	GTA	ATCOPIA8B	Copia	LTR	0.471757	0.717242	0.713935	-0.0236951	0.000317	0.000807	0.000875	0.925645	0.00116714	0.00116714	0.00116714	0.925645
trex195340	Tyr	GTA	ATHILA6A	Gypsy	LTR	-0.472793	-0.303971	-0.724559	-0.487058	0.000306	0.220073	0.000671	0.040364	0.00122428	0.220073	0.00134249	0.0538187
trex14984	Ser	CGA	ATMU10	MuDR	DNA	-0.442168	-0.122751	-0.751513	-0.323626	0.000815	0.627506	0.000323	0.190179	0.0016304	0.627506	0.00129381	0.253572
trex701495	Tyr	GTA	ATHILA6A	Gypsy	LTR	-0.465543	-0.121587	-0.725909	-0.466856	0.000389	0.630797	0.000648	0.0507943	0.00129686	0.630797	0.00129686	0.0677258
trex252	Ser	AGA	ATLANTYS1	Gypsy	LTR	0.469405	0.633154	-0.182221	0.373474	0.000343	0.00479376	0.469256	0.126854	0.00137064	0.00958753	0.469256	0.169139
trex169836	Thr	CGT	ATCOPIA1	Copia	LTR	0.467806	0.308384	0.604784	0.459547	0.000361	0.213112	0.00783889	0.0550302	0.00144509	0.213112	0.0156778	0.0733736
trex195340	Tyr	GTA	ATCOPIA66	Copia	LTR	-0.467318	-0.536106	-0.176852	-0.589689	0.000367	0.0218254	0.482667	0.010004	0.00146853	0.0291006	0.482667	0.0200081
trex3882	Glu	CTC	ATCOPIA46	Copia	LTR	0.399602	0.741717	0.0759373	0.380505	0.00275749	0.000426	0.764575	0.119299	0.00551497	0.00170398	0.764575	0.159066
trex69157	Glu	TTC	ATCOPIA7	Copia	LTR	0.440523	0.737465	0.364868	0.158844	0.000857	0.000478	0.136551	0.528988	0.00171409	0.00171409	0.182068	0.528988
trex701495	Tyr	GTA	ATREP3	Helitron	RC	0.46212	0.0379419	0.679031	0.628244	0.000435	0.881183	0.00194282	0.00523705	0.00174055	0.881183	0.00388564	0.00698273
trex3139	Glu	TTC	ATMU10	MuDR	DNA	-0.461454	-0.224649	-0.560165	-0.406939	0.000445	0.37014	0.0156156	0.0937389	0.00177848	0.37014	0.0312313	0.124985
trex8455	Phe	GAA	ATCOPIA8A	Copia	LTR	-0.459863	-0.106534	-0.574996	-0.534247	0.000468	0.673947	0.0125485	0.0223757	0.00187225	0.673947	0.025097	0.0298343
trex8047	Asn	GTT	ATCOPIA13	Copia	LTR	-0.458085	-0.48463	-0.667262	-0.345797	0.000496	0.0415227	0.00248449	0.15985	0.00198229	0.0553635	0.00496898	0.15985
trex4601	Lys	TTT	ATCOPIA4	Copia	LTR	0.457844	0.11826	0.57206	0.61857	0.000499	0.640243	0.0131138	0.00620791	0.00199764	0.640243	0.0174851	0.0124158
trex173522	Trp	CCA	ATCOPIA4	Copia	LTR	0.43103	0.299575	0.224292	0.728999	0.00113872	0.227153	0.370919	0.000599	0.00227743	0.302871	0.370919	0.00227743
trex28300	Tyr	GTA	ATCOPIA62	Copia	LTR	0.449948	0.606883	0.594945	0.217534	0.000641	0.00757036	0.00920161	0.385879	0.00256435	0.0122688	0.0122688	0.385879
trex24413	Arg	ACG	ATCOPIA66	Copia	LTR	-0.425853	-0.407158	0.00176159	-0.724588	0.00132506	0.0935451	0.994465	0.000671	0.00265013	0.124727	0.994465	0.00265013
trex3146	Glu	TTC	ATMU10	MuDR	DNA	-0.448554	-0.249233	-0.514834	-0.459714	0.00067	0.318596	0.028796	0.0549303	0.00267826	0.318596	0.0575921	0.0732405
trex23501	Asp	GTC	ATCOPIA1	Copia	LTR	0.446494	0.652963	0.528379	0.440918	0.000714	0.00330411	0.0241847	0.0670238	0.00285494	0.00660821	0.0322462	0.0670238
trex70299	Ala;Ala	TGC;AGC	ATLANTYS1	Gypsy	LTR	-0.445235	-0.1197	-0.274363	-0.412459	0.000742	0.636148	0.270562	0.0889463	0.00296809	0.636148	0.36075	0.177893
trex195340	Tyr	GTA	ATCOPIA4	Copia	LTR	0.443973	0.026305	0.637816	0.582159	0.000771	0.917481	0.00440168	0.0112504	0.00308551	0.917481	0.00880336	0.0150006
trex6247	Val	AAC	HELITRONY1A	Helitron	RC	0.440599	0.47234	-0.0142215	0.588085	0.000855	0.0477816	0.955336	0.0102598	0.00342033	0.0637088	0.955336	0.0205195
trex101168	Tyr	GTA	ATLANTYS1	Gypsy	LTR	-0.439377	-0.320027	0.0681059	-0.545913	0.000887	0.19544	0.788302	0.0190955	0.00354945	0.260587	0.788302	0.038191
trex3882	Glu	CTC	ATCOPIA89	Copia	LTR	0.437508	0.345216	0.644502	0.428459	0.000939	0.1606	0.00388538	0.0760619	0.0037553	0.1606	0.00777077	0.101416
trex4599	Lys	TTT	ATCOPIA4	Copia	LTR	0.436419	0.10469	0.585628	0.550289	0.00097	0.679303	0.0106617	0.0179679	0.00388027	0.679303	0.0213234	0.0239572
trex18432	Trp	CCA	ATMU10	MuDR	DNA	0.434496	-0.0174643	0.414233	0.375004	0.00102747	0.945165	0.0874446	0.125183	0.00410986	0.945165	0.16691	0.16691
trex97810	Arg	TCT	ATHILA6A	Gypsy	LTR	-0.434173	-0.127165	-0.563541	-0.508494	0.00103741	0.615082	0.01487	0.0311758	0.00414963	0.615082	0.0297401	0.0415677
trex701495	Tyr	GTA	META1	Copia	LTR	-0.285889	0.29257	-0.705139	-0.213926	0.0361133	0.238733	0.00108128	0.394	0.0722266	0.318311	0.00432514	0.394
trex15057	Lys	TTT	ATHILA0_I	Gypsy	LTR	-0.4326	-0.502012	-0.428743	-0.483604	0.00108706	0.0337637	0.0758469	0.0420198	0.00434826	0.0560265	0.0758469	0.0560265
trex189600	Ser	GCT	ATCOPIA4	Copia	LTR	0.373196	-0.104633	0.432398	0.704123	0.00544519	0.679468	0.0731133	0.00110746	0.0108904	0.679468	0.0974844	0.00442986
trex35833	Pro	CGG	ATCOPIA62	Copia	LTR	0.0327217	-0.230355	0.702232	-0.1024	0.814294	0.357779	0.00115762	0.685975	0.814294	0.715559	0.0046305	0.814294
trex68235	Ser	AGA	ATLANTYS1	Gypsy	LTR	0.406587	0.669413	-0.000377	0.117576	0.00228183	0.00237718	0.998817	0.642192	0.00475436	0.00475436	0.998817	0.856256
trex10255	Pro	CGG	ATCOPIA95	Copia	LTR	-0.218288	-0.699661	-0.125835	0.0285129	0.112798	0.00122879	0.618814	0.91058	0.225596	0.00491517	0.825086	0.91058
trex462080	Leu	CAG	VANDAL7	MuDR	DNA	-0.427003	-0.420771	-0.528246	-0.629343	0.00128145	0.0820689	0.0242268	0.00513499	0.00512578	0.0820689	0.0323024	0.01027
trex8107	Ser;Ser	TGA;CGA	ATHILA0_I	Gypsy	LTR	0.382127	0.696817	-0.302442	0.316128	0.00435237	0.00131176	0.222519	0.201246	0.00870474	0.00524705	0.222519	0.222519
trex12291	Thr	CGT	ATCOPIA23	Copia	LTR	-0.272284	-0.694828	0.250977	-0.0385249	0.0463859	0.00137249	0.315109	0.879369	0.0927717	0.00548996	0.420146	0.879369
trex701495	Tyr	GTA	ATMU10	MuDR	DNA	-0.418729	0.0738062	-0.662022	-0.615004	0.00162606	0.771013	0.00276274	0.00660061	0.00552549	0.771013	0.00552549	0.00880082
trex18391	Lys	TTT	ATHILA6A	Gypsy	LTR	-0.423968	-0.211036	-0.548869	-0.507439	0.0013994	0.400572	0.0183279	0.0315863	0.00559761	0.400572	0.0366557	0.042115
trex47606	Leu	TAG	ATLANTYS1	Gypsy	LTR	-0.420954	-0.581523	-0.248606	-0.174757	0.00152609	0.0113612	0.319854	0.487952	0.00610434	0.0227223	0.426472	0.487952
trex19795	Leu	CAA	ATCOPIA8A	Copia	LTR	0.125429	0.688971	-0.159361	-0.0422313	0.366145	0.00156504	0.52763	0.867856	0.703506	0.00626018	0.703506	0.867856
trex23501	Asp	GTC	HELITRONY3	Helitron	RC	-0.416395	-0.607994	-0.582838	0.113364	0.00173719	0.00743127	0.0111331	0.654239	0.00694877	0.0148442	0.0148442	0.654239
trex31921	Lys	CTT	ATHILA0_I	Gypsy	LTR	0.328523	0.683727	-0.204236	0.274816	0.0152919	0.00175591	0.416268	0.269739	0.0305837	0.00702364	0.416268	0.359651
trex4609	Lys	TTT	ATHILA6A	Gypsy	LTR	-0.415963	-0.195409	-0.561062	-0.518451	0.00175848	0.437118	0.0154147	0.0275028	0.00703394	0.437118	0.0308295	0.0366705
trex22215	Gln	CTG	ATSINE2A	ATSINE2A	SINE	-0.413819	-0.295254	-0.532698	-0.423409	0.00186766	0.234253	0.0228428	0.07997	0.00747062	0.234253	0.0456855	0.106627
trex14983	Ser	CGA	ATHILA0_I	Gypsy	LTR	-0.409581	-0.554589	-0.434519	-0.360418	0.00210135	0.0169116	0.0715606	0.141763	0.00840541	0.0338232	0.0954142	0.141763
trex10220	Gln	CTG	ATSINE2A	ATSINE2A	SINE	-0.40876	-0.32788	-0.441951	-0.339822	0.00214956	0.184084	0.0663119	0.167676	0.00859824	0.184084	0.132624	0.184084
trex133633	Ser	AGA	ATLANTYS1	Gypsy	LTR	0.405137	0.52607	0.0734552	0.105933	0.00237411	0.0249268	0.772075	0.675691	0.00949646	0.0498537	0.772075	0.772075
trex6566	Lys	CTT	ATHILA0_I	Gypsy	LTR	0.246334	0.667855	-0.271187	0.132068	0.0725582	0.00245454	0.27637	0.601398	0.145116	0.00981817	0.368493	0.601398
trex46827	Tyr	GTA	ATLANTYS1	Gypsy	LTR	-0.402922	-0.451695	-0.0308073	-0.2781	0.00252146	0.0598705	0.903415	0.263826	0.0100858	0.119741	0.903415	0.351767
trex4636	Lys	TTT	ATHILA6A	Gypsy	LTR	-0.402042	-0.232127	-0.465677	-0.459325	0.00258216	0.35399	0.0514603	0.0551627	0.0103287	0.35399	0.0735503	0.0735503
trex13631	Arg	ACG	ATCOPIA66	Copia	LTR	-0.400643	-0.372577	-0.0862498	-0.528841	0.00268141	0.127842	0.733637	0.0240381	0.0107256	0.170455	0.733637	0.0480763
trex10255	Pro	CGG	ATCOPIA23	Copia	LTR	-0.340529	-0.66337	-0.110971	0.0107283	0.0117483	0.00268884	0.66112	0.9663	0.0234966	0.0107554	0.881494	0.9663
trex701495	Tyr	GTA	ATCOPIA75	Copia	LTR	-0.212736	0.276535	-0.255619	-0.663249	0.12248	0.266633	0.305939	0.00269543	0.244961	0.305939	0.305939	0.0107817
trex3947	Glu	CTC	ATCOPIA75	Copia	LTR	-0.108442	0.445875	-0.411576	-0.663079	0.435071	0.0636587	0.089701	0.00270469	0.435071	0.119601	0.119601	0.0108188
trex3884	Glu	CTC	ATCOPIA46	Copia	LTR	0.264764	0.662408	-0.0696666	0.161589	0.0530187	0.00274142	0.783559	0.521797	0.106037	0.0109657	0.783559	0.695729
trex10232	Gln	CTG	ATCOPIA63	Copia	LTR	-0.0886084	-0.660829	0.252996	0.233955	0.524024	0.00282958	0.311101	0.350105	0.524024	0.0113183	0.466807	0.466807
trex253	Ser	AGA	ATLANTYS1	Gypsy	LTR	0.205501	0.487282	-0.660179	-0.210686	0.136028	0.0402585	0.00286652	0.401373	0.181371	0.080517	0.0114661	0.401373
trex35125	Tyr	GTA	ATCOPIA7	Copia	LTR	0.397079	0.250941	0.32305	0.569197	0.00294971	0.315179	0.191015	0.0136845	0.0117989	0.315179	0.254687	0.027369
trex176911	Ser	AGA	ATLANTYS1	Gypsy	LTR	0.39703	0.596991	-0.162372	0.260846	0.00295362	0.00890362	0.519755	0.295807	0.0118145	0.0178072	0.519755	0.394409
trex18010	Glu	CTC	ATGP2	Gypsy	LTR	-0.3967	-0.544601	-0.382104	-0.276744	0.00297962	0.0194442	0.117626	0.266257	0.0119185	0.0388884	0.156835	0.266257
trex8455	Phe	GAA	ATHILA6A	Gypsy	LTR	-0.392989	-0.163952	-0.419101	-0.528097	0.00328669	0.515645	0.0834184	0.0242744	0.0131468	0.515645	0.111225	0.0485488
trex315	Ser	AGA	ATHILA0_I	Gypsy	LTR	0.181432	0.65117	-0.45724	-0.117714	0.189189	0.0034209	0.0564205	0.641798	0.252252	0.0136836	0.112841	0.641798
trex178241	Asp	GTC	ATCOPIA1	Copia	LTR	-0.154242	0.649882	-0.401245	-0.28891	0.265452	0.00350684	0.0988754	0.24493	0.265452	0.0140274	0.197751	0.265452
trex208533	Trp	CCA	ATCOPIA13	Copia	LTR	0.272647	0.649552	0.358724	-0.478533	0.0460837	0.00352921	0.143781	0.0445443	0.0614449	0.0141168	0.143781	0.0614449
trex246153	Asp	GTC	HELITRONY3	Helitron	RC	-0.322995	-0.648431	-0.521258	0.227062	0.0172087	0.00360581	0.0265307	0.364883	0.0344173	0.0144232	0.0353743	0.364883
trex83520	Ser	AGA	ATCOPIA75	Copia	LTR	-0.318532	-0.236195	-0.648081	-0.00439722	0.0189018	0.345378	0.00363007	0.986184	0.0378035	0.460503	0.0145203	0.986184
trex174054	Tyr	GTA	ATCOPIA66	Copia	LTR	-0.359458	-0.405123	-0.000451	-0.639506	0.00759579	0.0953561	0.998583	0.00426619	0.0151916	0.127141	0.998583	0.0151916
trex13309	Ala;Ala	TGC;CGC	ATREP3	Helitron	RC	0.000525	-0.540239	0.644302	0.0910753	0.996995	0.0206401	0.00390005	0.71929	0.996995	0.0412802	0.0156002	0.959053
trex128	Tyr	GTA	ATCOPIA8A	Copia	LTR	0.353621	0.643096	-0.0425357	0.267888	0.00871299	0.00398961	0.866911	0.282483	0.017426	0.0159584	0.866911	0.376644
trex271	Ser	AGA	ATLANTYS1	Gypsy	LTR	0.380264	0.602877	-0.0700909	0.327097	0.00456294	0.00808937	0.78227	0.185196	0.0161787	0.0161787	0.78227	0.246928
trex40310	Gly	GCC	ATCOPIA23	Copia	LTR	-0.384647	-0.497511	-0.242638	-0.298172	0.00408117	0.0356557	0.331984	0.229443	0.0163247	0.0713113	0.331984	0.305924
trex831	Ile	TAT	ATREP3	Helitron	RC	0.125659	-0.280599	0.641325	0.168984	0.365258	0.259379	0.00412418	0.502658	0.487011	0.487011	0.0164967	0.502658
trex8106	Ser;Ser	TGA;CGA	ATHILA0_I	Gypsy	LTR	0.33394	0.637866	-0.412301	0.297769	0.0135939	0.0043976	0.0890812	0.230104	0.0271877	0.0175904	0.118775	0.230104
trex195340	Tyr	GTA	META1	Copia	LTR	-0.380867	-0.0458245	-0.443847	-0.187387	0.00449382	0.856718	0.06502	0.45653	0.0179753	0.856718	0.13004	0.608706
trex4859	Gln	TTG	ATCOPIA63	Copia	LTR	-0.0313224	-0.478391	0.63457	-0.0148811	0.822103	0.0446167	0.00467176	0.953266	0.953266	0.0892335	0.0186871	0.953266
trex23788	Tyr	GTA	ATCOPIA4	Copia	LTR	-0.29529	0.143769	-0.63414	-0.394865	0.030178	0.569261	0.00470852	0.104868	0.0603559	0.569261	0.0188341	0.139824
trex112220	Glu	TTC	ATMU10	MuDR	DNA	-0.379014	-0.147595	-0.164335	-0.422665	0.00470916	0.558916	0.51465	0.0805579	0.0188366	0.558916	0.558916	0.161116
trex8859	Met	CAT	ATHILA6A	Gypsy	LTR	0.237608	0.0724929	0.0788884	0.632947	0.083618	0.774988	0.755685	0.00481177	0.167236	0.774988	0.774988	0.0192471
trex4601	Lys	TTT	ATHILA6A	Gypsy	LTR	-0.347321	-0.0958749	-0.337	-0.603534	0.0100759	0.705108	0.171461	0.00800236	0.0201519	0.705108	0.228614	0.0201519
trex42418	Ala	AGC	TSCL	TSCL	LINE?	-0.0991051	0.630381	-0.353223	-0.0947714	0.475853	0.00504019	0.150477	0.708361	0.634471	0.0201607	0.300953	0.708361
trex168134	Lys	CTT	ATHILA4C	Gypsy	LTR	-0.23966	0.27619	-0.508224	-0.629725	0.080904	0.267255	0.0312805	0.00509993	0.107872	0.267255	0.0625611	0.0203997
trex133430	Lys	TTT	ATHILA6A	Gypsy	LTR	-0.349629	-0.0829246	-0.586665	-0.401466	0.00955672	0.743573	0.0104904	0.0986724	0.0209809	0.743573	0.0209809	0.131563
trex462080	Leu	CAG	HELITRONY1A	Helitron	RC	0.373045	0.0169258	0.556262	0.16307	0.00546562	0.946853	0.0165141	0.517936	0.0218625	0.946853	0.0330281	0.690581
trex167558	Asn	GTT	ATLANTYS1	Gypsy	LTR	-0.372184	-0.37533	-0.433622	-0.130795	0.00558306	0.124828	0.0722141	0.604941	0.0223322	0.166438	0.144428	0.604941
trex11055	Gln	TTG	ATLANTYS1	Gypsy	LTR	-0.118066	-0.415421	-0.624524	-0.0182447	0.395168	0.0864495	0.0055946	0.942718	0.526891	0.172899	0.0223784	0.942718
trex153087	Leu	CAG	VANDAL7	MuDR	DNA	-0.3717	-0.464427	-0.379871	-0.410466	0.00565009	0.0521735	0.119967	0.0906553	0.0226004	0.104347	0.119967	0.119967
trex70299	Ala;Ala	TGC;AGC	ATCOPIA8A	Copia	LTR	0.0585279	-0.623875	0.285236	-0.0741846	0.674202	0.00565896	0.251253	0.769869	0.769869	0.0226358	0.502506	0.769869
trex9792	Asn	GTT	ATLANTYS1	Gypsy	LTR	-0.363135	-0.579961	-0.115576	-0.130581	0.00695788	0.0116367	0.6479	0.605535	0.0232735	0.0232735	0.6479	0.6479
trex62508	Lys	TTT	ATHILA6A	Gypsy	LTR	-0.332785	-0.106567	-0.268566	-0.621213	0.0139415	0.673851	0.28122	0.00592929	0.027883	0.673851	0.37496	0.0237172
trex12093	Asp	GTC	HELITRONY3	Helitron	RC	0.0715385	-0.225205	0.620389	0.314975	0.607212	0.368924	0.00601502	0.202985	0.607212	0.491898	0.0240601	0.40597
trex255	Ser	AGA	ATLANTYS1	Gypsy	LTR	0.319034	0.577649	-0.583895	0.0577569	0.0187045	0.0120546	0.0109526	0.819927	0.0249394	0.0241091	0.0241091	0.819927
trex135370	Leu	CAA	ATCOPIA8A	Copia	LTR	0.182985	0.619839	0.0809804	-0.0354835	0.185368	0.00607279	0.7494	0.888834	0.370736	0.0242911	0.888834	0.888834
trex11347	Glu	CTC	ATGP8	Gypsy	LTR	0.120092	0.619125	-0.301064	-0.0344816	0.387049	0.00614855	0.224739	0.891956	0.516065	0.0245942	0.449478	0.891956
trex10626	His	GTG	ATCOPIA4	Copia	LTR	0.183404	0.618574	-0.171457	0.180835	0.184345	0.00620752	0.496333	0.4727	0.36869	0.0248301	0.496333	0.496333
trex48323	Ala	AGC	ATLANTYS1	Gypsy	LTR	-0.0300114	0.322651	-0.337538	-0.618019	0.829435	0.191595	0.170734	0.00626739	0.829435	0.25546	0.25546	0.0250696
trex34112	Gly	GCC	ATCOPIA1	Copia	LTR	-0.0640883	-0.617991	-0.0453594	0.316003	0.645226	0.00627037	0.858158	0.201433	0.858158	0.0250815	0.858158	0.402867
trex14964	Ser	CGA	ATLANTYS1	Gypsy	LTR	0.366923	0.490171	-0.0345136	0.454638	0.00635008	0.0389152	0.891856	0.0580203	0.0254003	0.0773604	0.891856	0.0773604
trex213245	Lys	TTT	ATHILA6A	Gypsy	LTR	-0.366492	0.0346284	-0.444029	-0.533035	0.00641682	0.891498	0.0648967	0.0227404	0.0256673	0.891498	0.0865289	0.0454809
trex153087	Leu	CAG	META1	Copia	LTR	-0.308745	0.137148	-0.615798	-0.209526	0.0231154	0.587357	0.00651156	0.40403	0.0462307	0.587357	0.0260462	0.538706
trex13992	Pro	CGG	ATCOPIA62	Copia	LTR	0.0444057	-0.385371	0.615413	0.0334936	0.749851	0.11426	0.00655464	0.895035	0.895035	0.228521	0.0262186	0.895035
trex64575	Lys	TTT	ATCOPIA4	Copia	LTR	0.364708	0.151364	0.382403	0.535417	0.00669957	0.548806	0.117316	0.0220283	0.0267983	0.548806	0.156421	0.0440566
trex36808	Ser	AGA	ATLANTYS1	Gypsy	LTR	0.285789	0.613283	-0.369344	0.20931	0.0361813	0.00679724	0.131445	0.404524	0.0723626	0.0271889	0.17526	0.404524
trex4599	Lys	TTT	ATHILA6A	Gypsy	LTR	-0.363207	-0.159822	-0.339207	-0.551134	0.0069459	0.526421	0.168496	0.0177561	0.0277836	0.526421	0.224661	0.0355122
trex145217	Glu	CTC	ATCOPIA46	Copia	LTR	0.25277	0.611628	0.207271	0.152745	0.0651717	0.00699079	0.409221	0.545123	0.130343	0.0279631	0.545123	0.545123
trex6565	Lys	CTT	ATHILA0_I	Gypsy	LTR	0.303551	0.609419	-0.373692	0.328688	0.0256559	0.00725591	0.126615	0.182941	0.0513117	0.0290237	0.16882	0.182941
trex4614	Lys	TTT	ATHILA6A	Gypsy	LTR	-0.360513	-0.132755	-0.38612	-0.526173	0.00740774	0.599492	0.113499	0.0248933	0.029631	0.599492	0.151332	0.0497866
trex195340	Tyr	GTA	ATLANTYS1	Gypsy	LTR	-0.329983	-0.576651	-0.529597	-0.445758	0.0148172	0.0122385	0.0237999	0.0637367	0.0296344	0.0296344	0.0317332	0.0637367
trex168134	Lys	CTT	ATHILA6A	Gypsy	LTR	-0.329329	-0.0992535	-0.582426	-0.431076	0.0150283	0.69518	0.0112042	0.0740936	0.0300566	0.69518	0.0300566	0.0987914
trex5977	Ala;Ala	TGC;AGC	ATHILA6A	Gypsy	LTR	-0.0569463	0.223871	-0.607301	-0.159425	0.682534	0.371843	0.00751775	0.527461	0.682534	0.682534	0.030071	0.682534
trex5987	Ala;Ala	TGC;AGC	ATHILA6A	Gypsy	LTR	-0.214689	0.0611685	-0.329401	-0.607107	0.119006	0.80947	0.181936	0.00754209	0.238012	0.80947	0.242582	0.0301684
trex21332	Ser	GGA	ATCOPIA28	Copia	LTR	-0.359356	-0.10455	-0.436442	-0.363759	0.00761408	0.67971	0.0701735	0.137837	0.0304563	0.67971	0.140347	0.183783
trex101390	Ile	TAT	META1	Copia	LTR	-0.35882	0.0450169	-0.514037	-0.238086	0.00771142	0.859219	0.0290872	0.341414	0.0308457	0.859219	0.0581744	0.455219
trex6226	Gly;Gly	GCC;ACC	ATGP8	Gypsy	LTR	0.0697063	0.605236	-0.292589	-0.0272228	0.616471	0.00778044	0.238702	0.914611	0.821961	0.0311218	0.477405	0.914611
trex8344	Phe	GAA	VANDAL7	MuDR	DNA	-0.301238	-0.60445	-0.480436	-0.377175	0.0268607	0.00788225	0.0435836	0.122836	0.0537214	0.031529	0.0581114	0.122836
trex4860	Gln	TTG	ATCOPIA63	Copia	LTR	-0.230538	-0.60435	0.0112926	-0.0959113	0.0935162	0.00789533	0.964528	0.705001	0.187032	0.0315813	0.964528	0.940001
trex6226	Gly;Gly	GCC;ACC	ATCOPIA8B	Copia	LTR	-0.274081	-0.558988	0.0632456	-0.58319	0.0449062	0.0158824	0.803118	0.0110728	0.0598749	0.0317648	0.803118	0.0317648
trex15796	Ala	AGC	ATLANTYS1	Gypsy	LTR	-0.0293533	0.603998	-0.196709	-0.538203	0.833121	0.00794128	0.434015	0.0212175	0.833121	0.0317651	0.578686	0.042435
trex14964	Ser	CGA	ATHILA0_I	Gypsy	LTR	0.310404	0.602726	-0.205623	0.236314	0.0223497	0.00810947	0.413039	0.345127	0.0446995	0.0324379	0.413039	0.413039
trex148239	Ser	AGA	ATLANTYS1	Gypsy	LTR	0.351324	0.554034	-0.0436311	0.1376	0.00919018	0.017045	0.863514	0.586113	0.0340901	0.0340901	0.863514	0.781484
trex12087	Asp	GTC	ATLANTYS1	Gypsy	LTR	-0.322607	-0.586522	0.123534	-0.217377	0.0173507	0.0105139	0.625293	0.386231	0.0347013	0.0347013	0.625293	0.514974
trex145217	Glu	CTC	ATCOPIA89	Copia	LTR	0.326153	0.250381	0.552166	0.146841	0.0160902	0.316299	0.0175005	0.560948	0.035001	0.421731	0.035001	0.560948
trex18388	Lys	TTT	ATHILA6A	Gypsy	LTR	-0.352236	-0.195908	-0.359091	-0.47797	0.00899791	0.435925	0.143343	0.0448312	0.0359916	0.435925	0.191124	0.0896624
trex79186	Ser	AGA	ATLANTYS1	Gypsy	LTR	0.162361	0.515989	-0.594149	-0.383948	0.240798	0.028378	0.00931962	0.115719	0.240798	0.0567559	0.0372785	0.154292
trex187948	Asp	GTC	HELITRONY3	Helitron	RC	-0.29699	-0.59196	-0.489304	0.222044	0.0291963	0.00965071	0.0393143	0.375859	0.0524191	0.0386028	0.0524191	0.375859
trex99284	Glu	TTC	ATCOPIA7	Copia	LTR	-0.0862036	0.58015	-0.216207	-0.543515	0.535391	0.0116031	0.388856	0.0197366	0.535391	0.0394733	0.518475	0.0394733
trex13064	Glu	TTC	ATGP8	Gypsy	LTR	0.113792	0.588758	-0.0250937	0.0543269	0.412619	0.0101518	0.921269	0.830469	0.825237	0.0406074	0.921269	0.921269
trex47575	Leu	TAG	ATCOPIA95	Copia	LTR	0.194097	0.58858	0.157388	0.303989	0.159617	0.0101803	0.532818	0.220045	0.293394	0.0407211	0.532818	0.293394
trex101390	Ile	TAT	ATHILA0_I	Gypsy	LTR	-0.345664	-0.418178	-0.456178	-0.338713	0.0104638	0.0841713	0.0570696	0.169157	0.0418553	0.112228	0.112228	0.169157
trex1258321	Leu	TAG	ATHILA6A	Gypsy	LTR	-0.343512	-0.189216	-0.483413	-0.331797	0.0109865	0.452064	0.042113	0.178588	0.0439461	0.452064	0.084226	0.238118
trex701495	Tyr	GTA	ATLANTYS1	Gypsy	LTR	-0.315886	-0.323242	-0.534822	-0.257319	0.019971	0.190737	0.0222045	0.302622	0.044409	0.254315	0.044409	0.302622
trex64341	Glu	CTC	ATCOPIA89	Copia	LTR	-0.307816	-0.544902	-0.201072	-0.225941	0.0235535	0.0193639	0.42368	0.367319	0.0471069	0.0471069	0.42368	0.42368
trex13322	Ala;Ala	TGC;CGC	ATREP3	Helitron	RC	0.238313	-0.265906	0.350653	0.577079	0.0826774	0.286197	0.153677	0.0121592	0.165355	0.286197	0.204903	0.0486369
trex47575	Leu	TAG	ATDNA1T9A	MuDR	DNA	0.337975	0.41042	0.442156	0.0571583	0.0124362	0.0906951	0.0661714	0.821765	0.0497448	0.120927	0.120927	0.821765
trex11471	Trp	CCA	ATCOPIA13	Copia	LTR	0.187769	0.574977	0.084896	-0.118386	0.173939	0.0125521	0.737678	0.639885	0.347878	0.0502085	0.737678	0.737678
trex4631	Lys	TTT	ATHILA6A	Gypsy	LTR	-0.336005	-0.0365378	-0.394682	-0.509512	0.0129905	0.885552	0.105044	0.0307837	0.0519618	0.885552	0.140059	0.0615674
trex9315	Pro	TGG	ATCOPIA75	Copia	LTR	-0.221513	-0.0416216	-0.570527	-0.256394	0.107451	0.869748	0.013417	0.304424	0.214901	0.869748	0.053668	0.405898
trex12087	Asp	GTC	HELITRONY3	Helitron	RC	-0.171228	-0.57015	0.201686	0.318918	0.21572	0.0134926	0.422236	0.19708	0.287626	0.0539703	0.422236	0.287626
trex9796	Asn	GTT	ATLANTYS1	Gypsy	LTR	-0.300587	-0.545387	0.0716404	-0.139556	0.0272081	0.0192349	0.77757	0.580745	0.0544163	0.0544163	0.77757	0.774327
trex46731	Lys	TTT	ATHILA6A	Gypsy	LTR	-0.333188	-0.0228081	-0.47405	-0.464761	0.0138194	0.928422	0.0468704	0.0519823	0.0552777	0.928422	0.0693097	0.0693097
trex168746	Ser	AGA	ATLANTYS1	Gypsy	LTR	0.317153	0.517129	-0.0765899	0.30598	0.019453	0.02797	0.762607	0.216886	0.0559401	0.0559401	0.762607	0.289182
trex2419	Phe	GAA	ATCOPIA28	Copia	LTR	-0.0188998	0.564485	-0.0686732	-0.186497	0.892101	0.0146668	0.786577	0.458708	0.892101	0.058667	0.892101	0.892101
trex477826	Val	AAC	ATHILA6A	Gypsy	LTR	-0.330399	-0.158275	-0.494762	-0.315104	0.0146844	0.530483	0.036851	0.202789	0.0587374	0.530483	0.073702	0.270386
trex2415	Phe	GAA	ATCOPIA28	Copia	LTR	0.0658014	0.562454	-0.0868308	-0.0242935	0.6364	0.0151069	0.731905	0.923773	0.923773	0.0604277	0.923773	0.923773
trex153087	Leu	CAG	HELITRONY1A	Helitron	RC	0.272609	-0.109255	0.560459	0.183774	0.0461158	0.666069	0.0155495	0.465411	0.0922316	0.666069	0.0621979	0.620547
trex15796	Ala	AGC	ATCOPIA1	Copia	LTR	-0.0281391	-0.559991	0.438098	0.220865	0.839932	0.0156547	0.0689957	0.378464	0.839932	0.0626187	0.137991	0.504619
trex830	Ile	TAT	ATREP3	Helitron	RC	-0.0558049	-0.558365	0.169364	0.195388	0.688569	0.0160251	0.501683	0.43717	0.688569	0.0641003	0.668911	0.668911
trex10733	Gly	GCC	ATCOPIA1	Copia	LTR	-0.0769374	-0.55823	0.271788	0.036147	0.580288	0.016056	0.275265	0.886768	0.773718	0.064224	0.55053	0.886768
trex209580	Ser	AGA	ATLANTYS1	Gypsy	LTR	0.325735	0.499493	-0.0630916	-0.114425	0.0162344	0.0348128	0.803589	0.651196	0.0649374	0.0696255	0.803589	0.803589
trex6038	Cys	GCA	VANDAL7	MuDR	DNA	0.303991	0.0880088	-0.175867	0.50461	0.025432	0.728397	0.48515	0.0327074	0.0654147	0.728397	0.646867	0.0654147
trex97810	Arg	TCT	META1	Copia	LTR	-0.304053	-0.0406373	-0.504591	-0.121686	0.0254008	0.872805	0.032715	0.630515	0.06543	0.872805	0.06543	0.840687
trex17027	Phe	GAA	ATCOPIA28	Copia	LTR	0.249568	0.55669	0.139127	0.302168	0.0687666	0.0164135	0.581923	0.222959	0.137533	0.065654	0.581923	0.297279
trex7334	Pro	TGG	ATCOPIA62	Copia	LTR	0.0677886	-0.477094	0.555807	0.0711555	0.626225	0.0452813	0.0166215	0.77904	0.77904	0.0905625	0.0664859	0.77904
trex12093	Asp	GTC	ATCOPIA1	Copia	LTR	-0.324032	-0.211708	-0.325261	-0.230904	0.0168342	0.399038	0.187821	0.356604	0.0673366	0.399038	0.375642	0.399038
trex168134	Lys	CTT	META1	Copia	LTR	-0.323398	0.017011	-0.483543	-0.334925	0.0170624	0.946586	0.0420495	0.17428	0.0682498	0.946586	0.084099	0.232373
trex14984	Ser	CGA	ATCOPIA89	Copia	LTR	0.0740428	-0.500149	0.528951	-0.027154	0.594656	0.0345372	0.0240034	0.914826	0.792874	0.0690745	0.0690745	0.914826
trex9044	Tyr	GTA	ATHILA6A	Gypsy	LTR	-0.279223	0.129334	-0.552334	-0.301046	0.0408828	0.609013	0.0174591	0.224768	0.0817657	0.609013	0.0698365	0.299691
trex125	Tyr	GTA	ATCOPIA8A	Copia	LTR	0.249473	0.551658	-0.0880306	0.180308	0.0688759	0.0176259	0.728332	0.474013	0.137752	0.0705036	0.728332	0.632017
trex14984	Ser	CGA	HELITRONY3	Helitron	RC	0.0813956	-0.209895	-0.327674	0.551425	0.558474	0.403183	0.184376	0.0176839	0.558474	0.537577	0.368752	0.0707355
trex31248	Thr;Lys;Cys;Asn	TGT;TTT;GCA;GTT	ATGP2	Gypsy	LTR	-0.0457487	-0.550462	0.292016	-0.0510612	0.742542	0.0179244	0.239665	0.840533	0.840533	0.0716976	0.47933	0.840533
trex324286	Tyr	GTA	VANDAL7	MuDR	DNA	-0.112742	-0.20204	0.550172	-0.437848	0.41697	0.421403	0.0179973	0.0691729	0.421403	0.421403	0.0719893	0.138346
trex700388	Leu	TAG	ATLANTYS1	Gypsy	LTR	-0.284967	-0.531329	0.0329907	0.0795045	0.0367443	0.0232616	0.896603	0.753833	0.0734886	0.0734886	0.896603	0.896603
trex17029	Phe	GAA	ATCOPIA28	Copia	LTR	0.319287	0.420664	0.314811	0.436819	0.0186059	0.0821555	0.203233	0.0699044	0.0744234	0.109541	0.203233	0.109541
trex12008	Tyr;Glu	GTA;TTC	ATCOPIA1	Copia	LTR	0.185216	0.547623	0.338885	-0.0864533	0.179972	0.0186483	0.168926	0.73303	0.239963	0.0745932	0.239963	0.73303
trex26403	Asp	GTC	ATCOPIA28	Copia	LTR	0.0808617	0.546725	-0.347909	-0.240422	0.561066	0.0188823	0.157145	0.336557	0.561066	0.075529	0.31429	0.448742
trex169836	Thr	CGT	ATCOPIA23	Copia	LTR	0.315505	0.405564	0.102944	0.481906	0.0201293	0.094961	0.68439	0.0428529	0.080517	0.126615	0.68439	0.0857058
trex126	Tyr	GTA	ATCOPIA8A	Copia	LTR	0.2181	0.541766	0.0197262	0.00543886	0.113117	0.0202149	0.938075	0.982912	0.226235	0.0808595	0.982912	0.982912
trex40312	Gly	GCC	ATCOPIA1	Copia	LTR	-0.112381	-0.540142	0.120707	-0.0805624	0.418473	0.0206672	0.633289	0.750655	0.750655	0.0826687	0.750655	0.750655
trex16687	Leu;Leu;Leu	TAG;CAG;AAG	ATIS112A	Harbinger	DNA	0.16136	0.539446	-0.457262	0.133053	0.243753	0.0208633	0.0564068	0.598665	0.325004	0.0834532	0.112814	0.598665
trex62771	Gln	CTG	ATCOPIA8A	Copia	LTR	0.0716158	0.536901	-0.0700333	0.116029	0.606823	0.0215933	0.782445	0.646606	0.782445	0.0863731	0.782445	0.782445
trex22838	Glu	CTC	ATCOPIA46	Copia	LTR	-0.311118	-0.43595	-0.370835	-0.00101117	0.0220273	0.0705269	0.129775	0.996823	0.0881094	0.141054	0.173033	0.996823
trex11054	Gln	TTG	ATLANTYS1	Gypsy	LTR	-0.0147703	-0.0502764	-0.53516	-0.0274805	0.915578	0.842955	0.0221042	0.913806	0.915578	0.915578	0.088417	0.915578
trex104542	Gly	GCC	ATCOPIA1	Copia	LTR	-0.144879	-0.534375	0.117621	-0.279292	0.295907	0.0223376	0.642063	0.261699	0.394542	0.0893503	0.642063	0.394542
trex57659	Gly	GCC	ATCOPIA1	Copia	LTR	-0.067752	-0.534127	0.113877	0.0735941	0.626412	0.0224117	0.652767	0.771655	0.771655	0.0896469	0.771655	0.771655
trex82974	Leu	TAG	ATLANTYS1	Gypsy	LTR	-0.30998	-0.441921	0.268183	-0.260881	0.0225436	0.0663323	0.281933	0.29574	0.0901744	0.132665	0.29574	0.29574
trex18741	Leu	TAG	ATLANTYS1	Gypsy	LTR	0.206667	0.533263	-0.090901	0.246114	0.133772	0.0226715	0.719807	0.324887	0.267545	0.0906859	0.719807	0.433183
trex47575	Leu	TAG	VANDAL7	MuDR	DNA	-0.309476	-0.275318	-0.25706	-0.198021	0.0227753	0.26883	0.303127	0.430892	0.0911013	0.404169	0.404169	0.430892
trex14983	Ser	CGA	HELITRONY3	Helitron	RC	0.0200231	-0.187474	-0.41266	0.531062	0.885729	0.456317	0.0887753	0.0233439	0.885729	0.608422	0.177551	0.0933755
trex20340	Pro	TGG	ATCOPIA62	Copia	LTR	0.111209	-0.474038	0.491383	0.207669	0.423376	0.0468768	0.0383616	0.408304	0.423376	0.0937536	0.0937536	0.423376
trex168134	Lys	CTT	ATCOPIA4	Copia	LTR	0.20953	-0.20603	0.440763	0.52977	0.128352	0.412095	0.0671309	0.0237457	0.171135	0.412095	0.134262	0.0949828
trex11518	Trp	CCA	ATREP3	Helitron	RC	0.176927	0.528701	0.0150375	0.417538	0.2006	0.0240824	0.952776	0.0846962	0.267467	0.0963295	0.952776	0.169392
trex5942	Ala;Ala	TGC;AGC	ATHILA6A	Gypsy	LTR	-0.0620197	0.0691257	-0.52793	-0.200428	0.655948	0.785202	0.0243277	0.425197	0.785202	0.785202	0.0973107	0.785202
trex169836	Thr	CGT	ATHILA0_I	Gypsy	LTR	-0.267575	-0.273177	-0.482558	-0.213178	0.0504551	0.272722	0.0425315	0.395697	0.10091	0.363629	0.10091	0.395697
trex5986	Ala;Ala	TGC;AGC	ATHILA6A	Gypsy	LTR	-0.159404	0.00777304	-0.413338	-0.521573	0.249589	0.97558	0.0882003	0.0264235	0.332785	0.97558	0.176401	0.105694
trex496303	Glu	TTC	VANDAL7	MuDR	DNA	0.107586	0.518475	-0.397961	0.213014	0.438726	0.0274943	0.101928	0.396069	0.438726	0.109977	0.203856	0.438726
trex47575	Leu	TAG	ATMU10	MuDR	DNA	0.299889	0.318194	0.219222	0.0234477	0.0275848	0.198155	0.382111	0.92642	0.110339	0.39631	0.509482	0.92642
trex10968	Pro;Pro	TGG;CGG	ATCOPIA62	Copia	LTR	-0.0152769	-0.354647	0.517184	-0.0656877	0.912694	0.148724	0.0279506	0.795665	0.912694	0.297448	0.111802	0.912694
trex178241	Asp	GTC	HELITRONY3	Helitron	RC	-0.258716	-0.506809	-0.0223266	0.110079	0.0588947	0.0318334	0.929929	0.663691	0.117789	0.117789	0.929929	0.884921
trex496303	Glu	TTC	Unassigned	Unassigned	Unassigned	0.179869	0.41114	0.512359	0.10175	0.193094	0.0900749	0.0297076	0.687875	0.257459	0.18015	0.11883	0.687875
trex137787	Ala	AGC	ATCOPIA28	Copia	LTR	0.296035	0.34478	0.215137	0.116293	0.0297447	0.161164	0.391263	0.645852	0.118979	0.322328	0.521685	0.645852
trex15696	Ser	AGA	META1	Copia	LTR	-0.269471	0.411992	-0.429787	-0.0924098	0.0487834	0.0893444	0.0750581	0.715338	0.119126	0.119126	0.119126	0.715338
trex7330	Pro	TGG	ATCOPIA62	Copia	LTR	0.0235558	-0.355737	0.511808	-0.0970738	0.86574	0.147391	0.0299136	0.70158	0.86574	0.294782	0.119654	0.86574
trex10737	Gly	GCC	ATCOPIA1	Copia	LTR	-0.119694	-0.51026	0.137642	-0.200219	0.388639	0.0304983	0.585996	0.425689	0.567585	0.121993	0.585996	0.567585
trex214533	Trp	CCA	ATREP3	Helitron	RC	0.00874015	0.509333	-0.196141	0.282751	0.949985	0.0308525	0.43537	0.255588	0.949985	0.12341	0.580493	0.511176
trex5989	Ala;Ala	TGC;AGC	VANDAL7	MuDR	DNA	-0.0935681	0.0600349	-0.114332	-0.505998	0.500965	0.812941	0.651462	0.0321537	0.812941	0.812941	0.812941	0.128615
trex13309	Ala;Ala	TGC;CGC	VANDAL7	MuDR	DNA	-0.064518	-0.0935208	-0.505612	-0.133615	0.643007	0.712053	0.032307	0.597107	0.712053	0.712053	0.129228	0.712053
trex79190	Ser	AGA	ATCOPIA12	Copia	LTR	-0.291543	-0.0333838	-0.335994	0.0823905	0.0324381	0.895377	0.172823	0.745172	0.129752	0.895377	0.345647	0.895377
trex15791	Ala	AGC	ATREP3	Helitron	RC	0.29107	0.298481	0.180492	0.0461239	0.0327332	0.228938	0.473556	0.855791	0.130933	0.457876	0.631408	0.855791
trex3881	Glu	CTC	ATCOPIA89	Copia	LTR	-0.290145	-0.443113	-0.267568	-0.37874	0.0333166	0.0655173	0.283081	0.121165	0.131035	0.131035	0.283081	0.161553
trex15796	Ala	AGC	ATCOPIA12	Copia	LTR	0.238657	0.504448	0.042752	-0.379074	0.0822218	0.0327726	0.86624	0.12081	0.16108	0.13109	0.86624	0.16108
trex3876	Glu	CTC	ATCOPIA46	Copia	LTR	0.251384	0.488443	0.263352	0.08405	0.0667083	0.0397144	0.291023	0.740206	0.133417	0.133417	0.388031	0.740206
trex58257	Tyr	GTA	ATGP8	Gypsy	LTR	0.28963	-0.291214	0.293683	0.418956	0.0336453	0.241017	0.236869	0.0835363	0.134581	0.241017	0.241017	0.167073
trex12093	Asp	GTC	ATLANTYS1	Gypsy	LTR	-0.057077	-0.167604	0.502225	-0.0528821	0.681844	0.506204	0.0336762	0.834918	0.834918	0.834918	0.134705	0.834918
trex13993	Pro	CGG	ATCOPIA62	Copia	LTR	0.12297	-0.373714	0.484367	0.437666	0.37569	0.126591	0.0416499	0.0693018	0.37569	0.168788	0.138604	0.138604
trex64575	Lys	TTT	ATHILA6A	Gypsy	LTR	-0.287766	-0.207213	-0.338394	-0.381728	0.0348571	0.409356	0.169584	0.118019	0.139428	0.409356	0.226112	0.226112
trex17319	Glu	TTC	ATCOPIA63	Copia	LTR	0.232261	0.498988	0.273804	-0.0617997	0.0910232	0.035026	0.271579	0.807538	0.182046	0.140104	0.362105	0.807538
trex5989	Ala;Ala	TGC;AGC	ATHILA6A	Gypsy	LTR	-0.200465	-0.115818	-0.284117	-0.498722	0.146101	0.647209	0.253199	0.035139	0.292203	0.647209	0.337599	0.140556
trex7334	Pro	TGG	ATCOPIA66	Copia	LTR	-0.138898	-0.498405	0.288325	-0.0425555	0.316504	0.0352735	0.245931	0.86685	0.422006	0.141094	0.422006	0.86685
trex176887	Tyr	GTA	ATMU10	MuDR	DNA	0.113186	0.496903	0.20497	-0.0773322	0.415128	0.0359176	0.414556	0.76037	0.553504	0.14367	0.553504	0.76037
trex5963	Ala;Ala	TGC;AGC	ATHILA6A	Gypsy	LTR	-0.0749755	0.136009	-0.495863	-0.331108	0.590009	0.590494	0.0363685	0.179547	0.590494	0.590494	0.145474	0.359094
trex12087	Asp	GTC	ATCOPIA1	Copia	LTR	-0.23644	0.38607	-0.42539	-0.271073	0.0851937	0.11355	0.0784203	0.27658	0.1514	0.1514	0.1514	0.27658
trex92007	Ala	CGC	ATHILA6A	Gypsy	LTR	-0.244909	-0.428487	-0.0871389	-0.301228	0.0742794	0.0760412	0.730987	0.224474	0.152082	0.152082	0.730987	0.299298
trex95513	Asn	GTT	ATCOPIA28	Copia	LTR	-0.0500317	0.487741	-0.293937	0.247206	0.719387	0.0400428	0.236446	0.322677	0.719387	0.160171	0.430236	0.430236
trex15058	Lys	TTT	ATCOPIA89	Copia	LTR	-0.140205	-0.487668	-0.217257	0.172255	0.311925	0.0400771	0.3865	0.494299	0.494299	0.160308	0.494299	0.494299
trex24651	Pro	CGG	ATCOPIA62	Copia	LTR	0.109263	-0.3225	0.485459	0.0111924	0.431582	0.191814	0.0411245	0.964843	0.575442	0.383629	0.164498	0.964843
trex12192	Asp	GTC	VANDAL7	MuDR	DNA	-0.112799	0.485004	0.0273428	-0.048359	0.416736	0.0413426	0.914236	0.848877	0.833471	0.165371	0.914236	0.914236
trex47575	Leu	TAG	Unassigned	Unassigned	Unassigned	0.276873	0.151767	0.342827	0.218733	0.0426833	0.547728	0.163708	0.383203	0.170733	0.547728	0.327416	0.510937
trex8107	Ser;Ser	TGA;CGA	ATCOPIA12	Copia	LTR	0.0189641	0.480413	-0.387198	0.019222	0.891736	0.0435955	0.112409	0.939655	0.939655	0.174382	0.224818	0.939655
trex2413	Phe	GAA	ATCOPIA28	Copia	LTR	-0.0193494	0.479696	-0.230917	-0.0147171	0.889549	0.0439553	0.356575	0.953781	0.953781	0.175821	0.71315	0.953781
trex140877	Tyr	GTA	ATCOPIA8A	Copia	LTR	0.233878	0.444427	0.267263	0.211262	0.088732	0.0646285	0.283652	0.400057	0.177464	0.177464	0.378202	0.400057
trex12096	Asp	GTC	HELITRONY3	Helitron	RC	0.0477711	0.477794	-0.067354	-0.0989223	0.731578	0.0449215	0.79059	0.696151	0.79059	0.179686	0.79059	0.79059
trex324286	Tyr	GTA	ATGP8	Gypsy	LTR	0.0698085	0.411968	0.0370373	-0.408429	0.615952	0.0893656	0.883997	0.0924272	0.82127	0.184854	0.883997	0.184854
trex20576	Gln	CTG	ATCOPIA63	Copia	LTR	-0.0707132	-0.474344	0.297503	0.0187549	0.611375	0.046715	0.230539	0.941119	0.815166	0.18686	0.461079	0.941119
trex120230	Glu	TTC	ATCOPIA63	Copia	LTR	-0.0811015	0.193299	-0.241742	-0.472785	0.559901	0.442181	0.333829	0.0475429	0.559901	0.559901	0.559901	0.190172
trex235502	Leu	TAG	ATREP10D	Helitron	RC	0.258601	0.152567	0.253236	0.405277	0.0590111	0.545595	0.310626	0.0952175	0.190435	0.545595	0.414168	0.190435
trex62771	Gln	CTG	ATCOPIA8B	Copia	LTR	0.119205	-0.382056	0.467837	0.0981826	0.390592	0.117677	0.0502449	0.698321	0.52079	0.235354	0.20098	0.698321
trex12874	Tyr	GTA	HELITRONY3	Helitron	RC	0.0376448	0.39635	-0.451256	0.109564	0.786964	0.10345	0.0601503	0.665178	0.786964	0.206901	0.206901	0.786964
trex14299	Leu	TAG	VANDAL7	MuDR	DNA	-0.266016	-0.0683377	-0.0219498	-0.327975	0.0518641	0.787597	0.931109	0.18395	0.207457	0.931109	0.931109	0.3679
trex15669	Ser	AGA	ATLANTYS1	Gypsy	LTR	0.106784	0.334311	-0.252415	-0.463179	0.442166	0.175119	0.312251	0.0528932	0.442166	0.350238	0.416334	0.211573
trex20349	Pro	TGG	ATCOPIA62	Copia	LTR	-0.0033873	-0.39067	0.42104	-0.128952	0.980606	0.108947	0.0818536	0.610082	0.980606	0.217894	0.217894	0.813442
trex14432	Leu	TAG	ATCOPIA4	Copia	LTR	-0.241548	-0.390529	-0.240831	-0.102709	0.0784701	0.109086	0.335709	0.685074	0.218173	0.218173	0.447612	0.685074
trex16687	Leu;Leu;Leu	TAG;CAG;AAG	ATGP2	Gypsy	LTR	0.0566939	0.460185	-0.167229	0.0519715	0.683867	0.0546499	0.507168	0.837725	0.837725	0.2186	0.837725	0.837725
trex22227	Gln	CTG	ATCOPIA63	Copia	LTR	-0.0367827	-0.46011	0.230033	0.0433296	0.791733	0.0546945	0.35847	0.864449	0.864449	0.218778	0.71694	0.864449
trex137706	Ser	AGA	ATCOPIA12	Copia	LTR	-0.261379	-0.222115	-0.141125	0.294492	0.0562458	0.375702	0.576459	0.23552	0.224983	0.500936	0.576459	0.47104
trex6226	Gly;Gly	GCC;ACC	ATCOPIA89	Copia	LTR	0.217851	0.419317	-0.148502	0.290878	0.113539	0.0832434	0.556475	0.241586	0.227079	0.227079	0.556475	0.322115
trex2402	Phe	GAA	ATCOPIA28	Copia	LTR	-0.188527	0.346739	-0.408874	-0.191326	0.172175	0.15864	0.0920381	0.446943	0.229567	0.229567	0.229567	0.446943
trex23517	Asp	GTC	VANDAL7	MuDR	DNA	-0.259833	-0.168946	-0.0812499	-0.174834	0.057771	0.502755	0.748592	0.487756	0.231084	0.67034	0.748592	0.67034
trex532916	His	GTG	VANDAL7	MuDR	DNA	0.127344	-0.0338819	0.0619309	0.454864	0.358811	0.893825	0.807137	0.0578802	0.717622	0.893825	0.893825	0.231521
trex14964	Ser	CGA	Unassigned	Unassigned	Unassigned	-0.216533	-0.426471	-0.0164065	-0.139027	0.115793	0.0775837	0.948482	0.582195	0.231587	0.231587	0.948482	0.77626
trex15679	Ser	AGA	ATCOPIA12	Copia	LTR	-0.259577	-0.224913	-0.0241287	0.0615882	0.0580275	0.369563	0.924288	0.808185	0.23211	0.739125	0.924288	0.924288
trex9622	Cys	GCA	ATMU10	MuDR	DNA	-0.259392	-0.214233	0.174424	-0.269774	0.0582121	0.393306	0.488795	0.278978	0.232849	0.488795	0.488795	0.488795
trex13321	Ala;Ala	TGC;CGC	VANDAL7	MuDR	DNA	-0.0684616	-0.0330049	-0.130167	-0.453481	0.622794	0.896559	0.60669	0.0587427	0.830392	0.896559	0.830392	0.234971
trex14189	Leu	TAG	ATHILA6A	Gypsy	LTR	-0.0684141	0.0916926	-0.449762	0.212994	0.623036	0.717461	0.0611095	0.396112	0.717461	0.717461	0.244438	0.717461
trex273055	Cys	GCA	ATCOPIA12	Copia	LTR	-0.0711845	0.374949	-0.394059	-0.247509	0.608996	0.125242	0.105643	0.322064	0.608996	0.250484	0.250484	0.429419
trex30842	Ser	AGA	ATCOPIA12	Copia	LTR	-0.214072	0.322875	-0.354173	-0.149307	0.120096	0.19127	0.149306	0.554312	0.255026	0.255026	0.255026	0.554312
trex18010	Glu	CTC	ATCOPIA75	Copia	LTR	-0.01373	0.388146	-0.371057	-0.299116	0.921505	0.111456	0.129528	0.2279	0.921505	0.259055	0.259055	0.303866
trex10967	Pro;Pro	TGG;CGG	ATCOPIA62	Copia	LTR	-0.0238233	-0.443002	0.356989	-0.00455868	0.864229	0.065593	0.145871	0.985677	0.985677	0.262372	0.291742	0.985677
trex125380	Ser	AGA	ATCOPIA75	Copia	LTR	-0.214435	-0.321702	0.316126	-0.0335592	0.119454	0.192979	0.201249	0.894831	0.268332	0.268332	0.268332	0.894831
trex242044	Gln	CTG	TSCL	TSCL	LINE?	-0.189338	-0.118432	-0.438639	6.99e-05	0.170304	0.639752	0.0686141	0.99978	0.340607	0.853003	0.274456	0.99978
trex12879	Tyr	GTA	HELITRONY3	Helitron	RC	0.0325791	0.432153	-0.363971	0.114572	0.815088	0.0732937	0.137591	0.650774	0.815088	0.275182	0.275182	0.815088
trex34111	Gly	GCC	ATCOPIA1	Copia	LTR	-0.0897184	-0.436674	-0.0404479	0.0822731	0.518817	0.0700077	0.873393	0.745524	0.873393	0.280031	0.873393	0.873393
trex14432	Leu	TAG	VANDAL7	MuDR	DNA	-0.0374327	-0.435627	0.258046	0.29777	0.788137	0.0707593	0.301209	0.230102	0.788137	0.283037	0.401613	0.401613
trex8106	Ser;Ser	TGA;CGA	ATCOPIA62	Copia	LTR	-0.0873075	-0.433908	0.303281	-0.0498026	0.530158	0.0720051	0.221175	0.844417	0.706878	0.28802	0.442349	0.844417
trex168134	Lys	CTT	HELITRONY3	Helitron	RC	-0.14403	-0.275912	-0.403347	0.327036	0.298775	0.267757	0.0969565	0.185283	0.298775	0.298775	0.298775	0.298775
trex9044	Tyr	GTA	ATIS112A	Harbinger	DNA	-0.223596	-0.179381	-0.30091	-0.30777	0.104101	0.476327	0.224988	0.214072	0.299984	0.476327	0.299984	0.299984
trex99702	Gly	GCC	ATCOPIA12	Copia	LTR	-0.185824	0.405288	-0.263118	-0.258421	0.178522	0.0952082	0.291468	0.300483	0.300483	0.300483	0.300483	0.300483
trex19477	Cys	GCA	VANDAL7	MuDR	DNA	-0.197748	-0.364265	-0.209018	0.00823773	0.151761	0.137249	0.405195	0.97412	0.303523	0.303523	0.54026	0.97412
trex159151	Leu	TAG	VANDAL7	MuDR	DNA	-0.243001	-0.239526	-0.0563524	-0.137757	0.0766357	0.338416	0.82424	0.585681	0.306543	0.676832	0.82424	0.780908
trex10967	Pro;Pro	TGG;CGG	ATCOPIA66	Copia	LTR	0.0767039	-0.10434	0.427314	0.0987048	0.581441	0.68032	0.0769356	0.696789	0.696789	0.696789	0.307742	0.696789
trex8051	Asn	GTT	ATCOPIA13	Copia	LTR	-0.210393	-0.126672	-0.349957	-0.163784	0.126751	0.616466	0.154551	0.51608	0.309103	0.616466	0.309103	0.616466
trex130354	Gly	GCC	ATCOPIA75	Copia	LTR	-0.196169	0.239563	-0.248995	-0.422891	0.155124	0.338338	0.319073	0.0803792	0.310247	0.338338	0.338338	0.310247
trex8106	Ser;Ser	TGA;CGA	ATCOPIA12	Copia	LTR	-0.0350408	0.426285	-0.281639	-0.197398	0.80139	0.0777268	0.257543	0.432374	0.80139	0.310907	0.515086	0.576498
trex135370	Leu	CAA	VANDAL7	MuDR	DNA	0.0112644	-0.0869112	-0.423441	-0.0219463	0.935568	0.731666	0.0799454	0.93112	0.935568	0.935568	0.319781	0.935568
trex3880	Glu	CTC	ATCOPIA46	Copia	LTR	0.239191	0.156328	0.11301	0.138004	0.0815184	0.535615	0.655255	0.585002	0.326074	0.655255	0.655255	0.655255
trex23517	Asp	GTC	ATCOPIA75	Copia	LTR	0.238389	0.241035	0.209468	-0.0424397	0.0825764	0.335289	0.404162	0.867209	0.330306	0.538883	0.538883	0.867209
trex5977	Ala;Ala	TGC;AGC	VANDAL7	MuDR	DNA	0.0406317	0.118505	-0.420095	-0.164336	0.770505	0.639545	0.0826133	0.514648	0.770505	0.770505	0.330453	0.770505
trex42418	Ala	AGC	ATHILA6A	Gypsy	LTR	0.0267687	0.341011	-0.383872	-0.191031	0.847632	0.166098	0.115797	0.447657	0.847632	0.332195	0.332195	0.596877
trex256093	Cys	GCA	ATCOPIA12	Copia	LTR	-0.237974	-0.218388	-0.0182041	-0.139164	0.0831279	0.383971	0.942845	0.58182	0.332512	0.767942	0.942845	0.77576
trex13298	Ala;Ala	TGC;CGC	ATREP3	Helitron	RC	-0.142462	-0.392278	0.327258	-0.242072	0.304121	0.107371	0.184966	0.33315	0.33315	0.33315	0.33315	0.33315
trex35833	Pro	CGG	ATCOPIA66	Copia	LTR	-0.188813	-0.357136	0.115172	-0.217346	0.171514	0.145693	0.649057	0.386301	0.343028	0.343028	0.649057	0.515067
trex178241	Asp	GTC	ATHILA6A	Gypsy	LTR	0.147799	-0.152689	0.415455	0.216045	0.286173	0.545272	0.0864208	0.389221	0.518961	0.545272	0.345683	0.518961
trex275188	Cys	GCA	ATCOPIA8A	Copia	LTR	-0.00597368	0.415006	-0.280395	-0.307227	0.965805	0.086796	0.259741	0.214922	0.965805	0.346321	0.346321	0.346321
trex620358	Trp	CCA	ATSINE2A	ATSINE2A	SINE	0.0217304	0.332603	-0.414744	-0.14494	0.876059	0.177471	0.0870151	0.566085	0.876059	0.354942	0.34806	0.75478
trex133633	Ser	AGA	ATCOPIA12	Copia	LTR	-0.186238	0.293126	-0.189158	-0.278983	0.177539	0.237801	0.452208	0.262248	0.349664	0.349664	0.452208	0.349664
trex8003	Leu	TAG	ATLANTYS1	Gypsy	LTR	0.0891659	0.413138	-0.258129	-0.0942942	0.521405	0.0883695	0.301048	0.709769	0.695207	0.353478	0.602096	0.709769
trex272765	His	GTG	ATCOPIA1	Copia	LTR	-0.0873043	0.412142	-0.227077	-0.27966	0.530173	0.0892167	0.364852	0.261043	0.530173	0.356867	0.486469	0.486469
trex42418	Ala	AGC	VANDAL7	MuDR	DNA	0.0667225	-0.136602	-0.410328	-0.00442881	0.631675	0.588859	0.0907753	0.986085	0.842234	0.842234	0.363101	0.986085
trex5987	Ala;Ala	TGC;AGC	VANDAL7	MuDR	DNA	-0.0838746	-0.0192541	-0.329575	-0.368791	0.546514	0.939554	0.181692	0.132069	0.728685	0.939554	0.363385	0.363385
trex20576	Gln	CTG	HELITRONY1E	Helitron	RC	0.0795732	-0.409628	0.276007	0.193026	0.567344	0.0913813	0.267586	0.442839	0.567344	0.365525	0.535171	0.567344
trex141757	Glu	CTC	ATCOPIA89	Copia	LTR	-0.174391	-0.407693	0.105042	-0.107636	0.207232	0.0930731	0.678279	0.670752	0.414463	0.372292	0.678279	0.678279
trex620358	Trp	CCA	ATCOPIA12	Copia	LTR	0.228559	-0.17974	0.212042	0.0664805	0.096444	0.475429	0.398277	0.793249	0.385776	0.633906	0.633906	0.793249
trex148244	Ser	AGA	ATCOPIA75	Copia	LTR	-0.219511	-0.284678	-0.264189	0.146633	0.110747	0.252222	0.289435	0.561508	0.385914	0.385914	0.385914	0.561508
trex34111	Gly	GCC	ATHILA6A	Gypsy	LTR	-0.136089	-0.0814423	-0.332729	-0.32119	0.326485	0.748015	0.177297	0.193729	0.435314	0.748015	0.387459	0.387459
trex10323	Val	CAC	ATGP8	Gypsy	LTR	-0.0747321	0.320162	-0.3832	-0.0178429	0.59122	0.19524	0.11649	0.943978	0.788294	0.39048	0.39048	0.943978
trex59230	Ala	AGC	ATREP3	Helitron	RC	0.227611	0.157861	0.0896317	-0.0374111	0.0978719	0.531572	0.723573	0.882834	0.391488	0.882834	0.882834	0.882834
trex8107	Ser;Ser	TGA;CGA	ATCOPIA62	Copia	LTR	-0.126592	-0.401638	0.165837	-0.168054	0.36168	0.0985142	0.510762	0.505046	0.510762	0.394057	0.510762	0.510762
trex36001	Leu	TAG	VANDAL7	MuDR	DNA	-0.226733	-0.117496	0.0363546	-0.223534	0.0992082	0.642418	0.886122	0.372581	0.396833	0.856557	0.886122	0.745162
trex169836	Thr	CGT	ATREP11	Helitron	RC	-0.2252	-0.196113	-0.198708	-0.0171428	0.101577	0.435437	0.429263	0.946173	0.406307	0.580582	0.580582	0.946173
trex13293	Ala;Ala	TGC;CGC	VANDAL7	MuDR	DNA	-0.103032	-0.0545787	0.0735198	-0.397521	0.458457	0.829694	0.771879	0.102343	0.829694	0.829694	0.829694	0.409371
trex521	Ala	AGC	ATCOPIA4	Copia	LTR	-0.0652817	-0.154892	-0.362538	0.313595	0.639072	0.539416	0.139263	0.205078	0.639072	0.639072	0.410156	0.410156
trex10724	Gly	GCC	ATCOPIA23	Copia	LTR	-0.174891	-0.0198449	-0.385783	-0.0172406	0.205912	0.937703	0.113842	0.945866	0.411823	0.945866	0.411823	0.945866
trex15577	Tyr	GTA	ATMU10	MuDR	DNA	-0.21704	-0.1001	-0.253413	-0.260684	0.114923	0.692699	0.310276	0.296119	0.413701	0.692699	0.413701	0.413701
trex29330	Gly	TCC	Unassigned	Unassigned	Unassigned	0.0281956	-0.312421	-0.391658	-0.00708934	0.839614	0.206871	0.107976	0.977727	0.977727	0.413742	0.413742	0.977727
trex12091	Asp	GTC	ATCOPIA1	Copia	LTR	-0.17395	0.196091	-0.00885697	-0.322674	0.208403	0.435488	0.972176	0.191562	0.416806	0.58065	0.972176	0.416806
trex141757	Glu	CTC	ATCOPIA46	Copia	LTR	0.105262	-0.309878	0.316385	-0.0108373	0.448737	0.210787	0.20086	0.965958	0.598316	0.421575	0.421575	0.965958
trex103523	Gln	CTG	ATCOPIA4	Copia	LTR	-0.0306063	-0.185876	0.389134	-0.189104	0.826106	0.460232	0.11047	0.452337	0.826106	0.613643	0.441878	0.613643
trex7056	Gly	GCC	ATCOPIA75	Copia	LTR	-0.133668	0.339118	-0.246208	-0.0533912	0.335244	0.168614	0.324697	0.83335	0.446992	0.446992	0.446992	0.83335
trex36036	Leu	TAG	ATCOPIA95	Copia	LTR	-0.191038	-0.300945	0.0182404	-0.136792	0.166428	0.224931	0.942731	0.588334	0.449861	0.449861	0.942731	0.784446
trex315	Ser	AGA	ATCOPIA8B	Copia	LTR	-0.0347352	-0.383372	0.238016	-0.0360645	0.803087	0.116312	0.341561	0.887025	0.887025	0.465248	0.683122	0.887025
trex62244	Cys	GCA	ATCOPIA12	Copia	LTR	-0.158222	0.230044	-0.115989	-0.355809	0.253162	0.358447	0.646719	0.147303	0.47793	0.47793	0.646719	0.47793
trex54774	Ser	AGA	ATCOPIA12	Copia	LTR	-0.162665	-0.140338	0.162741	0.335336	0.239909	0.578608	0.518792	0.173719	0.479818	0.578608	0.578608	0.479818
trex35125	Tyr	GTA	ATDNA1T9A	MuDR	DNA	-0.0344759	0.293663	-0.0982153	0.291634	0.804529	0.236902	0.698225	0.240309	0.804529	0.480618	0.804529	0.480618
trex13320	Ala;Ala	TGC;CGC	VANDAL7	MuDR	DNA	0.126024	0.325746	-0.249617	-0.10607	0.363858	0.187125	0.317826	0.675294	0.485144	0.485144	0.485144	0.675294
trex132327	Tyr	GTA	ATGP8	Gypsy	LTR	0.188594	-0.224621	0.237685	0.117192	0.172019	0.3702	0.342252	0.643286	0.4936	0.4936	0.4936	0.643286
trex5915	Ala;Ala	TGC;AGC	VANDAL7	MuDR	DNA	0.016609	-0.113702	-0.376523	-0.0401858	0.905114	0.653268	0.123538	0.874207	0.905114	0.905114	0.494152	0.905114
trex14297	Leu	TAG	VANDAL7	MuDR	DNA	-0.210951	-0.0716133	-0.131545	-0.148531	0.125725	0.777652	0.602854	0.556396	0.5029	0.777652	0.777652	0.777652
trex13992	Pro	CGG	ATCOPIA66	Copia	LTR	-0.0970847	-0.198372	0.244664	-0.164298	0.484938	0.43006	0.327837	0.514745	0.514745	0.514745	0.514745	0.514745
trex10323	Val	CAC	ATMU10	MuDR	DNA	-0.208918	0.242476	-0.177411	-0.113587	0.129497	0.332317	0.481263	0.653597	0.51799	0.641684	0.641684	0.653597
trex110651	Leu	TAG	VANDAL7	MuDR	DNA	-0.0927736	-0.37065	0.118678	0.140866	0.504623	0.129982	0.639053	0.577166	0.639053	0.519927	0.639053	0.639053
trex103959	Tyr	GTA	ATCOPIA62	Copia	LTR	-0.208473	0.202839	0.0790842	-0.124705	0.130333	0.419531	0.755096	0.621994	0.521331	0.755096	0.755096	0.755096
trex10323	Val	CAC	ATHILA6A	Gypsy	LTR	-0.0866045	-0.283443	-0.215007	-0.260139	0.533488	0.254376	0.391558	0.297167	0.533488	0.522077	0.522077	0.522077
trex15057	Lys	TTT	ATCOPIA89	Copia	LTR	-0.0372556	-0.325501	0.279632	-0.120226	0.789116	0.187476	0.261093	0.634654	0.789116	0.522187	0.522187	0.789116
trex135370	Leu	CAA	ATCOPIA7	Copia	LTR	0.118556	-0.117769	0.310264	0.262117	0.393195	0.641641	0.21019	0.293376	0.52426	0.641641	0.52426	0.52426
trex9798	Asn	GTT	ATHILA6A	Gypsy	LTR	0.106869	0.151662	-0.121836	0.369525	0.441802	0.548009	0.630091	0.131241	0.630091	0.630091	0.630091	0.524966
trex12291	Thr	CGT	ATHILA6A	Gypsy	LTR	0.141276	-0.0838791	0.369404	-0.017834	0.308205	0.740717	0.131378	0.944006	0.616411	0.944006	0.525513	0.944006
trex10724	Gly	GCC	ATCOPIA77	Copia	LTR	-0.0859218	0.278803	-0.169486	-0.260802	0.536731	0.26257	0.501369	0.295893	0.536731	0.536731	0.536731	0.536731
trex24651	Pro	CGG	ATCOPIA66	Copia	LTR	-0.187274	-0.20931	-0.00397503	-0.261934	0.175097	0.404525	0.987511	0.293725	0.539367	0.539367	0.987511	0.539367
trex23788	Tyr	GTA	ATCOPIA62	Copia	LTR	-0.117566	0.350722	-0.206731	-0.0882134	0.397187	0.153591	0.410469	0.727788	0.547293	0.547293	0.547293	0.727788
trex19296	Pro	AGG	ATCOPIA62	Copia	LTR	-0.0940898	-0.0958134	0.313503	-0.272458	0.49857	0.705289	0.205218	0.274035	0.66476	0.705289	0.548071	0.548071
trex60756	Trp	CCA	ATSINE2A	ATSINE2A	SINE	-0.0930395	-0.364246	0.248434	0.1354	0.503397	0.137272	0.320199	0.592172	0.592172	0.549087	0.592172	0.592172
trex10255	Pro	CGG	ATHILA6A	Gypsy	LTR	0.115646	0.144886	0.205714	-0.229714	0.404994	0.566232	0.412827	0.359156	0.550436	0.566232	0.550436	0.550436
trex3879	Glu	CTC	ATCOPIA46	Copia	LTR	0.203717	-0.185464	0.271187	0.146346	0.139535	0.461246	0.276369	0.562282	0.552739	0.562282	0.552739	0.562282
trex168134	Lys	CTT	ATDNA1T9A	MuDR	DNA	-0.00100894	0.278582	0.176903	-0.269838	0.994223	0.262963	0.48254	0.278859	0.994223	0.557719	0.643387	0.557719
trex34111	Gly	GCC	ATCOPIA77	Copia	LTR	-0.100198	0.200563	-0.262199	-0.146297	0.470977	0.424877	0.29322	0.562415	0.562415	0.562415	0.562415	0.562415
trex19795	Leu	CAA	ATCOPIA7	Copia	LTR	0.0455938	-0.263713	0.125273	0.295377	0.743384	0.290339	0.620394	0.23405	0.743384	0.580678	0.743384	0.580678
trex76172	Thr;Lys;Cys;Asn	TGT;TTT;GCA;GTT	VANDAL7	MuDR	DNA	-0.17796	-0.160299	0.250556	-0.138288	0.197941	0.525171	0.315947	0.584223	0.584223	0.584223	0.584223	0.584223
trex5942	Ala;Ala	TGC;AGC	VANDAL7	MuDR	DNA	0.141545	0.194775	-0.225742	-0.0236166	0.307276	0.438638	0.367752	0.925891	0.58485	0.58485	0.58485	0.925891
trex22227	Gln	CTG	ATHILA6A	Gypsy	LTR	0.0772843	0.310717	-0.262324	0.00158299	0.578577	0.20949	0.292981	0.995026	0.771436	0.585962	0.585962	0.995026
trex12096	Asp	GTC	ATLANTYS1	Gypsy	LTR	0.0428543	0.35313	-0.0814529	-0.211274	0.758321	0.150592	0.747983	0.400028	0.758321	0.602368	0.758321	0.758321
trex14298	Leu	TAG	VANDAL7	MuDR	DNA	-0.198293	-0.230723	0.123087	-0.0890705	0.150613	0.35699	0.626556	0.72524	0.602451	0.71398	0.72524	0.72524
trex15056	Lys	TTT	ATCOPIA89	Copia	LTR	-0.0866491	-0.298179	0.136072	-0.131471	0.533276	0.229432	0.59032	0.603059	0.603059	0.603059	0.603059	0.603059
trex22682	Pro;Pro;Pro	TGG;CGG;AGG	ATHILA6A	Gypsy	LTR	-0.0416211	-0.192477	-0.184423	0.222995	0.765074	0.444163	0.463811	0.373765	0.765074	0.618414	0.618414	0.618414
trex11193	Glu	CTC	ATCOPIA89	Copia	LTR	-0.124585	-0.348356	0.183005	-0.0771094	0.369404	0.156576	0.467313	0.761041	0.623083	0.623083	0.623083	0.761041
trex47575	Leu	TAG	ATCOPIA1	Copia	LTR	0.0821141	0.330002	-0.0214034	0.252506	0.554995	0.181093	0.93282	0.31207	0.739993	0.62414	0.93282	0.62414
trex70299	Ala;Ala	TGC;AGC	ATHILA6A	Gypsy	LTR	-0.0703545	0.122744	0.14825	-0.239174	0.613188	0.627524	0.557151	0.339146	0.627524	0.627524	0.627524	0.627524
trex4612	Lys	TTT	ATHILA6A	Gypsy	LTR	-0.15867	-0.04112	-0.250189	-0.0709368	0.251806	0.871305	0.316681	0.779704	0.633361	0.871305	0.633361	0.871305
trex19296	Pro	AGG	ATCOPIA66	Copia	LTR	0.0650685	-0.158291	0.189456	0.137856	0.64017	0.530439	0.451481	0.585409	0.64017	0.64017	0.64017	0.64017
trex12091	Asp	GTC	ATLANTYS1	Gypsy	LTR	-0.122056	-0.307459	0.167889	0.115715	0.379277	0.214558	0.50547	0.647503	0.647503	0.647503	0.647503	0.647503
trex125419	Ala	AGC	VANDAL7	MuDR	DNA	0.0954441	-0.083614	0.223986	-0.30649	0.492381	0.74151	0.371591	0.216083	0.656508	0.74151	0.656508	0.656508
trex13776	Glu	TTC	VANDAL7	MuDR	DNA	0.0608887	0.220711	-0.125311	0.187106	0.661839	0.378807	0.620289	0.457218	0.661839	0.661839	0.661839	0.661839
trex14199	Leu	TAG	ATHILA6A	Gypsy	LTR	0.0861858	-0.106817	0.15898	0.318794	0.535475	0.673126	0.52863	0.197263	0.673126	0.673126	0.673126	0.673126
trex14295	Leu	TAG	VANDAL7	MuDR	DNA	-0.189403	-0.221818	-0.0745915	0.0118525	0.170156	0.376358	0.768639	0.962771	0.680622	0.752717	0.962771	0.962771
trex5986	Ala;Ala	TGC;AGC	VANDAL7	MuDR	DNA	0.0142753	0.0400492	-0.183363	-0.337575	0.918398	0.874632	0.466427	0.170684	0.918398	0.918398	0.918398	0.682736
trex6866	His	GTG	ATCOPIA1	Copia	LTR	-0.0967731	0.102149	-0.328913	-0.132624	0.486347	0.686708	0.182624	0.599856	0.686708	0.686708	0.686708	0.686708
trex235502	Leu	TAG	ATHILA6A	Gypsy	LTR	-0.134649	-0.125267	-0.236929	-0.0493773	0.331676	0.620411	0.343835	0.845731	0.687671	0.827214	0.687671	0.845731
trex103523	Gln	CTG	ATCOPIA8B	Copia	LTR	-0.0222842	-0.330228	0.234997	-0.0738816	0.872926	0.180777	0.347902	0.770785	0.872926	0.695803	0.695803	0.872926
trex14964	Ser	CGA	ATCOPIA36	Copia	LTR	-0.0817172	-0.0987902	-0.229879	0.0999879	0.556915	0.696538	0.358802	0.693028	0.696538	0.696538	0.696538	0.696538
trex140877	Tyr	GTA	ATMU10	MuDR	DNA	-0.1166	-0.334619	0.0328549	0.125821	0.401103	0.174698	0.897026	0.618853	0.802206	0.698791	0.897026	0.825138
trex133430	Lys	TTT	ATCOPIA89	Copia	LTR	-0.0487506	-0.334423	0.0456704	-0.160305	0.726288	0.174966	0.857195	0.525154	0.857195	0.699866	0.857195	0.857195
trex9622	Cys	GCA	ATCOPIA13	Copia	LTR	-0.0528389	0.202556	-0.132287	-0.128335	0.704343	0.420193	0.600791	0.611806	0.704343	0.704343	0.704343	0.704343
trex11193	Glu	CTC	ATCOPIA46	Copia	LTR	0.0871534	-0.200886	0.289142	-0.0618162	0.530887	0.424118	0.244535	0.807488	0.707849	0.707849	0.707849	0.807488
trex78696	Leu	TAG	ATHILA6A	Gypsy	LTR	0.0664469	-0.104988	0.0743205	0.331971	0.633087	0.678437	0.769458	0.178347	0.769458	0.769458	0.769458	0.713389
trex130354	Gly	GCC	ATCOPIA89	Copia	LTR	-0.0696739	-0.0918728	-0.13396	-0.326049	0.616635	0.716927	0.596152	0.186692	0.716927	0.716927	0.716927	0.716927
trex46580	Tyr;Glu	GTA;TTC	ATCOPIA1	Copia	LTR	-0.0109665	0.330607	-0.0673734	-0.0255038	0.937269	0.180246	0.790531	0.919986	0.937269	0.720983	0.937269	0.937269
trex48323	Ala	AGC	ATCOPIA77	Copia	LTR	0.00721074	0.228543	0.093331	-0.27366	0.958729	0.36168	0.712613	0.27184	0.958729	0.72336	0.950151	0.72336
trex125	Tyr	GTA	ATMU10	MuDR	DNA	-0.12607	-0.105089	-0.31172	-0.0445513	0.36368	0.678143	0.207945	0.860662	0.72736	0.860662	0.72736	0.860662
trex12096	Asp	GTC	ATCOPIA1	Copia	LTR	-0.0555458	-0.329463	0.188113	0.0721356	0.689942	0.18185	0.454755	0.77607	0.77607	0.727399	0.77607	0.77607
trex13322	Ala;Ala	TGC;CGC	VANDAL7	MuDR	DNA	-0.0911853	-0.0771482	-0.116435	-0.32916	0.511977	0.760924	0.645447	0.182276	0.760924	0.760924	0.760924	0.729103
trex40310	Gly	GCC	ATCOPIA77	Copia	LTR	0.0324761	0.32804	-0.197901	0.0586516	0.815663	0.183857	0.431176	0.817181	0.817181	0.735427	0.817181	0.817181
trex46937	Tyr	GTA	ATCOPIA89	Copia	LTR	-0.0378115	-0.224762	0.0959154	-0.290898	0.786043	0.369893	0.704989	0.241553	0.786043	0.739785	0.786043	0.739785
trex188775	Asp	GTC	ATCOPIA28	Copia	LTR	0.0771732	0.326247	0.0423927	-0.015579	0.579125	0.186408	0.867355	0.951077	0.951077	0.745631	0.951077	0.951077
trex19795	Leu	CAA	VANDAL7	MuDR	DNA	0.0441003	-0.102602	-0.218238	-0.0922169	0.751516	0.685385	0.384306	0.715909	0.751516	0.751516	0.751516	0.751516
trex12091	Asp	GTC	HELITRONY3	Helitron	RC	-0.00133861	-0.118921	0.219955	0.272958	0.992335	0.638361	0.380482	0.273121	0.992335	0.851148	0.760965	0.760965
trex121	Tyr	GTA	ATMU10	MuDR	DNA	0.0859724	-0.0733511	-0.103675	0.159362	0.53649	0.77239	0.682258	0.527626	0.77239	0.77239	0.77239	0.77239
trex126	Tyr	GTA	ATMU10	MuDR	DNA	-0.11356	-0.0712353	-0.128553	-0.139513	0.413575	0.778798	0.611197	0.580864	0.778798	0.778798	0.778798	0.778798
trex7330	Pro	TGG	ATCOPIA66	Copia	LTR	-0.00348907	-0.197353	0.320395	-0.0721321	0.980024	0.432481	0.194898	0.77608	0.980024	0.864961	0.779591	0.980024
trex93318	Glu	TTC	VANDAL7	MuDR	DNA	0.0369095	-0.189087	0.0748807	0.231547	0.791031	0.45238	0.767766	0.355228	0.791031	0.791031	0.791031	0.791031
trex3878	Glu	CTC	ATCOPIA89	Copia	LTR	-0.0343902	-0.235082	0.152266	0.134899	0.805005	0.347721	0.546397	0.593555	0.805005	0.791407	0.791407	0.791407
trex103959	Tyr	GTA	ATHILA6A	Gypsy	LTR	-0.0846024	-0.139105	-0.113391	-0.0660145	0.543026	0.581983	0.654161	0.794669	0.794669	0.794669	0.794669	0.794669
trex5915	Ala;Ala	TGC;AGC	ATHILA6A	Gypsy	LTR	0.0621634	0.064478	-0.114214	-0.166406	0.6552	0.799355	0.651801	0.509291	0.799355	0.799355	0.799355	0.799355
trex125419	Ala	AGC	ATHILA6A	Gypsy	LTR	0.120379	-0.131535	0.0122383	0.193654	0.385908	0.602882	0.96156	0.441328	0.803843	0.803843	0.96156	0.803843
trex516416	Gln	CTG	TSCL	TSCL	LINE?	-0.109557	0.126916	-0.272399	-0.0242524	0.430336	0.615781	0.274144	0.923901	0.821041	0.821041	0.821041	0.923901
trex14983	Ser	CGA	ATCOPIA89	Copia	LTR	0.0282061	-0.239632	0.204097	0.0509355	0.839556	0.338194	0.416591	0.840921	0.840921	0.833183	0.833183	0.840921
trex14193	Leu	TAG	ATHILA6A	Gypsy	LTR	0.0815892	0.0533016	0.0782115	0.232267	0.557536	0.833626	0.757722	0.353691	0.833626	0.833626	0.833626	0.833626
trex7740	Arg	TCT	ATHILA0_I	Gypsy	LTR	-0.105879	-0.179979	0.118734	-0.050287	0.446066	0.474834	0.638893	0.842922	0.842922	0.842922	0.842922	0.842922
trex10232	Gln	CTG	ATHILA6A	Gypsy	LTR	0.0264255	0.106496	-0.154883	-0.253615	0.849563	0.674058	0.53944	0.309879	0.849563	0.849563	0.849563	0.849563
trex3879	Glu	CTC	ATCOPIA89	Copia	LTR	-0.0641622	-0.152301	0.242437	-0.00727013	0.644844	0.546305	0.332397	0.977159	0.859792	0.859792	0.859792	0.977159
trex5963	Ala;Ala	TGC;AGC	VANDAL7	MuDR	DNA	0.0496288	0.0446839	-0.277991	-0.102638	0.721554	0.860251	0.264019	0.68528	0.860251	0.860251	0.860251	0.860251
trex3698	Asp	GTC	ATCOPIA28	Copia	LTR	-0.0265981	-0.0983832	0.104592	-0.0435776	0.848592	0.697733	0.679588	0.86368	0.86368	0.86368	0.86368	0.86368
trex70299	Ala;Ala	TGC;AGC	ATCOPIA8B	Copia	LTR	-0.122196	0.0923022	-0.133698	0.0391812	0.378725	0.715656	0.59688	0.877329	0.877329	0.877329	0.877329	0.877329
trex3878	Glu	CTC	ATCOPIA46	Copia	LTR	-0.0212508	-0.240217	0.0732698	-0.0730394	0.878773	0.33698	0.772636	0.773333	0.878773	0.878773	0.878773	0.878773
trex10968	Pro;Pro	TGG;CGG	ATCOPIA66	Copia	LTR	-0.0964592	-0.0529838	0.0281777	-0.18162	0.487768	0.834605	0.911627	0.470748	0.911627	0.911627	0.911627	0.911627
trex128	Tyr	GTA	ATMU10	MuDR	DNA	-0.0110669	-0.0455894	-0.216127	0.0362252	0.936695	0.857446	0.389037	0.886525	0.936695	0.936695	0.936695	0.936695
trex363461	Lys	CTT	ATHILA0_I	Gypsy	LTR	-0.0581991	0.0179437	-0.172617	-0.0831148	0.675931	0.943662	0.493378	0.743003	0.943662	0.943662	0.943662	0.943662
trex13298	Ala;Ala	TGC;CGC	VANDAL7	MuDR	DNA	0.132779	0.0110997	-0.0150137	0.0712041	0.338499	0.965134	0.95285	0.778893	0.965134	0.965134	0.965134	0.965134
trex19269	Gly	GCC	ATCOPIA62	Copia	LTR	0.113416	-0.12243	-0.0448274	-0.0104551	0.414174	0.628412	0.859806	0.967158	0.967158	0.967158	0.967158	0.967158
trex2790	Glu	TTC	ATGP2	Gypsy	LTR	0.0180942	0.0410657	0.156466	-0.0104255	0.896674	0.871474	0.535251	0.967251	0.967251	0.967251	0.967251	0.967251
trex2790	Glu	TTC	Unassigned	Unassigned	Unassigned	-0.128621	-0.00823312	0.0101532	0.00517115	0.353974	0.974135	0.968105	0.983753	0.983753	0.983753	0.983753	0.983753
trex47575	Leu	TAG	ATHILA6A	Gypsy	LTR	-0.0517321	0.0538733	0.00342791	-0.0323848	0.710261	0.831866	0.98923	0.898493	0.98923	0.98923	0.98923	0.98923
